# Supplementary material for: Integrative Proteomic and Phosphoproteomic Analyses Revealed Complex Mechanisms Underlying Reproductive Diapause in Bombus terrestris Queens
Source: Insects. 2022 Sep 23;13(10):862. doi: 10.3390/insects13100862 (PMC9604461; doi:10.3390/insects13100862)
Supplement: Supplementary file 1 [file insects-13-00862-s001.zip]

Archive with 28 entries (26 files):
- insects-1876268-supplementary/
- insects-1876268-supplementary/insects-1876268-proofed-supplementary/
- insects-1876268-supplementary/insects-1876268-proofed-supplementary/Figure S1.pdf
- insects-1876268-supplementary/insects-1876268-proofed-supplementary/Figure S10.pdf
- insects-1876268-supplementary/insects-1876268-proofed-supplementary/Figure S11.pdf
- insects-1876268-supplementary/insects-1876268-proofed-supplementary/Figure S12.pdf
- insects-1876268-supplementary/insects-1876268-proofed-supplementary/Figure S13.pdf
- insects-1876268-supplementary/insects-1876268-proofed-supplementary/Figure S14.pdf
- insects-1876268-supplementary/insects-1876268-proofed-supplementary/Figure S2.pdf
- insects-1876268-supplementary/insects-1876268-proofed-supplementary/Figure S3.pdf
- insects-1876268-supplementary/insects-1876268-proofed-supplementary/Figure S4.pdf
- insects-1876268-supplementary/insects-1876268-proofed-supplementary/Figure S5.pdf
- insects-1876268-supplementary/insects-1876268-proofed-supplementary/Figure S6.pdf
- insects-1876268-supplementary/insects-1876268-proofed-supplementary/Figure S7.pdf
- insects-1876268-supplementary/insects-1876268-proofed-supplementary/Figure S8.pdf
- insects-1876268-supplementary/insects-1876268-proofed-supplementary/Figure S9.pdf
- insects-1876268-supplementary/insects-1876268-proofed-supplementary/Table S1.xlsx
- insects-1876268-supplementary/insects-1876268-proofed-supplementary/Table S10.xlsx
- insects-1876268-supplementary/insects-1876268-proofed-supplementary/Table S11.xlsx
- insects-1876268-supplementary/insects-1876268-proofed-supplementary/Table S12.xlsx
- insects-1876268-supplementary/insects-1876268-proofed-supplementary/Table S2.xlsx
- insects-1876268-supplementary/insects-1876268-proofed-supplementary/Table S3.xlsx
- insects-1876268-supplementary/insects-1876268-proofed-supplementary/Table S4.xlsx
- insects-1876268-supplementary/insects-1876268-proofed-supplementary/Table S5.xlsx
- insects-1876268-supplementary/insects-1876268-proofed-supplementary/Table S6.xlsx
- insects-1876268-supplementary/insects-1876268-proofed-supplementary/Table S7.xlsx
- insects-1876268-supplementary/insects-1876268-proofed-supplementary/Table S8.xlsx
- insects-1876268-supplementary/insects-1876268-proofed-supplementary/Table S9.xlsx
