# Supplementary material for: Integrative Proteomic and Phosphoproteomic Analyses Revealed Complex Mechanisms Underlying Reproductive Diapause in Bombus terrestris Queens
Source: Insects. 2022 Sep 23;13(10):862. doi: 10.3390/insects13100862 (PMC9604461; doi:10.3390/insects13100862)
Supplement: Supplementary file 1 [file insects-13-00862-s001.zip › insects-1876268-supplementary/insects-1876268-proofed-supplementary/Table S1.xlsx]

## Sheet: Sheet1
Table S1: Summary of the proteome
Header line description of table 1			Table S1a. MS/MS spectrum database search analysis summary
Total spectrum	Number of spectrum produced by mass spectrometer
Matched spectrum	Number of spectrum matched with alignment protein		Total spectrums	Matched spectrums	Peptides	Unique peptides	Identified proteins	Quantifiable proteins
Peptides	Number of peptides which spectrum hit		420914	84386	38101	34760	4655	4047
Unique peptides	Number of unique peptides which spectrums hit
Identified proteins	Number of proteins detected by spectrum search analysis
Quantifiable proteins	Number of proteins quantifiable		Table S1b. Differentially expressed protein summary (Filtered whith threshold value of expression fold change)
Header line description of worksheet "Protein_quant"			Compare group	Regulated type	fold change >1.2	fold change >1.3	fold change >1.5	fold change >2
Protein accession	Protein accession number of database used for search		FPD/D	Up-regulated	1321	1096	733	327
Protein description	Protein functional description			Down-regulated	782	600	355	123
Gene name	Indicates the name of the gene that code for the protein sequence		FPD/PD	Up-regulated	1108	826	471	167
MW [kDa]	Protein molecular weight ,unit [kDa]			Down-regulated	559	395	193	31
Score	A simple rule to be used to judge whether a result is significant or not		PD/D	Up-regulated	690	517	335	115
Coverage [%]	Percent of identified peptdie sequence covering in protein sequence			Down-regulated	664	489	302	120
Peptides	Number of peptides whitch spectrums hit
Unique peptides	Number of unique peptides which spectrums hit
Header line description of worksheet "Peptide_quant"
ID	Identified peptide index number
Sequence	Identified peptide amino acid sequence
Protein accession	Protein accession number of database used for search
Protein description	Protein functional description
Charge	Carried charge of peptide
m/z	Mass-to-charge ratio of peptide
mass error [ppm]	Parts per million ratio of peptide mass error between the theory and practice
PEP	The maximal posterior error probability for peptides
