# Supplementary material for: Integrative Proteomic and Phosphoproteomic Analyses Revealed Complex Mechanisms Underlying Reproductive Diapause in Bombus terrestris Queens
Source: Insects. 2022 Sep 23;13(10):862. doi: 10.3390/insects13100862 (PMC9604461; doi:10.3390/insects13100862)
Supplement: Supplementary file 1 [file insects-13-00862-s001.zip › insects-1876268-supplementary/insects-1876268-proofed-supplementary/Table S10.xlsx]

## Sheet: Node
Table S10: Kinase-substrate network
PD vs D network
ID	Group	Type	NES	Log2Ratio	Protein accession	Protein description	Degree
A0A6P3D4N7-581S	Site_Up	PhosphoSite		1.10165	A0A6P3D4N7	LOW QUALITY PROTEIN: RNA polymerase II subunit A C-terminal domain phosphatase OS=Bombus terrestris OX=30195 GN=LOC100651629 PE=4 SV=1	1
A0A6P3D6Z2-372S	Site_Down	PhosphoSite		-0.790859	A0A6P3D6Z2	LOW QUALITY PROTEIN: ribosomal protein S6 kinase beta-1 OS=Bombus terrestris OX=30195 GN=LOC100646461 PE=4 SV=1	1
A0A6P3DAC8-204S	Site_Up	PhosphoSite		0.56267	A0A6P3DAC8	rabenosyn-5 OS=Bombus terrestris OX=30195 GN=LOC100643697 PE=4 SV=1	1
A0A6P3DBJ9-25S	Site_Up	PhosphoSite		0.88049	A0A6P3DBJ9	superoxide dismutase [Cu-Zn] OS=Bombus terrestris OX=30195 GN=LOC100646662 PE=4 SV=1	1
A0A6P3DCF4-303S	Site_Down	PhosphoSite		-0.567041	A0A6P3DCF4	phosphatidylinositol 4,5-bisphosphate 3-kinase catalytic subunit delta isoform OS=Bombus terrestris OX=30195 GN=LOC100646352 PE=4 SV=1	1
A0A6P3DCV9-6S	Site_Down	PhosphoSite		-1.0862	A0A6P3DCV9	transcription factor AP-1 OS=Bombus terrestris OX=30195 GN=LOC100645950 PE=4 SV=1	2
A0A6P3DDY2-362T	Site_Down	PhosphoSite		-1.5649	A0A6P3DDY2	RAC serine/threonine-protein kinase OS=Bombus terrestris OX=30195 GN=LOC100643457 PE=4 SV=1	2
A0A6P3DDY5-655S	Site_Down	PhosphoSite		-0.833927	A0A6P3DDY5	glycogen [starch] synthase OS=Bombus terrestris OX=30195 GN=LOC100647195 PE=4 SV=1	1
A0A6P3DDY5-671S	Site_Down	PhosphoSite		-1.47794	A0A6P3DDY5	glycogen [starch] synthase OS=Bombus terrestris OX=30195 GN=LOC100647195 PE=4 SV=1	1
A0A6P3DES0-1304S	Site_Down	PhosphoSite		-0.913216	A0A6P3DES0	tuberin OS=Bombus terrestris OX=30195 GN=LOC100644214 PE=4 SV=1	1
A0A6P3DFE9-330S	Site_Down	PhosphoSite		-1.33279	A0A6P3DFE9	Polycomb group protein Psc(predicted) OS=Bombus terrestris OX=30195 GN=LOC100651499 PE=4 SV=1	2
A0A6P3DIR2-270T	Site_Down	PhosphoSite		-0.614845	A0A6P3DIR2	parafibromin OS=Bombus terrestris OX=30195 GN=LOC100650510 PE=4 SV=1	1
A0A6P3DL33-200T	Site_Up	PhosphoSite		0.569491	A0A6P3DL33	cAMP-dependent protein kinase catalytic subunit OS=Bombus terrestris OX=30195 GN=LOC100643510 PE=4 SV=1	1
A0A6P3DL49-1248S	Site_Up	PhosphoSite		0.655352	A0A6P3DL49	Non-specific serine/threonine protein kinase(predicted) OS=Bombus terrestris OX=30195 GN=LOC100648579 PE=4 SV=1	1
A0A6P3DL49-56S	Site_Down	PhosphoSite		-1.39973	A0A6P3DL49	Non-specific serine/threonine protein kinase(predicted) OS=Bombus terrestris OX=30195 GN=LOC100648579 PE=4 SV=1	1
A0A6P3DLX9-55S	Site_Down	PhosphoSite		-2.62593	A0A6P3DLX9	5'-AMP-activated protein kinase subunit beta-1 OS=Bombus terrestris OX=30195 GN=LOC100649644 PE=4 SV=1	1
A0A6P3DMK3-7S	Site_Down	PhosphoSite		-2.36587	A0A6P3DMK3	sorting nexin-2 OS=Bombus terrestris OX=30195 GN=LOC100649121 PE=4 SV=1	1
A0A6P3DMX8-639S	Site_Down	PhosphoSite		-0.753896	A0A6P3DMX8	5'-AMP-activated protein kinase subunit gamma-2(predicted) OS=Bombus terrestris OX=30195 GN=LOC100643749 PE=4 SV=1	1
A0A6P3DMX8-691S	Site_Down	PhosphoSite		-0.795859	A0A6P3DMX8	5'-AMP-activated protein kinase subunit gamma-2(predicted) OS=Bombus terrestris OX=30195 GN=LOC100643749 PE=4 SV=1	1
A0A6P3TSY4-323S	Site_Down	PhosphoSite		-1.04394	A0A6P3TSY4	dual specificity protein phosphatase 15 OS=Bombus terrestris OX=30195 GN=LOC100645859 PE=4 SV=1	1
A0A6P3TVA5-226T	Site_Up	PhosphoSite		0.908429	A0A6P3TVA5	arginine/serine-rich protein PNISR isoform X2 OS=Bombus terrestris OX=30195 GN=LOC100650407 PE=4 SV=1	1
A0A6P3TVA5-708S	Site_Up	PhosphoSite		1.33628	A0A6P3TVA5	arginine/serine-rich protein PNISR isoform X2 OS=Bombus terrestris OX=30195 GN=LOC100650407 PE=4 SV=1	1
A0A6P3TVA5-710S	Site_Up	PhosphoSite		1.16672	A0A6P3TVA5	arginine/serine-rich protein PNISR isoform X2 OS=Bombus terrestris OX=30195 GN=LOC100650407 PE=4 SV=1	1
A0A6P3TVQ4-424S	Site_Up	PhosphoSite		0.997112	A0A6P3TVQ4	histone deacetylase Rpd3 OS=Bombus terrestris OX=30195 GN=LOC100642763 PE=4 SV=1	1
A0A6P3TWC9-1290S	Site_Up	PhosphoSite		0.809826	A0A6P3TWC9	LOW QUALITY PROTEIN: ATP-dependent helicase brm OS=Bombus terrestris OX=30195 GN=LOC100646868 PE=4 SV=1	1
A0A6P3TWY8-285S	Site_Down	PhosphoSite		-1.52699	A0A6P3TWY8	ribosomal protein S6 kinase alpha-2 isoform X2 OS=Bombus terrestris OX=30195 GN=LOC100647294 PE=4 SV=1	1
A0A6P3U3V9-879S	Site_Down	PhosphoSite		-0.614845	A0A6P3U3V9	mediator of RNA polymerase II transcription subunit 1 isoform X2 OS=Bombus terrestris OX=30195 GN=LOC100647745 PE=4 SV=1	1
A0A6P3U3V9-960S	Site_Down	PhosphoSite		-0.673463	A0A6P3U3V9	mediator of RNA polymerase II transcription subunit 1 isoform X2 OS=Bombus terrestris OX=30195 GN=LOC100647745 PE=4 SV=1	1
A0A6P3U3V9-977S	Site_Down	PhosphoSite		-1.00868	A0A6P3U3V9	mediator of RNA polymerase II transcription subunit 1 isoform X2 OS=Bombus terrestris OX=30195 GN=LOC100647745 PE=4 SV=1	1
A0A6P3U595-2373S	Site_Up	PhosphoSite		0.440421	A0A6P3U595	serine/threonine-protein kinase mTOR OS=Bombus terrestris OX=30195 GN=LOC100649664 PE=4 SV=1	1
A0A6P3U646-1087S	Site_Up	PhosphoSite		1.1865	A0A6P3U646	histone-lysine N-methyltransferase SETD1 OS=Bombus terrestris OX=30195 GN=LOC100643294 PE=4 SV=1	1
A0A6P3U7Y7-295S	Site_Up	PhosphoSite		0.942608	A0A6P3U7Y7	RNA-binding protein 25 isoform X2 OS=Bombus terrestris OX=30195 GN=LOC100646974 PE=4 SV=1	1
A0A6P3U7Y7-623S	Site_Up	PhosphoSite		1.58352	A0A6P3U7Y7	RNA-binding protein 25 isoform X2 OS=Bombus terrestris OX=30195 GN=LOC100646974 PE=4 SV=1	1
A0A6P3U7Y7-691S	Site_Up	PhosphoSite		0.762136	A0A6P3U7Y7	RNA-binding protein 25 isoform X2 OS=Bombus terrestris OX=30195 GN=LOC100646974 PE=4 SV=1	1
A0A6P3U9P6-205T	Site_Down	PhosphoSite		-0.756331	A0A6P3U9P6	forkhead box protein O OS=Bombus terrestris OX=30195 GN=LOC100643217 PE=4 SV=1	2
A0A6P3U9P6-53T	Site_Down	PhosphoSite		-0.929611	A0A6P3U9P6	forkhead box protein O OS=Bombus terrestris OX=30195 GN=LOC100643217 PE=4 SV=1	1
A0A6P3UAT7-175T	Site_Down	PhosphoSite		-0.897006	A0A6P3UAT7	5'-AMP-activated protein kinase catalytic subunit alpha-2 OS=Bombus terrestris OX=30195 GN=LOC100643177 PE=4 SV=1	1
A0A6P3UAY7-521S	Site_Down	PhosphoSite		-0.91866	A0A6P3UAY7	cyclin-T isoform X2 OS=Bombus terrestris OX=30195 GN=LOC100643058 PE=4 SV=1	2
A0A6P3UAY7-542T	Site_Down	PhosphoSite		-1.17462	A0A6P3UAY7	cyclin-T isoform X2 OS=Bombus terrestris OX=30195 GN=LOC100643058 PE=4 SV=1	2
A0A6P3UBY3-591S	Site_Up	PhosphoSite		0.951588	A0A6P3UBY3	bromodomain-containing protein 8 OS=Bombus terrestris OX=30195 GN=LOC100646440 PE=4 SV=1	1
A0A6P3UIT4-1235S	Site_Up	PhosphoSite		0.80653	A0A6P3UIT4	LOW QUALITY PROTEIN: chromodomain-helicase-DNA-binding protein 1 OS=Bombus terrestris OX=30195 GN=LOC100651986 PE=4 SV=1	1
A0A6P3UKC4-689S	Site_Down	PhosphoSite		-0.929611	A0A6P3UKC4	dual specificity mitogen-activated protein kinase kinase hemipterous OS=Bombus terrestris OX=30195 GN=LOC100631092 PE=4 SV=1	1
A0A6P3UKC4-701S	Site_Down	PhosphoSite		-0.481969	A0A6P3UKC4	dual specificity mitogen-activated protein kinase kinase hemipterous OS=Bombus terrestris OX=30195 GN=LOC100631092 PE=4 SV=1	1
A0A6P3UKC4-714S	Site_Down	PhosphoSite		-0.77596	A0A6P3UKC4	dual specificity mitogen-activated protein kinase kinase hemipterous OS=Bombus terrestris OX=30195 GN=LOC100631092 PE=4 SV=1	1
A0A6P3UKC4-754T	Site_Down	PhosphoSite		-1.43831	A0A6P3UKC4	dual specificity mitogen-activated protein kinase kinase hemipterous OS=Bombus terrestris OX=30195 GN=LOC100631092 PE=4 SV=1	1
A0A6P5I1A8-1032S	Site_Down	PhosphoSite		-0.50226	A0A6P5I1A8	tensin-1 OS=Bombus terrestris OX=30195 GN=LOC100644032 PE=4 SV=1	5
A0A6P5I1A8-1172S	Site_Down	PhosphoSite		-0.83908	A0A6P5I1A8	tensin-1 OS=Bombus terrestris OX=30195 GN=LOC100644032 PE=4 SV=1	1
A0A6P5I1A8-1174S	Site_Down	PhosphoSite		-0.571322	A0A6P5I1A8	tensin-1 OS=Bombus terrestris OX=30195 GN=LOC100644032 PE=4 SV=1	5
A0A6P5I1A8-1204S	Site_Down	PhosphoSite		-0.971431	A0A6P5I1A8	tensin-1 OS=Bombus terrestris OX=30195 GN=LOC100644032 PE=4 SV=1	3
A0A6P5I1A8-1278S	Site_Down	PhosphoSite		-1.51046	A0A6P5I1A8	tensin-1 OS=Bombus terrestris OX=30195 GN=LOC100644032 PE=4 SV=1	1
A0A6P5I1A8-1301S	Site_Down	PhosphoSite		-1.81604	A0A6P5I1A8	tensin-1 OS=Bombus terrestris OX=30195 GN=LOC100644032 PE=4 SV=1	1
A0A6P5I1A8-1311S	Site_Down	PhosphoSite		-0.968605	A0A6P5I1A8	tensin-1 OS=Bombus terrestris OX=30195 GN=LOC100644032 PE=4 SV=1	4
A0A6P5I1A8-1328S	Site_Down	PhosphoSite		-1.9105	A0A6P5I1A8	tensin-1 OS=Bombus terrestris OX=30195 GN=LOC100644032 PE=4 SV=1	4
A0A6P5I1A8-1331T	Site_Down	PhosphoSite		-1.9885	A0A6P5I1A8	tensin-1 OS=Bombus terrestris OX=30195 GN=LOC100644032 PE=4 SV=1	3
A0A6P5I1A8-1444S	Site_Up	PhosphoSite		1.42008	A0A6P5I1A8	tensin-1 OS=Bombus terrestris OX=30195 GN=LOC100644032 PE=4 SV=1	3
A0A6P5I1A8-589S	Site_Down	PhosphoSite		-0.77596	A0A6P5I1A8	tensin-1 OS=Bombus terrestris OX=30195 GN=LOC100644032 PE=4 SV=1	5
A0A6P5I1A8-670S	Site_Down	PhosphoSite		-1.71786	A0A6P5I1A8	tensin-1 OS=Bombus terrestris OX=30195 GN=LOC100644032 PE=4 SV=1	2
A0A6P5I1A8-764S	Site_Down	PhosphoSite		-1.39214	A0A6P5I1A8	tensin-1 OS=Bombus terrestris OX=30195 GN=LOC100644032 PE=4 SV=1	2
A0A6P5I1A8-795S	Site_Down	PhosphoSite		-0.948976	A0A6P5I1A8	tensin-1 OS=Bombus terrestris OX=30195 GN=LOC100644032 PE=4 SV=1	2
A0A6P5I1A8-801T	Site_Down	PhosphoSite		-0.630394	A0A6P5I1A8	tensin-1 OS=Bombus terrestris OX=30195 GN=LOC100644032 PE=4 SV=1	3
A0A6P5I1A8-907S	Site_Down	PhosphoSite		-1.55216	A0A6P5I1A8	tensin-1 OS=Bombus terrestris OX=30195 GN=LOC100644032 PE=4 SV=1	3
A0A6P5I1A8-935S	Site_Down	PhosphoSite		-1.41504	A0A6P5I1A8	tensin-1 OS=Bombus terrestris OX=30195 GN=LOC100644032 PE=4 SV=1	1
A0A6P5I1A8-958S	Site_Down	PhosphoSite		-0.880976	A0A6P5I1A8	tensin-1 OS=Bombus terrestris OX=30195 GN=LOC100644032 PE=4 SV=1	3
A0A6P5I1A8-962S	Site_Down	PhosphoSite		-0.535332	A0A6P5I1A8	tensin-1 OS=Bombus terrestris OX=30195 GN=LOC100644032 PE=4 SV=1	4
A0A6P5I2Z7-2015S	Site_Down	PhosphoSite		-0.490051	A0A6P5I2Z7	LOW QUALITY PROTEIN: histone acetyltransferase KAT6B OS=Bombus terrestris OX=30195 GN=LOC100648535 PE=4 SV=1	1
A0A6P5I8G1-1854S	Site_Up	PhosphoSite		0.709291	A0A6P5I8G1	LOW QUALITY PROTEIN: mediator of RNA polymerase II transcription subunit 12 OS=Bombus terrestris OX=30195 GN=LOC100651885 PE=4 SV=1	1
A0A6P5I917-227S	Site_Up	PhosphoSite		0.668119	A0A6P5I917	LOW QUALITY PROTEIN: mediator of RNA polymerase II transcription subunit 19 OS=Bombus terrestris OX=30195 GN=LOC100645845 PE=4 SV=1	1
A0A6P5I917-25S	Site_Down	PhosphoSite		-0.954557	A0A6P5I917	LOW QUALITY PROTEIN: mediator of RNA polymerase II transcription subunit 19 OS=Bombus terrestris OX=30195 GN=LOC100645845 PE=4 SV=1	1
LOC100631091	Kinase_Neg	Kinase	-2.03572		A0A6P3UGT0	stress-activated protein kinase JNK isoform X1 OS=Bombus terrestris OX=30195 GN=LOC100631091 PE=4 SV=1	24
LOC100642247	Kinase_Neg	Kinase	-1.52838		A0A6P3TRD2	phosphatidylinositol 3-kinase catalytic subunit type 3 isoform X2 OS=Bombus terrestris OX=30195 GN=LOC100642247 PE=4 SV=1	8
LOC100644761	Kinase_Neg	Kinase	-1.88483		A0A6P3TTS7	3-phosphoinositide-dependent protein kinase 1 isoform X3 OS=Bombus terrestris OX=30195 GN=LOC100644761 PE=4 SV=1	19
LOC100645880	Kinase_Neg	Kinase	-1.70138		A0A6P3U4H3	glycogen synthase kinase-3 beta isoform X5 OS=Bombus terrestris OX=30195 GN=LOC100645880 PE=4 SV=1	18
LOC100646352	Kinase_Neg	Kinase	-1.64003		A0A6P3DCF4	phosphatidylinositol 4,5-bisphosphate 3-kinase catalytic subunit delta isoform OS=Bombus terrestris OX=30195 GN=LOC100646352 PE=4 SV=1	7
LOC100647145	Kinase_Neg	Kinase	-1.6069		A0A6P3D9V4	cyclin-dependent kinase 7 OS=Bombus terrestris OX=30195 GN=LOC100647145 PE=4 SV=1	3
LOC100647871	Kinase_Neg	Kinase	-1.86106		A0A6P3U7T4	serine/threonine-protein kinase STK11 isoform X3 OS=Bombus terrestris OX=30195 GN=LOC100647871 PE=4 SV=1	7
LOC100648411	Kinase_Pos	Kinase	1.66903		A0A6P3DEM5	histone acetyltransferase KAT2A OS=Bombus terrestris OX=30195 GN=LOC100648411 PE=4 SV=1	6
LOC100649689	Kinase_Neg	Kinase	-1.55248		A0A6P5HID2	cyclin-dependent kinase 8 OS=Bombus terrestris OX=30195 GN=LOC100649689 PE=4 SV=1	12
LOC100650644	Kinase_Pos	Kinase	1.84928		A0A6P5HPP8	probable splicing factor, arginine/serine-rich 7 OS=Bombus terrestris OX=30195 GN=LOC100650644 PE=4 SV=1	6
FPD vs PD network
ID	Group	Type	NES	Log2Ratio	Protein accession	Protein description	Degree
A0A6P3D7Y1-74S	Site_Up	PhosphoSite		0.438293	A0A6P3D7Y1	cyclin-dependent kinases regulatory subunit OS=Bombus terrestris OX=30195 GN=LOC100645907 PE=4 SV=1	3
A0A6P3D968-251S	Site_Up	PhosphoSite		1.37184	A0A6P3D968	DNA replication factor Cdt1 OS=Bombus terrestris OX=30195 GN=LOC100648475 PE=4 SV=1	3
A0A6P3D968-265S	Site_Up	PhosphoSite		2.18237	A0A6P3D968	DNA replication factor Cdt1 OS=Bombus terrestris OX=30195 GN=LOC100648475 PE=4 SV=1	3
A0A6P3D968-279S	Site_Up	PhosphoSite		2.99291	A0A6P3D968	DNA replication factor Cdt1 OS=Bombus terrestris OX=30195 GN=LOC100648475 PE=4 SV=1	3
A0A6P3D9V4-166T	Site_Down	PhosphoSite		-0.446148	A0A6P3D9V4	cyclin-dependent kinase 7 OS=Bombus terrestris OX=30195 GN=LOC100647145 PE=4 SV=1	1
A0A6P3DBW2-373S	Site_Up	PhosphoSite		1.37295	A0A6P3DBW2	protein LSM14 homolog A isoform X1 OS=Bombus terrestris OX=30195 GN=LOC100643415 PE=4 SV=1	1
A0A6P3DES3-306S	Site_Up	PhosphoSite		0.679874	A0A6P3DES3	polyadenylate-binding protein 1 OS=Bombus terrestris OX=30195 GN=LOC100650967 PE=4 SV=1	1
A0A6P3DIK0-151S	Site_Up	PhosphoSite		0.692427	A0A6P3DIK0	forkhead box protein K1 OS=Bombus terrestris OX=30195 GN=LOC100646635 PE=4 SV=1	2
A0A6P3DJI8-84S	Site_Up	PhosphoSite		1.61824	A0A6P3DJI8	U6 snRNA-associated Sm-like protein LSm8 OS=Bombus terrestris OX=30195 GN=LOC100650791 PE=4 SV=1	1
A0A6P3DKC1-189T	Site_Up	PhosphoSite		0.441483	A0A6P3DKC1	histone RNA hairpin-binding protein OS=Bombus terrestris OX=30195 GN=LOC100651022 PE=4 SV=1	1
A0A6P3TVE6-595S	Site_Up	PhosphoSite		1.3202	A0A6P3TVE6	dynamin-1-like protein OS=Bombus terrestris OX=30195 GN=LOC100646574 PE=4 SV=1	1
A0A6P3TVE6-620S	Site_Up	PhosphoSite		1.6017	A0A6P3TVE6	dynamin-1-like protein OS=Bombus terrestris OX=30195 GN=LOC100646574 PE=4 SV=1	1
A0A6P3TVU8-114S	Site_Down	PhosphoSite		-0.703689	A0A6P3TVU8	dual 3',5'-cyclic-AMP and -GMP phosphodiesterase 11 isoform X6 OS=Bombus terrestris OX=30195 GN=LOC100644530 PE=4 SV=1	2
A0A6P3TVU8-127S	Site_Down	PhosphoSite		-0.494109	A0A6P3TVU8	dual 3',5'-cyclic-AMP and -GMP phosphodiesterase 11 isoform X6 OS=Bombus terrestris OX=30195 GN=LOC100644530 PE=4 SV=1	2
A0A6P3TVU8-941S	Site_Down	PhosphoSite		-1.28279	A0A6P3TVU8	dual 3',5'-cyclic-AMP and -GMP phosphodiesterase 11 isoform X6 OS=Bombus terrestris OX=30195 GN=LOC100644530 PE=4 SV=1	2
A0A6P3U5D0-783T	Site_Up	PhosphoSite		1.01935	A0A6P3U5D0	BRCT domain-containing protein(predicted) OS=Bombus terrestris OX=30195 GN=LOC100643705 PE=4 SV=1	1
A0A6P3U5N2-537S	Site_Up	PhosphoSite		1.88869	A0A6P3U5N2	enhancer of mRNA-decapping protein 4 OS=Bombus terrestris OX=30195 GN=LOC100651476 PE=4 SV=1	1
A0A6P3U6Y5-38S	Site_Up	PhosphoSite		0.521051	A0A6P3U6Y5	lamin-C isoform X2 OS=Bombus terrestris OX=30195 GN=LOC100648485 PE=4 SV=1	1
A0A6P3U6Y5-425T	Site_Down	PhosphoSite		-0.907793	A0A6P3U6Y5	lamin-C isoform X2 OS=Bombus terrestris OX=30195 GN=LOC100648485 PE=4 SV=1	1
A0A6P3U9P6-205T	Site_Down	PhosphoSite		-0.673463	A0A6P3U9P6	forkhead box protein O OS=Bombus terrestris OX=30195 GN=LOC100643217 PE=4 SV=1	1
A0A6P3UBJ4-188S	Site_Up	PhosphoSite		1.32135	A0A6P3UBJ4	origin recognition complex subunit 1 OS=Bombus terrestris OX=30195 GN=LOC100645176 PE=4 SV=1	3
A0A6P3UGB0-436S	Site_Up	PhosphoSite		1.22527	A0A6P3UGB0	putative ATP-dependent RNA helicase me31b OS=Bombus terrestris OX=30195 GN=LOC100647830 PE=4 SV=1	1
A0A6P3UGB0-443S	Site_Up	PhosphoSite		1.76299	A0A6P3UGB0	putative ATP-dependent RNA helicase me31b OS=Bombus terrestris OX=30195 GN=LOC100647830 PE=4 SV=1	1
LOC100643510	Kinase_Neg	Kinase	-1.85263		A0A6P3DL33	cAMP-dependent protein kinase catalytic subunit OS=Bombus terrestris OX=30195 GN=LOC100643510 PE=4 SV=1	4
LOC100650977	Kinase_Pos	Kinase	1.86362		A0A6P3U8W9	cyclin-dependent kinase 4 OS=Bombus terrestris OX=30195 GN=LOC100650977 PE=4 SV=1	6
LOC100651604	Kinase_Pos	Kinase	1.80699		A0A6P3DAF9	cyclin-dependent kinase 1 OS=Bombus terrestris OX=30195 GN=LOC100651604 PE=4 SV=1	12
LOC100651745	Kinase_Pos	Kinase	1.89832		A0A6P3D614	U6 snRNA-associated Sm-like protein LSm1 OS=Bombus terrestris OX=30195 GN=LOC100651745 PE=4 SV=1	6
LOC100652163	Kinase_Pos	Kinase	1.84992		A0A6P5I6B6	cyclin-dependent kinase 14 isoform X4 OS=Bombus terrestris OX=30195 GN=LOC100652163 PE=4 SV=1	6
LOC100652247	Kinase_Neg	Kinase	-1.582		A0A6P3U4P6	cAMP-dependent protein kinase catalytic subunit PRKX isoform X3 OS=Bombus terrestris OX=30195 GN=LOC100652247 PE=4 SV=1	3
FPD vs D network
ID	Group	Type	NES	Log2Ratio	Protein accession	Protein description	Degree
A0A6P3D4N7-581S	Site_Up	PhosphoSite		0.881273	A0A6P3D4N7	LOW QUALITY PROTEIN: RNA polymerase II subunit A C-terminal domain phosphatase OS=Bombus terrestris OX=30195 GN=LOC100651629 PE=4 SV=1	1
A0A6P3D6Z2-372S	Site_Down	PhosphoSite		-0.492079	A0A6P3D6Z2	LOW QUALITY PROTEIN: ribosomal protein S6 kinase beta-1 OS=Bombus terrestris OX=30195 GN=LOC100646461 PE=4 SV=1	1
A0A6P3D7H4-435T	Site_Up	PhosphoSite		0.938098	A0A6P3D7H4	cell division cycle 5-like protein OS=Bombus terrestris OX=30195 GN=LOC100643443 PE=4 SV=1	1
A0A6P3D7Y1-74S	Site_Up	PhosphoSite		0.981122	A0A6P3D7Y1	cyclin-dependent kinases regulatory subunit OS=Bombus terrestris OX=30195 GN=LOC100645907 PE=4 SV=1	2
A0A6P3D968-251S	Site_Up	PhosphoSite		1.19472	A0A6P3D968	DNA replication factor Cdt1 OS=Bombus terrestris OX=30195 GN=LOC100648475 PE=4 SV=1	2
A0A6P3D968-265S	Site_Up	PhosphoSite		2.95196	A0A6P3D968	DNA replication factor Cdt1 OS=Bombus terrestris OX=30195 GN=LOC100648475 PE=4 SV=1	2
A0A6P3D968-276S	Site_Up	PhosphoSite		1.45365	A0A6P3D968	DNA replication factor Cdt1 OS=Bombus terrestris OX=30195 GN=LOC100648475 PE=4 SV=1	2
A0A6P3DBJ9-25S	Site_Up	PhosphoSite		2.23082	A0A6P3DBJ9	superoxide dismutase [Cu-Zn] OS=Bombus terrestris OX=30195 GN=LOC100646662 PE=4 SV=1	1
A0A6P3DBW2-155S	Site_Down	PhosphoSite		-0.816037	A0A6P3DBW2	protein LSM14 homolog A isoform X1 OS=Bombus terrestris OX=30195 GN=LOC100643415 PE=4 SV=1	1
A0A6P3DBW2-373S	Site_Up	PhosphoSite		1.918	A0A6P3DBW2	protein LSM14 homolog A isoform X1 OS=Bombus terrestris OX=30195 GN=LOC100643415 PE=4 SV=1	1
A0A6P3DCF4-303S	Site_Down	PhosphoSite		-0.606035	A0A6P3DCF4	phosphatidylinositol 4,5-bisphosphate 3-kinase catalytic subunit delta isoform OS=Bombus terrestris OX=30195 GN=LOC100646352 PE=4 SV=1	1
A0A6P3DCV9-6S	Site_Down	PhosphoSite		-1.0499	A0A6P3DCV9	transcription factor AP-1 OS=Bombus terrestris OX=30195 GN=LOC100645950 PE=4 SV=1	2
A0A6P3DDY2-362T	Site_Down	PhosphoSite		-1.53116	A0A6P3DDY2	RAC serine/threonine-protein kinase OS=Bombus terrestris OX=30195 GN=LOC100643457 PE=4 SV=1	2
A0A6P3DDY5-671S	Site_Down	PhosphoSite		-1.54793	A0A6P3DDY5	glycogen [starch] synthase OS=Bombus terrestris OX=30195 GN=LOC100647195 PE=4 SV=1	1
A0A6P3DED1-327S	Site_Down	PhosphoSite		-1.40354	A0A6P3DED1	cyclin-H OS=Bombus terrestris OX=30195 GN=LOC100645535 PE=4 SV=1	2
A0A6P3DES0-1304S	Site_Down	PhosphoSite		-0.522841	A0A6P3DES0	tuberin OS=Bombus terrestris OX=30195 GN=LOC100644214 PE=4 SV=1	1
A0A6P3DES0-1503T	Site_Down	PhosphoSite		-0.452057	A0A6P3DES0	tuberin OS=Bombus terrestris OX=30195 GN=LOC100644214 PE=4 SV=1	1
A0A6P3DES3-306S	Site_Up	PhosphoSite		1.29807	A0A6P3DES3	polyadenylate-binding protein 1 OS=Bombus terrestris OX=30195 GN=LOC100650967 PE=4 SV=1	1
A0A6P3DFE9-330S	Site_Down	PhosphoSite		-1.03209	A0A6P3DFE9	Polycomb group protein Psc(predicted) OS=Bombus terrestris OX=30195 GN=LOC100651499 PE=4 SV=1	1
A0A6P3DG24-102S	Site_Up	PhosphoSite		0.992043	A0A6P3DG24	importin subunit alpha OS=Bombus terrestris OX=30195 GN=LOC100651654 PE=4 SV=1	1
A0A6P3DGY4-12S	Site_Up	PhosphoSite		0.78157	A0A6P3DGY4	cyclin-Y OS=Bombus terrestris OX=30195 GN=LOC100642904 PE=4 SV=1	2
A0A6P3DIK0-151S	Site_Up	PhosphoSite		1.41251	A0A6P3DIK0	forkhead box protein K1 OS=Bombus terrestris OX=30195 GN=LOC100646635 PE=4 SV=1	2
A0A6P3DIK0-191S	Site_Down	PhosphoSite		-0.526992	A0A6P3DIK0	forkhead box protein K1 OS=Bombus terrestris OX=30195 GN=LOC100646635 PE=4 SV=1	2
A0A6P3DJI8-84S	Site_Up	PhosphoSite		1.90072	A0A6P3DJI8	U6 snRNA-associated Sm-like protein LSm8 OS=Bombus terrestris OX=30195 GN=LOC100650791 PE=4 SV=1	1
A0A6P3DKC1-189T	Site_Up	PhosphoSite		0.74932	A0A6P3DKC1	histone RNA hairpin-binding protein OS=Bombus terrestris OX=30195 GN=LOC100651022 PE=4 SV=1	1
A0A6P3DKF9-229S	Site_Up	PhosphoSite		2.19566	A0A6P3DKF9	serine/arginine-rich splicing factor 1B OS=Bombus terrestris OX=30195 GN=LOC100647824 PE=4 SV=1	1
A0A6P3DL49-1086S	Site_Down	PhosphoSite		-0.68966	A0A6P3DL49	Non-specific serine/threonine protein kinase(predicted) OS=Bombus terrestris OX=30195 GN=LOC100648579 PE=4 SV=1	1
A0A6P3DL49-1607S	Site_Up	PhosphoSite		0.457332	A0A6P3DL49	Non-specific serine/threonine protein kinase(predicted) OS=Bombus terrestris OX=30195 GN=LOC100648579 PE=4 SV=1	1
A0A6P3DL49-56S	Site_Down	PhosphoSite		-1.30401	A0A6P3DL49	Non-specific serine/threonine protein kinase(predicted) OS=Bombus terrestris OX=30195 GN=LOC100648579 PE=4 SV=1	1
A0A6P3DLC8-1009S	Site_Down	PhosphoSite		-3.01159	A0A6P3DLC8	mediator of RNA polymerase II transcription subunit 14 OS=Bombus terrestris OX=30195 GN=LOC100645659 PE=4 SV=1	1
A0A6P3DLX9-55S	Site_Down	PhosphoSite		-1.8997	A0A6P3DLX9	5'-AMP-activated protein kinase subunit beta-1 OS=Bombus terrestris OX=30195 GN=LOC100649644 PE=4 SV=1	1
A0A6P3DMX8-639S	Site_Down	PhosphoSite		-0.836501	A0A6P3DMX8	5'-AMP-activated protein kinase subunit gamma-2(predicted) OS=Bombus terrestris OX=30195 GN=LOC100643749 PE=4 SV=1	1
A0A6P3DMX8-691S	Site_Down	PhosphoSite		-0.788365	A0A6P3DMX8	5'-AMP-activated protein kinase subunit gamma-2(predicted) OS=Bombus terrestris OX=30195 GN=LOC100643749 PE=4 SV=1	1
A0A6P3TSY4-323S	Site_Down	PhosphoSite		-0.803393	A0A6P3TSY4	dual specificity protein phosphatase 15 OS=Bombus terrestris OX=30195 GN=LOC100645859 PE=4 SV=1	1
A0A6P3TVA5-226T	Site_Up	PhosphoSite		0.913033	A0A6P3TVA5	arginine/serine-rich protein PNISR isoform X2 OS=Bombus terrestris OX=30195 GN=LOC100650407 PE=4 SV=1	1
A0A6P3TVA5-708S	Site_Up	PhosphoSite		1.50741	A0A6P3TVA5	arginine/serine-rich protein PNISR isoform X2 OS=Bombus terrestris OX=30195 GN=LOC100650407 PE=4 SV=1	1
A0A6P3TVE6-595S	Site_Up	PhosphoSite		1.50843	A0A6P3TVE6	dynamin-1-like protein OS=Bombus terrestris OX=30195 GN=LOC100646574 PE=4 SV=1	1
A0A6P3TVE6-620S	Site_Up	PhosphoSite		2.67942	A0A6P3TVE6	dynamin-1-like protein OS=Bombus terrestris OX=30195 GN=LOC100646574 PE=4 SV=1	1
A0A6P3TVQ4-424S	Site_Up	PhosphoSite		0.937344	A0A6P3TVQ4	histone deacetylase Rpd3 OS=Bombus terrestris OX=30195 GN=LOC100642763 PE=4 SV=1	1
A0A6P3TWC9-1290S	Site_Up	PhosphoSite		0.835924	A0A6P3TWC9	LOW QUALITY PROTEIN: ATP-dependent helicase brm OS=Bombus terrestris OX=30195 GN=LOC100646868 PE=4 SV=1	1
A0A6P3TWC9-1335S	Site_Up	PhosphoSite		0.588805	A0A6P3TWC9	LOW QUALITY PROTEIN: ATP-dependent helicase brm OS=Bombus terrestris OX=30195 GN=LOC100646868 PE=4 SV=1	1
A0A6P3TWY8-285S	Site_Down	PhosphoSite		-1.11716	A0A6P3TWY8	ribosomal protein S6 kinase alpha-2 isoform X2 OS=Bombus terrestris OX=30195 GN=LOC100647294 PE=4 SV=1	1
A0A6P3U3V9-879S	Site_Down	PhosphoSite		-0.558517	A0A6P3U3V9	mediator of RNA polymerase II transcription subunit 1 isoform X2 OS=Bombus terrestris OX=30195 GN=LOC100647745 PE=4 SV=1	1
A0A6P3U3V9-960S	Site_Down	PhosphoSite		-0.891643	A0A6P3U3V9	mediator of RNA polymerase II transcription subunit 1 isoform X2 OS=Bombus terrestris OX=30195 GN=LOC100647745 PE=4 SV=1	1
A0A6P3U3V9-977S	Site_Down	PhosphoSite		-0.96016	A0A6P3U3V9	mediator of RNA polymerase II transcription subunit 1 isoform X2 OS=Bombus terrestris OX=30195 GN=LOC100647745 PE=4 SV=1	1
A0A6P3U5D0-783T	Site_Up	PhosphoSite		0.839153	A0A6P3U5D0	BRCT domain-containing protein(predicted) OS=Bombus terrestris OX=30195 GN=LOC100643705 PE=4 SV=1	1
A0A6P3U5D0-995T	Site_Up	PhosphoSite		0.789103	A0A6P3U5D0	BRCT domain-containing protein(predicted) OS=Bombus terrestris OX=30195 GN=LOC100643705 PE=4 SV=1	1
A0A6P3U646-1087S	Site_Up	PhosphoSite		0.827006	A0A6P3U646	histone-lysine N-methyltransferase SETD1 OS=Bombus terrestris OX=30195 GN=LOC100643294 PE=4 SV=1	1
A0A6P3U6Y5-38S	Site_Up	PhosphoSite		0.591679	A0A6P3U6Y5	lamin-C isoform X2 OS=Bombus terrestris OX=30195 GN=LOC100648485 PE=4 SV=1	1
A0A6P3U6Y5-425T	Site_Down	PhosphoSite		-0.459973	A0A6P3U6Y5	lamin-C isoform X2 OS=Bombus terrestris OX=30195 GN=LOC100648485 PE=4 SV=1	1
A0A6P3U7Y7-156S	Site_Up	PhosphoSite		0.481299	A0A6P3U7Y7	RNA-binding protein 25 isoform X2 OS=Bombus terrestris OX=30195 GN=LOC100646974 PE=4 SV=1	1
A0A6P3U7Y7-295S	Site_Up	PhosphoSite		1.10836	A0A6P3U7Y7	RNA-binding protein 25 isoform X2 OS=Bombus terrestris OX=30195 GN=LOC100646974 PE=4 SV=1	1
A0A6P3U7Y7-623S	Site_Up	PhosphoSite		2.21506	A0A6P3U7Y7	RNA-binding protein 25 isoform X2 OS=Bombus terrestris OX=30195 GN=LOC100646974 PE=4 SV=1	1
A0A6P3U7Y7-691S	Site_Up	PhosphoSite		1.06074	A0A6P3U7Y7	RNA-binding protein 25 isoform X2 OS=Bombus terrestris OX=30195 GN=LOC100646974 PE=4 SV=1	1
A0A6P3U9P6-205T	Site_Down	PhosphoSite		-1.42663	A0A6P3U9P6	forkhead box protein O OS=Bombus terrestris OX=30195 GN=LOC100643217 PE=4 SV=1	2
A0A6P3U9P6-53T	Site_Down	PhosphoSite		-1.1047	A0A6P3U9P6	forkhead box protein O OS=Bombus terrestris OX=30195 GN=LOC100643217 PE=4 SV=1	1
A0A6P3UBJ4-188S	Site_Down	PhosphoSite		-1.14242	A0A6P3UBJ4	origin recognition complex subunit 1 OS=Bombus terrestris OX=30195 GN=LOC100645176 PE=4 SV=1	2
A0A6P3UBY3-591S	Site_Up	PhosphoSite		0.970854	A0A6P3UBY3	bromodomain-containing protein 8 OS=Bombus terrestris OX=30195 GN=LOC100646440 PE=4 SV=1	1
A0A6P3UCR3-113S	Site_Up	PhosphoSite		0.588805	A0A6P3UCR3	dual specificity protein kinase CLK2 isoform X3 OS=Bombus terrestris OX=30195 GN=LOC100647914 PE=4 SV=1	1
A0A6P3UGB0-436S	Site_Up	PhosphoSite		2.05415	A0A6P3UGB0	putative ATP-dependent RNA helicase me31b OS=Bombus terrestris OX=30195 GN=LOC100647830 PE=4 SV=1	1
A0A6P3UGB0-443S	Site_Up	PhosphoSite		2.31412	A0A6P3UGB0	putative ATP-dependent RNA helicase me31b OS=Bombus terrestris OX=30195 GN=LOC100647830 PE=4 SV=1	1
A0A6P3UIT4-1235S	Site_Up	PhosphoSite		1.88362	A0A6P3UIT4	LOW QUALITY PROTEIN: chromodomain-helicase-DNA-binding protein 1 OS=Bombus terrestris OX=30195 GN=LOC100651986 PE=4 SV=1	1
A0A6P3UKC4-714S	Site_Down	PhosphoSite		-0.558517	A0A6P3UKC4	dual specificity mitogen-activated protein kinase kinase hemipterous OS=Bombus terrestris OX=30195 GN=LOC100631092 PE=4 SV=1	1
A0A6P3UKC4-754T	Site_Down	PhosphoSite		-1.48197	A0A6P3UKC4	dual specificity mitogen-activated protein kinase kinase hemipterous OS=Bombus terrestris OX=30195 GN=LOC100631092 PE=4 SV=1	1
A0A6P5HRU8-413T	Site_Down	PhosphoSite		-1	A0A6P5HRU8	centrosomal protein of 290 kDa isoform X3 OS=Bombus terrestris OX=30195 GN=LOC100644685 PE=4 SV=1	1
A0A6P5HRU8-716T	Site_Up	PhosphoSite		1.13947	A0A6P5HRU8	centrosomal protein of 290 kDa isoform X3 OS=Bombus terrestris OX=30195 GN=LOC100644685 PE=4 SV=1	1
A0A6P5I1A8-1032S	Site_Down	PhosphoSite		-0.72977	A0A6P5I1A8	tensin-1 OS=Bombus terrestris OX=30195 GN=LOC100644032 PE=4 SV=1	4
A0A6P5I1A8-1172S	Site_Down	PhosphoSite		-0.595097	A0A6P5I1A8	tensin-1 OS=Bombus terrestris OX=30195 GN=LOC100644032 PE=4 SV=1	1
A0A6P5I1A8-1174S	Site_Down	PhosphoSite		-0.560643	A0A6P5I1A8	tensin-1 OS=Bombus terrestris OX=30195 GN=LOC100644032 PE=4 SV=1	4
A0A6P5I1A8-1204S	Site_Down	PhosphoSite		-0.878321	A0A6P5I1A8	tensin-1 OS=Bombus terrestris OX=30195 GN=LOC100644032 PE=4 SV=1	3
A0A6P5I1A8-1270S	Site_Down	PhosphoSite		-0.579922	A0A6P5I1A8	tensin-1 OS=Bombus terrestris OX=30195 GN=LOC100644032 PE=4 SV=1	3
A0A6P5I1A8-1278S	Site_Down	PhosphoSite		-1.59946	A0A6P5I1A8	tensin-1 OS=Bombus terrestris OX=30195 GN=LOC100644032 PE=4 SV=1	1
A0A6P5I1A8-1301S	Site_Down	PhosphoSite		-1.99424	A0A6P5I1A8	tensin-1 OS=Bombus terrestris OX=30195 GN=LOC100644032 PE=4 SV=1	1
A0A6P5I1A8-1311S	Site_Down	PhosphoSite		-0.982791	A0A6P5I1A8	tensin-1 OS=Bombus terrestris OX=30195 GN=LOC100644032 PE=4 SV=1	3
A0A6P5I1A8-1328S	Site_Down	PhosphoSite		-1.4344	A0A6P5I1A8	tensin-1 OS=Bombus terrestris OX=30195 GN=LOC100644032 PE=4 SV=1	3
A0A6P5I1A8-1331T	Site_Down	PhosphoSite		-1.91594	A0A6P5I1A8	tensin-1 OS=Bombus terrestris OX=30195 GN=LOC100644032 PE=4 SV=1	3
A0A6P5I1A8-1436T	Site_Up	PhosphoSite		0.508936	A0A6P5I1A8	tensin-1 OS=Bombus terrestris OX=30195 GN=LOC100644032 PE=4 SV=1	3
A0A6P5I1A8-1444S	Site_Up	PhosphoSite		1.09424	A0A6P5I1A8	tensin-1 OS=Bombus terrestris OX=30195 GN=LOC100644032 PE=4 SV=1	3
A0A6P5I1A8-589S	Site_Down	PhosphoSite		-0.72261	A0A6P5I1A8	tensin-1 OS=Bombus terrestris OX=30195 GN=LOC100644032 PE=4 SV=1	4
A0A6P5I1A8-670S	Site_Down	PhosphoSite		-1.52699	A0A6P5I1A8	tensin-1 OS=Bombus terrestris OX=30195 GN=LOC100644032 PE=4 SV=1	2
A0A6P5I1A8-764S	Site_Down	PhosphoSite		-1.49411	A0A6P5I1A8	tensin-1 OS=Bombus terrestris OX=30195 GN=LOC100644032 PE=4 SV=1	2
A0A6P5I1A8-907S	Site_Down	PhosphoSite		-1.06492	A0A6P5I1A8	tensin-1 OS=Bombus terrestris OX=30195 GN=LOC100644032 PE=4 SV=1	3
A0A6P5I1A8-935S	Site_Down	PhosphoSite		-1.29336	A0A6P5I1A8	tensin-1 OS=Bombus terrestris OX=30195 GN=LOC100644032 PE=4 SV=1	1
A0A6P5I1A8-958S	Site_Down	PhosphoSite		-0.732165	A0A6P5I1A8	tensin-1 OS=Bombus terrestris OX=30195 GN=LOC100644032 PE=4 SV=1	3
A0A6P5I1A8-962S	Site_Down	PhosphoSite		-0.448115	A0A6P5I1A8	tensin-1 OS=Bombus terrestris OX=30195 GN=LOC100644032 PE=4 SV=1	3
A0A6P5I8G1-1854S	Site_Up	PhosphoSite		0.557778	A0A6P5I8G1	LOW QUALITY PROTEIN: mediator of RNA polymerase II transcription subunit 12 OS=Bombus terrestris OX=30195 GN=LOC100651885 PE=4 SV=1	1
A0A6P5I917-25S	Site_Down	PhosphoSite		-1.04097	A0A6P5I917	LOW QUALITY PROTEIN: mediator of RNA polymerase II transcription subunit 19 OS=Bombus terrestris OX=30195 GN=LOC100645845 PE=4 SV=1	1
LOC100631091	Kinase_Neg	Kinase	-1.94126		A0A6P3UGT0	stress-activated protein kinase JNK isoform X1 OS=Bombus terrestris OX=30195 GN=LOC100631091 PE=4 SV=1	23
LOC100644761	Kinase_Neg	Kinase	-1.86013		A0A6P3TTS7	3-phosphoinositide-dependent protein kinase 1 isoform X3 OS=Bombus terrestris OX=30195 GN=LOC100644761 PE=4 SV=1	18
LOC100645880	Kinase_Neg	Kinase	-1.53014		A0A6P3U4H3	glycogen synthase kinase-3 beta isoform X5 OS=Bombus terrestris OX=30195 GN=LOC100645880 PE=4 SV=1	17
LOC100646352	Kinase_Neg	Kinase	-1.67056		A0A6P3DCF4	phosphatidylinositol 4,5-bisphosphate 3-kinase catalytic subunit delta isoform OS=Bombus terrestris OX=30195 GN=LOC100646352 PE=4 SV=1	7
LOC100646783	Kinase_Pos	Kinase	1.50322		A0A6P3DAN3	LOW QUALITY PROTEIN: SRSF protein kinase 3 OS=Bombus terrestris OX=30195 GN=LOC100646783 PE=4 SV=1	2
LOC100647871	Kinase_Neg	Kinase	-1.55965		A0A6P3U7T4	serine/threonine-protein kinase STK11 isoform X3 OS=Bombus terrestris OX=30195 GN=LOC100647871 PE=4 SV=1	7
LOC100648411	Kinase_Pos	Kinase	1.75826		A0A6P3DEM5	histone acetyltransferase KAT2A OS=Bombus terrestris OX=30195 GN=LOC100648411 PE=4 SV=1	6
LOC100649689	Kinase_Neg	Kinase	-1.60936		A0A6P5HID2	cyclin-dependent kinase 8 OS=Bombus terrestris OX=30195 GN=LOC100649689 PE=4 SV=1	10
LOC100650644	Kinase_Pos	Kinase	1.62381		A0A6P5HPP8	probable splicing factor, arginine/serine-rich 7 OS=Bombus terrestris OX=30195 GN=LOC100650644 PE=4 SV=1	6
LOC100651604	Kinase_Pos	Kinase	1.88249		A0A6P3DAF9	cyclin-dependent kinase 1 OS=Bombus terrestris OX=30195 GN=LOC100651604 PE=4 SV=1	20
LOC100651745	Kinase_Pos	Kinase	1.87119		A0A6P3D614	U6 snRNA-associated Sm-like protein LSm1 OS=Bombus terrestris OX=30195 GN=LOC100651745 PE=4 SV=1	6
LOC100652163	Kinase_Pos	Kinase	1.7129		A0A6P5I6B6	cyclin-dependent kinase 14 isoform X4 OS=Bombus terrestris OX=30195 GN=LOC100652163 PE=4 SV=1	8
