# Supplementary material for: Integrative Proteomic and Phosphoproteomic Analyses Revealed Complex Mechanisms Underlying Reproductive Diapause in Bombus terrestris Queens
Source: Insects. 2022 Sep 23;13(10):862. doi: 10.3390/insects13100862 (PMC9604461; doi:10.3390/insects13100862)
Supplement: Supplementary file 1 [file insects-13-00862-s001.zip › insects-1876268-supplementary/insects-1876268-proofed-supplementary/Table S11.xlsx]

## Sheet: Sheet1
Table S11: representive motifs in each comparable group
PD vs D up Motif Logo				Motif	Motif Score	Foreground		Background		Fold Increase	Associated kinase
						Matches	Size	Matches	Size
				xxxRxx_S_Pxxxxx	27.04	72	1827	1960	496156	10.0
				xxxxxx_S_PxKxxx	22.62	48	1755	1564	494196	8.6	LOC100645880
				xxxRxx_S_xExxxx	26.00	51	1707	1922	492632	7.7
				xxxxxx_S_Pxxxxx	16.00	308	1656	24186	490710	3.8	LOC100649689 LOC100650644 LOC100642247 LOC100631091 LOC100648411 LOC100646352
				xxxxxx_S_DxExxx	32.00	84	1348	2652	466524	11.0
				xxxxxx_S_EExxxx	23.97	50	1264	2687	463872	6.8
				xxxRRx_S_xxxxxx	32.00	64	1214	2335	461185	10.4
				xxxxxx_S_xExxxx	16.00	179	1150	26182	458850	2.7	LOC100648411
				xxxRKx_S_xxxxxx	26.76	40	971	1781	432668	10.0
				xxxxxx_S_xDExxx	24.57	36	931	2038	430887	8.2	LOC100648411
				xxxxxx_S_xxDxxx	16.00	129	895	23609	428849	2.6	LOC100648411
				xxxRxx_S_xxxxxx	16.00	101	766	20016	405240	2.7	LOC100646352
				xxxxRx_S_xxxxxx	16.00	91	665	19663	385224	2.7	LOC100650644
				xxxxxx_S_ExExxx	18.91	25	574	2175	365561	7.3	LOC100650644 LOC100648411
				xxxKxx_S_xxxxxx	10.62	79	549	23320	363386	2.2	LOC100642247
				xxxExx_S_xxxxxx	9.65	73	470	23933	340066	2.2
				xxxxxG_S_xxxxxx	9.22	57	397	18576	316133	2.4	LOC100645880 LOC100647871
				xxxxxx_S_Dxxxxx	8.51	44	340	14245	297557	2.7
				xxxxxx_T_Pxxxxx	16.00	150	344	20361	367147	7.9
				xxxxxD_T_xxxxxx	6.56	29	194	17840	346786	2.9	LOC100631091
				xxxRxx_T_xxxxxx	6.03	25	165	16560	328946	3.0	LOC100645880
PD vs D down Motif Logo				Motif	Motif Score	Foreground		Background		Fold Increase	Associated kinase
						Matches	Size	Matches	Size
				xxxRxx_S_Pxxxxx	27.94	98	2047	1960	496156	12.1	LOC100631091 LOC100649689
				xxxxPx_S_Pxxxxx	24.43	96	1949	2443	494196	10.0	LOC100647145 LOC100631091
				xxxxxx_S_PxxxxK	22.56	55	1853	1362	491753	10.7	LOC100648411 LOC100646352
				xxxRRx_S_xxxxxx	27.35	88	1798	2546	490391	9.4	LOC100646352
				xxxxRx_S_Pxxxxx	22.31	49	1710	1262	487845	11.1	LOC100646352
				xxxRxx_S_xExxxx	26.91	62	1661	1728	486583	10.5
				xxxxxx_S_Pxxxxx	16.00	347	1599	20683	484855	5.1	LOC100644761 LOC100647145 LOC100642247 LOC100649689 LOC100648411
				xxxRSx_S_xxxxxx	22.14	74	1252	3396	464172	8.1	LOC100631091 LOC100642247
				xxxRKx_S_xxxxxx	23.50	46	1178	1792	460776	10.0	LOC100649689 LOC100646352
				xxxxxx_S_DxExxx	25.65	43	1132	2620	458984	6.7
				xxxxRx_S_xDxxxx	22.31	26	1089	1211	456364	9.0
				xxxRxx_S_xxxxxx	16.00	169	1063	17969	455153	4.0	LOC100644761 LOC100631091
				xxxxxx_S_xExxxx	16.00	159	894	28869	437184	2.7	LOC100631091
				xxxxxx_S_xDxxxx	16.00	125	735	22372	408315	3.1	LOC100631091 LOC100646352
				xxxxRx_S_xxxxxx	16.00	100	610	19717	385943	3.2	LOC100644761
				xxxxxx_S_xxDxxx	10.23	66	510	19645	366226	2.4
				xxxxxx_S_ExExxx	16.80	23	444	2175	346581	8.3	LOC100631091
				xxxxxG_S_xxxxxx	8.63	57	421	19766	344406	2.4	LOC100631091
				xxxKxx_S_xxxxxx	8.32	55	364	20953	324640	2.3
				Kxxxxx_S_xxxxxx	7.61	45	309	17886	303687	2.5
				xxxxxx_T_PPxxxx	27.44	36	216	1603	367147	38.2	LOC100647145
				xxxxxx_T_Pxxxxx	16.00	88	180	18758	365544	9.5	LOC100649689 LOC100631091
				xxxRxx_T_xxxxxx	16.00	39	92	17262	346786	8.5
FPD vs PD up Motif Logo				Motif	Motif Score	Foreground		Background		Fold Increase	Associated kinase
						Matches	Size	Matches	Size
				xxxxxx_S_Pxxxxx	16.00	279	877	27710	496156	5.7	LOC100651604 LOC100651745
				xxxxxx_S_xEExxx	23.29	37	598	3317	468446	8.7	LOC100651745
				xxxRRx_S_xxxxxx	23.81	33	561	2526	465129	10.8
				xxxxxx_S_DxExxx	26.62	32	528	2341	462603	12.0
				xxxxxx_S_xExxxx	16.00	92	496	27594	460262	3.1	LOC100651745
				xxxxxx_S_xDDxxx	22.16	20	404	1728	432668	12.4	LOC100651745
				xxxRKx_S_xxxxxx	23.30	21	384	1773	430940	13.3
				xxxxxx_S_xxDxxx	13.74	58	363	21889	429167	3.1
				xxxxxx_S_xDxxxx	11.68	52	305	23283	407278	3.0
				xxxRxx_S_xxxxxx	7.43	35	253	18788	383995	2.8
				xxxxxx_T_PPxxxx	24.20	23	132	1603	367147	39.9	LOC100651604
				xxxxxx_T_Pxxxxx	16.00	51	109	18758	365544	9.1
FPD vs PD down Motif Logo				Motif	Motif Score	Foreground		Background		Fold Increase	Associated kinase
						Matches	Size	Matches	Size
				xxxRRx_S_xxxxxx	27.60	54	819	2650	496156	12.3
				xxxRxx_S_xxxxxx	16.00	160	765	26828	493506	3.8	LOC100643510 LOC100651604
				xxxKxx_S_Pxxxxx	25.46	29	605	1511	466678	14.8
				xxxxxx_S_Pxxxxx	16.00	100	576	24239	465167	3.3
				xxxxxx_S_xExxxx	16.00	91	476	29163	440928	2.9	LOC100651604
				xxxxxx_S_xDxxxx	10.89	59	385	23862	411765	2.6
				xxxxRx_S_xxxxxx	6.45	40	326	19806	387903	2.4
				xxxxxx_T_Pxxxxx	16.00	57	120	20361	367147	8.6
FPD vs D up Motif Logo				Motif	Motif Score	Foreground		Background		Fold Increase	Associated kinase
						Matches	Size	Matches	Size
				xxxxxx_S_PxKxxx	23.24	60	1776	1654	496156	10.1	LOC100645880 LOC100651604
				xxxRxx_S_Pxxxxx	22.24	59	1716	1870	494502	9.1
				xxxxxx_S_Pxxxxx	16.00	358	1657	24186	492632	4.4	LOC100649689 LOC100650644 LOC100651604 LOC100646783 LOC100648411 LOC100646352
				xxxxxx_S_DxExxx	32.00	109	1299	2665	468446	14.7	LOC100648411
				xxxRxx_S_xExxxx	24.52	45	1190	1909	465781	9.2
				xxxxxx_S_EEExxx	31.29	23	1145	392	463872	23.8
				xxxxxx_S_xEDxxx	22.57	37	1122	2046	463480	7.5	LOC100651745
				xxxRRx_S_xxxxxx	28.67	51	1085	2335	461434	9.3
				xxxxxx_S_xExxxx	16.00	170	1034	26431	459099	2.9	LOC100651745 LOC100648411
				xxxxxx_S_ExExxx	29.99	46	864	2689	432668	8.6	LOC100650644 LOC100648411
				xxxxxx_S_DxDxxx	24.59	32	818	1796	429979	9.4
				xxxRKx_S_xxxxxx	30.36	40	786	1768	428183	12.3
				xxxxRx_S_xxxxxx	16.00	96	746	20743	426415	2.6	LOC100650644 LOC100651745
				xxxxxD_S_xxxxxx	14.44	86	650	21013	405672	2.6	LOC100645880 LOC100651745
				xxxRxx_S_xxxxxx	12.02	74	564	20269	384659	2.5	LOC100631091
				xxxxxx_S_xDxxxx	8.91	63	490	20464	364390	2.3	LOC100648411
				xxxDxx_S_xxxxxx	7.46	52	427	18307	343926	2.3
				xxxxxx_T_PPxxxx	24.48	36	324	1603	367147	25.4	LOC100651604 LOC100646352
				xxxRxx_T_Pxxxxx	22.55	23	288	1077	365544	27.1	LOC100651745
				xxxxxx_T_Pxxxxx	16.00	96	265	17681	364467	7.5	LOC100651604
				xxxxxx_T_xxExxx	7.58	34	169	24425	346786	2.9
FPD vs D down Motif Logo				Motif	Motif Score	Foreground		Background		Fold Increase	Associated kinase
						Matches	Size	Matches	Size
				xxxRxx_S_Pxxxxx	25.25	79	1950	1960	496156	10.3	LOC100646352 LOC100651604 LOC100649689 LOC100631091
				xxxKxx_S_Pxxxxx	23.48	58	1871	1511	494196	10.1	LOC100646352
				xxxRRx_S_xxxxxx	25.10	83	1813	2546	492685	8.9	LOC100631091 LOC100646352
				xxxxxx_S_Pxxxxx	16.00	397	1730	24239	490139	4.6	LOC100644761 LOC100651604 LOC100631091 LOC100649689 LOC100648411 LOC100646352
				xxxRxx_S_xExxxx	23.34	55	1333	1728	465900	11.1
				xxxRxx_S_xxxxxx	16.00	308	1278	23244	464172	4.8	LOC100651604 LOC100631091 LOC100644761 LOC100649689 LOC100646352
				xxxxxx_S_xExxxx	16.00	154	970	29163	440928	2.4	LOC100651604
				xxxxxx_S_xDxxxx	16.00	140	816	23862	411765	3.0	LOC100631091 LOC100646352
				xxxxRx_S_xxxxxx	16.00	106	676	19806	387903	3.1	LOC100644761
				xxxxxx_S_xxDxxx	7.95	65	570	19645	368097	2.1
				xxxKxx_S_xxxxxx	8.10	68	505	22324	348452	2.1	LOC100651745
				xxxxxx_S_xxExxx	8.64	67	437	23015	326128	2.2
				xxxxxG_S_xxxxxx	9.94	56	370	17814	303113	2.6	LOC100631091
				xxxxxx_T_PPxxxx	26.74	33	227	1603	367147	33.3
				xxxxxx_T_Pxxxxx	16.00	79	194	18758	365544	7.9	LOC100631091 LOC100646352
				xxxRxx_T_xxxxxx	16.00	51	115	17262	346786	8.9

## Sheet: Sheet2
		Motif Logo				Motif	Motif Score	Foreground		Background		Fold Increase	Associated kinase
								Matches	Size	Matches	Size
						xxxRRx_S_xxxxxx	27.60	54	819	2650	496156	12.3
						xxxRxx_S_xxxxxx	16.00	160	765	26828	493506	3.8	LOC100643510 LOC100651604
						xxxKxx_S_Pxxxxx	25.46	29	605	1511	466678	14.8
						xxxxxx_S_Pxxxxx	16.00	100	576	24239	465167	3.3
						xxxxxx_S_xExxxx	16.00	91	476	29163	440928	2.9	LOC100651604
						xxxxxx_S_xDxxxx	10.89	59	385	23862	411765	2.6
						xxxxRx_S_xxxxxx	6.45	40	326	19806	387903	2.4
						xxxxxx_T_Pxxxxx	16.00	57	120	20361	367147	8.6
