# Supplementary material for: Integrative Proteomic and Phosphoproteomic Analyses Revealed Complex Mechanisms Underlying Reproductive Diapause in Bombus terrestris Queens
Source: Insects. 2022 Sep 23;13(10):862. doi: 10.3390/insects13100862 (PMC9604461; doi:10.3390/insects13100862)
Supplement: Supplementary file 1 [file insects-13-00862-s001.zip › insects-1876268-supplementary/insects-1876268-proofed-supplementary/Table S12.xlsx]

## Sheet: Sheet1
Table S12: cuticle proteins and phosphrylation sites identified in proteome and phosphoproteome
24 Cuticle proteins identified in the proteome
Protein accession	Protein description	Gene name	MW [kDa]	Coverage [%]	Peptides	Unique peptides	PSMs	D1	D2	D3	FPD1	FPD2	FPD3	PD1	PD2	PD3	FPD/D Ratio	FPD/D P value	FPD/PD Ratio	FPD/PD P value	PD/D Ratio	PD/D P value
A0A6P3DGN8	cuticle protein 2 OS=Bombus terrestris OX=30195 GN=LOC100650058 PE=4 SV=1	LOC100650058	16.32	30.2	4	4	13	1.424	1.433	1.336	0.496	0.473	0.572	1.112	1.212	1.16	0.368	8.15998e-05	0.442	0.000193658	0.831	0.00518863
A0A6P3D6M5	larval cuticle protein LCP-17 OS=Bombus terrestris OX=30195 GN=LOC100643233 PE=4 SV=1	LOC100643233	13.751	6.1	1	1	2	1.132	1.163	1.079	1.034	0.744	0.874	1.026	1.089	1.028	0.786	0.0628599	0.844	0.13961	0.932	0.0734362
A0A6P3DP06	cuticle protein 19 OS=Bombus terrestris OX=30195 GN=LOC100648004 PE=4 SV=1	LOC100648004	20.296	22	3	3	3	1.2	1.192	1.336	0.779	0.678	0.736	1.096	1.101	1.096	0.588	0.000630332	0.666	0.000536932	0.883	0.0294444
A0A6P3DEZ3	larval cuticle protein LCP-17-like OS=Bombus terrestris OX=30195 GN=LOC100644305 PE=4 SV=1	LOC100644305	13.938	17.2	1	1	3	0.932	1.322	1.781	1.084	0.646	1.018	0.8	0.796	0.74	0.681	0.205596	1.176	0.450093	0.579	0.0532343
A0A6P3U5U4	cuticle protein 21 OS=Bombus terrestris OX=30195 GN=LOC105666267 PE=4 SV=1	LOC105666267	22.309	34.5	6	4	10	1.269	1.387	1.554	0.782	0.743	0.873	0.774	0.842	0.936	0.57	0.00174388	0.94	0.445281	0.606	0.00339555
A0A6P3DG87	cuticle protein 21-like OS=Bombus terrestris OX=30195 GN=LOC100648254 PE=4 SV=1	LOC100648254	25.478	17.3	3	1	6	1.038	1.142	1.039	0.993	1.118	1.004	1.039	0.808	0.978	0.968	0.536925	1.103	0.29524	0.878	0.175126
A0A6P3UD82	pupal cuticle protein OS=Bombus terrestris OX=30195 GN=LOC105666605 PE=4 SV=1	LOC105666605	15.338	71.2	7	7	20	1.138	0.996	0.816	0.838	0.728	0.943	1.158	1.378	1.188	0.851	0.264987	0.674	0.012618	1.262	0.0970268
A0A6P5I4V3	cuticle protein 18.7 OS=Bombus terrestris OX=30195 GN=LOC100643545 PE=4 SV=1	LOC100643545	18.365	30.7	4	4	6	1.084	0.905	0.87	0.82	0.756	0.898	1.229	1.331	1.114	0.865	0.165144	0.673	0.00524555	1.285	0.0410173
A0A6P3DKK3	cuticle protein 18.7 OS=Bombus terrestris OX=30195 GN=LOC100650543 PE=4 SV=1	LOC100650543	28.469	81.2	17	17	69	1.162	2.219	1.055	0.655	0.799	0.599	0.554	1.396	0.81	0.463	0.0441654	0.744	0.458211	0.622	0.240634
A0A6P5I9N2	Larval cuticle protein A3A(predicted) OS=Bombus terrestris OX=30195 GN=LOC100647905 PE=4 SV=1	LOC100647905	18.512	10.1	2	2	2	0.854	0.975	0.898	1.371	1.229	1.223	0.942	0.83	0.801	1.402	0.0032549	1.486	0.00300733	0.944	0.398375
A0A6P3UBF6	pupal cuticle protein C1B OS=Bombus terrestris OX=30195 GN=LOC100645776 PE=4 SV=1	LOC100645776	16.597	13.1	2	2	8	1.33	2.454	1.106	0.642	0.708	0.598	0.581	1.115	0.675	0.398	0.0247316	0.822	0.478782	0.485	0.0866169
A0A6P3TVA2	cuticle protein 21 isoform X2 OS=Bombus terrestris OX=30195 GN=LOC100645985 PE=4 SV=1	LOC100645985	7.8965	40.5	2	2	4	1.705	1.877	1.638	0.267	0.326	0.267	1.039	1.037	1.073	0.165	2.04618e-05	0.273	4.24472e-05	0.603	0.000274074
A0A6P3DG15	pupal cuticle protein C1B OS=Bombus terrestris OX=30195 GN=LOC100646965 PE=4 SV=1	LOC100646965	13.103	10.1	1	1	1	1.069	2.254	1.022	0.787	0.903	0.567	0.618	1.107	0.865	0.519	0.10704	0.871	0.588605	0.596	0.196648
A0A6P3U568	Protein naked cuticle like protein(predicted) OS=Bombus terrestris OX=30195 GN=LOC100650091 PE=4 SV=1	LOC100650091	67.184	4.1	2	2	3	0.671	0.64	0.748	1.072	1.224	0.875	1.168	1.46	1.31	1.54	0.0170682	0.805	0.130657	1.913	0.00122963
A0A6P3DE25	cuticle protein 19.8 OS=Bombus terrestris OX=30195 GN=LOC100652089 PE=4 SV=1	LOC100652089	25.929	49.6	9	9	34	1.185	2.298	1.262	0.659	0.695	0.633	0.591	1.12	0.717	0.419	0.0179406	0.818	0.438671	0.512	0.0804515
A0A6P3DGP1	Cuticle protein 6(predicted) OS=Bombus terrestris OX=30195 GN=LOC100643594 PE=4 SV=1	LOC100643594	34.899	7.3	2	2	3	1.203	1.028	1.042	0.8	0.867	0.981	1.231	0.858	1.182	0.809	0.0520554	0.81	0.190927	0.999	0.936583
A0A6P5HYL0	larval cuticle protein A2B isoform X2 OS=Bombus terrestris OX=30195 GN=LOC100647905 PE=4 SV=1	LOC100647905	13.456	65.6	5	5	17	1.1	1.185	1.162	0.899	0.865	1.054	1.047	0.923	1.042	0.818	0.0336626	0.936	0.401655	0.874	0.0439785
A0A6P3U9I6	cuticle protein 38 OS=Bombus terrestris OX=30195 GN=LOC105666434 PE=4 SV=1	LOC105666434	10.691	22	1	1	1	0.721	1.083	1.03	0.969	0.948	0.882	1.647	0.893	1.002	0.988	0.985961	0.79	0.353043	1.25	0.424706
A0A6P3DJV2	Pupal cuticle protein C1B(predicted) OS=Bombus terrestris OX=30195 GN=LOC100647790 PE=4 SV=1	LOC100647790	35.243	7.5	2	2	4	1.445	1.954	1.769	0.851	0.433	1.466	0.448	0.438	0.334	0.532	0.11116	2.254	0.12646	0.236	0.000368232
A0A6P3DHS7	Cuticle protein 10.9(predicted) OS=Bombus terrestris OX=30195 GN=LOC100644901 PE=4 SV=1	LOC100644901	21.365	11.5	2	2	2	1.164	1.258	1.288	0.906	0.742	1.006	0.972	0.934	0.895	0.715	0.0223089	0.948	0.544154	0.755	0.0019313
A0A6P5I631	pupal cuticle protein 20 OS=Bombus terrestris OX=30195 GN=LOC100644565 PE=4 SV=1	LOC100644565	26.157	18.1	3	3	11	1.056	0.914	1.036	0.955	0.858	0.818	1.101	1.198	0.92	0.875	0.107163	0.817	0.0936169	1.071	0.513372
A0A6P3UI14	flexible cuticle protein 12 OS=Bombus terrestris OX=30195 GN=LOC100647447 PE=4 SV=1	LOC100647447	11.537	61	6	6	26	1.074	1.299	1.317	1.054	0.836	0.972	0.837	0.889	0.879	0.776	0.0546196	1.099	0.270625	0.706	0.00730146
A0A6P3D7C0	Cuticle protein(predicted) OS=Bombus terrestris OX=30195 GN=LOC100649166 PE=4 SV=1	LOC100649166	36.735	41.6	9	9	15	1.252	1.41	1.172	0.972	0.697	0.972	0.886	0.747	0.888	0.689	0.0364436	1.048	0.77638	0.658	0.00598222
A0A6P3DLQ2	pupal cuticle protein-like OS=Bombus terrestris OX=30195 GN=LOC100650303 PE=4 SV=1	LOC100650303	27.355	12	2	2	4	1.148	1.718	1.096	0.758	0.784	0.782	0.825	1.26	0.875	0.587	0.0231779	0.785	0.167388	0.747	0.212506
15 phosphorylation sites in the cuticle proteins
Protein accession	Protein description	Gene name	Position	Amino acid	Localization probability	PEP	Score	Charge	Modified sequence	Mass error [ppm]	MS/MS Count	D1	D2	D3	FPD1	FPD2	FPD3	PD1	PD2	PD3	FPD/D Ratio	FPD/D P value	FPD/PD Ratio	FPD/PD P value	PD/D Ratio	PD/D P value
A0A6P3U568	Protein naked cuticle like protein(predicted) OS=Bombus terrestris OX=30195 GN=LOC100650091 PE=4 SV=1	LOC100650091	193	S	0.993472	4.75406e-06	104.2	3	LS(0.003)S(0.003)HKS(0.993)EDGSVK	0.31209	2	1.67	1.51	2.042	0.482	0.505	0.526	0.644	0.641	0.561	0.29	0.000182009	0.82	0.0188783	0.354	0.000486013
A0A6P3U568	Protein naked cuticle like protein(predicted) OS=Bombus terrestris OX=30195 GN=LOC100650091 PE=4 SV=1	LOC100650091	125	S	1	3.70613e-224	335.61	2	NNNLS(1)PDNPTQDSQR	0.31123	15	1.175	1.188	1.176	1.059	0.806	1.012	0.883	0.896	0.881	0.813	0.0645302	1.082	0.445672	0.752	1.47422e-06
A0A6P3U568	Protein naked cuticle like protein(predicted) OS=Bombus terrestris OX=30195 GN=LOC100650091 PE=4 SV=1	LOC100650091	450	S	0.991818	6.70236e-34	179.97	2	T(0.008)ES(0.992)FS(1)EDDATEEESGK	-0.43719	11	0.708	0.687	0.625	1.362	1.047	1.798	0.904	1.224	1.049	2.083	0.0114542	1.324	0.213946	1.573	0.00937428
A0A6P3U568	Protein naked cuticle like protein(predicted) OS=Bombus terrestris OX=30195 GN=LOC100650091 PE=4 SV=1	LOC100650091	452	S	0.999996	6.70236e-34	179.97	2	T(0.008)ES(0.992)FS(1)EDDATEEESGK	-0.43719	11	0.758	0.803	0.809	1.273	1.035	1.49	0.922	1.195	1.09	1.603	0.0127622	1.184	0.276085	1.353	0.0194661
A0A6P3U568	Protein naked cuticle like protein(predicted) OS=Bombus terrestris OX=30195 GN=LOC100650091 PE=4 SV=1	LOC100650091	461	S	0.792667	8.94271e-14	130.78	3	T(0.102)ES(0.899)FS(0.999)EDDAT(0.003)EEES(0.793)GKKS(0.204)PK	-0.24608	2
A0A6P3U568	Protein naked cuticle like protein(predicted) OS=Bombus terrestris OX=30195 GN=LOC100650091 PE=4 SV=1	LOC100650091	144	T	0.837114	4.42263e-07	107.9	3	EVQTEQET(0.163)T(0.837)PINLDFPALCPQLQNK	-1.0774	1	0.8	0.882	1.014	1.072	1.121	1.322	1.038	1.073	1.018	1.304	0.047088	1.123	0.16154	1.161	0.0950121
A0A6P3U568	Protein naked cuticle like protein(predicted) OS=Bombus terrestris OX=30195 GN=LOC100650091 PE=4 SV=1	LOC100650091	457	T	0.999503	6.03235e-05	85.35	3	T(0.088)ES(0.914)FS(0.998)EDDAT(1)EEESGKK	-0.12995	1
A0A6P3DJV2	Pupal cuticle protein C1B(predicted) OS=Bombus terrestris OX=30195 GN=LOC100647790 PE=4 SV=1	LOC100647790	276	S	0.997255	3.53856e-200	327.7	4	KKS(0.997)IS(0.898)S(0.102)QNLT(0.003)YVGSDEK	0.09945	16	1.546	1.846	1.54	0.585	0.369	1.43	0.396	0.444	0.258	0.483	0.0924892	2.171	0.211861	0.223	0.000971003
A0A6P3DJV2	Pupal cuticle protein C1B(predicted) OS=Bombus terrestris OX=30195 GN=LOC100647790 PE=4 SV=1	LOC100647790	278	S	0.897822	7.3149e-102	254.59	4	KKS(0.997)IS(0.898)S(0.102)QNLT(0.003)YVGSDEK	0.09945	17	1.582	1.905	1.511	0.605	0.619	0.758	0.639	0.558	0.478	0.397	0.000781356	1.183	0.198002	0.335	0.000567248
A0A6P3DJV2	Pupal cuticle protein C1B(predicted) OS=Bombus terrestris OX=30195 GN=LOC100647790 PE=4 SV=1	LOC100647790	192	S	0.995335	1.19866e-07	110.78	3	S(0.995)LPAT(0.005)PVAS(0.999)PS(0.076)GS(0.907)PS(0.051)GS(0.967)PK	0.19224	3
A0A6P3DJV2	Pupal cuticle protein C1B(predicted) OS=Bombus terrestris OX=30195 GN=LOC100647790 PE=4 SV=1	LOC100647790	200	S	0.999956	1.25234e-34	170.68	3	SLPATPVAS(1)PSGS(0.001)PS(0.14)GS(0.859)PK	0.23328	13
A0A6P3DJV2	Pupal cuticle protein C1B(predicted) OS=Bombus terrestris OX=30195 GN=LOC100647790 PE=4 SV=1	LOC100647790	204	S	0.980736	4.97496e-45	189.25	3	SLPATPVAS(0.998)PS(0.015)GS(0.981)PS(0.025)GS(0.98)PK	-0.39897	14	1.242	1.325	1.507	0.787	0.639	0.93	0.905	0.89	0.693	0.578	0.0105125	0.947	0.692636	0.611	0.00858578
A0A6P3DJV2	Pupal cuticle protein C1B(predicted) OS=Bombus terrestris OX=30195 GN=LOC100647790 PE=4 SV=1	LOC100647790	208	S	0.980064	8.1997e-58	204.63	3	SLPATPVAS(0.998)PS(0.015)GS(0.981)PS(0.025)GS(0.98)PK	-0.39897	20	1.36	1.39	1.445	0.838	0.676	0.996	0.772	0.695	0.654	0.598	0.0097894	1.183	0.264565	0.506	0.000186985
A0A6P3DJV2	Pupal cuticle protein C1B(predicted) OS=Bombus terrestris OX=30195 GN=LOC100647790 PE=4 SV=1	LOC100647790	196	T	0.977744	0.000190421	72.881	3	S(0.022)LPAT(0.978)PVAS(0.978)PS(0.608)GS(0.411)PS(0.299)GS(0.703)PK	-1.2405	2
A0A6P3UI14	flexible cuticle protein 12 OS=Bombus terrestris OX=30195 GN=LOC100647447 PE=4 SV=1	LOC100647447	56	T	1	0.00118447	99.283	2	REET(1)AELK	0.012772	3	1.172	1.101	1.126	0.908	0.931	0.809	1.123	1.075	1.045	0.779	0.00588987	0.817	0.0131907	0.954	0.165475

## Sheet: Sheet2
15 phosphorylation sites in the cuticle proteins
Protein accession	Protein description	Gene name	Position	Amino acid	Localization probability	PEP	Score	Charge	Modified sequence	Mass error [ppm]	MS/MS Count	D1	D2	D3	FPD1	FPD2	FPD3	PD1	PD2	PD3	FPD/D Ratio	FPD/D P value	FPD/PD Ratio	FPD/PD P value	PD/D Ratio	PD/D P value
A0A6P3U568	Protein naked cuticle like protein(predicted) OS=Bombus terrestris OX=30195 GN=LOC100650091 PE=4 SV=1	LOC100650091	193	S	0.993472	4.75406e-06	104.2	3	LS(0.003)S(0.003)HKS(0.993)EDGSVK	0.31209	2	1.67	1.51	2.042	0.482	0.505	0.526	0.644	0.641	0.561	0.29	0.000182009	0.82	0.0188783	0.354	0.000486013
A0A6P3U568	Protein naked cuticle like protein(predicted) OS=Bombus terrestris OX=30195 GN=LOC100650091 PE=4 SV=1	LOC100650091	125	S	1	3.70613e-224	335.61	2	NNNLS(1)PDNPTQDSQR	0.31123	15	1.175	1.188	1.176	1.059	0.806	1.012	0.883	0.896	0.881	0.813	0.0645302	1.082	0.445672	0.752	1.47422e-06
A0A6P3U568	Protein naked cuticle like protein(predicted) OS=Bombus terrestris OX=30195 GN=LOC100650091 PE=4 SV=1	LOC100650091	450	S	0.991818	6.70236e-34	179.97	2	T(0.008)ES(0.992)FS(1)EDDATEEESGK	-0.43719	11	0.708	0.687	0.625	1.362	1.047	1.798	0.904	1.224	1.049	2.083	0.0114542	1.324	0.213946	1.573	0.00937428
A0A6P3U568	Protein naked cuticle like protein(predicted) OS=Bombus terrestris OX=30195 GN=LOC100650091 PE=4 SV=1	LOC100650091	452	S	0.999996	6.70236e-34	179.97	2	T(0.008)ES(0.992)FS(1)EDDATEEESGK	-0.43719	11	0.758	0.803	0.809	1.273	1.035	1.49	0.922	1.195	1.09	1.603	0.0127622	1.184	0.276085	1.353	0.0194661
A0A6P3U568	Protein naked cuticle like protein(predicted) OS=Bombus terrestris OX=30195 GN=LOC100650091 PE=4 SV=1	LOC100650091	461	S	0.792667	8.94271e-14	130.78	3	T(0.102)ES(0.899)FS(0.999)EDDAT(0.003)EEES(0.793)GKKS(0.204)PK	-0.24608	2
A0A6P3U568	Protein naked cuticle like protein(predicted) OS=Bombus terrestris OX=30195 GN=LOC100650091 PE=4 SV=1	LOC100650091	144	T	0.837114	4.42263e-07	107.9	3	EVQTEQET(0.163)T(0.837)PINLDFPALCPQLQNK	-1.0774	1	0.8	0.882	1.014	1.072	1.121	1.322	1.038	1.073	1.018	1.304	0.047088	1.123	0.16154	1.161	0.0950121
A0A6P3U568	Protein naked cuticle like protein(predicted) OS=Bombus terrestris OX=30195 GN=LOC100650091 PE=4 SV=1	LOC100650091	457	T	0.999503	6.03235e-05	85.35	3	T(0.088)ES(0.914)FS(0.998)EDDAT(1)EEESGKK	-0.12995	1
A0A6P3DJV2	Pupal cuticle protein C1B(predicted) OS=Bombus terrestris OX=30195 GN=LOC100647790 PE=4 SV=1	LOC100647790	276	S	0.997255	3.53856e-200	327.7	4	KKS(0.997)IS(0.898)S(0.102)QNLT(0.003)YVGSDEK	0.09945	16	1.546	1.846	1.54	0.585	0.369	1.43	0.396	0.444	0.258	0.483	0.0924892	2.171	0.211861	0.223	0.000971003
A0A6P3DJV2	Pupal cuticle protein C1B(predicted) OS=Bombus terrestris OX=30195 GN=LOC100647790 PE=4 SV=1	LOC100647790	278	S	0.897822	7.3149e-102	254.59	4	KKS(0.997)IS(0.898)S(0.102)QNLT(0.003)YVGSDEK	0.09945	17	1.582	1.905	1.511	0.605	0.619	0.758	0.639	0.558	0.478	0.397	0.000781356	1.183	0.198002	0.335	0.000567248
A0A6P3DJV2	Pupal cuticle protein C1B(predicted) OS=Bombus terrestris OX=30195 GN=LOC100647790 PE=4 SV=1	LOC100647790	192	S	0.995335	1.19866e-07	110.78	3	S(0.995)LPAT(0.005)PVAS(0.999)PS(0.076)GS(0.907)PS(0.051)GS(0.967)PK	0.19224	3
A0A6P3DJV2	Pupal cuticle protein C1B(predicted) OS=Bombus terrestris OX=30195 GN=LOC100647790 PE=4 SV=1	LOC100647790	200	S	0.999956	1.25234e-34	170.68	3	SLPATPVAS(1)PSGS(0.001)PS(0.14)GS(0.859)PK	0.23328	13
A0A6P3DJV2	Pupal cuticle protein C1B(predicted) OS=Bombus terrestris OX=30195 GN=LOC100647790 PE=4 SV=1	LOC100647790	204	S	0.980736	4.97496e-45	189.25	3	SLPATPVAS(0.998)PS(0.015)GS(0.981)PS(0.025)GS(0.98)PK	-0.39897	14	1.242	1.325	1.507	0.787	0.639	0.93	0.905	0.89	0.693	0.578	0.0105125	0.947	0.692636	0.611	0.00858578
A0A6P3DJV2	Pupal cuticle protein C1B(predicted) OS=Bombus terrestris OX=30195 GN=LOC100647790 PE=4 SV=1	LOC100647790	208	S	0.980064	8.1997e-58	204.63	3	SLPATPVAS(0.998)PS(0.015)GS(0.981)PS(0.025)GS(0.98)PK	-0.39897	20	1.36	1.39	1.445	0.838	0.676	0.996	0.772	0.695	0.654	0.598	0.0097894	1.183	0.264565	0.506	0.000186985
A0A6P3DJV2	Pupal cuticle protein C1B(predicted) OS=Bombus terrestris OX=30195 GN=LOC100647790 PE=4 SV=1	LOC100647790	196	T	0.977744	0.000190421	72.881	3	S(0.022)LPAT(0.978)PVAS(0.978)PS(0.608)GS(0.411)PS(0.299)GS(0.703)PK	-1.2405	2
A0A6P3UI14	flexible cuticle protein 12 OS=Bombus terrestris OX=30195 GN=LOC100647447 PE=4 SV=1	LOC100647447	56	T	1	0.00118447	99.283	2	REET(1)AELK	0.012772	3	1.172	1.101	1.126	0.908	0.931	0.809	1.123	1.075	1.045	0.779	0.00588987	0.817	0.0131907	0.954	0.165475
