# Supplementary material for: Integrative Proteomic and Phosphoproteomic Analyses Revealed Complex Mechanisms Underlying Reproductive Diapause in Bombus terrestris Queens
Source: Insects. 2022 Sep 23;13(10):862. doi: 10.3390/insects13100862 (PMC9604461; doi:10.3390/insects13100862)
Supplement: Supplementary file 1 [file insects-13-00862-s001.zip › insects-1876268-supplementary/insects-1876268-proofed-supplementary/Table S2.xlsx]

## Sheet: Sheet1
Table S2: Proteins identified in the proteome
Protein accession	Protein description	Gene name	MW [kDa]	Coverage [%]	Peptides	Unique peptides	PSMs	D1	D2	D3	FPD1	FPD2	FPD3	PD1	PD2	PD3	FPD/D Ratio	FPD/D P value	FPD/PD Ratio	FPD/PD P value	PD/D Ratio	PD/D P value
A0A6P3D678	endocuticle structural glycoprotein SgAbd-4 OS=Bombus terrestris OX=30195 GN=LOC100643109 PE=4 SV=1	LOC100643109	17.575	23.3	2	2	3	1.228	1.11	1.304	0.985	0.709	0.992	0.845	0.947	0.91	0.738	0.0594397	0.994	0.89274	0.742	0.00669992
A0A6P3DGN8	cuticle protein 2 OS=Bombus terrestris OX=30195 GN=LOC100650058 PE=4 SV=1	LOC100650058	16.32	30.2	4	4	13	1.424	1.433	1.336	0.496	0.473	0.572	1.112	1.212	1.16	0.368	8.15998e-05	0.442	0.000193658	0.831	0.00518863
A0A6P5HMT6	Endocuticle structural glycoprotein SgAbd-2(predicted) OS=Bombus terrestris OX=30195 GN=LOC100644017 PE=4 SV=1	LOC100644017	16.476	50	6	6	11	0.958	0.905	1.021	1.109	0.933	0.883	0.993	1.004	1.161	1.014	0.8977	0.926	0.406786	1.095	0.218112
A0A6P3D6M5	larval cuticle protein LCP-17 OS=Bombus terrestris OX=30195 GN=LOC100643233 PE=4 SV=1	LOC100643233	13.751	6.1	1	1	2	1.132	1.163	1.079	1.034	0.744	0.874	1.026	1.089	1.028	0.786	0.0628599	0.844	0.13961	0.932	0.0734362
A0A6P3DHY0	endocuticle structural glycoprotein SgAbd-2-like OS=Bombus terrestris OX=30195 GN=LOC100650261 PE=4 SV=1	LOC100650261	18.946	80	9	9	29	1.312	1.266	1.333	0.942	0.651	0.909	0.874	0.858	0.838	0.64	0.0179229	0.974	0.752583	0.657	2.75973e-05
A0A6P3DP06	cuticle protein 19 OS=Bombus terrestris OX=30195 GN=LOC100648004 PE=4 SV=1	LOC100648004	20.296	22	3	3	3	1.2	1.192	1.336	0.779	0.678	0.736	1.096	1.101	1.096	0.588	0.000630332	0.666	0.000536932	0.883	0.0294444
A0A6P3D5H4	endocuticle structural glycoprotein SgAbd-8 OS=Bombus terrestris OX=30195 GN=LOC100643476 PE=4 SV=1	LOC100643476	14.271	29.5	3	3	17	1.178	1.392	1.296	0.863	0.724	0.832	1.006	0.851	0.941	0.626	0.00287539	0.865	0.113532	0.724	0.00920548
A0A6P3UBN6	endocuticle structural glycoprotein SgAbd-1 isoform X3 OS=Bombus terrestris OX=30195 GN=LOC100643602 PE=4 SV=1	LOC100643602	15.209	40.6	2	2	34	0.89	1.091	1.17	1.066	0.861	0.972	1.045	0.878	0.996	0.92	0.476767	0.993	0.925702	0.926	0.496452
A0A6P3DEZ3	larval cuticle protein LCP-17-like OS=Bombus terrestris OX=30195 GN=LOC100644305 PE=4 SV=1	LOC100644305	13.938	17.2	1	1	3	0.932	1.322	1.781	1.084	0.646	1.018	0.8	0.796	0.74	0.681	0.205596	1.176	0.450093	0.579	0.0532343
A0A6P3U302	LOW QUALITY PROTEIN: protein argonaute-2 OS=Bombus terrestris OX=30195 GN=LOC100647036 PE=4 SV=1	LOC100647036	114.4	18.6	15	15	18	0.75	0.601	0.836	1.314	1.229	1.138	1.023	1.105	1.026	1.683	0.00748866	1.167	0.0342944	1.442	0.0202119
A0A6P3U5U4	cuticle protein 21 OS=Bombus terrestris OX=30195 GN=LOC105666267 PE=4 SV=1	LOC105666267	22.309	34.5	6	4	10	1.269	1.387	1.554	0.782	0.743	0.873	0.774	0.842	0.936	0.57	0.00174388	0.94	0.445281	0.606	0.00339555
A0A6P3DG87	cuticle protein 21-like OS=Bombus terrestris OX=30195 GN=LOC100648254 PE=4 SV=1	LOC100648254	25.478	17.3	3	1	6	1.038	1.142	1.039	0.993	1.118	1.004	1.039	0.808	0.978	0.968	0.536925	1.103	0.29524	0.878	0.175126
A0A6P3UD82	pupal cuticle protein OS=Bombus terrestris OX=30195 GN=LOC105666605 PE=4 SV=1	LOC105666605	15.338	71.2	7	7	20	1.138	0.996	0.816	0.838	0.728	0.943	1.158	1.378	1.188	0.851	0.264987	0.674	0.012618	1.262	0.0970268
A0A6P3D6R4	endocuticle structural glycoprotein SgAbd-1 OS=Bombus terrestris OX=30195 GN=LOC100648472 PE=4 SV=1	LOC100648472	15.387	48.9	4	4	26	1.134	1.116	1.079	0.99	0.889	0.962	0.942	0.993	0.956	0.853	0.0107648	0.983	0.637485	0.868	0.00277822
A0A6P5I4V3	cuticle protein 18.7 OS=Bombus terrestris OX=30195 GN=LOC100643545 PE=4 SV=1	LOC100643545	18.365	30.7	4	4	6	1.084	0.905	0.87	0.82	0.756	0.898	1.229	1.331	1.114	0.865	0.165144	0.673	0.00524555	1.285	0.0410173
A0A6P3D8G4	endocuticle structural glycoprotein ABD-4 OS=Bombus terrestris OX=30195 GN=LOC100649052 PE=4 SV=1	LOC100649052	20.648	40.2	5	5	6	1.338	1.449	1.772	0.478	0.592	0.672	0.895	0.985	0.901	0.382	0.00175394	0.626	0.0101987	0.61	0.0054062
A0A6P3DKK3	cuticle protein 18.7 OS=Bombus terrestris OX=30195 GN=LOC100650543 PE=4 SV=1	LOC100650543	28.469	81.2	17	17	69	1.162	2.219	1.055	0.655	0.799	0.599	0.554	1.396	0.81	0.463	0.0441654	0.744	0.458211	0.622	0.240634
A0A6P5I9N2	Larval cuticle protein A3A(predicted) OS=Bombus terrestris OX=30195 GN=LOC100647905 PE=4 SV=1	LOC100647905	18.512	10.1	2	2	2	0.854	0.975	0.898	1.371	1.229	1.223	0.942	0.83	0.801	1.402	0.0032549	1.486	0.00300733	0.944	0.398375
A0A6P3UBF6	pupal cuticle protein C1B OS=Bombus terrestris OX=30195 GN=LOC100645776 PE=4 SV=1	LOC100645776	16.597	13.1	2	2	8	1.33	2.454	1.106	0.642	0.708	0.598	0.581	1.115	0.675	0.398	0.0247316	0.822	0.478782	0.485	0.0866169
A0A6P3U450	interferon-inducible double-stranded RNA-dependent protein kinase activator A homolog isoform X3 OS=Bombus terrestris OX=30195 GN=LOC100644688 PE=4 SV=1	LOC100644688	42.775	24.5	7	1	12
A0A6P3TVA2	cuticle protein 21 isoform X2 OS=Bombus terrestris OX=30195 GN=LOC100645985 PE=4 SV=1	LOC100645985	7.8965	40.5	2	2	4	1.705	1.877	1.638	0.267	0.326	0.267	1.039	1.037	1.073	0.165	2.04618e-05	0.273	4.24472e-05	0.603	0.000274074
A0A6P3DG15	pupal cuticle protein C1B OS=Bombus terrestris OX=30195 GN=LOC100646965 PE=4 SV=1	LOC100646965	13.103	10.1	1	1	1	1.069	2.254	1.022	0.787	0.903	0.567	0.618	1.107	0.865	0.519	0.10704	0.871	0.588605	0.596	0.196648
A0A6P3U568	Protein naked cuticle like protein(predicted) OS=Bombus terrestris OX=30195 GN=LOC100650091 PE=4 SV=1	LOC100650091	67.184	4.1	2	2	3	0.671	0.64	0.748	1.072	1.224	0.875	1.168	1.46	1.31	1.54	0.0170682	0.805	0.130657	1.913	0.00122963
A0A6P3DE25	cuticle protein 19.8 OS=Bombus terrestris OX=30195 GN=LOC100652089 PE=4 SV=1	LOC100652089	25.929	49.6	9	9	34	1.185	2.298	1.262	0.659	0.695	0.633	0.591	1.12	0.717	0.419	0.0179406	0.818	0.438671	0.512	0.0804515
A0A6P3UBR2	endocuticle structural glycoprotein SgAbd-8 OS=Bombus terrestris OX=30195 GN=LOC100643151 PE=4 SV=1	LOC100643151	13.997	20.6	3	3	30	0.959	1.166	1.108	1.147	0.828	0.921	1.025	1.002	1.007	0.896	0.360121	0.955	0.592629	0.938	0.364746
A0A6P3U8Z6	protein argonaute-2 OS=Bombus terrestris OX=30195 GN=LOC100650374 PE=4 SV=1	LOC100650374	104.27	11.1	8	8	11	1.051	1.002	1.11	1.062	0.946	0.978	0.925	1.055	0.96	0.944	0.270748	1.016	0.775711	0.929	0.207017	AGO2
A0A6P3DGP1	Cuticle protein 6(predicted) OS=Bombus terrestris OX=30195 GN=LOC100643594 PE=4 SV=1	LOC100643594	34.899	7.3	2	2	3	1.203	1.028	1.042	0.8	0.867	0.981	1.231	0.858	1.182	0.809	0.0520554	0.81	0.190927	0.999	0.936583
A0A6P5HYL0	larval cuticle protein A2B isoform X2 OS=Bombus terrestris OX=30195 GN=LOC100647905 PE=4 SV=1	LOC100647905	13.456	65.6	5	5	17	1.1	1.185	1.162	0.899	0.865	1.054	1.047	0.923	1.042	0.818	0.0336626	0.936	0.401655	0.874	0.0439785
A0A6P3U9I6	cuticle protein 38 OS=Bombus terrestris OX=30195 GN=LOC105666434 PE=4 SV=1	LOC105666434	10.691	22	1	1	1	0.721	1.083	1.03	0.969	0.948	0.882	1.647	0.893	1.002	0.988	0.985961	0.79	0.353043	1.25	0.424706
A0A6P3DJV2	Pupal cuticle protein C1B(predicted) OS=Bombus terrestris OX=30195 GN=LOC100647790 PE=4 SV=1	LOC100647790	35.243	7.5	2	2	4	1.445	1.954	1.769	0.851	0.433	1.466	0.448	0.438	0.334	0.532	0.11116	2.254	0.12646	0.236	0.000368232
A0A6P3DHS7	Cuticle protein 10.9(predicted) OS=Bombus terrestris OX=30195 GN=LOC100644901 PE=4 SV=1	LOC100644901	21.365	11.5	2	2	2	1.164	1.258	1.288	0.906	0.742	1.006	0.972	0.934	0.895	0.715	0.0223089	0.948	0.544154	0.755	0.0019313
A0A6P5I631	pupal cuticle protein 20 OS=Bombus terrestris OX=30195 GN=LOC100644565 PE=4 SV=1	LOC100644565	26.157	18.1	3	3	11	1.056	0.914	1.036	0.955	0.858	0.818	1.101	1.198	0.92	0.875	0.107163	0.817	0.0936169	1.071	0.513372
A0A6P3UI14	flexible cuticle protein 12 OS=Bombus terrestris OX=30195 GN=LOC100647447 PE=4 SV=1	LOC100647447	11.537	61	6	6	26	1.074	1.299	1.317	1.054	0.836	0.972	0.837	0.889	0.879	0.776	0.0546196	1.099	0.270625	0.706	0.00730146
A0A6P3D7C0	Cuticle protein(predicted) OS=Bombus terrestris OX=30195 GN=LOC100649166 PE=4 SV=1	LOC100649166	36.735	41.6	9	9	15	1.252	1.41	1.172	0.972	0.697	0.972	0.886	0.747	0.888	0.689	0.0364436	1.048	0.77638	0.658	0.00598222
A0A6P3DLQ2	pupal cuticle protein-like OS=Bombus terrestris OX=30195 GN=LOC100650303 PE=4 SV=1	LOC100650303	27.355	12	2	2	4	1.148	1.718	1.096	0.758	0.784	0.782	0.825	1.26	0.875	0.587	0.0231779	0.785	0.167388	0.747	0.212506
A0A6P3DDP6	exportin-5 OS=Bombus terrestris OX=30195 GN=LOC100651377 PE=4 SV=1	LOC100651377	135.53	3.7	4	4	4	1.173	1.006	1.151	1.184	0.828	1.372	0.768	0.911	0.744	1.016	0.984526	1.397	0.123487	0.728	0.0157281
A0A6P3DAK9	eukaryotic translation initiation factor 5A OS=Bombus terrestris OX=30195 GN=LOC100642603 PE=4 SV=1	LOC100642603	17.622	67.5	12	12	31	0.991	1.095	1.116	1.136	1.005	1.106	0.893	0.931	0.888	1.014	0.803339	1.197	0.0111219	0.847	0.0142532
G9JWG5	3-oxoacyl-[acyl-carrier-protein] reductase OS=Bombus terrestris OX=30195 GN=LOC100652317 PE=2 SV=1	LOC100652317	262.13	48.1	95	95	240	0.896	0.673	1.077	1.265	1.747	1.308	0.656	0.731	0.679	1.633	0.0436041	2.091	0.00247019	0.781	0.176696
I1VX01	3-hydroxy-3-methylglutaryl coenzyme A reductase OS=Bombus terrestris OX=30195 GN=LOC100651787 PE=2 SV=1	LOC100651787	99.109	2	1	1	1	0.803	0.765	0.959	1.104	1.093	1.201	0.989	1.185	1.049	1.345	0.0160603	1.054	0.419878	1.275	0.0477588
I1VX04	Diphosphomevalonate decarboxylase OS=Bombus terrestris OX=30195 GN=LOC100644850 PE=2 SV=1	LOC100644850	43.01	38.8	13	13	27	1.075	1.336	1.236	0.837	0.841	0.816	0.98	1.076	0.941	0.684	0.00425427	0.832	0.011088	0.822	0.0609005
I1VX05	Isopentenyl-diphosphate Delta-isomerase OS=Bombus terrestris OX=30195 GN=LOC100646012 PE=2 SV=1	LOC100646012	28.026	50.2	9	9	18	0.916	1.199	0.95	0.988	1.127	1.068	0.84	1.06	0.922	1.038	0.662171	1.128	0.186859	0.921	0.500673
I1VX03	Phosphomevalonate kinase OS=Bombus terrestris OX=30195 GN=Mpk PE=2 SV=1	Mpk	23.887	17.3	3	3	3	0.681	0.689	0.726	1.256	1.212	1.268	1.199	1.094	1.019	1.782	1.76143e-05	1.128	0.0669497	1.58	0.0008695
I1VX02	Mevalonate kinase OS=Bombus terrestris OX=30195 GN=LOC100647908 PE=2 SV=1	LOC100647908	42.524	32.4	10	10	11	0.938	1.067	0.912	1.193	1.164	1.189	0.885	0.947	0.854	1.216	0.0156356	1.32	0.000877715	0.921	0.228365
I1VX00	3-hydroxy-3-methylglutaryl coenzyme A synthase OS=Bombus terrestris OX=30195 GN=LOC100649840 PE=2 SV=1	LOC100649840	50.984	37.5	14	14	25	1.212	1.428	1.346	0.838	0.85	0.712	0.899	1.029	0.879	0.602	0.00239751	0.855	0.10443	0.704	0.00695018
F1CGQ2	CLIP domain-containing serine protease OS=Bombus terrestris OX=30195 GN=VSP PE=2 SV=1	VSP	39.234	30.7	9	9	16	0.851	1.046	0.918	0.896	0.943	0.861	1.211	1.151	1.211	0.959	0.587367	0.756	0.000857739	1.269	0.018092
T1RLF5	Fatty acid desaturase OS=Bombus terrestris OX=30195 GN=GPTE PE=2 SV=1	GPTE	43.95	31	10	10	20	0.466	0.43	0.457	1.558	1.524	1.433	1.079	1.031	1.144	3.337	4.16004e-06	1.388	0.00111214	2.405	2.22754e-05
T1RLH2	Fatty acid desaturase OS=Bombus terrestris OX=30195 GN=LPQD PE=2 SV=1	LPQD	38.141	22.4	7	7	21	0.699	0.702	0.701	1.269	1.642	1.519	0.801	0.811	0.828	2.108	0.000633783	1.816	0.00154506	1.161	0.000106985
B8ZX60	Acyl-CoA Delta-9 desaturase OS=Bombus terrestris OX=30195 GN=npve PE=2 SV=1	npve	40.306	33.9	12	12	21	0.899	0.764	1.055	1.192	1.533	1.282	0.68	0.775	0.74	1.474	0.0306555	1.826	0.00206071	0.808	0.109657
I1VWZ9	Acetyl-CoA acetyltransferase OS=Bombus terrestris OX=30195 GN=LOC100648426 PE=2 SV=1	LOC100648426	40.982	66	20	20	55	0.896	1.014	0.932	1.183	1.103	1.129	0.968	0.957	0.929	1.202	0.0116401	1.197	0.00170901	1.004	0.895136
A0A4Y6AAL1	Iron-sulfur cluster assembly 1 homolog OS=Bombus terrestris OX=30195 GN=IscA PE=2 SV=1	IscA	14.139	37.7	4	4	5	0.965	0.986	1.043	1.029	0.923	1.044	0.949	1.115	1.131	1.001	0.995282	0.938	0.411106	1.067	0.362977
B6DSA2	Defensin OS=Bombus terrestris OX=30195 GN=Def PE=2 SV=1	Def	10.613	27.1	2	2	21	0.681	0.97	0.867	3.157	0.521	1.072	0.446	0.496	0.45	1.886	0.521268	3.412	0.141839	0.553	0.00603202
K7XH94	Chitin binding protein OS=Bombus terrestris OX=30195 GN=LOC100645163 PE=2 SV=1	LOC100645163	8.636	44.9	2	2	4	1.484	2.454	1.818	0.722	0.537	0.704	0.448	0.482	0.471	0.341	0.00364515	1.401	0.027625	0.243	0.000706384
I1VX07	Geranylgeranyl diphosphate synthase OS=Bombus terrestris OX=30195 GN=LOC100646723 PE=2 SV=1	LOC100646723	35.747	18.2	6	6	10	1.108	1.364	1.346	0.956	1.052	0.988	0.718	0.849	0.764	0.785	0.0304967	1.285	0.010999	0.611	0.00409497
G8GU76	IRP30 OS=Bombus terrestris OX=30195 GN=LOC100642443 PE=4 SV=1	LOC100642443	30.712	28	6	6	25	0.829	1.022	0.82	1.599	0.645	1.754	0.795	0.98	0.638	1.497	0.384681	1.657	0.276926	0.903	0.479143
G9I536	14-3-3 protein zeta isoform X1 (Fragment) OS=Bombus terrestris OX=30195 GN=LOC105666160 PE=3 SV=1	LOC105666160	28.104	45.7	12	1	76	0.956	0.922	1.124	1.058	1.09	1.145	0.933	1.008	0.904	1.097	0.215356	1.157	0.0209199	0.948	0.500634
G9I538	14-3-3 protein zeta isoform X3 OS=Bombus terrestris OX=30195 GN=LOC105666160 PE=3 SV=1	LOC105666160	28.067	49.4	13	2	76	1.057	1.083	1.191	0.836	0.916	0.758	1.092	1.079	1.16	0.754	0.0123186	0.754	0.00844883	1	0.985368
K7WRE1	Chymotrypsin inhibitor OS=Bombus terrestris OX=30195 GN=CI PE=4 SV=1	CI	8.1856	45.3	5	5	21	1.234	1.72	1.248	1.092	0.766	1.031	0.5	0.632	0.884	0.688	0.0728866	1.433	0.131353	0.48	0.0193129
A8IM53	Silk fibroin OS=Bombus terrestris OX=30195 GN=F3_BB PE=2 SV=1	F3_BB	32.314	5.7	1	1	1
A0A6P3D4C6	histone H4 OS=Bombus terrestris OX=30195 GN=LOC100645974 PE=4 SV=1	LOC100645974	11.381	57.3	7	7	22	1.156	1.235	1.219	0.606	0.756	0.6	1.095	1.324	1.168	0.543	0.00140416	0.547	0.00295516	0.994	0.885211
B4Y115	Feminizer OS=Bombus terrestris OX=30195 GN=fem PE=2 SV=1	fem	49.509	3.1	1	1	1	0.876	0.884	0.918	1.524	1.004	1.498	0.933	0.663	0.817	1.503	0.0465571	1.668	0.0404749	0.901	0.320851
F1CGQ4	Venom bombolitin 1 OS=Bombus terrestris OX=30195 GN=LOC100631070 PE=2 SV=1	LOC100631070	6.0522	16.1	1	1	5	0.712	0.909	0.878	0.857	1.648	2.222	0.861	0.496	0.548	1.892	0.122368	2.481	0.0579486	0.762	0.187166
A0A6P3D408	histone H3 OS=Bombus terrestris OX=30195 GN=LOC100645858 PE=4 SV=1	LOC100645858	15.388	19.9	4	1	6
A0A6P3UE93	39S ribosomal protein L42, mitochondrial OS=Bombus terrestris OX=30195 GN=LOC100649518 PE=4 SV=1	LOC100649518	14.228	29.4	3	3	5	0.982	1.065	1.112	1.114	0.938	1.193	0.873	0.87	0.846	1.027	0.787379	1.253	0.0376945	0.82	0.00636123
A0A6P3D9K6	26S proteasome non-ATPase regulatory subunit 9 OS=Bombus terrestris OX=30195 GN=LOC100648631 PE=4 SV=1	LOC100648631	23.221	3.9	1	1	1	1.031	0.998	0.996	1.135	1.192	1.067	0.941	0.897	0.882	1.122	0.0282043	1.248	0.00414898	0.899	0.00892147
A0A6P5IAE9	retinol dehydrogenase 13 OS=Bombus terrestris OX=30195 GN=LOC105667052 PE=4 SV=1	LOC105667052	36.62	16.6	5	5	6	1.489	1.145	1.498	0.6	0.635	0.609	1.079	1.295	0.995	0.446	0.000894702	0.547	0.00170538	0.815	0.160922
A0A6P3DB32	histone H2B OS=Bombus terrestris OX=30195 GN=LOC100645198 PE=4 SV=1	LOC100645198	13.692	54.5	8	8	36	1.035	1.129	1.189	0.633	0.956	0.649	1.104	1.269	1.158	0.667	0.0391718	0.634	0.0275943	1.053	0.419741
A0A6P5I382	DDB1- and CUL4-associated factor 11 OS=Bombus terrestris OX=30195 GN=LOC105665861 PE=4 SV=1	LOC105665861	57.392	4.1	2	2	2	1.087	1.062	1.121	0.862	1.006	0.988	1.026	1.076	0.938	0.873	0.0550026	0.939	0.374273	0.93	0.160425
A0A6P3TQ70	40S ribosomal protein S29 isoform X2 OS=Bombus terrestris OX=30195 GN=LOC100646020 PE=4 SV=1	LOC100646020	6.4564	38.2	3	2	3	1.324	1.053	1.314	1.131	0.945	1.356	0.55	0.486	0.573	0.93	0.57609	2.133	0.00290409	0.436	0.000776628
A0A6P3DG12	histone H3.3 OS=Bombus terrestris OX=30195 GN=LOC100644906 PE=4 SV=1	LOC100644906	15.328	19.9	4	1	5	1.328	1.002	1.138	0.621	0.927	0.632	0.995	1.336	1.215	0.629	0.036698	0.615	0.0339911	1.022	0.86554
A0A6P5I7H1	ATP-dependent Clp protease proteolytic subunit(predicted) OS=Bombus terrestris OX=30195 GN=LOC100650409 PE=4 SV=1	LOC100650409	23.647	27.7	5	5	11	1.174	1.082	1.161	0.94	0.81	0.778	1.042	1.003	1.022	0.74	0.00845739	0.824	0.0284293	0.898	0.018066
A0A6P3TLJ4	acyl-CoA dehydrogenase family member 9, mitochondrial OS=Bombus terrestris OX=30195 GN=LOC105665678 PE=4 SV=1	LOC105665678	71.687	41.3	22	22	40	1.214	1.019	1.149	0.829	0.907	0.81	1.026	1.166	0.994	0.753	0.0104521	0.799	0.0202443	0.942	0.449861
A0A6P5IH86	guanine nucleotide-releasing factor 2 isoform X2 OS=Bombus terrestris OX=30195 GN=LOC100647525 PE=4 SV=1	LOC100647525	127.28	1.7	1	1	1	0.794	0.791	0.868	1.256	1.089	1.422	1.026	0.963	0.928	1.536	0.00689607	1.291	0.0384147	1.189	0.0147643
A0A6P3DBT1	protein mesh isoform X3 OS=Bombus terrestris OX=30195 GN=LOC100648133 PE=4 SV=1	LOC100648133	146.53	27.5	31	1	47	2.075	2.232	2.137	0.458	0.202	0.747	0.438	0.498	0.379	0.218	0.0123411	1.07	0.88559	0.204	4.05251e-05
A0A6P3D6U8	protein phosphatase 1 regulatory subunit 7 OS=Bombus terrestris OX=30195 GN=LOC100646653 PE=4 SV=1	LOC100646653	36.845	37.7	9	9	11	1.09	0.902	1.025	0.957	0.976	1.038	1.141	0.929	1.076	0.985	0.84267	0.944	0.457064	1.043	0.644198
A0A6P3DBY1	LOW QUALITY PROTEIN: AFG3-like protein 2 OS=Bombus terrestris OX=30195 GN=LOC100643893 PE=4 SV=1	LOC100643893	90.604	38	28	28	61	1.111	1.031	1.167	0.842	0.868	0.756	1.121	1.122	1.1	0.745	0.00596993	0.738	0.00195658	1.01	0.76957
A0A6P3DBW0	sorting nexin lst-4 OS=Bombus terrestris OX=30195 GN=LOC100646744 PE=4 SV=1	LOC100646744	61.355	14.5	7	7	9	0.947	0.904	0.938	1.281	1.156	1.152	0.899	0.892	0.918	1.287	0.00260844	1.325	0.00144868	0.971	0.155096
A0A6P3UKJ0	26S protease regulatory subunit 7 OS=Bombus terrestris OX=30195 GN=LOC100649371 PE=4 SV=1	LOC100649371	48.456	59.7	24	24	54	0.982	1.027	0.982	1.13	1.124	1.081	0.978	0.95	0.894	1.115	0.00598946	1.182	0.00499536	0.943	0.125828
A0A6P3D893	eukaryotic translation elongation factor 1 epsilon-1 OS=Bombus terrestris OX=30195 GN=LOC100646378 PE=4 SV=1	LOC100646378	20	28.1	5	5	7	1.074	1.172	1.062	1.122	0.976	1.076	0.888	0.952	0.855	0.959	0.461778	1.178	0.0349364	0.815	0.00981536
A0A6P3U8Y5	LOW QUALITY PROTEIN: protein CDV3 homolog A OS=Bombus terrestris OX=30195 GN=LOC100642536 PE=4 SV=1	LOC100642536	26.826	18.5	4	4	6	1.903	2.267	1.999	0.68	0.359	0.79	0.495	0.382	0.272	0.296	0.00688134	1.592	0.212812	0.186	0.000704682
A0A6P3U888	agrin OS=Bombus terrestris OX=30195 GN=LOC100642737 PE=4 SV=1	LOC100642737	253.74	0.6	1	1	1	0.627	0.526	0.579	1.009	1.099	0.811	1.688	1.298	1.567	1.685	0.00760661	0.641	0.0202208	2.629	0.000495421
A0A6P3D767	bystin OS=Bombus terrestris OX=30195 GN=LOC100648087 PE=4 SV=1	LOC100648087	49.562	6	2	2	2
A0A6P3U2V0	tumor protein D54 isoform X4 OS=Bombus terrestris OX=30195 GN=LOC100644898 PE=4 SV=1	LOC100644898	24.084	63.9	11	11	23	0.961	1.102	1.048	1.262	1.064	1.289	0.813	0.752	0.8	1.162	0.111287	1.529	0.00295697	0.76	0.00420204
A0A6P3DIF1	probable aconitate hydratase, mitochondrial OS=Bombus terrestris OX=30195 GN=LOC100645849 PE=4 SV=1	LOC100645849	85.974	61.9	51	51	511	1.048	1.074	1.06	0.824	0.8	0.769	1.219	1.096	1.256	0.752	0.000177218	0.67	0.000967004	1.122	0.0535254
A0A6P3DBK0	ataxin-3 isoform X2 OS=Bombus terrestris OX=30195 GN=LOC100646908 PE=4 SV=1	LOC100646908	38.573	5.6	2	2	2	1.252	1.381	1.281	0.982	0.85	1.119	0.916	0.704	0.663	0.754	0.0273774	1.293	0.109803	0.583	0.00611715
A0A6P3DJ28	40S ribosomal protein S26 OS=Bombus terrestris OX=30195 GN=LOC100652012 PE=4 SV=1	LOC100652012	13.117	27.2	3	3	3	1.354	0.896	1.248	1.152	1.391	1.072	0.601	0.661	0.731	1.033	0.790558	1.814	0.00350824	0.57	0.016414
A0A6P5I802	choline-phosphate cytidylyltransferase A isoform X4 OS=Bombus terrestris OX=30195 GN=LOC100648187 PE=4 SV=1	LOC100648187	42.177	13.1	5	5	7	0.904	0.765	0.926	1.156	1.193	1.139	0.963	1.107	0.985	1.344	0.00830437	1.142	0.0413824	1.177	0.089771
A0A6P3U8U2	troponin C OS=Bombus terrestris OX=30195 GN=LOC105666404 PE=4 SV=1	LOC105666404	16.908	17	3	3	11	1.544	1.314	1.386	0.731	0.643	0.672	1.044	0.992	0.932	0.482	0.000273261	0.689	0.00172671	0.699	0.00348581
A0A6P3DC36	ras-related protein Rab6 OS=Bombus terrestris OX=30195 GN=LOC100648829 PE=4 SV=1	LOC100648829	23.579	37.3	8	7	14	1.057	1.144	1.056	1.004	1.054	0.968	0.936	0.966	0.913	0.929	0.112378	1.075	0.0717623	0.864	0.00953076
A0A6P3DBY3	T-complex protein 1 subunit zeta OS=Bombus terrestris OX=30195 GN=LOC100652196 PE=4 SV=1	LOC100652196	58.439	50.3	23	23	43	0.967	0.949	0.988	1.165	1.137	1.058	0.97	0.928	0.927	1.157	0.00961876	1.189	0.00605061	0.973	0.21772
A0A6P3DFV8	glyoxylate reductase/hydroxypyruvate reductase OS=Bombus terrestris OX=30195 GN=LOC100647868 PE=4 SV=1	LOC100647868	39.868	50.5	16	16	38	1.174	1.003	1.041	0.606	0.834	0.775	1.222	1.154	1.328	0.688	0.0241543	0.598	0.00762203	1.151	0.0870067
A0A6P3TXU8	DNA-directed RNA polymerase II subunit RPB3 OS=Bombus terrestris OX=30195 GN=LOC100648907 PE=4 SV=1	LOC100648907	31.615	10.9	2	2	2	0.954	1.113	1.018	1.142	1.118	1.279	0.867	0.852	0.795	1.147	0.0877646	1.408	0.00232004	0.815	0.0173108
A0A6P3DKH9	arginine-hydroxylase NDUFAF5, mitochondrial OS=Bombus terrestris OX=30195 GN=LOC100644505 PE=4 SV=1	LOC100644505	39.425	13.5	5	5	6	1.18	1.05	1.026	0.869	0.845	0.816	1.023	1.212	1.14	0.777	0.0059259	0.75	0.00562474	1.037	0.619546
A0A6P3DE93	DNA-directed RNA polymerase II subunit RPB1 OS=Bombus terrestris OX=30195 GN=LOC100649338 PE=4 SV=1	LOC100649338	71.033	6.4	4	4	5	1.472	1.683	1.509	0.896	0.531	0.971	0.654	0.686	0.504	0.514	0.0227732	1.3	0.324319	0.395	0.000855192
A0A6P3UA25	hyaluronidase OS=Bombus terrestris OX=30195 GN=LOC100651053 PE=4 SV=1	LOC100651053	44.291	29.1	11	11	15	0.792	1.046	1.337	0.966	1.251	1.114	1.041	0.844	0.651	1.049	0.719528	1.313	0.13945	0.799	0.339395
A0A6P3D6N7	cytochrome c oxidase subunit 6A1, mitochondrial OS=Bombus terrestris OX=30195 GN=LOC100643317 PE=4 SV=1	LOC100643317	13.154	43.4	5	5	58	1.037	1.176	1.02	0.811	0.666	0.761	1.233	1.112	1.27	0.692	0.00734052	0.619	0.00242673	1.118	0.136698
A0A6P3U7P3	eukaryotic translation initiation factor 4H OS=Bombus terrestris OX=30195 GN=LOC100650615 PE=4 SV=1	LOC100650615	28.916	45.3	10	10	14	1.366	1.582	1.377	1.108	0.562	1.616	0.59	0.673	0.55	0.76	0.312062	1.812	0.180846	0.419	0.000330693
A0A6P3DFT6	NADH dehydrogenase [ubiquinone] iron-sulfur protein 8(predicted) OS=Bombus terrestris OX=30195 GN=LOC100642901 PE=4 SV=1	LOC100642901	22.709	56.6	12	12	38	1.076	1.062	1.088	0.835	0.822	0.734	1.235	1.065	1.218	0.741	0.00186582	0.68	0.00346026	1.091	0.151424
A0A6P3DE04	LOW QUALITY PROTEIN: structural maintenance of chromosomes protein 2 OS=Bombus terrestris OX=30195 GN=LOC100645884 PE=4 SV=1	LOC100645884	134.76	1	1	1	1
A0A6P5HWG5	collagen alpha-1(XVIII) chain isoform X3 OS=Bombus terrestris OX=30195 GN=LOC100649852 PE=4 SV=1	LOC100649852	118.47	3.1	4	4	4	0.68	0.65	0.772	1.15	1.078	0.952	1.228	1.228	1.433	1.513	0.00544689	0.818	0.0560778	1.85	0.00107386
A0A6P5IIH0	LOW QUALITY PROTEIN: afadin OS=Bombus terrestris OX=30195 GN=LOC100646773 PE=4 SV=1	LOC100646773	239.44	3.3	6	6	6	1.3	1.49	1.315	0.859	0.777	1.034	0.762	0.854	0.768	0.65	0.00995278	1.12	0.30452	0.581	0.000682849
A0A6P5HZE4	Nose resistant to fluoxetine protein 6(predicted) OS=Bombus terrestris OX=30195 GN=LOC100643007 PE=4 SV=1	LOC100643007	213.83	4.9	7	7	8	0.673	0.696	0.831	1.002	1.085	1.061	1.316	1.285	1.188	1.431	0.00649621	0.831	0.00898125	1.722	0.00163993
A0A6P3DEK0	DnaJ subfamily C member(predicted) OS=Bombus terrestris OX=30195 GN=LOC100647982 PE=4 SV=1	LOC100647982	25.236	13.7	3	3	3	1.306	1.264	1.338	0.667	0.686	0.677	1.114	1.059	1.08	0.519	3.70004e-06	0.624	9.6526e-06	0.832	0.001154
A0A6P3DHH0	kinesin heavy chain isoform X2 OS=Bombus terrestris OX=30195 GN=LOC100643251 PE=4 SV=1	LOC100643251	110.57	38.7	29	29	45	0.79	0.637	0.717	1.166	1.402	1.096	1.13	1.104	1.11	1.709	0.00523674	1.096	0.31201	1.56	0.00201714
A0A6P3UIN7	mitochondrial pyruvate carrier 4 OS=Bombus terrestris OX=30195 GN=LOC105667097 PE=4 SV=1	LOC105667097	13.965	29.6	4	4	8	0.935	1.014	1.016	0.966	0.966	0.894	1.056	0.986	1.167	0.953	0.271689	0.881	0.0861351	1.082	0.239466
A0A6P3UEB6	Tim44 domain-containing protein(predicted) OS=Bombus terrestris OX=30195 GN=LOC100645158 PE=4 SV=1	LOC100645158	26.538	18.3	3	3	4	1.028	1.137	1.137	0.77	0.757	0.712	1.345	1.128	1.182	0.678	0.000706263	0.613	0.00107524	1.107	0.184846
A0A6P3D7F9	CD109 antigen isoform X2 OS=Bombus terrestris OX=30195 GN=LOC100647494 PE=4 SV=1	LOC100647494	164.27	26	32	32	41	1.042	1.063	1.037	1.066	0.958	1.005	1.034	1.012	0.979	0.964	0.303473	1.001	0.986662	0.963	0.0962744
A0A6P3UBW9	chymotrypsin inhibitor OS=Bombus terrestris OX=30195 GN=LOC100644982 PE=4 SV=1	LOC100644982	8.9433	20.5	1	1	2	1.211	1.536	1.075	1.032	0.972	1.198	0.762	0.694	0.675	0.838	0.236307	1.503	0.00496996	0.558	0.00665767
A0A6P3DK27	transmembrane protein 242 OS=Bombus terrestris OX=30195 GN=LOC100646392 PE=4 SV=1	LOC100646392	15.162	16.5	2	2	2	1.141	1.128	1.155	1.065	0.89	1.006	0.892	1.061	0.808	0.865	0.0502332	1.072	0.484594	0.806	0.0501796
A0A6P3DGK0	MMS19 nucleotide excision repair protein homolog OS=Bombus terrestris OX=30195 GN=LOC100651660 PE=4 SV=1	LOC100651660	110.23	3.3	3	3	3
A0A6P3DFH9	nuclear protein localization protein 4 homolog OS=Bombus terrestris OX=30195 GN=LOC100649146 PE=4 SV=1	LOC100649146	73.615	24.9	13	13	20	0.987	0.961	0.917	1.081	1.078	1.111	1.038	1.069	1.012	1.141	0.00489963	1.048	0.0626119	1.089	0.0332412
A0A6P3TYS1	casein kinase II subunit alpha isoform X2 OS=Bombus terrestris OX=30195 GN=LOC100650733 PE=4 SV=1	LOC100650733	41.663	40.3	12	12	23	1.072	1.118	1.041	0.866	1.002	0.92	1.02	1.129	0.986	0.863	0.0342025	0.889	0.116055	0.97	0.529345
A0A6P3DMP6	NADH dehydrogenase [ubiquinone] 1 subunit C2 OS=Bombus terrestris OX=30195 GN=LOC100644198 PE=4 SV=1	LOC100644198	14.201	33.6	5	5	26	1.054	1.085	1.067	0.726	0.768	0.688	1.269	1.138	1.327	0.681	0.000300934	0.584	0.000646342	1.165	0.0315823
A0A6P3TZF8	band 3 anion transport protein isoform X4 OS=Bombus terrestris OX=30195 GN=LOC100650883 PE=4 SV=1	LOC100650883	141.87	2.8	3	3	5	0.54	0.577	0.426	1.26	1.375	1.282	1.61	1.062	1.031	2.539	0.000609173	1.058	0.626496	2.4	0.00724928
A0A6P3TMQ8	proteasome subunit alpha type-7-1 OS=Bombus terrestris OX=30195 GN=LOC105665749 PE=4 SV=1	LOC105665749	28.12	41	9	9	23	0.921	1.011	0.975	1.2	1.146	1.165	0.937	0.881	0.846	1.208	0.00334229	1.318	0.00105693	0.916	0.0954253
A0A6P3D7F0	60S ribosomal protein L7 OS=Bombus terrestris OX=30195 GN=LOC100647894 PE=4 SV=1	LOC100647894	29.682	9.1	3	3	4	0.756	0.549	0.56	1.203	1.571	1.255	1.025	1.201	0.967	2.16	0.00428265	1.262	0.0941239	1.712	0.0111608
A0A6P3DE78	selenide, water dikinase OS=Bombus terrestris OX=30195 GN=LOC100643620 PE=4 SV=1	LOC100643620	44.987	32	10	10	18	1.008	1.006	1.028	1.046	1.044	1.076	0.946	0.905	0.93	1.041	0.0288908	1.138	0.00131227	0.914	0.00357133
A0A6P3DDE0	ubiquitin carboxyl-terminal hydrolase CYLD OS=Bombus terrestris OX=30195 GN=LOC100650168 PE=4 SV=1	LOC100650168	89.262	1.7	1	1	1	0.86	0.69	0.909	1.49	1.035	1.331	0.888	0.852	1.066	1.568	0.0311135	1.374	0.0715055	1.141	0.28508
A0A6P3DIF8	trypsin-7-like OS=Bombus terrestris OX=30195 GN=LOC100646811 PE=4 SV=1	LOC100646811	30.737	3.6	1	1	1
A0A6P5I339	28S ribosomal protein S31, mitochondrial-like OS=Bombus terrestris OX=30195 GN=LOC110119161 PE=4 SV=1	LOC110119161	27.917	27.9	7	6	8	0.781	0.703	0.888	1.341	1.232	1.222	1	0.971	1.003	1.6	0.00302876	1.276	0.00151281	1.254	0.027912
A0A6P5I2Z4	LOW QUALITY PROTEIN: golgin subfamily A member 1 OS=Bombus terrestris OX=30195 GN=LOC100647938 PE=4 SV=1	LOC100647938	78.4	2.8	2	2	2
A0A6P3UK12	transcription factor E2F4 OS=Bombus terrestris OX=30195 GN=LOC100651033 PE=4 SV=1	LOC100651033	37.288	8	3	3	3	1.101	0.848	1.047	1.139	0.958	1.271	0.921	0.899	0.96	1.124	0.367085	1.212	0.0930771	0.928	0.448976
A0A6P3UG65	GMP reductase 1 isoform X1 OS=Bombus terrestris OX=30195 GN=LOC100643870 PE=4 SV=1	LOC100643870	37.991	58.7	18	18	40	1.062	1.132	1.08	0.928	0.946	0.95	1.002	0.97	1.08	0.863	0.00194547	0.925	0.0784364	0.932	0.12875
A0A6P3UFP9	40S ribosomal protein S28 OS=Bombus terrestris OX=30195 GN=LOC100644626 PE=4 SV=1	LOC100644626	7.4996	24.6	2	1	2	1.126	1.014	0.992	0.961	1.069	1.122	0.951	0.942	0.986	1.006	0.927388	1.095	0.137148	0.919	0.116473
A0A6P3U9D8	NADH dehydrogenase [ubiquinone] 1 alpha subcomplex subunit 13 OS=Bombus terrestris OX=30195 GN=LOC105665640 PE=4 SV=1	LOC105665640	17.389	19.2	3	3	7	1.064	1.025	1.084	0.798	0.796	0.754	1.245	1.189	1.223	0.74	0.000262114	0.642	4.15855e-05	1.153	0.00258944
A0A6P3DB35	GPN-loop GTPase 3 OS=Bombus terrestris OX=30195 GN=LOC100649385 PE=4 SV=1	LOC100649385	32.273	11	2	2	3							1.047
A0A6P5IGG1	glycerophosphocholine phosphodiesterase GPCPD1 isoform X5 OS=Bombus terrestris OX=30195 GN=LOC100645227 PE=4 SV=1	LOC100645227	88.358	3.6	3	3	3	0.766	0.735	0.751	0.817	1.089	0.775	1.863	1.229	1.174	1.19	0.200126	0.628	0.066329	1.894	0.0138787
A0A6P3D7A0	protein sidekick isoform X4 OS=Bombus terrestris OX=30195 GN=LOC100646338 PE=4 SV=1	LOC100646338	241.3	3.2	6	6	7	1.045	1.052	1.094	0.888	0.824	1.011	1.076	1.045	1.022	0.853	0.0577652	0.866	0.0756387	0.985	0.503267
A0A6P3D680	mitochondrial fission 1 protein OS=Bombus terrestris OX=30195 GN=LOC100643843 PE=4 SV=1	LOC100643843	17.219	54	6	6	11	1.007	1.107	0.929	0.87	0.9	0.812	1.076	1.15	1.152	0.849	0.0510821	0.764	0.00203624	1.11	0.126983
A0A6P3DBV1	serine/threonine-protein phosphatase PGAM5, mitochondrial OS=Bombus terrestris OX=30195 GN=LOC100652116 PE=4 SV=1	LOC100652116	32.437	16.7	5	5	10	0.996	0.95	0.974	1.064	0.994	0.972	1.078	1.075	1.054	1.038	0.297441	0.945	0.110316	1.098	0.00364919
A0A6P3D5M4	RNA pseudouridylate synthase domain-containing protein 4 OS=Bombus terrestris OX=30195 GN=LOC100650512 PE=4 SV=1	LOC100650512	39.905	3.5	1	1	1
A0A6P3TXP9	ATP-binding cassette sub-family B member 7, mitochondrial isoform X3 OS=Bombus terrestris OX=30195 GN=LOC100649698 PE=4 SV=1	LOC100649698	67.997	27.2	16	16	29	1.179	0.962	1.028	0.719	0.812	0.724	1.192	1.201	1.264	0.712	0.00919577	0.617	0.000370205	1.154	0.0795354
A0A6P3UAW5	Periaxin(predicted) OS=Bombus terrestris OX=30195 GN=LOC100650143 PE=4 SV=1	LOC100650143	127.28	0.6	1	1	1
A0A6P3DBV7	40S ribosomal protein S12, mitochondrial OS=Bombus terrestris OX=30195 GN=LOC100642461 PE=4 SV=1	LOC100642461	18.77	4.7	1	1	1
A0A6P3TP15	heterogeneous nuclear ribonucleoprotein R isoform X1 OS=Bombus terrestris OX=30195 GN=LOC100649993 PE=4 SV=1	LOC100649993	20.796	11.4	2	2	2	1.454	1.296	1.4	0.81	0.676	0.909	0.852	0.959	0.807	0.577	0.00387357	0.915	0.402117	0.631	0.0016439
A0A6P3DM36	LOW QUALITY PROTEIN: delta-1-pyrroline-5-carboxylate dehydrogenase, mitochondrial OS=Bombus terrestris OX=30195 GN=LOC100642390 PE=4 SV=1	LOC100642390	63.365	47.2	27	27	103	0.934	0.955	0.917	1.106	1.05	1.074	1.022	1.02	1.054	1.151	0.00180567	1.043	0.0833869	1.103	0.00341147
A0A6P3DCU6	mitochondrial inner membrane protein OXA1L OS=Bombus terrestris OX=30195 GN=LOC100646033 PE=4 SV=1	LOC100646033	49.561	11.1	5	5	6	0.94	0.867	0.979	0.995	1.007	1.039	1.082	1.102	1.075	1.092	0.0797388	0.933	0.00959653	1.17	0.0123207
A0A6P3DBF1	putative carbonic anhydrase 3 OS=Bombus terrestris OX=30195 GN=LOC100644445 PE=4 SV=1	LOC100644445	34.622	18.3	6	6	7	0.897	1.074	0.968	0.948	0.881	0.784	1.218	1.12	1.28	0.889	0.196072	0.722	0.00844563	1.231	0.0325909
A0A6P3U7E0	triosephosphate isomerase OS=Bombus terrestris OX=30195 GN=LOC100645419 PE=4 SV=1	LOC100645419	26.812	78.1	21	21	118	0.994	1.092	1.031	0.963	0.91	0.906	1.098	0.978	1.15	0.892	0.027369	0.861	0.0473461	1.035	0.585408
A0A6P3U149	bromodomain adjacent to zinc finger domain protein 1A isoform X5 OS=Bombus terrestris OX=30195 GN=LOC100652277 PE=4 SV=1	LOC100652277	164.64	0.8	1	1	1
A0A6P3D4H2	nucleoporin NUP188 homolog OS=Bombus terrestris OX=30195 GN=LOC100646133 PE=4 SV=1	LOC100646133	218.46	2.6	5	5	6	0.952	0.947	0.811	1.009	1.285	1.242	0.938	0.801	1.181	1.305	0.0459787	1.211	0.21709	1.077	0.631281
A0A6P3DCX6	reticulon-4-interacting protein 1, mitochondrial isoform X1 OS=Bombus terrestris OX=30195 GN=LOC100647266 PE=4 SV=1	LOC100647266	43.542	24.6	8	8	15	0.951	1.05	1.046	0.9	0.944	0.902	1.136	1.15	1.173	0.901	0.0453567	0.794	0.000219184	1.135	0.019267
A0A6P5HDM6	proton-coupled amino acid transporter-like protein pathetic isoform X2 OS=Bombus terrestris OX=30195 GN=LOC100644716 PE=4 SV=1	LOC100644716	50.31	2.6	1	1	1	0.449	0.384	0.398	1.628	1.565	1.198	1.309	1.032	1.16	3.567	0.00029642	1.254	0.133461	2.844	0.00023493
A0A6P3DLI3	ras-related protein Rab-24 OS=Bombus terrestris OX=30195 GN=LOC100651387 PE=4 SV=1	LOC100651387	22.026	6.6	1	1	2	0.958	0.983	1.093	0.972	1.024	1.09	1.094	1.007	0.932	1.017	0.75372	1.017	0.763039	1	0.989906
A0A6P3UGL7	sorbitol dehydrogenase isoform X2 OS=Bombus terrestris OX=30195 GN=LOC100645107 PE=4 SV=1	LOC100645107	37.822	74.6	21	1	118	1.392	1.212	1.267	0.812	0.84	0.83	1.03	0.951	0.95	0.641	0.00045806	0.847	0.00439274	0.757	0.00474739
A0A6P3U9N7	LOW QUALITY PROTEIN: GRAM domain-containing protein 1B OS=Bombus terrestris OX=30195 GN=LOC100644266 PE=4 SV=1	LOC100644266	83.795	4.5	3	2	2
A0A6P3DEP2	DNA-directed RNA polymerase II subunit RPB1 OS=Bombus terrestris OX=30195 GN=LOC100643011 PE=4 SV=1	LOC100643011	209.59	2.1	3	3	3	0.941	0.92	1.004	0.994	1.183	0.98	1.102	0.968	1.064	1.102	0.22714	1.007	0.947188	1.094	0.129793
A0A6P3UB48	LOW QUALITY PROTEIN: eIF-2-alpha kinase activator GCN1 OS=Bombus terrestris OX=30195 GN=LOC100651983 PE=4 SV=1	LOC100651983	293.58	17.2	42	42	49	0.988	0.794	0.968	1.162	1.082	1.104	0.992	1.074	0.946	1.217	0.0508988	1.112	0.0667765	1.095	0.297865
A0A6P3D6T8	26S proteasome non-ATPase regulatory subunit 10 OS=Bombus terrestris OX=30195 GN=LOC100649443 PE=4 SV=1	LOC100649443	24.603	48.2	13	13	22	0.935	0.994	0.964	1.176	1.052	1.109	0.969	0.919	1.033	1.153	0.0179994	1.142	0.0461618	1.01	0.828871
A0A6P3DBM8	LOW QUALITY PROTEIN: hypoxia up-regulated protein 1 OS=Bombus terrestris OX=30195 GN=LOC100642850 PE=4 SV=1	LOC100642850	107.37	37.8	27	27	44	0.678	0.667	0.673	1.425	1.517	1.382	0.942	0.927	0.879	2.143	1.06194e-05	1.574	0.000194145	1.362	0.00013597
A0A6P5I147	malonyl-CoA decarboxylase, mitochondrial isoform X3 OS=Bombus terrestris OX=30195 GN=LOC100646837 PE=4 SV=1	LOC100646837	55.494	37.3	13	13	17	1.132	1.002	1.127	0.812	0.881	0.824	1.018	1.188	1.112	0.772	0.00543665	0.759	0.00584663	1.017	0.791968
A0A6P5I933	LOW QUALITY PROTEIN: histone acetyltransferase p300 OS=Bombus terrestris OX=30195 GN=LOC100650829 PE=4 SV=1	LOC100650829	292.52	0.8	2	2	2	0.972	0.746	0.879	0.949	0.954	0.912	1.242	1.306	1.222	1.084	0.332986	0.747	0.000286282	1.452	0.00899284
A0A6P3DEQ3	eukaryotic translation initiation factor 3 subunit L OS=Bombus terrestris OX=30195 GN=LOC100651929 PE=4 SV=1	LOC100651929	63.293	17.5	8	8	14	0.995	0.947	0.956	1.01	1.082	0.986	1.054	1.106	0.965	1.062	0.13271	0.985	0.782808	1.078	0.157931
A0A6P3DFP3	HEAT repeat-containing protein 1 OS=Bombus terrestris OX=30195 GN=LOC100645918 PE=4 SV=1	LOC100645918	236.32	1.8	2	2	2	0.513	0.485	0.65	1.325	1.459	0.994	0.833	1.512	1.365	2.292	0.00484102	1.018	0.872672	2.251	0.0183349
A0A6P3DGV2	SFRICE_003133(predicted) OS=Bombus terrestris OX=30195 GN=LOC100647816 PE=4 SV=1	LOC100647816	71.295	5.9	3	3	4	0.979	0.947	0.947	1.031	1.013	1.086	0.904	1.044	1.215	1.089	0.0225496	0.99	0.968915	1.101	0.359551
A0A6P3U6Z5	HEAT repeat-containing protein 5B isoform X3 OS=Bombus terrestris OX=30195 GN=LOC100650336 PE=4 SV=1	LOC100650336	228.58	1.7	4	4	4	1.035	0.886	1.025	0.982	1.02	0.903	1.026	1.236	1.048	0.986	0.84591	0.878	0.136498	1.124	0.210062
A0A6P3DKG9	26S protease regulatory subunit 6B OS=Bombus terrestris OX=30195 GN=LOC100642623 PE=4 SV=1	LOC100642623	47.013	53.3	21	21	43	0.969	0.942	0.961	1.183	1.154	1.172	0.944	0.912	0.888	1.222	5.49653e-05	1.279	0.000210002	0.955	0.0793807
A0A6P3DB68	LOW QUALITY PROTEIN: dipeptidyl peptidase 3 OS=Bombus terrestris OX=30195 GN=LOC100644845 PE=4 SV=1	LOC100644845	91.224	41.3	28	28	47	1.239	1.265	1.187	0.843	0.879	0.841	0.968	1.031	0.949	0.694	0.000102517	0.869	0.00838575	0.799	0.00196607
A0A6P5I041	C3 and PZP alpha-2-macroglobulin domain-containing protein(predicted) OS=Bombus terrestris OX=30195 GN=LOC100649410 PE=4 SV=1	LOC100649410	41.215	43.8	10	1	35	1.698	1.282	1.404	1.083	0.502	0.983	0.558	0.844	0.788	0.586	0.0853058	1.173	0.679777	0.5	0.00995906
A0A6P3DCN5	gamma-glutamyl hydrolase A OS=Bombus terrestris OX=30195 GN=LOC100651812 PE=4 SV=1	LOC100651812	36.637	35.4	14	14	33	0.421	0.473	0.406	1.702	1.67	1.78	0.831	0.908	0.889	3.963	1.01254e-05	1.96	3.29632e-05	2.022	0.00018792
A0A6P3D9L7	hydroxyacid oxidase 1 OS=Bombus terrestris OX=30195 GN=LOC100646060 PE=4 SV=1	LOC100646060	40.599	37.6	12	12	33	0.9	0.862	0.913	1.263	1.037	1.045	1.034	1.072	0.916	1.25	0.0302307	1.107	0.281963	1.13	0.0766407
A0A6P3D862	leucine--tRNA ligase, cytoplasmic OS=Bombus terrestris OX=30195 GN=LOC100646533 PE=4 SV=1	LOC100646533	129.66	19.5	17	17	23	0.982	0.744	1.015	1.047	1.153	0.937	1.188	1.079	0.97	1.144	0.289227	0.969	0.725695	1.181	0.207116
A0A6P3U414	LOW QUALITY PROTEIN: pre-mRNA-processing factor 40 homolog A OS=Bombus terrestris OX=30195 GN=LOC100649185 PE=4 SV=1	LOC100649185	95.259	4.2	3	3	3	0.623	0.581	0.586	1.583	1.246	1.511	1.034	0.903	1.059	2.425	0.000324825	1.449	0.0141947	1.674	0.000697798
A0A6P3TUH3	membralin isoform X3 OS=Bombus terrestris OX=30195 GN=LOC100647924 PE=4 SV=1	LOC100647924	79.576	16.7	9	9	10	0.863	0.8	0.704	1.098	1.099	1.53	0.886	0.979	0.852	1.575	0.0238562	1.372	0.0608205	1.148	0.125931
A0A6P5HT65	serine protease nudel isoform X2 OS=Bombus terrestris OX=30195 GN=LOC100648399 PE=4 SV=1	LOC100648399	226.39	1	2	2	2	0.736	0.683	0.674	1.193	1.846	1.328	0.83	0.867	0.966	2.086	0.00586606	1.64	0.0260864	1.272	0.0104994
A0A6P5I3N4	Myotubularin-related protein 10-b(predicted) OS=Bombus terrestris OX=30195 GN=LOC110119142 PE=4 SV=1	LOC110119142	15.16	8.8	1	1	1
A0A6P3U3J9	iron-sulfur cluster assembly 2 homolog, mitochondrial isoform X2 OS=Bombus terrestris OX=30195 GN=LOC100648219 PE=4 SV=1	LOC100648219	16.149	31.9	4	4	5	1.034	0.964	1.008	1.098	0.986	1.086	0.978	0.907	1.081	1.055	0.258954	1.069	0.329455	0.987	0.790425
A0A6P3TX47	Enoyl-CoA hydratase(predicted) OS=Bombus terrestris OX=30195 GN=LOC100644167 PE=4 SV=1	LOC100644167	35.038	11.8	3	3	4	0.947	0.945	0.986	1.166	1.045	1.102	1.092	0.971	0.89	1.151	0.0154217	1.122	0.15502	1.026	0.731549
A0A6P3D7U4	4-hydroxyphenylpyruvate dioxygenase OS=Bombus terrestris OX=30195 GN=LOC100646582 PE=4 SV=1	LOC100646582	43.847	46.6	15	15	29	1.137	1.051	0.889	1.329	1.621	1.24	0.584	0.584	0.487	1.362	0.0468518	2.532	0.000772961	0.538	0.00281563
A0A6P3U9N3	retinol dehydrogenase 11 isoform X2 OS=Bombus terrestris OX=30195 GN=LOC100645279 PE=4 SV=1	LOC100645279	35.854	12.2	4	4	4	0.967	0.984	0.969	1.012	1.23	1.018	1.1	0.966	0.905	1.116	0.174641	1.097	0.345093	1.017	0.819646
A0A6P3DDB7	putative ATP-dependent RNA helicase DHX30 OS=Bombus terrestris OX=30195 GN=LOC100646951 PE=4 SV=1	LOC100646951	119.41	6.6	6	6	7	0.903	0.965	1.01	1.073	1.073	1.005	1.048	1.044	0.941	1.095	0.0803266	1.039	0.401203	1.054	0.337084
A0A6P3U1A0	FACT complex subunit Ssrp1 isoform X2 OS=Bombus terrestris OX=30195 GN=LOC100651992 PE=4 SV=1	LOC100651992	83.771	3.1	3	3	4	0.398	0.44	0.414	1.271	1.579	1.086	1.355	1.287	1.325	3.144	0.000541536	0.992	0.867497	3.169	3.88086e-06
A0A6P5ICC0	protein N-terminal glutamine amidohydrolase isoform X2 OS=Bombus terrestris OX=30195 GN=LOC100650456 PE=4 SV=1	LOC100650456	31.479	36.5	8	4	15	0.714	0.698	0.641	1.546	1.14	1.562	0.899	0.945	0.809	2.069	0.00269539	1.601	0.0149355	1.292	0.0105642
A0A6P3DHU9	PNP_UDP_1 domain-containing protein(predicted) OS=Bombus terrestris OX=30195 GN=LOC100649604 PE=4 SV=1	LOC100649604	64.64	33.7	16	16	22	1.052	1.127	1.165	0.81	0.849	0.899	1.108	1.115	0.988	0.765	0.00325252	0.797	0.0101992	0.96	0.451678
A0A6P3DDZ1	alpha-tocopherol transfer protein-like OS=Bombus terrestris OX=30195 GN=LOC100647780 PE=4 SV=1	LOC100647780	34.94	4.7	1	1	2
A0A6P3TNS6	rab3 GTPase-activating protein catalytic subunit isoform X2 OS=Bombus terrestris OX=30195 GN=LOC100645187 PE=4 SV=1	LOC100645187	104.53	4.8	3	3	3	0.901	0.988	1.238	1.14	1.096	1.103	1.024	0.882	0.752	1.068	0.477374	1.256	0.0587032	0.85	0.281809
A0A6P5HUX4	LOW QUALITY PROTEIN: pseudouridine-metabolizing bifunctional protein C1861.05 OS=Bombus terrestris OX=30195 GN=LOC100642217 PE=4 SV=1	LOC100642217	77.242	11.5	7	7	7	1.059	1.173	1.211	0.961	0.904	0.871	1.052	0.992	0.934	0.795	0.00988286	0.919	0.132263	0.865	0.0526702
A0A6P3DHD5	probable pyruvate dehydrogenase E1 component subunit alpha, mitochondrial isoform X2 OS=Bombus terrestris OX=30195 GN=LOC100643255 PE=4 SV=1	LOC100643255	43.475	67.2	27	27	171	0.975	1.043	1.03	0.989	0.978	0.997	1.036	0.945	1.134	0.972	0.268147	0.952	0.425132	1.022	0.748832
A0A6P3DLA3	serine protease snake OS=Bombus terrestris OX=30195 GN=LOC100645388 PE=4 SV=1	LOC100645388	44.031	19	6	6	6	0.61	0.704	0.686	1.538	1.396	1.807	0.818	0.738	0.816	2.37	0.000595559	1.999	0.00113286	1.186	0.0369
A0A6P5ICS4	LOW QUALITY PROTEIN: SUN domain-containing ossification factor OS=Bombus terrestris OX=30195 GN=LOC100650617 PE=4 SV=1	LOC100650617	159.14	1.2	1	1	1
A0A6P3DCA9	small ubiquitin-related modifier 3 OS=Bombus terrestris OX=30195 GN=LOC100645327 PE=4 SV=1	LOC100645327	10.37	21.7	2	2	3	0.97	0.998	0.953	1.149	0.998	1.093	1.004	1.058	0.927	1.109	0.0781106	1.084	0.226873	1.023	0.621891
A0A6P5I846	GPN-loop GTPase 1 OS=Bombus terrestris OX=30195 GN=LOC100646831 PE=4 SV=1	LOC100646831	44.131	9.7	3	3	4	1.076	0.893	0.976	1	1.088	0.958	0.934	1.224	1.01	1.034	0.619541	0.961	0.719773	1.076	0.513025
A0A6P3UF15	eukaryotic translation initiation factor 4 gamma 3 isoform X3 OS=Bombus terrestris OX=30195 GN=LOC100645931 PE=4 SV=1	LOC100645931	196.51	25.6	37	37	47	0.996	0.908	0.974	1.194	0.956	1.186	0.851	0.977	0.946	1.159	0.140709	1.203	0.0976705	0.964	0.493498
A0A6P5HLF4	CLIP domain-containing serine protease(predicted) OS=Bombus terrestris OX=30195 GN=LOC100652157 PE=4 SV=1	LOC100652157	82.898	44.3	24	22	98	0.296	0.306	0.32	0.978	3.105	2.181	0.325	0.352	0.412	6.794	0.006146	5.752	0.00913174	1.181	0.0913721
A0A6P3DE56	actin-related protein 2/3 complex subunit 4 OS=Bombus terrestris OX=30195 GN=LOC100646001 PE=4 SV=1	LOC100646001	19.713	27.4	4	4	10	1.072	1.253	1.124	0.951	1	0.9	0.996	0.96	0.947	0.827	0.0267574	0.982	0.60978	0.842	0.0247127
A0A6P5I817	protein mini spindles isoform X2 OS=Bombus terrestris OX=30195 GN=LOC100650270 PE=4 SV=1	LOC100650270	217.18	15.3	25	25	29	0.607	0.728	0.647	1.454	1.349	1.324	0.967	0.969	0.909	2.082	0.000261847	1.451	0.000469619	1.435	0.00313498
A0A6P3D744	uncharacterized protein LOC100651794 OS=Bombus terrestris OX=30195 GN=LOC100651794 PE=4 SV=1	LOC100651794	11.901	11.3	1	1	2	0.738	0.87	0.704	1.318	0.964	1.685	1.011	0.774	1.094	1.716	0.0406705	1.378	0.187738	1.245	0.158021
A0A6P3TWI9	LOW QUALITY PROTEIN: polyribonucleotide nucleotidyltransferase 1, mitochondrial OS=Bombus terrestris OX=30195 GN=LOC100649056 PE=4 SV=1	LOC100649056	85.411	25.6	16	16	22	1.136	1.11	1.094	0.925	0.87	0.904	1.096	1.044	1.054	0.808	0.000526974	0.845	0.00192648	0.956	0.0724272
A0A6P3UBE4	LOW QUALITY PROTEIN: general transcriptional corepressor trfA OS=Bombus terrestris OX=30195 GN=LOC100642706 PE=4 SV=1	LOC100642706	56.17	8.5	3	3	3	1.854	2.001	2.017	0.571	0.385	0.766	0.708	0.502	0.351	0.293	0.00326557	1.103	0.742678	0.266	0.00261303
A0A6P5I3B7	LOW QUALITY PROTEIN: probable ATP-dependent RNA helicase DDX46 OS=Bombus terrestris OX=30195 GN=LOC100646877 PE=4 SV=1	LOC100646877	115.75	9.9	7	7	7	0.788	0.675	0.795	1.134	1.147	1.039	1.245	1.268	1.065	1.47	0.00327548	0.928	0.315959	1.585	0.00389131
A0A6P3UK84	Small RNA 2'-O-methyltransferase(predicted) OS=Bombus terrestris OX=30195 GN=LOC100646218 PE=4 SV=1	LOC100646218	127.74	7.8	7	7	9	0.798	0.781	0.835	1.189	1.45	1.154	0.998	0.93	1	1.571	0.00384586	1.295	0.028162	1.213	0.00337696
A0A6P3DJL2	Polypyrimidine tract-binding protein 2(predicted) OS=Bombus terrestris OX=30195 GN=LOC100650178 PE=4 SV=1	LOC100650178	24.59	67.7	12	12	18	1.154	1.825	1.049	0.682	0.894	0.616	0.618	1.392	0.898	0.544	0.0442461	0.754	0.406928	0.722	0.294092
A0A6P3DLD7	CCR4-NOT transcription complex subunit(predicted) OS=Bombus terrestris OX=30195 GN=LOC100647128 PE=4 SV=1	LOC100647128	28.109	5.2	1	1	1
A0A6P5I436	regulation of nuclear pre-mRNA domain-containing protein 1B isoform X2 OS=Bombus terrestris OX=30195 GN=LOC100645466 PE=4 SV=1	LOC100645466	38.108	8.3	2	2	4	0.761	0.735	0.897	1.235	1.353	1.209	0.959	0.992	0.8	1.587	0.00274672	1.38	0.0123624	1.15	0.200599
A0A6P3DJF2	Odorant-binding protein 3(predicted) OS=Bombus terrestris OX=30195 GN=LOC100642864 PE=4 SV=1	LOC100642864	16.63	12.9	2	2	3	1.385	1.894	2.893	0.408	0.342	0.481	0.578	0.674	0.456	0.199	0.00257513	0.721	0.0971535	0.277	0.00662527
A0A6P5IA81	titin OS=Bombus terrestris OX=30195 GN=LOC100648107 PE=4 SV=1	LOC100648107	191.9	4.4	7	7	7	1.086	1.145	1.031	1.148	0.764	0.886	1.039	0.952	1.106	0.858	0.245694	0.903	0.419061	0.949	0.374815
A0A6P5I8C9	sarcosine dehydrogenase, mitochondrial OS=Bombus terrestris OX=30195 GN=LOC100643113 PE=4 SV=1	LOC100643113	97.74	4.8	5	5	5	1.556	1.632	1.656	0.64	0.685	0.778	0.77	0.793	0.654	0.434	0.000155325	0.949	0.56032	0.458	0.000236192
A0A6P3DCW5	ADP-ribosylation factor-like protein 1 OS=Bombus terrestris OX=30195 GN=LOC100644022 PE=4 SV=1	LOC100644022	27.459	22.5	6	6	8	0.862	0.865	0.934	1.058	1.237	1.046	1.044	1.043	1.015	1.256	0.01998	1.077	0.263575	1.166	0.00517196
A0A6P3D9H8	mucin-3A OS=Bombus terrestris OX=30195 GN=LOC100642366 PE=4 SV=1	LOC100642366	348.82	4.6	13	13	15	0.752	0.739	0.806	1.234	1.076	1.126	1.125	1.028	1.105	1.496	0.00113457	1.055	0.344229	1.418	0.000795223
A0A6P3DG11	40S ribosomal protein S6 OS=Bombus terrestris OX=30195 GN=LOC100646070 PE=4 SV=1	LOC100646070	21.175	8.8	3	1	5	0.956	0.715	0.708	0.912	1.404	1.168	1.264	1.014	1.028	1.464	0.077389	1.054	0.783726	1.39	0.0516008
A0A6P3U582	ATP-dependent RNA helicase p62 isoform X2 OS=Bombus terrestris OX=30195 GN=LOC100647746 PE=4 SV=1	LOC100647746	59.05	41	19	13	30	1.094	1.126	1.054	0.99	0.882	0.908	1.048	1.136	0.921	0.849	0.0142577	0.895	0.198848	0.948	0.428633
A0A6P3TZH6	probable medium-chain specific acyl-CoA dehydrogenase, mitochondrial OS=Bombus terrestris OX=30195 GN=LOC100649997 PE=4 SV=1	LOC100649997	46.155	49.2	20	20	62	1.324	1.452	1.361	0.708	0.694	0.67	0.978	0.972	0.948	0.501	2.63787e-05	0.715	5.69686e-05	0.701	0.000253606
A0A6P3UC18	serine--tRNA ligase, mitochondrial OS=Bombus terrestris OX=30195 GN=LOC100646966 PE=4 SV=1	LOC100646966	49.572	8	2	2	2	0.98	0.96	0.887	1.106	1.204	1.215	1.082	0.976	0.734	1.247	0.0066331	1.263	0.110104	0.988	0.84755
A0A6P5HL54	mitochondrial inner membrane protease ATP23 homolog isoform X1 OS=Bombus terrestris OX=30195 GN=LOC100650513 PE=4 SV=1	LOC100650513	22.1	37.1	8	8	12	1.364	1.083	1.381	0.824	0.831	0.774	0.904	1.007	1.01	0.635	0.00543901	0.832	0.0127491	0.763	0.0379635
A0A6P3DAL0	dedicator of cytokinesis protein 7 OS=Bombus terrestris OX=30195 GN=LOC100645525 PE=4 SV=1	LOC100645525	221.66	2.9	4	4	4	0.949	0.752	0.952	1.036	1.035	1.272	1.048	1.08	1.031	1.26	0.0890759	1.058	0.498314	1.191	0.085274
A0A6P3UJH7	heterogeneous nuclear ribonucleoprotein L isoform X2 OS=Bombus terrestris OX=30195 GN=LOC100647365 PE=4 SV=1	LOC100647365	51.245	14.8	5	5	5	0.902	0.916	0.998	1.127	1.052	1.205	0.905	0.982	1.062	1.202	0.0218704	1.148	0.0846753	1.047	0.465649
A0A6P3TYX7	Limkain-b1-like protein(predicted) OS=Bombus terrestris OX=30195 GN=LOC100644130 PE=4 SV=1	LOC100644130	89.248	12.3	8	8	8	1.429	1.523	1.472	0.872	0.703	1.275	0.676	0.69	0.541	0.644	0.0548299	1.494	0.11929	0.431	0.000451183
A0A6P3DG00	LOW QUALITY PROTEIN: protein dj-1beta OS=Bombus terrestris OX=30195 GN=LOC100652254 PE=4 SV=1	LOC100652254	23.368	52.5	10	10	32	0.905	0.978	0.996	1.111	1.098	1.088	0.997	0.954	1.028	1.145	0.0104362	1.107	0.010621	1.035	0.3978
A0A6P3U044	dynactin subunit 4 isoform X2 OS=Bombus terrestris OX=30195 GN=LOC100649495 PE=4 SV=1	LOC100649495	56.438	14.9	6	6	7	0.918	0.892	0.93	1.175	1.175	1.095	1.094	0.899	0.927	1.257	0.000999171	1.18	0.0613447	1.066	0.389431
A0A6P3UCM5	transcription termination factor 5, mitochondrial isoform X1 OS=Bombus terrestris OX=30195 GN=LOC100645265 PE=4 SV=1	LOC100645265	63.56	2.1	1	1	1
A0A6P3DML9	trypsin-2 OS=Bombus terrestris OX=30195 GN=LOC100646690 PE=4 SV=1	LOC100646690	26.799	40.6	9	9	12	0.48	0.35	0.592	1.729	0.86	1.741	1.177	1.172	0.993	3.045	0.0177153	1.296	0.427575	2.35	0.00579187
A0A6P3TPG8	LOW QUALITY PROTEIN: isoleucine--tRNA ligase, cytoplasmic OS=Bombus terrestris OX=30195 GN=LOC100645986 PE=4 SV=1	LOC100645986	143.71	20.1	24	24	24	1.134	1.003	1.053	0.988	1.087	0.994	0.924	1.085	0.929	0.962	0.461966	1.045	0.497656	0.921	0.257992
A0A6P3U3F0	peptide transporter family 1 isoform X3 OS=Bombus terrestris OX=30195 GN=LOC100645679 PE=4 SV=1	LOC100645679	77.755	5.7	4	4	5	0.666	0.637	0.689	1.264	1.245	1.17	1.204	1.038	1.144	1.847	4.8059e-05	1.087	0.163839	1.7	0.000419903
A0A6P3UIQ3	protein lethal(2)essential for life OS=Bombus terrestris OX=30195 GN=LOC105667104 PE=4 SV=1	LOC105667104	22.004	71.2	13	12	41	1.278	1.293	1.355	0.702	0.7	0.717	1.061	1.075	0.998	0.54	5.86368e-06	0.676	8.48386e-05	0.798	0.00148515
A0A6P3U7F1	exosome component 10 OS=Bombus terrestris OX=30195 GN=LOC100647474 PE=4 SV=1	LOC100647474	100.75	4.1	3	3	3
A0A6P5IAH9	cytochrome P450 6k1 isoform X4 OS=Bombus terrestris OX=30195 GN=LOC100649110 PE=4 SV=1	LOC100649110	55.254	6.8	4	1	4	0.844	1.123	1.059	1.007	1.158	1.184	0.947	0.956	0.871	1.107	0.351014	1.207	0.0334852	0.917	0.431217
A0A6P3D7I1	protein obstructor-E OS=Bombus terrestris OX=30195 GN=LOC100643032 PE=4 SV=1	LOC100643032	25.753	27.4	5	5	6	1.399	1.654	1.469	0.773	0.654	0.757	0.864	0.883	0.791	0.483	0.000549096	0.861	0.0718316	0.561	0.000658388
A0A6P5I7R5	cilia- and flagella-associated protein 58 OS=Bombus terrestris OX=30195 GN=LOC100651942 PE=4 SV=1	LOC100651942	100.03	1.5	1	1	1	1.096	1.062	1.049	0.999	1.012	0.93	0.882	1.114	1.016	0.917	0.0412006	0.976	0.797478	0.939	0.386649
A0A6P3TM41	eukaryotic translation initiation factor 2A OS=Bombus terrestris OX=30195 GN=LOC100645751 PE=4 SV=1	LOC100645751	64.827	25	12	12	16	0.871	0.832	0.821	1.257	1.19	1.196	0.976	1.042	0.999	1.443	0.000125782	1.207	0.00189741	1.195	0.00243786
A0A6P3DHH8	DNA replication licensing factor MCM4 OS=Bombus terrestris OX=30195 GN=LOC100649788 PE=4 SV=1	LOC100649788	98.997	4	3	3	3	0.811	0.713	0.606	1.187	1.193	1.451	0.943	0.993	0.893	1.799	0.00531734	1.354	0.0147044	1.328	0.0319146
A0A6P3U7I3	chromobox protein homolog 1 OS=Bombus terrestris OX=30195 GN=LOC105666346 PE=4 SV=1	LOC105666346	21.174	45.2	8	8	20	0.997	1.1	1.15	1.07	0.95	1.14	0.931	0.852	0.922	0.973	0.699722	1.168	0.0638829	0.833	0.0230676
A0A6P3D7G6	succinate--CoA ligase [ADP/GDP-forming] subunit alpha, mitochondrial OS=Bombus terrestris OX=30195 GN=LOC100652037 PE=4 SV=1	LOC100652037	35.278	40.5	13	13	64	0.998	1.035	1.088	0.898	0.864	0.889	1.116	1.068	1.208	0.849	0.0041219	0.782	0.00292103	1.087	0.13294
A0A6P3DFS7	sarcoplasmic calcium-binding protein 1 isoform X1 OS=Bombus terrestris OX=30195 GN=LOC100651217 PE=4 SV=1	LOC100651217	22.482	39.9	8	8	12	0.838	0.819	0.826	1.321	1.473	1.432	0.849	0.788	0.732	1.702	9.07002e-05	1.784	0.000421813	0.954	0.323126
A0A6P5HZY1	twitchin isoform X34 OS=Bombus terrestris OX=30195 GN=LOC100644118 PE=4 SV=1	LOC100644118	869.46	64.1	423	1	1098	0.795	0.555	0.639	0.888	0.95	1.163	1.355	1.529	1.327	1.509	0.0347763	0.713	0.0204578	2.117	0.00259787
A0A6P5HTW1	glycerol-3-phosphate dehydrogenase [NAD(+)], cytoplasmic isoform X2 OS=Bombus terrestris OX=30195 GN=LOC100643490 PE=4 SV=1	LOC100643490	38.488	74	27	26	100	1.367	1.411	1.259	0.766	0.759	0.797	0.933	0.979	0.928	0.575	0.000119059	0.818	0.000888718	0.703	0.000763993
A0A6P3DG40	Ly6/neurotoxin 4(predicted) OS=Bombus terrestris OX=30195 GN=LOC100644414 PE=4 SV=1	LOC100644414	18.229	5.4	1	1	1	0.971	1.349	1	0.825	1.068	0.761	0.792	1.334	1.077	0.799	0.20241	0.829	0.388979	0.965	0.811482
A0A6P3TXM7	catalase isoform X2 OS=Bombus terrestris OX=30195 GN=LOC100651198 PE=4 SV=1	LOC100651198	67.421	52.8	28	28	115	0.456	0.496	0.447	2.062	1.656	2.006	0.598	0.629	0.646	4.091	5.02648e-05	3.056	0.000105512	1.339	0.00171119
A0A6P3D7H8	coatomer subunit delta OS=Bombus terrestris OX=30195 GN=LOC100645041 PE=4 SV=1	LOC100645041	57.859	21.7	10	10	19	0.934	0.889	0.905	1.128	1.203	1.229	0.968	1.001	0.879	1.305	0.000845205	1.25	0.00867817	1.044	0.371754
A0A6P3DF48	proteasome subunit beta type-3 OS=Bombus terrestris OX=30195 GN=LOC100651018 PE=4 SV=1	LOC100651018	22.936	25.9	7	7	15	0.949	0.981	0.928	1.035	1.057	1.119	1.01	0.991	0.994	1.124	0.0148773	1.072	0.0452368	1.048	0.0519474
A0A6P3DM48	LOW QUALITY PROTEIN: nuclear pore complex protein Nup160 homolog OS=Bombus terrestris OX=30195 GN=LOC100643912 PE=4 SV=1	LOC100643912	160.99	4.4	5	5	6	1.131	0.822	0.956	0.929	1.037	0.871	1.022	1.281	1.137	0.975	0.864377	0.825	0.0821495	1.183	0.20258
A0A6P3DHA3	protein SCO2 homolog, mitochondrial OS=Bombus terrestris OX=30195 GN=LOC100647359 PE=4 SV=1	LOC100647359	33.317	12.1	3	3	5	1.115	1.054	1.1	0.805	0.85	0.728	1.137	1.12	1.107	0.729	0.00279056	0.708	0.00166392	1.029	0.19625
A0A6P3UJP7	cytochrome P450 6k1 OS=Bombus terrestris OX=30195 GN=LOC100648391 PE=4 SV=1	LOC100648391	57.638	42.5	20	19	37	0.774	0.745	0.836	1.162	1.142	1.046	1.1	1.143	1.232	1.423	0.0016894	0.964	0.47605	1.476	0.00120993
A0A6P3UIF4	protein sly1 homolog OS=Bombus terrestris OX=30195 GN=LOC105667087 PE=4 SV=1	LOC105667087	71.692	14.9	8	8	13	0.848	0.849	0.839	1.239	1.343	1.2	0.987	0.913	1	1.491	0.000292853	1.304	0.00379303	1.144	0.00964435
A0A6P3UAG0	prostatic acid phosphatase isoform X2 OS=Bombus terrestris OX=30195 GN=LOC100648456 PE=4 SV=1	LOC100648456	41.999	18.3	6	6	8	1.031	1.117	1.015	0.915	0.949	0.84	1.131	1.07	1.108	0.855	0.028265	0.817	0.0068701	1.046	0.24714
A0A6P3TLE6	dnaJ homolog subfamily A member 1 OS=Bombus terrestris OX=30195 GN=LOC100645708 PE=4 SV=1	LOC100645708	44.638	36.9	13	13	38	0.881	0.913	0.872	1.217	1.211	1.208	0.83	0.922	0.949	1.364	2.51206e-05	1.346	0.00184257	1.013	0.800825
A0A6P3UF19	protein BCCIP homolog isoform X2 OS=Bombus terrestris OX=30195 GN=LOC100643719 PE=4 SV=1	LOC100643719	30.111	30.8	8	8	9	0.98	0.889	0.912	1.185	1.07	1.112	0.968	0.958	0.982	1.211	0.0101297	1.158	0.00890846	1.046	0.2048
A0A6P3DAN5	probable cysteine--tRNA ligase, mitochondrial OS=Bombus terrestris OX=30195 GN=LOC100643038 PE=4 SV=1	LOC100643038	60.165	3.8	2	2	2	1.188	1.258	1.175	0.872	0.83	1.008	0.84	1.047	0.953	0.748	0.0091683	0.954	0.620948	0.784	0.0214461
A0A6P5IFT0	Cytochrome c oxidase protein(predicted) OS=Bombus terrestris OX=30195 GN=LOC105666721 PE=4 SV=1	LOC105666721	13.946	23.4	3	3	5	1.786	1.864	1.704	0.666	0.474	0.75	0.582	0.774	0.564	0.353	0.00163502	0.984	0.896949	0.359	0.00057116
A0A6P5HES3	Secreted Mys2-like protein(predicted) OS=Bombus terrestris OX=30195 GN=LOC100647496 PE=4 SV=1	LOC100647496	16.201	15.8	2	2	2	1.198	1.246	1.212	1.124	0.842	1.102	0.818	0.781	0.817	0.839	0.122194	1.27	0.0708897	0.661	2.71316e-05
A0A6P3DKP3	ER membrane protein complex subunit 4 OS=Bombus terrestris OX=30195 GN=LOC100650347 PE=4 SV=1	LOC100650347	19.608	30.3	4	4	4	1.038	1.174	1.101	1.132	0.983	1.298	0.874	0.864	0.758	1.03	0.793343	1.367	0.028794	0.753	0.00800803
A0A6P3U9P6	forkhead box protein O OS=Bombus terrestris OX=30195 GN=LOC100643217 PE=4 SV=1	LOC100643217	61.435	4.1	1	1	1
A0A6P3DD30	E3 ubiquitin-protein ligase hyd isoform X2 OS=Bombus terrestris OX=30195 GN=LOC100646190 PE=4 SV=1	LOC100646190	311.34	1	2	2	2
A0A6P3DCP7	Protein quiver(predicted) OS=Bombus terrestris OX=30195 GN=LOC100643051 PE=4 SV=1	LOC100643051	17.325	11.2	1	1	1
A0A6P3D6N8	inositol oxygenase OS=Bombus terrestris OX=30195 GN=LOC100646373 PE=4 SV=1	LOC100646373	34.743	38.3	11	11	27	0.396	0.52	0.498	1.88	1.609	1.306	1.064	0.899	1.002	3.391	0.000843351	1.617	0.0154399	2.097	0.00159787
A0A6P3UAV8	peptide deformylase, mitochondrial OS=Bombus terrestris OX=30195 GN=LOC105666512 PE=4 SV=1	LOC105666512	27.486	37.9	7	7	11	1.325	1.33	1.138	0.729	0.814	0.728	1.075	1.085	0.996	0.599	0.00127138	0.72	0.00198362	0.832	0.0350561
A0A6P3DIS2	replication factor C subunit 2 OS=Bombus terrestris OX=30195 GN=LOC100650425 PE=4 SV=1	LOC100650425	39.044	5.1	1	1	1	0.905	1.115	1.017	1.041	0.864	1.148	0.97	1.064	1.041	1.005	0.985114	0.993	0.887522	1.013	0.829488
A0A6P3D690	thioredoxin domain-containing protein 17 OS=Bombus terrestris OX=30195 GN=LOC100647136 PE=4 SV=1	LOC100647136	14.72	49.2	7	7	12	0.756	1.08	0.868	1.364	1.394	1.405	0.64	0.767	0.782	1.54	0.0132153	1.902	0.000553804	0.81	0.168849
A0A6P3TXJ3	Proteasome endopeptidase complex(predicted) OS=Bombus terrestris OX=30195 GN=LOC100651366 PE=4 SV=1	LOC100651366	73.329	19.1	10	10	21	0.909	0.957	0.862	1.17	1.2	1.294	0.903	0.851	0.908	1.343	0.00231041	1.376	0.000963366	0.976	0.547949
A0A6P3DGF5	NADP-dependent malic enzyme isoform X1 OS=Bombus terrestris OX=30195 GN=LOC100642264 PE=4 SV=1	LOC100642264	70.086	56.6	29	29	114	1.018	1.067	1.082	0.85	0.918	0.814	1.146	1.101	1.172	0.815	0.00666869	0.755	0.0020692	1.08	0.042017
A0A6P3U0K4	glucose transporter type 1 isoform X7 OS=Bombus terrestris OX=30195 GN=LOC100643162 PE=4 SV=1	LOC100643162	94.775	3	2	1	2	1.08	1.129	1.161	0.963	0.953	1.025	0.905	1.086	0.85	0.873	0.011725	1.035	0.634149	0.843	0.0829602
A0A6P3D4C2	U4/U6 small nuclear ribonucleoprotein Prp4 OS=Bombus terrestris OX=30195 GN=LOC100645155 PE=4 SV=1	LOC100645155	59.028	14.9	6	6	6	0.759	0.711	0.784	1.14	1.288	1.202	1.033	1.081	1.168	1.61	0.000473536	1.106	0.115766	1.456	0.0012241
A0A6P3U9Q7	WD repeat-containing protein 7 isoform X8 OS=Bombus terrestris OX=30195 GN=LOC100650754 PE=4 SV=1	LOC100650754	167.33	13.6	15	14	16	0.99	0.886	1.02	0.954	0.983	0.901	1.013	1.04	1.122	0.98	0.721745	0.894	0.0485489	1.096	0.152744
A0A6P3D7B9	LIM and SH3 domain protein Lasp isoform X1 OS=Bombus terrestris OX=30195 GN=LOC100650472 PE=4 SV=1	LOC100650472	35.659	22.4	7	7	12	1.174	1.288	1.207	1.126	0.918	1.17	0.702	0.64	0.689	0.876	0.162099	1.582	0.00483455	0.554	0.000114561
A0A6P3U039	tyrosine 3-monooxygenase isoform X2 OS=Bombus terrestris OX=30195 GN=LOC100646624 PE=4 SV=1	LOC100646624	58.372	7.3	4	4	5	0.99	1.084	1.19	0.815	0.996	0.856	1.034	1.126	0.938	0.817	0.0651368	0.861	0.133303	0.949	0.524462
A0A6P3DIC9	eukaryotic translation initiation factor 3 subunit B OS=Bombus terrestris OX=30195 GN=LOC100652255 PE=4 SV=1	LOC100652255	81.481	22.4	13	13	19	0.94	0.865	0.915	0.972	1.154	1.029	1.003	1.123	1.012	1.16	0.0594576	1.005	0.94979	1.154	0.0313922
A0A6P3D7Q9	division abnormally delayed protein OS=Bombus terrestris OX=30195 GN=LOC100650315 PE=4 SV=1	LOC100650315	68.949	9.1	6	6	6	1.258	1.421	1.383	0.865	0.857	0.858	0.926	0.941	0.946	0.635	0.000257894	0.917	0.000255333	0.693	0.000615863
A0A6P3DA41	28S ribosomal protein S35, mitochondrial isoform X2 OS=Bombus terrestris OX=30195 GN=LOC100648092 PE=4 SV=1	LOC100648092	37.394	19.3	6	6	7	1.12	1.118	1.102	0.932	0.903	1.018	1.02	1.06	0.892	0.854	0.0118327	0.96	0.567459	0.89	0.0855248
A0A6P3DAQ2	heat shock 70 kDa protein cognate 4 OS=Bombus terrestris OX=30195 GN=LOC100645451 PE=4 SV=1	LOC100645451	70.799	65.5	38	33	227	0.872	0.931	0.894	1.189	1.185	1.145	0.96	0.949	0.973	1.305	0.000295166	1.221	0.000142295	1.069	0.0308509
A0A6P3U6U7	protein lethal(2)essential for life OS=Bombus terrestris OX=30195 GN=LOC100651433 PE=4 SV=1	LOC100651433	22.278	32.8	5	5	8	1.092	0.994	1.956	1.253	0.676	0.744	0.698	0.92	0.624	0.661	0.229312	1.192	0.536964	0.555	0.0824614
A0A6P3DAZ3	heat shock protein 83 OS=Bombus terrestris OX=30195 GN=LOC100645524 PE=4 SV=1	LOC100645524	83.645	42.3	32	23	120	0.674	0.554	0.638	1.416	1.62	1.235	0.934	0.902	1.043	2.289	0.00107619	1.484	0.0121716	1.543	0.00397587
A0A6P3UDH4	venom allergen 5.02 OS=Bombus terrestris OX=30195 GN=LOC100648036 PE=4 SV=1	LOC100648036	26.92	20.7	4	4	5	0.44	0.434	0.4	0.905	2.346	3.04	0.508	0.488	0.565	4.938	0.0161082	4.03	0.0262491	1.225	0.0187336
A0A6P3DCT6	DNA topoisomerase I, mitochondrial isoform X1 OS=Bombus terrestris OX=30195 GN=LOC100643704 PE=4 SV=1	LOC100643704	120.41	3.1	2	1	2
A0A6P3UJ40	synapse-associated protein 1 isoform X1 OS=Bombus terrestris OX=30195 GN=LOC100651118 PE=4 SV=1	LOC100651118	48.548	15.4	7	7	9	1.064	1.617	1.46	0.877	0.905	1.02	0.681	0.72	0.71	0.677	0.0481211	1.327	0.00454835	0.51	0.00659209
A0A6P3TST3	epimerase family protein SDR39U1 isoform X1 OS=Bombus terrestris OX=30195 GN=LOC100642523 PE=4 SV=1	LOC100642523	33.386	31.4	9	9	24	1.024	1.054	0.996	0.941	0.861	0.906	1.059	1.043	1.184	0.881	0.0140219	0.824	0.0154865	1.069	0.20479
A0A6P3DEA9	ubiquitin-fold modifier 1 isoform X2 OS=Bombus terrestris OX=30195 GN=LOC100650963 PE=4 SV=1	LOC100650963	9.0694	69	4	4	7	0.662	0.764	0.783	1.619	1.349	1.518	0.89	0.663	0.955	2.031	0.000693558	1.789	0.00884942	1.135	0.394681
A0A6P3D801	monocarboxylate transporter 13 OS=Bombus terrestris OX=30195 GN=LOC100645159 PE=4 SV=1	LOC100645159	67.146	1.6	1	1	1	0.928	0.997	1.115	1.091	0.921	1.055	0.952	1.08	1.012	1.009	0.908833	1.008	0.926539	1.001	0.966862
A0A6P3D989	tubulin beta-1 chain OS=Bombus terrestris OX=30195 GN=LOC100644287 PE=4 SV=1	LOC100644287	50.175	62.9	19	11	95	0.776	0.765	0.766	1.469	1.224	1.144	1.011	0.923	1.057	1.663	0.00254741	1.283	0.044401	1.296	0.00301244
A0A6P3DH04	dolichyl-diphosphooligosaccharide--protein glycosyltransferase 48 kDa subunit OS=Bombus terrestris OX=30195 GN=LOC100648117 PE=4 SV=1	LOC100648117	48.306	24	9	9	20	0.884	0.978	0.906	1.197	1.237	1.231	0.839	0.915	0.769	1.324	0.000932285	1.453	0.00183669	0.911	0.183503
A0A6P3DCJ2	LOW QUALITY PROTEIN: methionyl-tRNA formyltransferase, mitochondrial OS=Bombus terrestris OX=30195 GN=LOC100650847 PE=4 SV=1	LOC100650847	40.423	34.7	11	11	11	1.301	1.188	1.222	0.62	0.652	0.585	1.122	1.237	1.238	0.5	7.38164e-05	0.516	0.000127787	0.969	0.497249
A0A6P5I800	solute carrier family 25 member 46 OS=Bombus terrestris OX=30195 GN=LOC100648119 PE=4 SV=1	LOC100648119	45.108	6.4	3	3	4	1.082	0.942	1.062	0.968	0.881	0.932	1.026	1.106	1.172	0.901	0.115281	0.842	0.0221149	1.071	0.302413
A0A6P5HY30	junctophilin-1 OS=Bombus terrestris OX=30195 GN=LOC100647906 PE=4 SV=1	LOC100647906	101.24	13.2	11	11	20	1.131	0.968	1.093	0.988	0.879	1.165	0.871	0.914	1.029	0.95	0.585214	1.077	0.502256	0.882	0.138648
A0A6P3DBD5	nuclear transcription factor Y subunit B-1 OS=Bombus terrestris OX=30195 GN=LOC100646146 PE=4 SV=1	LOC100646146	23.306	10.9	2	2	3	0.852	0.778	0.869	1.197	1.219	1.351	0.948	0.996	0.926	1.507	0.00127797	1.313	0.00334336	1.148	0.0259417
A0A6P3DE66	dnaJ homolog subfamily C member 5 isoform X1 OS=Bombus terrestris OX=30195 GN=LOC100650974 PE=4 SV=1	LOC100650974	27.535	32.7	7	7	18	1.194	1.346	1.206	0.897	0.805	0.832	0.974	1.062	0.916	0.676	0.00145012	0.858	0.0470096	0.788	0.0143264
A0A6P3DAY1	vacuolar protein sorting-associated protein 4B OS=Bombus terrestris OX=30195 GN=LOC100648278 PE=4 SV=1	LOC100648278	49.288	37	16	16	24	0.867	0.865	0.896	1.266	1.24	1.162	0.944	0.905	0.981	1.396	0.000295254	1.296	0.00172859	1.077	0.0467874
A0A6P3TSK4	MAGUK p55 subfamily member 7 isoform X2 OS=Bombus terrestris OX=30195 GN=LOC100645325 PE=4 SV=1	LOC100645325	62.507	31	16	16	20	1.102	1.006	1.06	0.892	0.949	0.964	1.001	1.16	1.101	0.885	0.0266313	0.86	0.0384232	1.03	0.608378
A0A6P3UBM7	rhodopsin, long-wavelength OS=Bombus terrestris OX=30195 GN=LOC100631086 PE=4 SV=1	LOC100631086	42.332	1.9	1	1	1	1.205	2.534	1.138	0.642	0.692	0.558	0.708	1.037	0.693	0.388	0.0294994	0.776	0.174456	0.5	0.0911545
A0A6P3UAW2	cadherin-99C isoform X3 OS=Bombus terrestris OX=30195 GN=LOC100651019 PE=4 SV=1	LOC100651019	144.22	2.1	2	2	2
A0A6P3U3L0	LOW QUALITY PROTEIN: UPF0518 protein AAEL005291 OS=Bombus terrestris OX=30195 GN=LOC100642758 PE=4 SV=1	LOC100642758	113.59	1.1	1	1	1
A0A6P3DD69	LOW QUALITY PROTEIN: methylglutaconyl-CoA hydratase, mitochondrial OS=Bombus terrestris OX=30195 GN=LOC100646071 PE=4 SV=1	LOC100646071	31.919	35.7	10	10	23	0.895	1.012	1.033	1.401	1.234	1.349	0.736	0.675	0.697	1.355	0.00648945	1.89	0.000149701	0.717	0.00298079
A0A6P3DM54	LOW QUALITY PROTEIN: tRNA-dihydrouridine(47) synthase [NAD(P)(+)]-like OS=Bombus terrestris OX=30195 GN=LOC100642985 PE=4 SV=1	LOC100642985	74.865	5.5	4	4	4	0.982	0.945	1.096	1.157	1.002	1.215	0.921	0.94	0.88	1.116	0.21089	1.231	0.0284108	0.907	0.118054
A0A6P3UEU9	electron transfer flavoprotein-ubiquinone oxidoreductase, mitochondrial isoform X3 OS=Bombus terrestris OX=30195 GN=LOC100648613 PE=4 SV=1	LOC100648613	64.862	47	22	22	44	1.121	1.134	1.202	0.827	0.808	0.786	1.137	1.115	1.115	0.7	0.000167838	0.719	3.32495e-05	0.974	0.313946
A0A6P5HP77	LOW QUALITY PROTEIN: integrator complex subunit 3 OS=Bombus terrestris OX=30195 GN=LOC100649879 PE=4 SV=1	LOC100649879	123.36	1.8	2	2	2
A0A6P3D5T0	peptidyl-prolyl cis-trans isomerase H OS=Bombus terrestris OX=30195 GN=LOC100645587 PE=4 SV=1	LOC100645587	20.267	34.8	6	6	9	1.014	1	0.94	1.121	1.058	1.202	0.954	0.983	0.955	1.145	0.0370849	1.169	0.0153572	0.979	0.457345
A0A6P5IBP3	DNAation factor subunit beta isoform X2 OS=Bombus terrestris OX=30195 GN=LOC100652051 PE=4 SV=1	LOC100652051	44.651	4.7	2	2	2	0.979	0.626	0.68	1.161	1.054	0.817	1.399	1.212	1.246	1.327	0.166645	0.786	0.0932142	1.688	0.0199167
A0A6P3U3K8	alpha-tocopherol transfer protein-like isoform X1 OS=Bombus terrestris OX=30195 GN=LOC100651376 PE=4 SV=1	LOC100651376	35.918	60.8	17	1	49	0.726	0.755	0.718	1.345	1.86	1.588	0.646	0.755	0.754	2.18	0.00124681	2.224	0.00176319	0.98	0.696691
A0A6P3UAZ6	ethanolamine-phosphate cytidylyltransferase isoform X1 OS=Bombus terrestris OX=30195 GN=LOC100644269 PE=4 SV=1	LOC100644269	42.008	44.8	13	13	21	1.059	1.134	1.186	0.954	0.922	0.944	0.987	0.885	0.908	0.835	0.00641712	1.014	0.680256	0.823	0.0138031
A0A6P3D6D0	probable histone-binding protein Caf1 OS=Bombus terrestris OX=30195 GN=LOC100651191 PE=4 SV=1	LOC100651191	48.175	26	9	9	16	0.607	0.64	0.663	1.684	1.472	1.56	0.74	0.774	0.897	2.469	4.19672e-05	1.956	0.000653766	1.262	0.0222866
A0A6P3DGN6	SNF-related serine/threonine-protein kinase OS=Bombus terrestris OX=30195 GN=LOC100643582 PE=4 SV=1	LOC100643582	120.03	4.2	3	3	3	1.066	0.9	0.985	0.948	1.081	0.869	1.259	0.974	1.088	0.982	0.817046	0.873	0.240023	1.125	0.265912
A0A6P3U5J7	glycine N-methyltransferase OS=Bombus terrestris OX=30195 GN=LOC100647936 PE=4 SV=1	LOC100647936	34.147	26.6	7	7	8	0.689	0.748	0.863	1.404	1.242	1.238	0.995	1.026	0.872	1.689	0.00247874	1.343	0.0103858	1.258	0.0487429
A0A6P3UH73	basement membrane-specific heparan sulfate proteoglycan core protein isoform X9 OS=Bombus terrestris OX=30195 GN=LOC100651429 PE=4 SV=1	LOC100651429	477.79	39.3	130	1	405	0.791	0.857	0.796	1.112	1.627	1.002	0.637	0.789	1.543	1.531	0.0540359	1.26	0.405232	1.215	0.674997
A0A6P3U5V5	anaphase-promoting complex subunit 2 OS=Bombus terrestris OX=30195 GN=LOC105665618 PE=4 SV=1	LOC105665618	91.091	1.4	1	1	1	0.897	0.603	0.776	0.945	1.185	1.142	1.381	1.09	1.157	1.438	0.0519329	0.902	0.360582	1.594	0.0252107
A0A6P3U7A1	laminin subunit beta-1 isoform X1 OS=Bombus terrestris OX=30195 GN=LOC100642555 PE=4 SV=1	LOC100642555	201.2	34.6	51	51	78	1.128	0.874	1.003	0.898	0.957	0.805	1.066	1.216	1.153	0.885	0.253562	0.774	0.0154348	1.143	0.172667
A0A6P3UHA6	vacuolar-sorting protein SNF8 OS=Bombus terrestris OX=30195 GN=LOC105666930 PE=4 SV=1	LOC105666930	28.785	10	3	3	3
A0A6P3UA68	Non-homologous end-joining factor 1(predicted) OS=Bombus terrestris OX=30195 GN=LOC100649636 PE=4 SV=1	LOC100649636	25.118	3.7	1	1	1
A0A6P5I5S3	long-chain fatty acid transport protein 4 isoform X2 OS=Bombus terrestris OX=30195 GN=LOC100652097 PE=4 SV=1	LOC100652097	86.324	28.2	21	21	34	0.643	0.639	0.692	1.34	1.782	1.61	0.722	0.714	0.751	2.397	0.000573275	2.164	0.000836025	1.108	0.0260512
A0A6P3DFC4	60S ribosomal protein L3 OS=Bombus terrestris OX=30195 GN=LOC100646559 PE=4 SV=1	LOC100646559	46.963	40.6	14	14	19	0.702	0.596	0.667	1.162	1.191	1.273	1.062	1.046	1.252	1.845	0.000379112	1.079	0.28355	1.71	0.00205432
A0A6P5IFE3	nitrogen permease regulator 3-like protein isoform X4 OS=Bombus terrestris OX=30195 GN=LOC100644948 PE=4 SV=1	LOC100644948	51.828	2.6	1	1	1	0.911	0.866	1.467	0.759	0.871	1.21	1.179	0.837	1.058	0.875	0.601651	0.924	0.631693	0.948	0.869419
A0A6P3D723	proteasome maturation protein OS=Bombus terrestris OX=30195 GN=LOC100646776 PE=4 SV=1	LOC100646776	15.767	25.5	3	3	3
A0A6P3UBF1	uncharacterized protein LOC100650343 isoform X2 OS=Bombus terrestris OX=30195 GN=LOC100650343 PE=4 SV=1	LOC100650343	24.703	7.6	1	1	1
A0A6P3D7G4	ZP domain-containing protein(predicted) OS=Bombus terrestris OX=30195 GN=LOC100648550 PE=4 SV=1	LOC100648550	111.67	13.8	11	11	15	1.066	0.942	1.066	1.03	0.897	0.984	1.021	0.971	1.129	0.947	0.400308	0.933	0.313356	1.015	0.81803
A0A6P3U601	protein held out wings isoform X4 OS=Bombus terrestris OX=30195 GN=LOC100651653 PE=4 SV=1	LOC100651653	36.436	20.1	6	1	8	0.7	0.799	0.811	1.206	1.128	1.186	1.182	1.036	1.106	1.524	0.00114617	1.059	0.246719	1.439	0.00377417
A0A6P3DMN4	exosome complex component MTR3 OS=Bombus terrestris OX=30195 GN=LOC100650060 PE=4 SV=1	LOC100650060	30.329	12.5	4	4	4	0.774	0.88	0.93	1.258	1.139	1.199	0.973	0.986	0.997	1.392	0.00565933	1.217	0.00271899	1.144	0.0664161
A0A6P3DDQ4	beta-hexosaminidase subunit beta OS=Bombus terrestris OX=30195 GN=LOC100649144 PE=4 SV=1	LOC100649144	61.902	32.4	12	12	19	0.808	0.954	0.846	1.145	1.176	1.088	1.051	1.014	1.002	1.307	0.00777004	1.112	0.017382	1.176	0.0332605
A0A6P3TT03	etoposide-induced protein 2.4 OS=Bombus terrestris OX=30195 GN=LOC100646543 PE=4 SV=1	LOC100646543	35.83	8.2	2	2	2
A0A6P3DI42	elongin-C isoform X2 OS=Bombus terrestris OX=30195 GN=LOC100651545 PE=4 SV=1	LOC100651545	13.51	57.4	5	5	13	0.959	0.905	0.983	1.176	1.125	1.207	0.909	0.856	0.915	1.232	0.00283129	1.309	0.000801725	0.941	0.136265
A0A6P3U008	LOW QUALITY PROTEIN: N-alpha-acetyltransferase 11 OS=Bombus terrestris OX=30195 GN=LOC100651130 PE=4 SV=1	LOC100651130	21.064	20.1	4	4	5	1.042	0.948	1.006	1.16	1.148	1.215	0.82	0.911	0.816	1.176	0.00760424	1.383	0.00123395	0.85	0.0228254
A0A6P3DAD3	ankyrin repeat domain-containing protein 40 OS=Bombus terrestris OX=30195 GN=LOC100644558 PE=4 SV=1	LOC100644558	31.254	6.5	1	1	1	1.155	1.848	1.336	0.781	0.72	1.086	0.889	0.686	0.672	0.596	0.0517799	1.151	0.438269	0.518	0.01745
A0A6P3UKI7	LOW QUALITY PROTEIN: meiotic nuclear division protein 1 homolog OS=Bombus terrestris OX=30195 GN=LOC100646405 PE=4 SV=1	LOC100646405	23.845	10.2	2	2	3	0.621	0.684	0.754	0.799	1.247	0.787	1.571	1.188	1.55	1.376	0.137419	0.657	0.0690435	2.093	0.00235692
A0A6P5I6V6	IQ motif and SEC7 domain-containing protein 2 isoform X4 OS=Bombus terrestris OX=30195 GN=LOC100647622 PE=4 SV=1	LOC100647622	111.91	1.1	1	1	1
A0A6P3UI80	MAP7 domain-containing protein 1 isoform X4 OS=Bombus terrestris OX=30195 GN=LOC100648046 PE=4 SV=1	LOC100648046	130.23	19.2	17	17	21	0.871	0.894	0.888	1.37	0.981	1.287	0.882	0.853	0.857	1.371	0.0410346	1.404	0.0331483	0.977	0.14857
A0A6P3D6W7	heat shock 70 kDa protein 4 isoform X1 OS=Bombus terrestris OX=30195 GN=LOC100646893 PE=4 SV=1	LOC100646893	97.624	54.3	46	46	97	0.904	0.852	0.888	1.136	1.274	1.072	0.974	1.018	1.028	1.317	0.00704618	1.153	0.058566	1.142	0.00530584
A0A6P3DAA5	protein FAM45A isoform X2 OS=Bombus terrestris OX=30195 GN=LOC100642962 PE=4 SV=1	LOC100642962	40.311	15.9	5	5	6	1.13	1.019	0.989	0.92	0.93	0.918	1.018	1.202	1.088	0.882	0.0379649	0.837	0.0221466	1.054	0.454615
A0A6P3TZV3	5-oxoprolinase OS=Bombus terrestris OX=30195 GN=LOC100650680 PE=4 SV=1	LOC100650680	139.57	24	27	27	31	1.091	1.116	1.039	0.886	0.971	0.884	1.082	1.114	1.012	0.844	0.0105634	0.854	0.0199534	0.988	0.748975
A0A6P3U6J7	elongation of very long chain fatty acids protein AAEL008004 OS=Bombus terrestris OX=30195 GN=LOC100648720 PE=4 SV=1	LOC100648720	38.049	19.1	6	6	8	0.65	0.49	0.636	1.201	1.81	1.465	0.629	0.838	0.877	2.52	0.00353648	1.91	0.0150862	1.32	0.117206
A0A6P3DIN3	telomerase Cajal body protein 1 OS=Bombus terrestris OX=30195 GN=LOC100643175 PE=4 SV=1	LOC100643175	51.861	3.3	1	1	1	0.879	1.171	0.745	1.186	1.309	1.027	0.924	0.957	0.955	1.26	0.178496	1.242	0.0411901	1.015	0.820353
A0A6P3D7H9	proton-coupled amino acid transporter-like protein CG1139 OS=Bombus terrestris OX=30195 GN=LOC100644921 PE=4 SV=1	LOC100644921	53.534	4.6	1	1	3	1.025	1	1.037	0.95	0.928	0.8	1.208	1.155	1.041	0.875	0.067321	0.787	0.0257586	1.112	0.0833892
A0A6P3DEE1	arf-GAP with coiled-coil, ANK repeat and PH domain-containing protein 2 OS=Bombus terrestris OX=30195 GN=LOC100648337 PE=4 SV=1	LOC100648337	102.67	1.9	1	1	1
A0A6P3U1Q5	V-type proton ATPase 116 kDa subunit a isoform X3 OS=Bombus terrestris OX=30195 GN=LOC100644609 PE=4 SV=1	LOC100644609	96.013	23.4	17	1	37	1.087	0.818	0.766	1.024	1.042	1.007	1.025	1.229	1.175	1.151	0.231651	0.896	0.12651	1.284	0.0982456
A0A6P3DCB2	PDZ and LIM domain protein 4 OS=Bombus terrestris OX=30195 GN=LOC100644649 PE=4 SV=1	LOC100644649	10.089	55.4	4	4	13	1.07	0.991	1.088	0.932	0.79	0.766	1.271	0.952	1.173	0.79	0.023961	0.733	0.0434005	1.078	0.489217
A0A6P3DBU4	poly(ADP-ribose) glycohydrolase ARH3 OS=Bombus terrestris OX=30195 GN=LOC100643811 PE=4 SV=1	LOC100643811	38.72	42	11	11	14	1.006	1.128	1.068	1.063	0.958	0.958	1.028	0.932	0.996	0.93	0.205643	1.008	0.878267	0.923	0.14371
A0A6P3UHY4	phospholipase B1, membrane-associated OS=Bombus terrestris OX=30195 GN=LOC100650185 PE=4 SV=1	LOC100650185	47.92	7.7	3	2	3	1.012	0.799	1.149	1.021	1.019	0.988	1.174	0.973	1.016	1.023	0.768477	0.957	0.522247	1.069	0.571964
A0A6P3DBT4	dopamine N-acetyltransferase isoform X1 OS=Bombus terrestris OX=30195 GN=LOC100648103 PE=4 SV=1	LOC100648103	29.403	33.3	8	2	14	0.521	0.476	0.514	1.752	1.849	1.675	0.795	0.7	0.796	3.492	6.2993e-06	2.303	8.34353e-05	1.516	0.00124547
A0A6P3D6K5	Coilin_N domain-containing protein(predicted) OS=Bombus terrestris OX=30195 GN=LOC100647569 PE=4 SV=1	LOC100647569	43.315	8.3	2	2	2
A0A6P3DMX7	protein brambleberry OS=Bombus terrestris OX=30195 GN=LOC100651979 PE=4 SV=1	LOC100651979	74.259	2.5	1	1	1	0.81	0.857	0.887	1.04	1.126	1.413	0.955	0.997	1.073	1.401	0.0261054	1.183	0.176076	1.184	0.017301
A0A6P3DBZ8	cartilage oligomeric matrix protein OS=Bombus terrestris OX=30195 GN=LOC100650650 PE=4 SV=1	LOC100650650	130.71	19.9	20	20	36	0.886	0.83	0.783	1.132	1.164	1.085	0.979	1.135	1.158	1.353	0.00180584	1.033	0.569655	1.309	0.0137235
A0A6P3UJA7	RNA-binding protein 1 isoform X3 OS=Bombus terrestris OX=30195 GN=LOC100647607 PE=4 SV=1	LOC100647607	14.886	25.6	3	3	5	0.864	1.017	0.938	1.297	1.112	1.245	0.956	0.846	0.933	1.296	0.0169152	1.336	0.00818764	0.97	0.650071
A0A6P3U0B8	threonine--tRNA ligase, cytoplasmic isoform X2 OS=Bombus terrestris OX=30195 GN=LOC100647101 PE=4 SV=1	LOC100647101	82.71	43.6	25	25	38	0.988	1.058	1.031	1.027	1.088	1.016	0.966	1.01	0.946	1.018	0.584044	1.072	0.0740993	0.95	0.136282
A0A6P3DFM2	LOW QUALITY PROTEIN: phosphatidylserine synthase 1 OS=Bombus terrestris OX=30195 GN=LOC100642291 PE=4 SV=1	LOC100642291	54.768	4.8	2	2	2	0.909	0.976	0.882	1.099	1.201	0.997	0.932	1.056	1.101	1.192	0.0481167	1.067	0.427827	1.116	0.136561
A0A6P3DGC6	transport and Golgi organization protein 11 isoform X2 OS=Bombus terrestris OX=30195 GN=LOC100651689 PE=4 SV=1	LOC100651689	25.579	22.8	4	4	6	0.91	1.002	1.11	0.873	1.09	1.006	1.043	1.119	1.007	0.982	0.840735	0.937	0.395534	1.049	0.487393
A0A6P3U5D8	protein eiger isoform X2 OS=Bombus terrestris OX=30195 GN=LOC100644732 PE=4 SV=1	LOC100644732	58.817	1.9	1	1	1
A0A6P3D6X7	BLOC-1-related complex subunit 7 OS=Bombus terrestris OX=30195 GN=LOC100652070 PE=4 SV=1	LOC100652070	11.883	19	2	2	3	0.961	1.034	0.98	1.162	0.998	1.098	0.948	0.99	0.98	1.095	0.145208	1.117	0.0791492	0.981	0.49688
A0A6P3D623	VWFC domain-containing protein (Fragment)(predicted) OS=Bombus terrestris OX=30195 GN=LOC100643149 PE=4 SV=1	LOC100643149	36.941	51.1	10	9	38	0.414	0.404	0.346	1.766	1.84	2.454	0.515	0.448	0.535	5.206	0.000153508	4.045	0.00028525	1.287	0.0316115
A0A6P3DAJ9	abl interactor 2 isoform X2 OS=Bombus terrestris OX=30195 GN=LOC100651448 PE=4 SV=1	LOC100651448	50.957	9.9	4	4	5	0.898	0.838	0.834	0.797	1.11	0.82	1.397	1.23	1.27	1.061	0.679752	0.7	0.0311407	1.516	0.000771015
A0A6P3DB00	CDK-activating kinase assembly factor MAT1 OS=Bombus terrestris OX=30195 GN=LOC100642207 PE=4 SV=1	LOC100642207	36.711	8.1	2	2	2	0.204	0.195	0.201	1.129	1.188	0.978	1.952	1.512	1.86	5.492	9.06811e-06	0.619	0.00811286	8.873	1.05511e-05
A0A6P3DBD3	WD repeat-containing protein 18 OS=Bombus terrestris OX=30195 GN=LOC100650158 PE=4 SV=1	LOC100650158	47.611	2.1	1	1	1
A0A6P5HPH3	WW domain-binding protein 11 isoform X3 OS=Bombus terrestris OX=30195 GN=LOC100643531 PE=4 SV=1	LOC100643531	58.251	3.7	2	2	2
A0A6P3DI44	NAD-dependent protein deacylase sirtuin-5, mitochondrial OS=Bombus terrestris OX=30195 GN=LOC100644308 PE=4 SV=1	LOC100644308	29.761	33.3	7	7	12	0.92	0.999	0.976	1.011	0.982	1.002	1.07	0.988	1.047	1.035	0.255183	0.965	0.232442	1.073	0.109621
A0A6P3DJ53	cytoplasmic phosphatidylinositol transfer protein 1 OS=Bombus terrestris OX=30195 GN=LOC100642391 PE=4 SV=1	LOC100642391	34.169	34	9	9	12	0.975	1.009	0.944	1.031	1.109	1.068	0.994	1.002	1.036	1.096	0.0328875	1.058	0.0843691	1.036	0.201981
A0A6P3D4B7	mitochondrial-processing peptidase subunit beta OS=Bombus terrestris OX=30195 GN=LOC100644159 PE=4 SV=1	LOC100644159	53.379	61.2	22	22	254	1	1.054	1.052	0.869	0.851	0.865	1.148	1.058	1.194	0.832	0.000564442	0.76	0.00165596	1.095	0.0865201
A0A6P3UJ32	LOW QUALITY PROTEIN: dystrophin, isoforms A/C/F/G/H OS=Bombus terrestris OX=30195 GN=LOC100642674 PE=4 SV=1	LOC100642674	476.48	7.5	27	27	33	0.908	0.681	0.865	1.029	1.166	0.993	1.155	1.127	1.162	1.299	0.0579887	0.926	0.183907	1.403	0.0179082
A0A6P3DDL5	set1/Ash2 histone methyltransferase complex subunit ASH2 isoform X1 OS=Bombus terrestris OX=30195 GN=LOC100645379 PE=4 SV=1	LOC100645379	64.868	5.4	3	3	4
A0A6P3D7Y0	frataxin, mitochondrial OS=Bombus terrestris OX=30195 GN=LOC100642799 PE=4 SV=1	LOC100642799	24.076	14.8	4	4	7	1.077	0.919	0.986	0.975	0.871	1.079	1.13	1.027	1.093	0.981	0.798582	0.9	0.185617	1.09	0.179411
A0A6P3D9I1	26S protease regulatory subunit 4 OS=Bombus terrestris OX=30195 GN=LOC100651918 PE=4 SV=1	LOC100651918	49.263	55.7	23	23	48	0.879	0.843	0.919	1.21	1.234	1.162	0.972	0.946	0.946	1.365	0.000520735	1.259	0.000317582	1.084	0.0370005
A0A6P3D5K6	PRA1 family protein 3 OS=Bombus terrestris OX=30195 GN=LOC100648966 PE=4 SV=1	LOC100648966	22.589	16.3	3	3	9	1.038	1.206	1.117	1	0.985	0.963	1.02	1.042	0.903	0.877	0.0443115	0.994	0.936252	0.882	0.11376
A0A6P3DIM4	protein yellow OS=Bombus terrestris OX=30195 GN=LOC100650663 PE=4 SV=1	LOC100650663	46.962	17.5	7	7	9	0.967	0.916	0.889	1.1	1.027	1.069	1.066	1.141	1.067	1.153	0.010804	0.976	0.469317	1.181	0.00752631
A0A6P3DEM0	coatomer subunit gamma OS=Bombus terrestris OX=30195 GN=LOC100647748 PE=4 SV=1	LOC100647748	96.584	18.1	11	11	13	0.736	0.641	0.736	1.225	1.558	1.269	0.986	1.042	1.043	1.918	0.00181721	1.319	0.0244665	1.453	0.00163861
A0A6P3DDY2	RAC serine/threonine-protein kinase OS=Bombus terrestris OX=30195 GN=LOC100643457 PE=4 SV=1	LOC100643457	60.874	24.1	11	11	15	1.122	0.973	1.013	0.94	0.842	0.836	1.047	1.139	1.035	0.842	0.0396026	0.813	0.0127844	1.036	0.520627
A0A6P3DB06	putative peptidyl-prolyl cis-trans isomerase dodo OS=Bombus terrestris OX=30195 GN=LOC100651164 PE=4 SV=1	LOC100651164	18.009	42.6	7	7	10	0.857	1.019	0.985	1.15	1.126	1.228	0.784	0.908	0.961	1.225	0.0256291	1.321	0.0130776	0.927	0.396794
A0A6P3D6G2	Zinc finger protein(predicted) OS=Bombus terrestris OX=30195 GN=LOC100647721 PE=4 SV=1	LOC100647721	141.65	5	6	6	7	0.802	0.55	0.736	1.067	1.322	1.092	1.01	1.391	1.255	1.667	0.0174258	0.952	0.718166	1.751	0.0189572
A0A6P3DJA0	WD40 repeat-containing protein SMU1 OS=Bombus terrestris OX=30195 GN=LOC100643061 PE=4 SV=1	LOC100643061	57.125	4.3	2	2	2	1.054	1.047	1.052	0.811	1.018	0.928	0.99	1.263	1.009	0.874	0.103889	0.845	0.179556	1.035	0.740901
A0A6P3D5L9	oxysterol-binding protein-related protein 9 isoform X2 OS=Bombus terrestris OX=30195 GN=LOC100650675 PE=4 SV=1	LOC100650675	81.931	7.4	5	5	5	1.081		1.358			0.997	0.789		0.891	0.818		1.187		0.689	0.104324
A0A6P3DFY4	ZP domain-containing protein(predicted) OS=Bombus terrestris OX=30195 GN=LOC100645460 PE=4 SV=1	LOC100645460	48.618	17.3	7	7	8	1.136	1.074	1.096	0.82	0.834	0.779	1.033	0.948	1.132	0.736	0.000307295	0.782	0.0114455	0.942	0.309751
A0A6P5HXS9	ATP-dependent DNA helicase 2 subunit 1 OS=Bombus terrestris OX=30195 GN=LOC100643359 PE=4 SV=1	LOC100643359	50.764	3.9	2	2	2	0.899	0.897	0.939	1.054	1.09	0.962	1.148	1.119	1.052	1.136	0.0349623	0.936	0.214152	1.214	0.00295895
A0A6P3U416	protein arginine N-methyltransferase 7 isoform X5 OS=Bombus terrestris OX=30195 GN=LOC100651844 PE=4 SV=1	LOC100651844	71.325	1.8	1	1	1	1.028	0.888	0.951	1.013	1.009	1.06	1.077	1.092	1.046	1.075	0.177257	0.959	0.105055	1.121	0.0580869
A0A6P3UBN3	ETS translocation variant 5(predicted) OS=Bombus terrestris OX=30195 GN=LOC105666538 PE=4 SV=1	LOC105666538	52.707	51.2	22	22	52	1.243	1.241	1.167	0.836	0.873	0.828	1.004	0.991	0.939	0.695	0.000160264	0.865	0.00515501	0.804	0.0016957
A0A6P3DDX0	C-type lectin domain-containing protein(predicted) OS=Bombus terrestris OX=30195 GN=LOC100651497 PE=4 SV=1	LOC100651497	37.99	10.8	3	3	4	1.032	1.004	0.977	0.907	1.013	0.992	1.09	1.147	1.034	0.966	0.402557	0.89	0.0615943	1.086	0.0737603
A0A6P3UI11	protein obstructor-E OS=Bombus terrestris OX=30195 GN=LOC100645785 PE=4 SV=1	LOC100645785	32.512	54.8	13	13	18	1.165	1.379	1.491	0.895	0.78	0.88	0.769	0.851	0.796	0.633	0.00586747	1.058	0.35436	0.599	0.00294582
A0A6P3U0L4	HBS1-like protein isoform X2 OS=Bombus terrestris OX=30195 GN=LOC100644368 PE=4 SV=1	LOC100644368	77.156	10.3	8	8	8	0.784	0.823	0.797	1.402	1.272	1.331	0.927	0.876	0.896	1.666	8.54763e-05	1.484	0.000267476	1.123	0.00602545
A0A6P5HLV6	LOW QUALITY PROTEIN: autophagy-related protein 2 homolog B OS=Bombus terrestris OX=30195 GN=LOC100644291 PE=4 SV=1	LOC100644291	233.54	0.4	1	1	1	0.709	0.884	0.696	1.231	1.146	1.256	1.012	1.113	1.11	1.587	0.00462342	1.123	0.0499548	1.413	0.0133433
A0A6P3DHT6	regulatory-associated protein of mTOR isoform X3 OS=Bombus terrestris OX=30195 GN=LOC100646513 PE=4 SV=1	LOC100646513	143.04	5.6	6	6	7	0.827	0.912	0.874	1.155	0.85	1.178	1.087	0.969	0.982	1.218	0.16184	1.048	0.755774	1.163	0.0310134
A0A6P3D6U5	basic salivary proline-rich protein 2 OS=Bombus terrestris OX=30195 GN=LOC100642720 PE=4 SV=1	LOC100642720	63.968	2.5	1	1	1	0.702	0.612	0.535	0.651	1.043	0.521	1.792	1.511	1.882	1.198	0.547689	0.427	0.0144614	2.804	0.000552751
A0A6P3D9V4	cyclin-dependent kinase 7 OS=Bombus terrestris OX=30195 GN=LOC100647145 PE=4 SV=1	LOC100647145	38.182	4.1	1	1	1
A0A6P3DF36	xaa-Pro dipeptidase OS=Bombus terrestris OX=30195 GN=LOC100650327 PE=4 SV=1	LOC100650327	54.505	38.1	19	19	30	1.162	1.207	1.164	0.876	0.959	0.937	0.989	0.948	0.939	0.785	0.00123426	0.964	0.30159	0.814	0.000521402
A0A6P3UDK1	NACHT domain- and WD repeat-containing protein 1 OS=Bombus terrestris OX=30195 GN=LOC100645930 PE=4 SV=1	LOC100645930	174.62	2	3	3	3
A0A6P5I2X4	required for meiotic nuclear division protein 1 homolog OS=Bombus terrestris OX=30195 GN=LOC110119219 PE=4 SV=1	LOC110119219	45.405	4.1	1	1	2	1.15	0.941	1	0.964	1.019	1.013	0.994	1.07	1.013	0.969	0.675051	0.974	0.401272	0.995	0.982667
A0A6P3TS20	myocyte-specific enhancer factor 2 isoform X5 OS=Bombus terrestris OX=30195 GN=LOC100649884 PE=4 SV=1	LOC100649884	44.909	2.6	1	1	1
A0A6P5I8M9	transcription factor GATA-6 isoform X4 OS=Bombus terrestris OX=30195 GN=LOC100650330 PE=4 SV=1	LOC100650330	74.874	5.8	2	2	2	1.535	1.082	1.61	0.579	0.858	0.853	0.645	1.076	0.737	0.542	0.0272946	0.932	0.770654	0.581	0.049562
A0A6P5HLR7	E3 ubiquitin-protein ligase HECTD1 isoform X4 OS=Bombus terrestris OX=30195 GN=LOC100648856 PE=4 SV=1	LOC100648856	281.33	3.9	8	8	8	0.739	0.765	0.787	1.13	1.194	1.158	1.041	1.167	1.127	1.52	6.5368e-05	1.044	0.304209	1.456	0.000617543
A0A6P3DKA3	NADH dehydrogenase [ubiquinone] 1 beta subcomplex subunit 10 OS=Bombus terrestris OX=30195 GN=LOC100644657 PE=4 SV=1	LOC100644657	19.424	78.1	16	16	59	1.064	1.071	1.109	0.86	0.896	0.881	1.078	1.02	1.182	0.813	0.000292755	0.804	0.00832125	1.011	0.845224
A0A6P3DK96	protein PBDC1 OS=Bombus terrestris OX=30195 GN=LOC100647397 PE=4 SV=1	LOC100647397	19.357	57.7	8	8	12	0.791	0.909	0.828	1.458	1.248	1.412	0.868	0.79	0.82	1.629	0.00146967	1.662	0.000759179	0.98	0.718602
A0A6P3DF54	NECAP-like protein CG9132 isoform X1 OS=Bombus terrestris OX=30195 GN=LOC100647391 PE=4 SV=1	LOC100647391	27.319	43.4	9	9	12	0.939	0.945	1.043	1.125	1.076	1.243	0.854	0.964	0.906	1.177	0.041157	1.264	0.0132572	0.931	0.21435
A0A6P3U5J1	Kinase(predicted) OS=Bombus terrestris OX=30195 GN=LOC100649462 PE=4 SV=1	LOC100649462	101.52	2	2	2	2
A0A6P3DD98	chromobox protein homolog 5 OS=Bombus terrestris OX=30195 GN=LOC100645247 PE=4 SV=1	LOC100645247	39.007	15.9	4	4	6	0.979	0.869	0.924	0.783	1.112	0.899	1.009	1.27	1.218	1.008	0.990119	0.799	0.137534	1.262	0.0438645
A0A6P3DED4	28S ribosomal protein S24, mitochondrial OS=Bombus terrestris OX=30195 GN=LOC100646266 PE=4 SV=1	LOC100646266	19.032	9.8	1	1	1
A0A6P3U576	UDP-glucuronosyltransferase 1-6(predicted) OS=Bombus terrestris OX=30195 GN=LOC100645258 PE=4 SV=1	LOC100645258	139.47	1.5	2	2	2
A0A6P3U0R3	golgin subfamily A member 4 OS=Bombus terrestris OX=30195 GN=LOC105665975 PE=4 SV=1	LOC105665975	347.7	16.4	47	47	64	0.701	0.579	0.72	0.972	1.14	0.97	1.312	1.316	1.218	1.541	0.00754732	0.801	0.0194191	1.923	0.000846016
A0A6P3DBM3	tyrosine-protein phosphatase non-receptor type 9 OS=Bombus terrestris OX=30195 GN=LOC100643769 PE=4 SV=1	LOC100643769	73.204	6.2	4	4	4	0.877	1.026	0.999	0.979	0.96	1.068	1.037	1.068	1.157	1.036	0.563763	0.922	0.153541	1.124	0.113402
A0A6P3DA80	nuclear pore complex protein Nup155 OS=Bombus terrestris OX=30195 GN=LOC100646023 PE=4 SV=1	LOC100646023	146.19	12.3	13	13	16	0.97	0.939	0.953	0.954	1.032	0.952	1.043	1.154	1.11	1.027	0.415033	0.888	0.0407545	1.155	0.0096624
A0A6P3UAB2	LOW QUALITY PROTEIN: delta(3,5)-Delta(2,4)-dienoyl-CoA isomerase, mitochondrial OS=Bombus terrestris OX=30195 GN=LOC100648813 PE=4 SV=1	LOC100648813	34.168	64.2	17	17	40	1.09	1.102	1.123	0.873	0.922	0.89	1.072	1.033	1.03	0.81	0.000317089	0.856	0.00164518	0.946	0.0227757
A0A6P3DK90	biogenesis of lysosome-related organelles complex 1 subunit 6 OS=Bombus terrestris OX=30195 GN=LOC100642900 PE=4 SV=1	LOC100642900	18.642	22.6	4	4	4	0.953	1.032	1.004	1.208	1.038	1.197	0.95	0.902	0.856	1.152	0.0621766	1.271	0.0143212	0.906	0.0599101
A0A6P3DD70	FERM domain-containing protein 5 OS=Bombus terrestris OX=30195 GN=LOC100648757 PE=4 SV=1	LOC100648757	87.469	6	3	3	4	0.939	1.125	1.042	0.851	0.902	0.834	1.381	0.918	1.2	0.833	0.0345989	0.739	0.0773493	1.127	0.455691
A0A6P5I3H2	protein prune homolog isoform X3 OS=Bombus terrestris OX=30195 GN=LOC100649176 PE=4 SV=1	LOC100649176	35.907	17.1	5	5	8	1.038	1.118	0.966	0.928	0.976	0.883	1.11	1.09	1.104	0.893	0.0925423	0.844	0.00435521	1.058	0.241575
A0A6P3DBM4	double-stranded RNA-binding protein Staufen homolog 2 isoform X2 OS=Bombus terrestris OX=30195 GN=LOC100652128 PE=4 SV=1	LOC100652128	84.383	16.4	9	9	10	1.032	0.891	0.954	1.458	1.001	1.314	0.836	0.637	0.808	1.311	0.0953014	1.654	0.024168	0.793	0.0676894
A0A6P3DFQ6	autophagy protein 12-like isoform X1 OS=Bombus terrestris OX=30195 GN=LOC100647356 PE=4 SV=1	LOC100647356	15.75	27.1	4	4	4	0.954	1.006	1.03	1.15	1.072	1.123	0.852	0.999	0.952	1.119	0.0215092	1.193	0.0255605	0.937	0.273809
A0A6P3DFS4	alkaline phosphatase OS=Bombus terrestris OX=30195 GN=LOC100642263 PE=4 SV=1	LOC100642263	58.443	10.2	5	5	6	0.757	0.771	0.76	1.25	1.343	1.214	1.044	1.045	0.98	1.664	7.60918e-05	1.24	0.00426203	1.341	0.00018201
A0A6P3DGR9	protein tumorous imaginal discs, mitochondrial isoform X1 OS=Bombus terrestris OX=30195 GN=LOC100650817 PE=4 SV=1	LOC100650817	64.534	30.6	17	17	27	1.002	0.936	1.025	1.044	1.117	1.055	0.988	0.952	1.043	1.085	0.075344	1.078	0.0894469	1.007	0.867561
A0A6P3UCF9	serine/threonine-protein kinase Doa isoform X2 OS=Bombus terrestris OX=30195 GN=LOC100647914 PE=4 SV=1	LOC100647914	84.622	5.2	4	4	4	0.97	0.743	0.978	0.91	1.112	0.952	1.208	1.085	1.213	1.105	0.39263	0.848	0.077903	1.303	0.0495827
A0A6P3U4T8	HMG box transcription factor BBX OS=Bombus terrestris OX=30195 GN=LOC100647629 PE=4 SV=1	LOC100647629	57.78	9.8	3	3	3	1.086	0.909	1.265	1.166	1.004	1.057	0.873	0.966	0.797	0.99	0.97822	1.224	0.0452775	0.809	0.134961
A0A6P3DJV4	ras-related protein Rab-8A isoform X2 OS=Bombus terrestris OX=30195 GN=LOC100647998 PE=4 SV=1	LOC100647998	23.799	43.1	10	1	15	1.181	1.166	1.16	0.771	0.876	0.67	1.155	1.18	1.022	0.661	0.00562552	0.69	0.0138024	0.957	0.368531
A0A6P3D7W3	LOW QUALITY PROTEIN: probable dolichol-phosphate mannosyltransferase OS=Bombus terrestris OX=30195 GN=LOC100649876 PE=4 SV=1	LOC100649876	28.949	22.9	5	5	5	0.908	0.915	0.915	1.138	1.29	1.179	0.859	0.987	0.876	1.317	0.00184175	1.325	0.00789084	0.994	0.866984
A0A6P3DGS5	Forkhead box protein O(predicted) OS=Bombus terrestris OX=30195 GN=LOC100651768 PE=4 SV=1	LOC100651768	17.418	6.6	1	1	2	1.905	1.693	1.191	0.598	0.72	0.632	0.633	0.978	0.847	0.407	0.00431969	0.793	0.191584	0.513	0.0252349
A0A6P3U7S9	sorting and assembly machinery component 50 homolog isoform X2 OS=Bombus terrestris OX=30195 GN=LOC100646874 PE=4 SV=1	LOC100646874	54.452	30.5	15	15	22	1.094	1.092	1.09	0.888	0.912	0.831	1.042	1.187	1.024	0.803	0.00135527	0.809	0.0177	0.993	0.852434
A0A6P3D7W6	tRNA 2-thiocytidine biosynthesis protein TtcA(predicted) OS=Bombus terrestris OX=30195 GN=LOC100643355 PE=4 SV=1	LOC100643355	176.75	4.2	5	5	6	1.074	0.91	1.075	1.142	1.012	1.082	0.934	0.997	0.912	1.058	0.425591	1.138	0.0426062	0.929	0.312712
A0A6P3TVH3	endoplasmic reticulum aminopeptidase 1 isoform X4 OS=Bombus terrestris OX=30195 GN=LOC100645619 PE=4 SV=1	LOC100645619	111.63	2.3	2	2	2	0.952	1.02	0.978	0.897	0.941	0.916	1.29	1.003	1.189	0.934	0.0483361	0.791	0.0383646	1.18	0.104394
A0A6P3DLC8	mediator of RNA polymerase II transcription subunit 14 OS=Bombus terrestris OX=30195 GN=LOC100645659 PE=4 SV=1	LOC100645659	170.28	5.6	7	7	7	0.914	1.078	0.972	0.98	1.116	1.1	1.125	0.936	0.943	1.078	0.29614	1.064	0.429341	1.013	0.883179
A0A6P3DG83	ribonuclease UK114 OS=Bombus terrestris OX=30195 GN=LOC100646186 PE=4 SV=1	LOC100646186	14.944	51.1	6	6	20	1.114	1.135	1.045	1.308	1.298	1.324	0.728	0.629	0.595	1.193	0.00231392	2.013	0.00031153	0.593	0.00127624
A0A6P3DFJ0	coatomer subunit zeta-1 isoform X1 OS=Bombus terrestris OX=30195 GN=LOC100642659 PE=4 SV=1	LOC100642659	22.821	28.4	4	1	6
A0A6P3UFS6	S-phase kinase-associated protein 1 OS=Bombus terrestris OX=30195 GN=LOC100651427 PE=4 SV=1	LOC100651427	18.509	51.2	7	7	16	0.965	0.967	0.924	1.102	1.058	1.196	0.953	0.945	0.989	1.175	0.0147228	1.162	0.0180773	1.011	0.623616
A0A6P5IBA6	probable low-specificity L-threonine aldolase 2 OS=Bombus terrestris OX=30195 GN=LOC100648853 PE=4 SV=1	LOC100648853	31.769	42.2	10	3	16	1.209	0.974	1.105	0.764	0.87	0.79	0.969	1.362	1.139	0.737	0.0148678	0.699	0.0295098	1.055	0.701078
A0A6P3D9Q2	syntaxin-17 OS=Bombus terrestris OX=30195 GN=LOC100650645 PE=4 SV=1	LOC100650645	34.457	10.6	3	3	3	0.981	0.939	1.002	0.994	1.051	1.097	1.055	0.918	1.127	1.075	0.103669	1.014	0.819864	1.061	0.427841
A0A6P3D811	V-type proton ATPase subunit H isoform X2 OS=Bombus terrestris OX=30195 GN=LOC100648051 PE=4 SV=1	LOC100648051	55.854	55.7	24	1	62	0.874	0.988	0.903	1.108	1.134	0.952	1.09	1.035	1.075	1.155	0.096697	0.998	0.939632	1.157	0.020836
A0A6P3DAP0	DNA ligase 4 isoform X2 OS=Bombus terrestris OX=30195 GN=LOC100644250 PE=4 SV=1	LOC100644250	104.64	2.8	1	1	1	1.06	1.009	1.008	0.963	1.079	1.092	1.122	1.014	0.808	1.019	0.714248	1.065	0.54055	0.957	0.618199
A0A6P3TU04	upstream stimulatory factor 2 isoform X2 OS=Bombus terrestris OX=30195 GN=LOC100643125 PE=4 SV=1	LOC100643125	23.657	5.1	1	1	2	0.818	0.916	0.932	1.208	1.214	1.256	0.853	0.894	1.049	1.38	0.00163216	1.315	0.0120799	1.049	0.57753
A0A6P3D741	clustered mitochondria protein homolog OS=Bombus terrestris OX=30195 GN=LOC100644799 PE=4 SV=1	LOC100644799	159.78	17.4	21	21	25	0.97	0.689	0.917	0.954	1.047	0.977	1.164	1.253	1.104	1.156	0.229742	0.846	0.02235	1.367	0.0453446
A0A6P5HNE0	LOW QUALITY PROTEIN: TBC domain-containing protein kinase-like protein OS=Bombus terrestris OX=30195 GN=LOC100651443 PE=4 SV=1	LOC100651443	92.487	3.1	2	2	2	0.966	1.172	1.116	0.914	1.017	0.862	1.08	1.036	1.002	0.858	0.114916	0.896	0.102384	0.958	0.55504
A0A6P3DCK4	RNA polymerase II subunit A C-terminal domain phosphatase SSU72 OS=Bombus terrestris OX=30195 GN=LOC100646864 PE=4 SV=1	LOC100646864	22.443	10.8	2	2	3	0.854	0.92	0.901	0.982	1.098	1.09	1.03	1.141	1.152	1.185	0.0162377	0.954	0.406083	1.242	0.00683556
A0A6P3D7U2	putative oxidoreductase GLYR1 homolog OS=Bombus terrestris OX=30195 GN=LOC100648504 PE=4 SV=1	LOC100648504	54.612	37.4	12	12	31	0.969	1.002	1.006	1.009	0.992	1.033	1.042	1.038	1.041	1.019	0.319593	0.972	0.073727	1.048	0.0165621
A0A6P3DCR7	fasciculation and elongation protein zeta-2 OS=Bombus terrestris OX=30195 GN=LOC100647861 PE=4 SV=1	LOC100647861	43.76	4.9	1	1	1
A0A6P3TZY0	importin-4 OS=Bombus terrestris OX=30195 GN=LOC100651081 PE=4 SV=1	LOC100651081	121.14	9.9	10	8	10	0.592	0.458	0.606	1.291	1.495	1.23	1.146	1.102	1.109	2.425	0.00114743	1.196	0.0425368	2.027	0.00139434
A0A6P3D4J8	Unpaired-like protein (Fragment)(predicted) OS=Bombus terrestris OX=30195 GN=LOC100644509 PE=4 SV=1	LOC100644509	41.296	10.3	3	3	4	0.946	0.926	0.893	1.087	1.174	1.165	1.138	0.925	1.03	1.239	0.00196749	1.108	0.178935	1.119	0.154921
A0A6P3U291	B-cell CLL/lymphoma 7 protein family member B isoform X2 OS=Bombus terrestris OX=30195 GN=LOC100648445 PE=4 SV=1	LOC100648445	13.421	8.4	1	1	1
A0A6P5HZX9	LOW QUALITY PROTEIN: 39S ribosomal protein L11, mitochondrial OS=Bombus terrestris OX=30195 GN=LOC100648017 PE=4 SV=1	LOC100648017	21.75	10.3	2	2	2
A0A6P5I2S8	unconventional myosin-XVIIIa isoform X3 OS=Bombus terrestris OX=30195 GN=LOC100642299 PE=4 SV=1	LOC100642299	182.94	2.5	4	4	4	0.831	0.709	0.728	1.111	1.22	1.235	1.165	1.135	1.022	1.572	0.00157634	1.073	0.242965	1.465	0.00379381
A0A6P3D9D0	LOW QUALITY PROTEIN: nuclear pore complex protein Nup153 OS=Bombus terrestris OX=30195 GN=LOC100644254 PE=4 SV=1	LOC100644254	166.53	5.5	7	7	9	1.054	1.058	1.12	1.129	0.952	1.181	0.709	0.86	0.938	1.009	0.940963	1.301	0.0656003	0.776	0.0375765
A0A6P3DAX7	splicing factor 3B subunit 6-like protein OS=Bombus terrestris OX=30195 GN=LOC100644298 PE=4 SV=1	LOC100644298	14.713	9.6	1	1	2	0.991	1.061	1.028	0.984	1.028	0.998	1.022	1.054	0.996	0.977	0.388574	0.98	0.385192	0.997	0.92755
A0A6P3UE62	exocyst complex component 7 isoform X2 OS=Bombus terrestris OX=30195 GN=LOC100650018 PE=4 SV=1	LOC100650018	77.792	3	2	2	2	0.747	0.642	0.797	1.058	1.311	0.941	1.224	1.183	1.257	1.514	0.0244695	0.903	0.324084	1.676	0.00143675
A0A6P3UIK9	dihydropyrimidinase isoform X2 OS=Bombus terrestris OX=30195 GN=LOC100648273 PE=4 SV=1	LOC100648273	67.556	49.8	24	4	62	0.899	1.2	1.334	0.768	0.842	0.791	1.051	1.057	1.21	0.699	0.0464264	0.724	0.00381804	0.967	0.866159
A0A6P3D4U1	protein-glutamate O-methyltransferase OS=Bombus terrestris OX=30195 GN=LOC100651067 PE=4 SV=1	LOC100651067	52.863	29.6	13	13	18	1.278	1.068	1.14	0.897	1.026	0.853	0.934	0.998	0.928	0.796	0.040062	0.971	0.617444	0.82	0.0270067
A0A6P3UAF0	piwi-like protein Siwi OS=Bombus terrestris OX=30195 GN=LOC100646008 PE=4 SV=1	LOC100646008	135.68	25	27	27	40	0.376	0.428	0.39	1.862	1.84	1.696	0.859	0.723	0.871	4.521	6.32926e-06	2.201	0.000288986	2.054	0.000545148
A0A6P5I0X8	paired amphipathic helix protein Sin3a isoform X2 OS=Bombus terrestris OX=30195 GN=LOC100648111 PE=4 SV=1	LOC100648111	148.94	1.6	2	2	2
A0A6P5HMZ4	cytochrome c oxidase subunit 5A, mitochondrial OS=Bombus terrestris OX=30195 GN=LOC100642401 PE=4 SV=1	LOC100642401	17.429	54.6	7	7	29	1.169	1.1	1.144	0.741	0.688	0.691	1.15	1.033	1.296	0.621	9.09133e-05	0.609	0.00213997	1.019	0.834078
A0A6P3UKQ5	prosaposin OS=Bombus terrestris OX=30195 GN=LOC100643798 PE=4 SV=1	LOC100643798	104.05	17.7	11	11	16	1.16	1.102	1.173	1.186	0.939	1.299	0.752	0.851	0.705	0.997	0.909277	1.484	0.0251414	0.672	0.00238129
A0A6P3TYH6	troponin T isoform X2 OS=Bombus terrestris OX=30195 GN=LOC100648673 PE=4 SV=1	LOC100648673	48.08	30.9	14	1	49	0.317	0.328	0.388	1.107	1.895	0.824	1.598	1.186	1.522	3.704	0.00761219	0.889	0.548346	4.168	0.00021696
A0A6P5ICF4	Pogo transposable element with ZNF domain(predicted) OS=Bombus terrestris OX=30195 GN=LOC100651296 PE=4 SV=1	LOC100651296	253.64	1.2	2	2	2	1.004	0.892	0.972	1.029	0.974	1.131	1.168	1.059	0.931	1.093	0.191917	0.992	0.950026	1.101	0.279071
A0A6P3DET9	ATP synthase subunit d, mitochondrial OS=Bombus terrestris OX=30195 GN=LOC100646557 PE=4 SV=1	LOC100646557	19.82	77	11	11	129	1.002	1.016	1.03	0.962	0.866	0.906	1.169	0.978	1.204	0.897	0.0253031	0.816	0.0491876	1.099	0.237902
A0A6P3DF97	beta-arrestin-1 isoform X2 OS=Bombus terrestris OX=30195 GN=LOC100648521 PE=4 SV=1	LOC100648521	49.213	24.3	8	8	8	1.202	1.04	1.269	0.832	0.97	0.768	1.02	1.026	0.956	0.732	0.0259389	0.856	0.0914174	0.855	0.0729794
A0A6P3DGS6	protein suppressor of forked OS=Bombus terrestris OX=30195 GN=LOC100643295 PE=4 SV=1	LOC100643295	82.043	7.7	5	4	5	1.036	1.017	1.032	0.958	0.999	0.979	1.115	1.03	0.98	0.952	0.0205262	0.94	0.196537	1.013	0.777331
A0A6P3DJ93	WD repeat-containing protein 91 OS=Bombus terrestris OX=30195 GN=LOC100652094 PE=4 SV=1	LOC100652094	72.657	2.8	2	2	2	0.891	0.961	0.995	1.031	1.166	1.202	1.05	0.98	0.869	1.194	0.0368277	1.172	0.0919936	1.018	0.813963
A0A6P3DFY0	translin isoform X1 OS=Bombus terrestris OX=30195 GN=LOC100644620 PE=4 SV=1	LOC100644620	26.937	45.3	8	8	13	1.007	1.04	1.001	1.03	0.962	0.971	1.079	1.061	1.008	0.972	0.307155	0.941	0.110009	1.033	0.247581
A0A6P3DI05	U5 small nuclear ribonucleoprotein 40 kDa protein OS=Bombus terrestris OX=30195 GN=LOC100644493 PE=4 SV=1	LOC100644493	39.082	16.2	5	5	6	0.87	0.866	0.836	0.954	1.051	1.068	1.166	1.186	1.181	1.195	0.00913728	0.87	0.0168293	1.374	1.98668e-05
A0A6P3DDE2	endothelial differentiation-related factor 1 homolog OS=Bombus terrestris OX=30195 GN=LOC100643652 PE=4 SV=1	LOC100643652	16.242	19.7	3	3	4	0.77	0.796	0.854	1.221	1.303	1.186	1.043	0.931	1.034	1.533	0.000491682	1.233	0.0101664	1.243	0.0103166
A0A6P3DD58	exocyst complex component 2 OS=Bombus terrestris OX=30195 GN=LOC100643776 PE=4 SV=1	LOC100643776	100.54	17.6	13	13	14	1.102	0.957	0.991	0.911	0.975	0.942	1.056	1.117	0.983	0.927	0.187817	0.896	0.0601439	1.035	0.571742
A0A6P3TWW3	E3 ubiquitin-protein ligase listerin isoform X2 OS=Bombus terrestris OX=30195 GN=LOC100643036 PE=4 SV=1	LOC100643036	191.78	1.1	2	2	2	0.312	0.322	0.279	1.343	1.361	1.08	1.607	1.213	1.665	4.145	8.16317e-05	0.844	0.255951	4.912	0.00013146
A0A6P3TX77	LOW QUALITY PROTEIN: serine--tRNA ligase, cytoplasmic OS=Bombus terrestris OX=30195 GN=LOC100648131 PE=4 SV=1	LOC100648131	57.175	47.6	21	21	40	1.055	1.076	1.024	1.018	1.104	1.026	0.965	0.948	0.899	0.998	0.931972	1.119	0.0281442	0.891	0.0109153
A0A6P3D727	ribosome biogenesis protein WDR12 homolog OS=Bombus terrestris OX=30195 GN=LOC100652272 PE=4 SV=1	LOC100652272	47.974	6.4	2	1	2	0.897	0.88	0.912	1.091	1.031	1.188	1.136	1.038	0.985	1.231	0.00830893	1.048	0.4697	1.175	0.020551
A0A6P3D611	LOW QUALITY PROTEIN: receptor-mediated endocytosis protein 6 homolog OS=Bombus terrestris OX=30195 GN=LOC100645706 PE=4 SV=1	LOC100645706	172.93	4.2	6	6	7	0.923	1.149	1.22	1.095	0.978	1.059	1.003	0.982	0.944	0.951	0.655103	1.069	0.155829	0.89	0.272478
A0A6P3DGK4	isovaleryl-CoA dehydrogenase, mitochondrial OS=Bombus terrestris OX=30195 GN=LOC100646671 PE=4 SV=1	LOC100646671	47.056	36.3	15	15	24	1.024	1.154	1.123	1.213	1.073	1.057	0.822	0.861	0.772	1.013	0.842437	1.362	0.0046359	0.744	0.00352935
A0A6P3U9M7	85/88 kDa calcium-independent phospholipase A2 OS=Bombus terrestris OX=30195 GN=LOC105666437 PE=4 SV=1	LOC105666437	86.985	15.6	10	10	16	1.117	1.073	1.087	0.88	0.872	0.985	1.054	1.048	0.974	0.835	0.0113918	0.89	0.0653757	0.939	0.0852149
A0A6P3DEG9	probable cytochrome P450 6a14 OS=Bombus terrestris OX=30195 GN=LOC100647234 PE=4 SV=1	LOC100647234	58.019	24.4	13	11	17	1.056	0.895	1.052	1.09	1.065	1.082	1.152	0.753	0.996	1.078	0.229218	1.116	0.374689	0.966	0.748276
A0A6P3DAM1	LOW QUALITY PROTEIN: carboxypeptidase D OS=Bombus terrestris OX=30195 GN=LOC100651403 PE=4 SV=1	LOC100651403	190.38	5	8	8	14	0.826	0.92	0.784	1.339	1.121	1.908	0.636	0.668	0.698	1.726	0.0327221	2.182	0.00886668	0.791	0.0127566
A0A6P3D983	Golgi reassembly-stacking protein 2 OS=Bombus terrestris OX=30195 GN=LOC100651640 PE=4 SV=1	LOC100651640	47.418	7.1	3	3	5	0.97	1.122	0.984	1.236	1.125	1.473	0.612	0.808	0.744	1.246	0.0775958	1.772	0.00741155	0.704	0.019629
A0A6P3DCU7	ubiquitin-conjugating enzyme E2 variant 2 OS=Bombus terrestris OX=30195 GN=LOC100644026 PE=4 SV=1	LOC100644026	16.36	52.8	7	7	24	0.836	0.985	0.879	1.226	1.136	1.305	0.833	0.893	1.003	1.358	0.00818844	1.344	0.0116604	1.011	0.896204
A0A6P5I416	protein amnionless-like OS=Bombus terrestris OX=30195 GN=LOC100649022 PE=4 SV=1	LOC100649022	54.723	18.5	8	8	10	0.832	0.918	0.85	1.264	1.212	1.195	0.959	0.981	0.837	1.412	0.000545785	1.322	0.00580277	1.068	0.328557
A0A6P3UDN6	protein Gawky isoform X5 OS=Bombus terrestris OX=30195 GN=LOC100648841 PE=4 SV=1	LOC100648841	214.61	2.9	4	4	4	1.034	0.949	1.122	0.981	0.808	1.207	1.108	0.938	1.02	0.965	0.728181	0.977	0.798665	0.987	0.862216
A0A6P3U787	LOW QUALITY PROTEIN: DNA polymerase theta OS=Bombus terrestris OX=30195 GN=LOC100646840 PE=4 SV=1	LOC100646840	253.98	0.8	1	1	1	0.95	0.727	1.036	1.315	0.939	0.956	1.036	1.449	0.714	1.183	0.335961	1.003	0.89632	1.179	0.590357
A0A6P3U0C4	coatomer subunit beta OS=Bombus terrestris OX=30195 GN=LOC105665983 PE=4 SV=1	LOC105665983	105.9	33.6	28	28	43	0.861	0.897	0.893	1.19	1.225	1.149	0.976	0.982	0.927	1.344	0.000197127	1.235	0.00124908	1.088	0.0196607
A0A6P3DI45	U6 snRNA-associated Sm-like protein LSm7 isoform X1 OS=Bombus terrestris OX=30195 GN=LOC100651413 PE=4 SV=1	LOC100651413	12.722	44.2	4	4	6	0.92	0.964	0.868	1.091	0.998	1.177	0.986	0.897	0.939	1.187	0.0396931	1.157	0.0580784	1.025	0.569141
A0A6P3U606	LOW QUALITY PROTEIN: neurofilament heavy polypeptide OS=Bombus terrestris OX=30195 GN=LOC100647430 PE=4 SV=1	LOC100647430	103.74	1.8	1	1	1
A0A6P3D6E0	protein obstructor-E OS=Bombus terrestris OX=30195 GN=LOC100643275 PE=4 SV=1	LOC100643275	29.051	27.5	5	5	5	1.393	1.307	1.334	0.738	0.648	0.689	0.816	1.213	0.976	0.514	9.24985e-05	0.691	0.0410378	0.745	0.0572338
A0A6P3U9V4	succinate--CoA ligase [GDP-forming] subunit beta, mitochondrial OS=Bombus terrestris OX=30195 GN=LOC105666446 PE=4 SV=1	LOC105666446	46.335	51.5	19	18	28	1.474	1.436	1.456	0.762	0.764	0.709	0.851	0.929	0.79	0.512	1.26836e-05	0.87	0.0592771	0.589	0.000359972
A0A6P3DEZ2	MIP18 family protein CG7949 OS=Bombus terrestris OX=30195 GN=LOC100646234 PE=4 SV=1	LOC100646234	17.704	4.5	1	1	1	0.997	1.001	0.938	1.191	1.096	1.095	1.007	0.928	0.891	1.152	0.0155889	1.197	0.0167077	0.963	0.401868
A0A6P3DKE6	glucose dehydrogenase [FAD, quinone] OS=Bombus terrestris OX=30195 GN=LOC100646609 PE=4 SV=1	LOC100646609	68.16	6.2	2	1	6	0.777	0.675	0.84	1.165	1.472	1.496	1.102	0.75	0.853	1.803	0.00468772	1.528	0.0363012	1.18	0.294256
A0A6P3DBL2	NKG7_0 protein(predicted) OS=Bombus terrestris OX=30195 GN=LOC100646714 PE=4 SV=1	LOC100646714	24.648	11.8	2	2	5	0.983	0.966	0.954	1.016	0.976	1.128	0.978	1.036	1.053	1.075	0.185455	1.017	0.762133	1.056	0.0858671
A0A6P3UID0	omega-amidase NIT2 OS=Bombus terrestris OX=30195 GN=LOC100645154 PE=4 SV=1	LOC100645154	15.869	24.8	4	4	8	1.045	1.246	1.123	0.955	1.068	0.971	0.802	0.927	0.981	0.877	0.103524	1.105	0.215482	0.794	0.0422515
A0A6P3D9N1	calcium-dependent protein kinase 16 isoform X1 OS=Bombus terrestris OX=30195 GN=LOC100649174 PE=4 SV=1	LOC100649174	79.01	10	6	6	7	0.986	0.928	0.97	0.923	0.974	0.946	1.196	1.12	1.104	0.986	0.583002	0.831	0.00318665	1.186	0.00510353
A0A6P3DND9	aminopeptidase N OS=Bombus terrestris OX=30195 GN=LOC100646048 PE=4 SV=1	LOC100646048	112.13	8.2	6	6	6	0.945	1.017	1.178	0.733	0.957	0.665	1.302	1.25	1.136	0.75	0.0799151	0.639	0.016751	1.175	0.0989946
A0A6P3DAK7	melanotransferrin OS=Bombus terrestris OX=30195 GN=LOC100644446 PE=4 SV=1	LOC100644446	93.283	29.2	19	19	23	1.071	1.148	1.12	0.975	0.917	1.051	0.931	1	0.981	0.881	0.0454061	1.011	0.842861	0.872	0.00971736
A0A6P3DH33	LOW QUALITY PROTEIN: Golgi to ER traffic protein 4 homolog OS=Bombus terrestris OX=30195 GN=LOC100652048 PE=4 SV=1	LOC100652048	36.578	17.6	4	4	10	1.137	1.152	1.15	0.854	0.909	0.904	1.027	0.987	0.994	0.776	0.000235596	0.887	0.00673582	0.875	0.000485546
A0A6P3TNC7	eukaryotic translation initiation factor 3 subunit J OS=Bombus terrestris OX=30195 GN=LOC100650761 PE=4 SV=1	LOC100650761	27.206	29.7	5	5	10	0.911	0.941	0.953	1.304	1.016	1.333	0.857	0.822	0.81	1.302	0.0434018	1.468	0.0132071	0.887	0.00517368
A0A6P3DGH0	isocitrate dehydrogenase [NAD] subunit gamma, mitochondrial OS=Bombus terrestris OX=30195 GN=LOC100651051 PE=4 SV=1	LOC100651051	42.21	52.3	18	18	88	1.06	1.054	1.067	0.787	0.837	0.766	1.252	1.072	1.236	0.751	0.000412724	0.671	0.00212773	1.119	0.0917178
A0A6P3DLU5	FGGY carbohydrate kinase domain-containing protein OS=Bombus terrestris OX=30195 GN=LOC100648886 PE=4 SV=1	LOC100648886	31.139	43.8	9	9	19	1.192	1.28	1.152	0.983	1.012	0.936	0.818	0.922	0.792	0.809	0.00532481	1.158	0.0454045	0.699	0.00295489
A0A6P3TXJ2	LOW QUALITY PROTEIN: excitatory amino acid transporter 1 OS=Bombus terrestris OX=30195 GN=LOC100645369 PE=4 SV=1	LOC100645369	51.175	14.4	5	5	9	0.937	0.995	0.859	1.074	0.941	1.062	1.052	1.094	1.114	1.102	0.179659	0.944	0.263354	1.168	0.0268244
A0A6P3DCV0	uncharacterized protein LOC100649258 isoform X3 OS=Bombus terrestris OX=30195 GN=LOC100649258 PE=4 SV=1	LOC100649258	38.222	4.6	1	1	1
A0A6P3U663	palmitoyltransferase ZDHHC5 isoform X3 OS=Bombus terrestris OX=30195 GN=LOC100646872 PE=4 SV=1	LOC100646872	70.075	2.5	1	1	1
A0A6P3DB53	DUF19 domain-containing protein (Fragment)(predicted) OS=Bombus terrestris OX=30195 GN=LOC100645716 PE=4 SV=1	LOC100645716	27.423	11.8	4	4	4	1.087	1.244	1.28	1.002	0.918	1.09	0.762	0.907	0.868	0.834	0.0617012	1.186	0.0763548	0.703	0.00826356
A0A6P3DBH0	G protein-coupled receptor kinase 1 isoform X1 OS=Bombus terrestris OX=30195 GN=LOC100651375 PE=4 SV=1	LOC100651375	78.969	6.1	4	4	4	0.874	0.832	1.013	0.999	1.16	1.003	1.025	1.2	1.046	1.163	0.119208	0.967	0.652848	1.203	0.073543
A0A6P3TWR2	TNF receptor-associated factor 5 OS=Bombus terrestris OX=30195 GN=LOC105665677 PE=4 SV=1	LOC105665677	55.742	3	1	1	1	0.179	0.176	0.217	1.745	2.745	2.815	0.27	0.39	0.497	12.771	0.000116904	6.314	0.00142414	2.023	0.0232261
A0A6P3DGT7	H/ACA ribonucleoprotein complex subunit 2-like protein OS=Bombus terrestris OX=30195 GN=LOC100646272 PE=4 SV=1	LOC100646272	17.989	30.6	5	5	7	0.884	0.926	0.966	1.016	1.09	0.96	1.163	1.099	1.058	1.104	0.0923166	0.923	0.155428	1.196	0.00890663
A0A6P3TUB3	small G protein signaling modulator 3 homolog isoform X2 OS=Bombus terrestris OX=30195 GN=LOC100644967 PE=4 SV=1	LOC100644967	85.732	2.8	2	2	2	1.268	0.949	1.038	0.952	0.948	1.075	0.967	0.981	0.988	0.914	0.425691	1.013	0.796162	0.902	0.327469
A0A6P3UGL9	protein bicaudal C homolog 1-B isoform X3 OS=Bombus terrestris OX=30195 GN=LOC100642983 PE=4 SV=1	LOC100642983	91.037	5.3	4	4	5	0.384	0.438	0.427	1.862	1.649	1.728	0.878	0.821	0.9	4.195	1.16158e-05	2.016	9.74728e-05	2.081	0.000113646
A0A6P3DIM1	prostaglandin F synthase 1 OS=Bombus terrestris OX=30195 GN=LOC100650978 PE=4 SV=1	LOC100650978	42.921	9.2	4	4	4	1.732	1.764	1.405	0.51	0.638	0.422	0.842	0.97	0.921	0.32	0.00120692	0.574	0.0109484	0.558	0.00228734
A0A6P3DC13	replication protein A 32 kDa subunit OS=Bombus terrestris OX=30195 GN=LOC100647738 PE=4 SV=1	LOC100647738	26.482	9.4	2	2	2	1.046	0.802	0.993	1.197	1.052	1.153	0.921	1.026	0.949	1.197	0.108364	1.175	0.0326478	1.019	0.792546
A0A6P5HMB9	VWFC domain-containing protein (Fragment)(predicted) OS=Bombus terrestris OX=30195 GN=LOC100644429 PE=4 SV=1	LOC100644429	34.286	38	7	7	9	2.262	2.507	2.483	0.25	0.198	0.394	0.356	0.393	0.257	0.116	0.000429296	0.837	0.442234	0.139	0.000114286
A0A6P3TVD5	sorting nexin-27 isoform X1 OS=Bombus terrestris OX=30195 GN=LOC100643895 PE=4 SV=1	LOC100643895	60.307	13.6	5	5	5	0.72	0.68	0.702	1.236	1.481	1.294	1.05	0.974	0.998	1.908	0.000344698	1.327	0.00872603	1.438	0.000194185
A0A6P3DEB1	lambda-crystallin homolog OS=Bombus terrestris OX=30195 GN=LOC100650820 PE=4 SV=1	LOC100650820	35.157	68.2	20	20	91	0.755	0.855	0.766	1.593	1.357	1.418	0.819	0.768	0.803	1.838	0.000601511	1.828	0.000307561	1.006	0.879043
A0A6P3TXY3	cytochrome c1, heme protein, mitochondrial OS=Bombus terrestris OX=30195 GN=LOC100643538 PE=4 SV=1	LOC100643538	34.715	23.2	6	6	42	1.217	1.049	1.189	0.689	0.75	0.703	1.015	1.13	1.095	0.62	0.000831219	0.661	0.000536813	0.938	0.322906
A0A6P3UHU7	PDZ and LIM domain protein Zasp isoform X2 OS=Bombus terrestris OX=30195 GN=LOC100649678 PE=4 SV=1	LOC100649678	35.552	67.4	14	1	29	1.832	2.282	1.74	0.319	0.279	0.468	0.833	0.315	0.494	0.182	0.000611464	0.649	0.303644	0.28	0.0101724
A0A6P3U6Z8	aldose 1-epimerase isoform X2 OS=Bombus terrestris OX=30195 GN=LOC100648993 PE=4 SV=1	LOC100648993	39.729	58.2	17	17	26	0.944	0.974	0.968	1.119	1.042	1.004	1.01	0.991	1.065	1.097	0.0513955	1.032	0.462023	1.062	0.0632896
A0A6P3U7J4	probable pterin-4-alpha-carbinolamine dehydratase OS=Bombus terrestris OX=30195 GN=LOC100650821 PE=4 SV=1	LOC100650821	15.997	50.4	6	6	16	1.048	1.235	1.034	1.304	1.01	1.144	0.828	0.835	0.758	1.043	0.693673	1.428	0.0116827	0.73	0.00857439
A0A6P3TTP5	heterogeneous nuclear ribonucleoprotein K isoform X2 OS=Bombus terrestris OX=30195 GN=LOC100644810 PE=4 SV=1	LOC100644810	43.887	46.4	16	16	32	0.867	0.907	0.928	1.354	1.037	1.306	0.853	0.864	0.906	1.368	0.0232614	1.409	0.0170025	0.971	0.336104
A0A6P3UAF9	extracellular serine/threonine protein CG31145 OS=Bombus terrestris OX=30195 GN=LOC100646682 PE=4 SV=1	LOC100646682	58.833	3.1	2	2	2
A0A6P3DBP3	dosage compensation regulator isoform X1 OS=Bombus terrestris OX=30195 GN=LOC100650843 PE=4 SV=1	LOC100650843	139.13	3.6	5	5	6	0.743	0.616	0.817	1.417	1.273	1.404	0.877	0.979	0.991	1.881	0.00207529	1.438	0.00217446	1.308	0.0402846
A0A6P3D941	LOW QUALITY PROTEIN: pre-mRNA-splicing factor ISY1 homolog OS=Bombus terrestris OX=30195 GN=LOC100648745 PE=4 SV=1	LOC100648745	27.586	8.4	2	2	2
A0A6P3DJ80	L-selectin OS=Bombus terrestris OX=30195 GN=LOC100648846 PE=4 SV=1	LOC100648846	24.871	51.6	9	8	11	1.382	1.432	1.508	0.598	0.61	0.59	0.885	1.049	1.023	0.416	5.4635e-06	0.608	0.000779555	0.684	0.0028919
A0A6P5I3S8	obscurin isoform X8 OS=Bombus terrestris OX=30195 GN=LOC100649328 PE=4 SV=1	LOC100649328	598.19	41.7	191	1	440	1.149	0.727	1.031	0.576	0.598	0.583	1.537	1.563	1.465	0.604	0.0248277	0.385	1.78902e-06	1.57	0.0281823
A0A6P3DDW1	nicalin OS=Bombus terrestris OX=30195 GN=LOC100648515 PE=4 SV=1	LOC100648515	61.57	22	13	13	18	0.957	0.983	1.001	1.058	1.097	1.038	0.923	1.015	0.986	1.086	0.0168887	1.092	0.0525569	0.994	0.846216
A0A6P3TYV7	nucleosome assembly protein 1-like 1 isoform X1 OS=Bombus terrestris OX=30195 GN=LOC100650925 PE=4 SV=1	LOC100650925	44.56	20.9	6	6	9	0.737	0.664	0.79	1.296	1.374	1.047	1.098	1.088	1.038	1.696	0.00562778	1.153	0.182609	1.471	0.00189778
A0A6P3TQC8	unc-112-related protein OS=Bombus terrestris OX=30195 GN=LOC100644399 PE=4 SV=1	LOC100644399	81.021	26.9	16	16	28	1.114	0.964	1.068	0.891	0.961	0.889	1.046	1.105	1.047	0.871	0.0522548	0.857	0.00789097	1.017	0.720668
A0A6P3TSN3	lipid storage droplets surface-binding protein 2 OS=Bombus terrestris OX=30195 GN=LOC105666021 PE=4 SV=1	LOC105666021	30.426	36.4	9	9	11	1.913	1.807	1.876	0.52	0.48	0.516	0.595	0.77	0.588	0.271	1.77378e-06	0.776	0.0549182	0.349	0.000291322
A0A6P3D5G2	methenyltetrahydrofolate synthase domain-containing protein OS=Bombus terrestris OX=30195 GN=LOC100646815 PE=4 SV=1	LOC100646815	51.812	18.8	7	7	7	0.871	0.891	0.835	1.049	1.152	0.919	1.181	1.14	1.087	1.201	0.0581248	0.915	0.258065	1.312	0.00089577
A0A6P3DK04	solute carrier family 28 member 3 isoform X2 OS=Bombus terrestris OX=30195 GN=LOC100643543 PE=4 SV=1	LOC100643543	61.494	3.4	2	2	2	0.912	0.864	0.895	0.91	1.002	0.952	1.335	1.214	1.097	1.072	0.0965987	0.786	0.019364	1.365	0.0063573
A0A6P3UJ77	acyl carrier protein, mitochondrial isoform X1 OS=Bombus terrestris OX=30195 GN=LOC105667138 PE=4 SV=1	LOC105667138	17.726	6.6	1	1	2	1.179	1.05	1.151	0.768	0.806	0.63	1.271	1.16	1.174	0.652	0.00656423	0.611	0.00352438	1.067	0.227062
A0A6P3D977	organic cation transporter 1 isoform X2 OS=Bombus terrestris OX=30195 GN=LOC100651917 PE=4 SV=1	LOC100651917	77.306	2.3	1	1	1	0.722	0.831	0.881	1.099	0.584	1.116	1.64	1.202	1.113	1.15	0.671054	0.708	0.201001	1.625	0.023097
A0A6P5I5H3	signal recognition particle 19 kDa protein OS=Bombus terrestris OX=30195 GN=LOC100648261 PE=4 SV=1	LOC100648261	17.263	17	3	3	3	0.786	1.017	0.802	1.266	1.421	1.253	0.718	0.882	0.986	1.512	0.010388	1.524	0.0134233	0.993	0.947081
A0A6P3DBA8	ejaculatory bulb-specific protein 3 isoform X2 OS=Bombus terrestris OX=30195 GN=LOC100646145 PE=4 SV=1	LOC100646145	14.417	56.8	8	8	65	0.598	0.656	0.591	1.668	1.25	2.414	0.488	0.514	0.538	2.89	0.00605766	3.462	0.00331168	0.835	0.0141741
A0A6P3DHF0	cytochrome P450 4C1 OS=Bombus terrestris OX=30195 GN=LOC100651255 PE=4 SV=1	LOC100651255	60.018	6.6	3	3	6	1.926	1.651	2.383	0.489	0.528	0.44	0.527	0.63	0.402	0.244	0.000296605	0.935	0.722407	0.262	0.00132854
A0A6P3UDA1	26S proteasome non-ATPase regulatory subunit 6 OS=Bombus terrestris OX=30195 GN=LOC100648619 PE=4 SV=1	LOC100648619	45.637	38.8	16	16	27	1.091	1.023	1.046	0.962	1.111	0.983	0.995	1.071	0.952	0.967	0.509996	1.013	0.846522	0.955	0.298381
A0A6P3U5Y1	troponin C isoform X1 OS=Bombus terrestris OX=30195 GN=LOC100650495 PE=4 SV=1	LOC100650495	18.156	57.2	8	8	25	1.51	1.355	1.317	0.731	0.648	0.643	1.031	0.927	0.929	0.484	0.000246693	0.7	0.00279333	0.69	0.00245135
A0A6P3TW29	RNA-binding protein fusilli isoform X2 OS=Bombus terrestris OX=30195 GN=LOC100651517 PE=4 SV=1	LOC100651517	65.524	7.6	4	4	4	0.992	0.984	0.85	1.324	0.958	1.043	1.094	0.903	1	1.177	0.227124	1.109	0.43223	1.061	0.480138
A0A6P3UHA4	dnaJ homolog subfamily C member 11 isoform X2 OS=Bombus terrestris OX=30195 GN=LOC100642273 PE=4 SV=1	LOC100642273	63.778	22.3	12	12	16	1.167	0.944	1.083	0.84	0.968	0.774	1.144	1.173	1.114	0.808	0.0772242	0.753	0.0126132	1.074	0.304444
A0A6P3UFL8	NF-kappa-B inhibitor cactus OS=Bombus terrestris OX=30195 GN=LOC100631059 PE=4 SV=1	LOC100631059	43.831	12	4	4	4	1.295	1.387	1.182	0.797	0.843	0.863	0.882	0.97	0.959	0.648	0.00113941	0.89	0.0386853	0.727	0.00455454
A0A6P3D8T2	Phosphopantothenate--cysteine ligase(predicted) OS=Bombus terrestris OX=30195 GN=LOC100650397 PE=4 SV=1	LOC100650397	35.777	26.5	7	7	8	1.117	1.161	1.166	0.806	0.91	0.831	1.064	1.062	0.997	0.74	0.00147018	0.816	0.00836086	0.907	0.0180169
A0A6P3DFQ7	transcription factor Ken 2 OS=Bombus terrestris OX=30195 GN=LOC100649697 PE=4 SV=1	LOC100649697	52.922	1.9	1	1	1
A0A6P3DEL8	serine/threonine-protein kinase 3 isoform X2 OS=Bombus terrestris OX=30195 GN=LOC100651532 PE=4 SV=1	LOC100651532	59.29	9.2	3	3	4	0.911	0.95	0.881	1.142	1.509	1.024	0.661	1.115	0.809	1.34	0.0759178	1.422	0.131276	0.943	0.622268
A0A6P3D9Y3	cleft lip and palate transmembrane protein 1 homolog isoform X1 OS=Bombus terrestris OX=30195 GN=LOC100648014 PE=4 SV=1	LOC100648014	75.069	9.1	7	7	8	0.95	0.842	0.856	1.132	1.178	1.069	1.104	1.066	0.953	1.276	0.00657883	1.082	0.202864	1.179	0.047678
A0A6P3UGC2	glutathione synthetase isoform X2 OS=Bombus terrestris OX=30195 GN=LOC100650384 PE=4 SV=1	LOC100650384	50.696	30.1	11	11	20	1.02	1.075	1.012	1.001	0.988	0.889	1.113	1.03	1.025	0.926	0.138925	0.908	0.103851	1.02	0.591084
A0A6P3DBB9	alpha-tubulin N-acetyltransferase isoform X2 OS=Bombus terrestris OX=30195 GN=LOC100649139 PE=4 SV=1	LOC100649139	40.847	6.9	1	1	1		1.219	1.188	0.662	0.945	0.829	1.218			0.675	0.0575125	0.667		1.012
A0A6P3D9V7	exosome complex component RRP41 isoform X2 OS=Bombus terrestris OX=30195 GN=LOC100652034 PE=4 SV=1	LOC100652034	24.104	13.6	3	3	3	0.988	0.998	1.12	1.027	1.006	1.077	1.041	0.912	0.983	1.001	0.958096	1.059	0.247177	0.945	0.369558
A0A6P3DHS5	sphingolipid delta(4)-desaturase DES1 OS=Bombus terrestris OX=30195 GN=LOC100644949 PE=4 SV=1	LOC100644949	37.427	5.9	2	2	2	0.95	0.856	0.782	1.285	1.284	1.111	0.874	1.032	0.963	1.422	0.00891831	1.283	0.0218462	1.109	0.233133
A0A6P5HT00	LOW QUALITY PROTEIN: phosphatidylinositol 4-kinase alpha OS=Bombus terrestris OX=30195 GN=LOC100645720 PE=4 SV=1	LOC100645720	240.12	2.5	4	4	4	0.897	1.059	0.994	1.168	1.048	1.157	0.931	1.057	0.829	1.143	0.0856666	1.197	0.0785628	0.955	0.598023
A0A6P3D795	eukaryotic translation initiation factor 1A, X-chromosomal OS=Bombus terrestris OX=30195 GN=LOC100645441 PE=4 SV=1	LOC100645441	16.938	24.5	3	3	7	1.047	1.034	0.98	1.152	1.146	1.094	0.884	0.885	0.894	1.108	0.0169611	1.274	0.00013574	0.87	0.00252097
A0A6P3D9C6	lysophospholipid acyltransferase 1 OS=Bombus terrestris OX=30195 GN=LOC100642450 PE=4 SV=1	LOC100642450	57.692	5.6	3	3	4	0.802	0.694	0.924	1.43	1.354	1.274	0.828	0.918	0.882	1.677	0.00422024	1.544	0.000638982	1.086	0.371717
A0A6P3DC65	enhancer of rudimentary homolog OS=Bombus terrestris OX=30195 GN=LOC100643325 PE=4 SV=1	LOC100643325	12.065	48.5	4	4	8	0.796	0.935	0.902	1.316	1.196	1.349	0.838	0.847	1.002	1.466	0.00326799	1.437	0.00600746	1.021	0.811907
A0A6P3DGM5	protein RMD5 homolog A OS=Bombus terrestris OX=30195 GN=LOC100649748 PE=4 SV=1	LOC100649748	44.418	21.9	9	9	10	0.765	0.901	0.817	1.426	1.17	1.314	0.932	0.897	0.845	1.575	0.0037012	1.462	0.00415579	1.077	0.244501
A0A6P3DL60	grpE protein homolog, mitochondrial OS=Bombus terrestris OX=30195 GN=LOC100643466 PE=4 SV=1	LOC100643466	26.782	48.1	12	12	28	0.96	1.037	1.018	1.142	1.018	0.982	1.048	0.928	1.038	1.042	0.480686	1.042	0.531683	1	0.978579
A0A6P3DL94	actin-related protein 1 OS=Bombus terrestris OX=30195 GN=LOC100642740 PE=4 SV=1	LOC100642740	42.654	44.9	11	11	26	1.032	1.16	1.03	1.017	1.04	1.01	1.01	0.96	0.908	0.952	0.300885	1.066	0.114084	0.893	0.0876109
A0A6P5I4S2	formin-binding protein 4 isoform X2 OS=Bombus terrestris OX=30195 GN=LOC100642329 PE=4 SV=1	LOC100642329	43.869	4	1	1	1
A0A6P3D5Y6	armadillo repeat-containing protein 6 homolog OS=Bombus terrestris OX=30195 GN=LOC100643839 PE=4 SV=1	LOC100643839	50.735	9.2	3	3	3	1.078	0.941	0.984	0.872	1.018	0.79	1.149	1.162	1.186	0.892	0.233558	0.766	0.0217629	1.165	0.0200103
A0A6P3DA88	probable ATP-dependent RNA helicase DDX27 OS=Bombus terrestris OX=30195 GN=LOC100643937 PE=4 SV=1	LOC100643937	85.052	3	2	2	3	0.448	0.414	0.475	1.107	1.669	1.132	1.284	1.274	1.357	2.923	0.00161717	0.998	0.890018	2.928	1.7386e-05
A0A6P5I866	General transcriptional corepressor trfa-like protein(predicted) OS=Bombus terrestris OX=30195 GN=LOC100650582 PE=4 SV=1	LOC100650582	163.85	8.6	9	9	12	1.984	1.769	1.576	0.821	0.542	0.855	0.56	0.474	0.504	0.416	0.00507968	1.442	0.085867	0.289	0.000113313
A0A6P5IBL6	RNA binding protein fox-1 homolog 3 isoform X7 OS=Bombus terrestris OX=30195 GN=LOC100644512 PE=4 SV=1	LOC100644512	38.803	2.6	1	1	1
A0A6P3TTZ0	signal peptidase complex subunit 1 OS=Bombus terrestris OX=30195 GN=LOC100651284 PE=4 SV=1	LOC100651284	11.009	38.9	3	3	6	0.798	1.016	0.888	1.294	1.188	1.188	0.946	0.912	0.903	1.358	0.0147095	1.329	0.000870287	1.022	0.730908
A0A6P3DF38	peptidyl-prolyl cis-trans isomerase 6 OS=Bombus terrestris OX=30195 GN=LOC100644575 PE=4 SV=1	LOC100644575	28.057	4	1	1	1
A0A6P3TLQ7	glutathione S-transferase OS=Bombus terrestris OX=30195 GN=LOC100651035 PE=4 SV=1	LOC100651035	23.232	58.2	12	12	36	0.934	1.015	1.014	1.086	1.025	1.176	0.885	0.929	0.974	1.109	0.100785	1.179	0.0278422	0.941	0.19392
A0A6P3TYW8	transmembrane protein 131 isoform X2 OS=Bombus terrestris OX=30195 GN=LOC100647499 PE=4 SV=1	LOC100647499	203.54	0.4	1	1	5	1.373	1.22	1.25	0.872	0.845	0.702	0.487	1.496	1.062	0.629	0.00369696	0.794	0.712273	0.792	0.376693
A0A6P3DIB7	large proline-rich protein BAG6 OS=Bombus terrestris OX=30195 GN=LOC100651351 PE=4 SV=1	LOC100651351	128.44	25.9	21	21	31	1.006	0.95	0.992	1.088	1.072	1.086	0.921	0.948	0.936	1.101	0.00566184	1.157	0.000107573	0.951	0.0610925
A0A6P3DB27	acyl-coenzyme A thioesterase 13 OS=Bombus terrestris OX=30195 GN=LOC100643808 PE=4 SV=1	LOC100643808	15.009	41.4	6	6	12	0.98	1.028	1.011	0.966	0.969	1.036	1.001	1.031	1.174	0.984	0.574357	0.927	0.241438	1.062	0.319351
A0A6P3D7Y1	cyclin-dependent kinases regulatory subunit OS=Bombus terrestris OX=30195 GN=LOC100645907 PE=4 SV=1	LOC100645907	9.589	11.4	1	1	1	0.218	0.228	0.186	2.526	1.865	2.431	0.541	0.431	0.593	10.794	3.10206e-05	4.359	0.000395758	2.476	0.00134483
A0A6P5I5A8	nesprin-1-like isoform X2 OS=Bombus terrestris OX=30195 GN=LOC110119386 PE=4 SV=1	LOC110119386	160.86	1.6	2	2	2	0.907	0.681	0.827	0.924	1.082	1.025	1.325	1.178	1.232	1.255	0.0736016	0.812	0.0219306	1.547	0.0083497
A0A6P3UJK1	nucleolar complex protein 4 homolog B isoform X3 OS=Bombus terrestris OX=30195 GN=LOC100643795 PE=4 SV=1	LOC100643795	52.43	3.7	2	2	2	0.956	1.035	0.973	1.019	1.256	0.93	0.979	1.017	0.984	1.081	0.485581	1.076	0.509609	1.005	0.839012
A0A6P3U866	glyoxylate reductase/hydroxypyruvate reductase OS=Bombus terrestris OX=30195 GN=LOC100651052 PE=4 SV=1	LOC100651052	35.455	49.5	12	12	22	0.755	0.893	0.763	1.294	1.193	1.195	0.977	0.899	1.062	1.527	0.00215639	1.253	0.0145206	1.219	0.0521707
A0A6P3U0K9	LOW QUALITY PROTEIN: general transcription factor IIE subunit 2 OS=Bombus terrestris OX=30195 GN=LOC100646261 PE=4 SV=1	LOC100646261	33.145	13	3	3	3	0.881	0.921	0.912	1.409	0.983	1.102	1.063	0.918	0.946	1.287	0.0872611	1.194	0.21953	1.078	0.189685
A0A6P3UDS5	ectonucleoside triphosphate diphosphohydrolase 5 isoform X2 OS=Bombus terrestris OX=30195 GN=LOC100647321 PE=4 SV=1	LOC100647321	52.31	29.8	10	10	19	0.695	0.752	0.823	1.35	1.416	1.281	0.958	0.966	0.891	1.783	0.000517878	1.438	0.000719409	1.24	0.0170769
A0A6P3TZK3	RNA-binding protein Rsf1 OS=Bombus terrestris OX=30195 GN=LOC100651873 PE=4 SV=1	LOC100651873	22.005	17.9	3	3	4	1.293	1.522	1.344	0.955	0.728	1.068	0.784	0.786	0.668	0.661	0.0268795	1.229	0.193255	0.538	0.00104779
A0A6P3U1J5	FK506-binding protein 2 isoform X1 OS=Bombus terrestris OX=30195 GN=LOC100645079 PE=4 SV=1	LOC100645079	26.537	54.6	14	14	37	1.031	1.304	1.292	1.549	0.907	1.725	0.425	0.501	0.466	1.153	0.629902	3.004	0.00646637	0.384	0.000455077
A0A6P3D642	protein ABHD17B OS=Bombus terrestris OX=30195 GN=LOC100647450 PE=4 SV=1	LOC100647450	31.89	10.8	2	2	2	1.08	1.281	1.168	0.974	0.864	0.97	1.025	0.933	0.866	0.796	0.0225566	0.994	0.94235	0.8	0.0325234
A0A6P3DK74	golgin subfamily A member 7 isoform X2 OS=Bombus terrestris OX=30195 GN=LOC100651620 PE=4 SV=1	LOC100651620	17.355	5.8	1	1	1
A0A6P3UF84	enoyl-CoA hydratase domain-containing protein 3, mitochondrial isoform X2 OS=Bombus terrestris OX=30195 GN=LOC100643021 PE=4 SV=1	LOC100643021	27.594	27.9	7	7	11	1.174	1.326	1.027	0.81	0.787	0.745	1.128	0.927	1.151	0.664	0.00650187	0.731	0.0133573	0.909	0.401932
A0A6P3D8D2	Transcriptional regulator for cysteine regulon(predicted) OS=Bombus terrestris OX=30195 GN=LOC100642993 PE=4 SV=1	LOC100642993	16.728	31.4	3	3	3
A0A6P3UK01	serine/threonine-protein phosphatase 2A activator OS=Bombus terrestris OX=30195 GN=LOC100643881 PE=4 SV=1	LOC100643881	38.238	21.9	6	6	10	1.016	1.108	1.006	1.034	1.022	0.986	1.029	1.021	0.98	0.972	0.458	1.004	0.857829	0.968	0.405854
A0A6P3DJY9	trafficking protein particle complex subunit 1 OS=Bombus terrestris OX=30195 GN=LOC100650579 PE=4 SV=1	LOC100650579	17.052	9	1	1	1	1.001	1.014	0.996	1.148	1.022	0.999	0.948	1.028	0.994	1.052	0.319268	1.067	0.264931	0.986	0.586523
A0A6P3UGY4	cofilin/actin-depolymerizing factor homolog OS=Bombus terrestris OX=30195 GN=LOC100643436 PE=4 SV=1	LOC100643436	16.878	66.9	10	10	34	1.046	1.081	1.031	1.037	1	1.073	0.927	0.985	0.983	0.985	0.563599	1.074	0.0655896	0.917	0.0231512
A0A6P3TVD7	cation-independent mannose-6-phosphate receptor isoform X2 OS=Bombus terrestris OX=30195 GN=LOC100651480 PE=4 SV=1	LOC100651480	82.845	6	5	5	6	0.327	0.325	0.357	0.68	1.19	5.375	0.295	0.285	0.326	7.18	0.0628321	7.997	0.0524477	0.898	0.098125
A0A6P3U365	LIM domain-binding protein(predicted) OS=Bombus terrestris OX=30195 GN=LOC100642610 PE=4 SV=1	LOC100642610	213.97	62.2	121	121	436	1.096	0.895	1.034	0.962	0.892	0.964	1.012	1.035	1.17	0.932	0.357532	0.876	0.0647645	1.063	0.449086
A0A6P5I6R2	LOW QUALITY PROTEIN: dedicator of cytokinesis protein 1 OS=Bombus terrestris OX=30195 GN=LOC100647000 PE=4 SV=1	LOC100647000	228.11	3.2	5	5	5	0.887	0.82	0.875	1.172	1.149	1.027	1.148	1.136	0.932	1.297	0.00561508	1.041	0.616064	1.246	0.0401204
A0A6P5HZB8	sodium/hydrogen exchanger 7 isoform X9 OS=Bombus terrestris OX=30195 GN=LOC100649965 PE=4 SV=1	LOC100649965	72.869	2.3	1	1	1
A0A6P3UIH7	probable actin-related protein 2/3 complex subunit 2 OS=Bombus terrestris OX=30195 GN=LOC100644589 PE=4 SV=1	LOC100644589	35.814	23.9	6	6	7	1.111	0.994	0.996	0.993	1.094	0.912	0.996	1.143	1.054	0.967	0.615826	0.939	0.388274	1.03	0.621506
A0A6P3D7M1	N-acetylserotonin O-methyltransferase-like protein(predicted) OS=Bombus terrestris OX=30195 GN=LOC100643725 PE=4 SV=1	LOC100643725	22.858	39.5	7	7	12	0.78	0.824	0.95	1.246	1.156	1.275	0.903	0.963	0.995	1.44	0.00505642	1.285	0.00363787	1.12	0.149782
A0A6P3U2R7	serine/threonine-protein phosphatase 4 regulatory subunit 1 isoform X1 OS=Bombus terrestris OX=30195 GN=LOC100650884 PE=4 SV=1	LOC100650884	99.418	5.3	4	3	3	0.556	0.351	0.498	1.702	1.752	1.458	1.004	0.915	0.85	3.496	0.0010745	1.774	0.00155556	1.971	0.00909229
A0A6P3DBT3	alpha-ketoglutarate-dependent dioxygenase alkB homolog 6 OS=Bombus terrestris OX=30195 GN=LOC100651286 PE=4 SV=1	LOC100651286	26.417	14.5	3	3	3	0.918	1.048	0.962	1.122	0.89	1.13	1.031	1.055	1.002	1.073	0.492164	1.017	0.891717	1.055	0.259819
A0A6P3UBB1	DE-cadherin OS=Bombus terrestris OX=30195 GN=LOC100644697 PE=4 SV=1	LOC100644697	166.56	14.9	20	20	24	0.966	1.204	0.992	1.166	1.045	1.172	0.816	0.896	0.88	1.07	0.418227	1.305	0.00486291	0.82	0.0605268
A0A6P5I4S4	HTH_48 domain-containing protein(predicted) OS=Bombus terrestris OX=30195 GN=LOC100646275 PE=4 SV=1	LOC100646275	36.503	3.2	1	1	1	1.087	1.138	1.229	1.099	0.96	1.267	0.772	0.797	0.783	0.963	0.65061	1.414	0.0134929	0.681	0.000490631
A0A6P3D772	phosphatidylinositide phosphatase SAC1 OS=Bombus terrestris OX=30195 GN=LOC100648971 PE=4 SV=1	LOC100648971	67.211	14.7	9	9	10	0.934	0.904	0.866	1.088	1.145	0.941	1.109	1.076	1.043	1.174	0.0661518	0.983	0.761368	1.194	0.00325128
A0A6P3UEL5	LOW QUALITY PROTEIN: tropomyosin OS=Bombus terrestris OX=30195 GN=LOC100644231 PE=4 SV=1	LOC100644231	40.718	37.2	13	13	20	1.07	1.035	1.054	0.992	0.904	1.096	0.997	0.974	0.98	0.947	0.367251	1.014	0.857191	0.934	0.00460013
A0A6P3U448	protein unc-13 homolog 4B isoform X2 OS=Bombus terrestris OX=30195 GN=LOC100645167 PE=4 SV=1	LOC100645167	156.95	6.3	6	6	7	0.818	0.588	0.646	0.979	1.363	0.993	1.102	1.259	1.214	1.625	0.029607	0.933	0.525394	1.742	0.0060116
A0A6P5HR29	UDP-sugar transporter UST74c OS=Bombus terrestris OX=30195 GN=LOC110119146 PE=4 SV=1	LOC110119146	36.902	3.7	1	1	1
A0A6P3UEB3	serine/threonine-protein phosphatase 5 OS=Bombus terrestris OX=30195 GN=LOC100645178 PE=4 SV=1	LOC100645178	55.942	20.4	9	9	11	1.143	0.968	0.98	0.894	1.09	0.955	1.058	1.03	1.069	0.951	0.554499	0.931	0.275537	1.021	0.684014
A0A6P3D8S1	estradiol 17-beta-dehydrogenase 8 OS=Bombus terrestris OX=30195 GN=LOC100645670 PE=4 SV=1	LOC100645670	26.054	64.6	12	12	18	1.155	1.278	1.16	1.057	1	0.986	0.85	0.825	0.783	0.847	0.0135338	1.238	0.00262728	0.684	0.000748382
A0A6P3DBU9	GDP-mannose 4,6 dehydratase isoform X2 OS=Bombus terrestris OX=30195 GN=LOC100647338 PE=4 SV=1	LOC100647338	40.255	20.2	6	6	6	0.91	1.082	0.978	1.096	1.116	1.013	1.031	0.994	0.932	1.086	0.223269	1.091	0.107104	0.996	0.964961
A0A6P3U2Q6	LOW QUALITY PROTEIN: tripeptidyl-peptidase 2 OS=Bombus terrestris OX=30195 GN=LOC100647107 PE=4 SV=1	LOC100647107	142.45	56.8	64	64	182	1.174	0.969	1.17	0.673	0.729	0.603	1.271	1.249	1.311	0.605	0.00394985	0.523	0.000332139	1.156	0.0835467
A0A6P3D9K3	eukaryotic translation initiation factor 4B OS=Bombus terrestris OX=30195 GN=LOC100651635 PE=4 SV=1	LOC100651635	57.093	22.2	11	11	13	1.507	1.489	1.444	1.024	0.54	1.301	0.57	0.606	0.59	0.645	0.128881	1.622	0.185241	0.398	1.87253e-06
A0A6P3DAI3	protein yellow OS=Bombus terrestris OX=30195 GN=LOC100649020 PE=4 SV=1	LOC100649020	41.257	5.4	2	2	3	1.087	0.888	1.25	0.811	0.767	0.752	1.214	1.043	1.374	0.722	0.0361249	0.642	0.00615022	1.126	0.39217
A0A6P3D5G9	thrombospondin type-1 domain-containing protein 4 OS=Bombus terrestris OX=30195 GN=LOC100643720 PE=4 SV=1	LOC100643720	98.145	7.8	6	6	8	1.247	1.275	1.256	0.845	0.738	0.876	1.017	0.844	1.082	0.651	0.00119627	0.836	0.124074	0.779	0.0271463
A0A6P3DH06	DEAD-box helicase Dbp80 OS=Bombus terrestris OX=30195 GN=LOC100644937 PE=4 SV=1	LOC100644937	52.985	29.1	11	11	20	1.095	1.175	1.105	0.864	0.908	0.844	1.1	1.054	0.982	0.775	0.00118096	0.834	0.010217	0.929	0.136457
A0A6P3UDL5	bifunctional 3'-phosphoadenosine 5'-phosphosulfate synthase OS=Bombus terrestris OX=30195 GN=LOC100646080 PE=4 SV=1	LOC100646080	71.574	10.6	6	5	6	0.553	0.656	0.581	1.651	1.545	1.501	0.935	1.031	0.865	2.624	7.62552e-05	1.659	0.000941612	1.582	0.00308717
A0A6P3DIG5	UDP-glucuronosyltransferase 2B15 OS=Bombus terrestris OX=30195 GN=LOC100647883 PE=4 SV=1	LOC100647883	60.631	22.5	11	5	17	0.436	0.461	0.561	1.708	1.858	1.214	0.947	0.944	0.86	3.278	0.00145779	1.738	0.0159703	1.887	0.00150454
A0A6P3U5A1	LOW QUALITY PROTEIN: ATP-binding cassette sub-family B member 10, mitochondrial OS=Bombus terrestris OX=30195 GN=LOC100650335 PE=4 SV=1	LOC100650335	72.496	17.9	10	10	12	1.108	0.825	1.05	0.747	0.895	0.676	1.246	1.258	1.362	0.777	0.109443	0.6	0.00397899	1.296	0.0485214
A0A6P3D6Y6	protein obstructor-E isoform X1 OS=Bombus terrestris OX=30195 GN=LOC100644244 PE=4 SV=1	LOC100644244	29.612	65.8	13	13	20	1.538	1.496	1.504	0.534	0.432	0.546	0.804	1.182	1.046	0.333	0.00012454	0.499	0.0071647	0.668	0.0218308
A0A6P3UFU6	3'-5' exonuclease domain-containing protein(predicted) OS=Bombus terrestris OX=30195 GN=LOC100652181 PE=4 SV=1	LOC100652181	40.783	7.3	3	3	3	1.1	0.923	1.01	1.022	0.91	1.05	1.067	1.084	0.997	0.983	0.819838	0.947	0.336981	1.038	0.528688
A0A6P3DB26	6-phosphogluconolactonase OS=Bombus terrestris OX=30195 GN=LOC100647184 PE=4 SV=1	LOC100647184	26.491	41.6	7	7	18	0.811	0.917	0.82	1.445	1.342	1.441	0.845	0.764	0.787	1.659	0.000387277	1.765	0.000122217	0.94	0.284912
A0A6P5IAD2	twitchin isoform X20 OS=Bombus terrestris OX=30195 GN=LOC100644118 PE=4 SV=1	LOC100644118	902.19	64.7	445	1	1160
A0A6P5I6F2	Major royal jelly protein 2(predicted) OS=Bombus terrestris OX=30195 GN=LOC100651683 PE=4 SV=1	LOC100651683	95.88	20.4	15	15	24	1.563	1.765	0.932	0.585	1.097	1.384	0.617	0.775	0.507	0.72	0.334591	1.615	0.203394	0.446	0.0270903
A0A6P3UHP6	ATP synthase lipid-binding protein, mitochondrial OS=Bombus terrestris OX=30195 GN=LOC100647486 PE=4 SV=1	LOC100647486	15.107	4.9	1	1	2
A0A6P5HZD2	centrosomin isoform X4 OS=Bombus terrestris OX=30195 GN=LOC100648065 PE=4 SV=1	LOC100648065	146.62	2	3	3	3
A0A6P3D5C8	PAX3- and PAX7-binding protein 1 OS=Bombus terrestris OX=30195 GN=LOC100644794 PE=4 SV=1	LOC100644794	95.854	2.9	2	2	2	1.056	0.987	0.957	0.965	1.052	1.036	1.088	1.016	1.009	1.018	0.677151	0.981	0.614056	1.038	0.379529
A0A6P3DL52	DDRGK domain-containing protein 1 OS=Bombus terrestris OX=30195 GN=LOC100651386 PE=4 SV=1	LOC100651386	33.469	20.3	5	5	8	0.802	0.732	0.777	1.318	1.362	1.274	0.938	0.932	0.972	1.711	8.31624e-05	1.391	0.000144117	1.23	0.00223946
A0A6P3DNB7	protein disulfide-isomerase TMX3 OS=Bombus terrestris OX=30195 GN=LOC100643677 PE=4 SV=1	LOC100643677	49.676	2.6	1	1	1
A0A6P3UC13	mitogen-activated protein kinase kinase kinase 15 isoform X3 OS=Bombus terrestris OX=30195 GN=LOC100644945 PE=4 SV=1	LOC100644945	151.41	8.8	10	10	11	1.083	1.082	1.058	1.033	0.876	0.95	1.05	1.046	1.051	0.887	0.0645226	0.908	0.108053	0.976	0.0375617
A0A6P3DFG4	peroxisomal N(1)-acetyl-spermine/spermidine oxidase OS=Bombus terrestris OX=30195 GN=LOC100649586 PE=4 SV=1	LOC100649586	57.714	8.7	4	4	5	0.995	1.075	1.04	0.987	0.992	0.93	1.035	1.12	0.984	0.935	0.0940035	0.927	0.155615	1.009	0.858058
A0A6P3D8H3	aquaporin AQPAn.G isoform X2 OS=Bombus terrestris OX=30195 GN=LOC100647837 PE=4 SV=1	LOC100647837	27.257	18.3	8	3	16
A0A6P3DAP1	chymotrypsin-2-like OS=Bombus terrestris OX=30195 GN=LOC100646106 PE=4 SV=1	LOC100646106	28.065	45.7	8	8	15	0.44	0.481	0.493	1.806	1.878	1.856	0.76	0.708	0.673	3.918	3.01652e-06	2.588	1.37215e-05	1.514	0.00109749
A0A6P5HCS5	lipoyltransferase 1, mitochondrial OS=Bombus terrestris OX=30195 GN=LOC100643441 PE=4 SV=1	LOC100643441	45.59	17.7	6	6	6	0.851	0.922	0.868	1.151	1.198	1.095	1.084	1.024	0.954	1.304	0.00170351	1.125	0.0589743	1.159	0.0289654
A0A6P3UKF1	LOW QUALITY PROTEIN: venom acid phosphatase Acph-1 OS=Bombus terrestris OX=30195 GN=LOC100647178 PE=4 SV=1	LOC100647178	48.343	43.2	18	18	97	0.323	0.257	0.309	1.027	2.846	2.615	0.318	0.347	0.409	7.298	0.00472378	6.041	0.00693613	1.208	0.137657
A0A6P3TQI2	transcription and mRNA export factor ENY2 OS=Bombus terrestris OX=30195 GN=LOC105665751 PE=4 SV=1	LOC105665751	10.764	28.3	3	3	5	0.902	0.916	0.92	1.201	1.178	1.084	0.93	1.028	0.981	1.265	0.00186327	1.178	0.0185255	1.073	0.0768408
A0A6P3DKX8	ankyrin repeat domain-containing protein 49 OS=Bombus terrestris OX=30195 GN=LOC100652300 PE=4 SV=1	LOC100652300	23.706	16.8	3	3	4	0.971	1.024	0.96	1.212	1.054	1.143	0.917	0.914	0.96	1.154	0.0348305	1.221	0.0102777	0.945	0.0886687
A0A6P3U0A2	lethal(2) giant larvae protein homolog 1 isoform X4 OS=Bombus terrestris OX=30195 GN=LOC100642637 PE=4 SV=1	LOC100642637	128.07	21.6	19	19	33	1.036	0.968	1.041	1.017	1.078	0.911	1.034	1.053	0.944	0.987	0.800485	0.992	0.880699	0.995	0.905683
A0A6P3UDS6	protein sel-1 homolog 1 OS=Bombus terrestris OX=30195 GN=LOC100647755 PE=4 SV=1	LOC100647755	82.52	10.5	6	6	10	0.962	0.933	0.964	1.105	1.097	1.128	1.03	1.046	0.917	1.165	0.000346064	1.113	0.0628699	1.047	0.360623
A0A6P3DJB9	SPARC OS=Bombus terrestris OX=30195 GN=LOC100651232 PE=4 SV=1	LOC100651232	42.801	15	6	6	9	0.636	0.668	0.674	1.871	1.245	1.949	0.666	0.713	0.694	2.561	0.00308264	2.443	0.003759	1.048	0.155466
A0A6P3UBX1	aldose reductase OS=Bombus terrestris OX=30195 GN=LOC100652140 PE=4 SV=1	LOC100652140	35.876	77.9	29	27	170	1.292	1.409	1.367	0.954	0.902	0.9	0.769	0.759	0.783	0.677	0.000254918	1.193	0.00113194	0.568	3.06469e-05
A0A6P5I6K7	TX66 protein(predicted) OS=Bombus terrestris OX=30195 GN=LOC105666541 PE=4 SV=1	LOC105666541	12.685	7.9	1	1	1	1.031	1.065	1.524	0.601	0.871	0.658	0.968	1.269	1.185	0.588	0.0348397	0.622	0.0253969	0.945	0.771151
A0A6P3U2C9	cell growth-regulating nucleolar protein OS=Bombus terrestris OX=30195 GN=LOC100649577 PE=4 SV=1	LOC100649577	41.433	4.7	2	2	2
A0A6P3DEH7	aromatic-L-amino-acid decarboxylase OS=Bombus terrestris OX=30195 GN=LOC100648688 PE=4 SV=1	LOC100648688	54.377	41.5	17	17	21	1.05	1.459	1.285	0.774	0.842	0.788	0.952	1.035	0.954	0.634	0.0106777	0.817	0.00584515	0.775	0.068768
A0A6P3DH52	Pyridoxine/pyridoxamine 5'-phosphate oxidase (Fragment)(predicted) OS=Bombus terrestris OX=30195 GN=LOC100643625 PE=4 SV=1	LOC100643625	29.854	35.8	10	10	15	0.985	0.914	0.949	1.252	1.215	1.513	0.695	0.701	0.693	1.397	0.0101145	1.905	0.000741993	0.733	0.000144771
A0A6P3TXR3	nuclear migration protein nudC OS=Bombus terrestris OX=30195 GN=LOC100642576 PE=4 SV=1	LOC100642576	40.221	36.4	13	13	23	0.855	0.896	0.85	1.353	1.203	1.263	0.873	0.822	0.895	1.468	0.000541123	1.475	0.000794879	0.996	0.886729
A0A6P3DFY3	probable small nuclear ribonucleoprotein G OS=Bombus terrestris OX=30195 GN=LOC100643544 PE=4 SV=1	LOC100643544	8.5711	51.3	3	3	4	0.886	0.904	0.91	1.306	1.13	1.153	1.007	0.966	0.894	1.329	0.00355236	1.252	0.0173158	1.062	0.175346
A0A6P3D483	metalloendopeptidase OMA1, mitochondrial-like OS=Bombus terrestris OX=30195 GN=LOC100650589 PE=4 SV=1	LOC100650589	48.316	3.4	1	1	1
A0A6P3DCN8	trafficking protein particle complex subunit 3 OS=Bombus terrestris OX=30195 GN=LOC100650966 PE=4 SV=1	LOC100650966	20.209	4.5	1	1	1
A0A6P3UFV6	D-beta-hydroxybutyrate dehydrogenase, mitochondrial OS=Bombus terrestris OX=30195 GN=LOC100649755 PE=4 SV=1	LOC100649755	40.96	30.6	12	12	19	1.114	1.066	1.01	0.864	0.885	0.827	1.079	1.223	1.111	0.808	0.00350892	0.755	0.00279237	1.07	0.2298
A0A6P3D788	box C/D snoRNA protein 1 OS=Bombus terrestris OX=30195 GN=LOC100649491 PE=4 SV=1	LOC100649491	38.106	3.1	1	1	1	1.598	1.497	1.47	0.786	0.761	0.586	0.83	0.868	0.766	0.467	0.00133855	0.866	0.204454	0.54	0.000156474
A0A6P3D7J6	neurofilament heavy polypeptide OS=Bombus terrestris OX=30195 GN=LOC100647892 PE=4 SV=1	LOC100647892	51.765	46.4	19	19	31	1.282	1.198	0.991	0.951	0.729	1.08	0.859	0.963	0.99	0.795	0.164323	0.982	0.820998	0.81	0.0797641
A0A6P3DHA7	dolichyl-diphosphooligosaccharide--protein glycosyltransferase subunit DAD1 OS=Bombus terrestris OX=30195 GN=LOC100648186 PE=4 SV=1	LOC100648186	12.606	6.3	1	1	1	0.722	0.954	0.731	1.616	1.34	1.522	0.733	0.712	0.776	1.86	0.00415707	2.016	0.000325633	0.923	0.484608
A0A6P3UDD0	F13E9.13, mitochondrial (Fragment)(predicted) OS=Bombus terrestris OX=30195 GN=LOC100649237 PE=4 SV=1	LOC100649237	27.962	16.1	3	3	3	0.943	0.946	0.946	1.051	1.024	1.112	1.09	1.141	0.902	1.124	0.00876897	1.017	0.790612	1.105	0.257717
A0A6P5IGY8	ubiquitin fusion degradation protein 1 homolog isoform X2 OS=Bombus terrestris OX=30195 GN=LOC100648660 PE=4 SV=1	LOC100648660	33.427	37.9	9	9	12	1.006	1.137	1.039	1.198	1.002	1.322	0.782	0.815	0.768	1.107	0.339728	1.489	0.0091445	0.743	0.00189406
A0A6P3DDC4	methionine-R-sulfoxide reductase B1 OS=Bombus terrestris OX=30195 GN=LOC100651210 PE=4 SV=1	LOC100651210	18.395	71.4	8	8	11	0.888	0.936	0.958	1.256	1.178	1.513	0.787	0.812	0.865	1.419	0.011708	1.602	0.00432657	0.886	0.0271444
A0A6P3DA67	transmembrane protein 256 homolog OS=Bombus terrestris OX=30195 GN=LOC100642282 PE=4 SV=1	LOC100642282	18.612	16.8	4	4	9	0.864	0.969	0.901	1.201	1.106	1.141	1.037	0.945	0.926	1.261	0.00486075	1.186	0.0156114	1.064	0.271572
A0A6P5I7K4	LOW QUALITY PROTEIN: geranylgeranyl transferase type-2 subunit alpha OS=Bombus terrestris OX=30195 GN=LOC100651666 PE=4 SV=1	LOC100651666	65.274	6.1	3	3	4	0.689	0.604	0.866	1.032	1.498	1.29	1.042	1.192	0.922	1.769	0.0194927	1.21	0.231647	1.462	0.0402273
A0A6P5I3L6	Selenoprotein S(predicted) OS=Bombus terrestris OX=30195 GN=LOC105666332 PE=4 SV=1	LOC105666332	19.539	14.9	4	4	5	0.959	1.016	0.928	1.544	1.24	1.69	0.546	0.604	0.562	1.541	0.0113125	2.613	0.000594054	0.59	0.000190429
A0A6P3DI72	PAX-interacting protein 1 OS=Bombus terrestris OX=30195 GN=LOC100646085 PE=4 SV=1	LOC100646085	156.3	1.2	2	2	2	0.78	0.799	0.812	1.086	1.22	1.06	1.174	1.128	1.104	1.408	0.0016309	0.988	0.789719	1.425	7.95233e-05
A0A6P3D725	polyprenol reductase OS=Bombus terrestris OX=30195 GN=LOC100647495 PE=4 SV=1	LOC100647495	35.302	5.6	2	2	3	1.031	1.353	1.304	1.024	0.974	0.946	0.868	0.805	0.838	0.798	0.0681644	1.172	0.00745773	0.681	0.0126406
A0A6P3D9H1	glycine cleavage system H protein, mitochondrial OS=Bombus terrestris OX=30195 GN=LOC100650324 PE=4 SV=1	LOC100650324	19.305	14.5	2	2	10	0.818	0.918	0.876	1.292	1.304	1.248	0.841	0.82	1	1.472	0.000425631	1.445	0.0043229	1.019	0.834911
A0A6P3DE84	synaptic vesicle glycoprotein 2B OS=Bombus terrestris OX=30195 GN=LOC100645598 PE=4 SV=1	LOC100645598	56.612	11	4	4	8	0.802	0.779	0.625	1.293	1.375	1.081	1.136	1.003	0.989	1.699	0.00762598	1.199	0.103058	1.418	0.0172959
A0A6P3DE21	LOW QUALITY PROTEIN: Golgi apparatus protein 1 OS=Bombus terrestris OX=30195 GN=LOC100650337 PE=4 SV=1	LOC100650337	130.61	14.9	12	12	13	0.642	0.664	0.619	1.267	1.575	1.273	1.007	0.989	0.99	2.138	0.000535947	1.378	0.0118593	1.551	3.1373e-05
A0A6P3UJX9	protein vav isoform X2 OS=Bombus terrestris OX=30195 GN=LOC100650719 PE=4 SV=1	LOC100650719	88.941	3.2	2	2	2
A0A6P5I894	protein lunapark-B isoform X3 OS=Bombus terrestris OX=30195 GN=LOC100649127 PE=4 SV=1	LOC100649127	65.965	21.8	10	5	23
A0A6P3U7B6	NADH-ubiquinone oxidoreductase 49 kDa subunit OS=Bombus terrestris OX=30195 GN=LOC100645888 PE=4 SV=1	LOC100645888	55.179	55.2	22	22	96	1.086	1.118	1.102	0.705	0.766	0.685	1.218	1.207	1.246	0.652	0.000242514	0.587	0.00010597	1.11	0.00115878
A0A6P3U6X6	proteasome-associated protein ECM29 homolog OS=Bombus terrestris OX=30195 GN=LOC100643055 PE=4 SV=1	LOC100643055	204.25	13.8	23	23	32	0.986	0.759	0.875	1.185	1.129	1.126	1.068	1.062	0.952	1.313	0.0230303	1.116	0.0534615	1.176	0.119387
A0A6P3UDD1	A-kinase anchor protein 9 isoform X7 OS=Bombus terrestris OX=30195 GN=LOC100647123 PE=4 SV=1	LOC100647123	351.92	2	6	6	7	0.73	0.863	0.864	1.062	1.153	1.035	1.332	1.156	0.964	1.323	0.0121566	0.941	0.623053	1.405	0.0374156
A0A6P3DLQ6	sorbitol dehydrogenase isoform X1 OS=Bombus terrestris OX=30195 GN=LOC100645107 PE=4 SV=1	LOC100645107	38.579	72.8	21	1	107
A0A6P3TR27	proteasome subunit alpha type-5 OS=Bombus terrestris OX=30195 GN=LOC100642803 PE=4 SV=1	LOC100642803	26.664	81.4	12	12	49	0.949	1.037	0.944	1.108	1.121	1.263	0.858	0.868	0.869	1.192	0.0279418	1.346	0.00216724	0.886	0.0172662
A0A6P3DB25	bolA-like protein DDB_G0274169 OS=Bombus terrestris OX=30195 GN=LOC100645495 PE=4 SV=1	LOC100645495	14.815	13.1	2	2	2	1.098	1.445	1.338	0.75	0.573	0.918	0.73	1.052	1.288	0.577	0.0243414	0.73	0.227324	0.791	0.241222
A0A6P3U4M9	very-long-chain (3R)-3-hydroxyacyl-CoA dehydratase hpo-8 isoform X1 OS=Bombus terrestris OX=30195 GN=LOC100645881 PE=4 SV=1	LOC100645881	26.378	12.3	3	3	3	0.615	0.621	0.634	1.648	1.692	1.802	0.634	0.716	0.72	2.75	3.50355e-06	2.484	5.02644e-05	1.107	0.0781
A0A6P3D7W4	protein will die slowly OS=Bombus terrestris OX=30195 GN=LOC100642280 PE=4 SV=1	LOC100642280	36.536	15.6	5	5	6	0.997	1.179	1.033	0.856	0.849	0.939	1.213	1.07	1.034	0.824	0.0335024	0.797	0.0180427	1.034	0.660425
A0A6P3U4W6	dolichyl-diphosphooligosaccharide--protein glycosyltransferase subunit 2 OS=Bombus terrestris OX=30195 GN=LOC100642495 PE=4 SV=1	LOC100642495	78.947	27.8	17	17	32	0.966	0.945	0.957	1.11	1.261	1.12	0.824	0.906	0.812	1.217	0.00940544	1.373	0.00409306	0.886	0.0251503
A0A6P3DFE7	rRNA methyltransferase 3, mitochondrial OS=Bombus terrestris OX=30195 GN=LOC100651775 PE=4 SV=1	LOC100651775	47.517	7.7	3	3	3	0.847	0.943	0.841	1.281	1.305	1.1	0.964	0.907	0.948	1.401	0.00689574	1.308	0.00965389	1.071	0.164602
A0A6P5HYS8	serine/threonine-protein kinase MARK2 isoform X7 OS=Bombus terrestris OX=30195 GN=LOC100645231 PE=4 SV=1	LOC100645231	119.05	9.5	9	9	12	0.894	0.82	0.838	1.152	1.103	1.115	1.022	1.1	1.051	1.321	0.000661435	1.062	0.0734537	1.243	0.00292714
A0A6P3U7J3	LOW QUALITY PROTEIN: myb-binding protein 1A OS=Bombus terrestris OX=30195 GN=LOC100648763 PE=4 SV=1	LOC100648763	143.88	1.7	2	2	2	0.65	0.643	0.628	1.174	1.369	1.365	1.115	1.132	1.074	2.034	0.00016554	1.177	0.0390696	1.729	8.02431e-06
A0A6P3D629	leishmanolysin-like peptidase OS=Bombus terrestris OX=30195 GN=LOC100644117 PE=4 SV=1	LOC100644117	77.56	5.9	4	3	4	0.965	0.81	0.843	1.12	0.735	1.063	1.004	1.348	1.29	1.115	0.543939	0.801	0.226453	1.391	0.0374626
A0A6P3DLS8	UDP-glucuronosyltransferase 2B15 OS=Bombus terrestris OX=30195 GN=LOC100648003 PE=4 SV=1	LOC100648003	60.557	29.1	13	7	19	0.77	1.376	0.881	1.096	1.04	0.711	0.861	1.478	0.908	0.941	0.842471	0.877	0.618612	1.073	0.786529
A0A6P3UHK1	synembryn-A OS=Bombus terrestris OX=30195 GN=LOC100643597 PE=4 SV=1	LOC100643597	60.482	5.9	3	3	3
A0A6P5HS15	uncharacterized protein LOC100643244 isoform X2 OS=Bombus terrestris OX=30195 GN=LOC100643244 PE=4 SV=1	LOC100643244	14.667	15.7	2	1	4	1.206	1.216	1.365	0.803	0.558	0.793	1.068	1.073	1.1	0.569	0.0101831	0.665	0.0242795	0.856	0.0197963
A0A6P3U4Q9	LOW QUALITY PROTEIN: reticulocalbin-2 OS=Bombus terrestris OX=30195 GN=LOC100649029 PE=4 SV=1	LOC100649029	37.806	30.6	8	8	12	1.164	1.098	1.22	1.264	0.858	1.511	0.658	0.606	0.675	1.043	0.926971	1.874	0.0240522	0.557	0.000194007
A0A6P3UA67	liprin-alpha-1 isoform X5 OS=Bombus terrestris OX=30195 GN=LOC100652138 PE=4 SV=1	LOC100652138	140.45	12.3	14	14	16	1.051	0.813	1.029	1.082	1.004	0.997	1.072	1.041	1.022	1.066	0.466054	0.983	0.592449	1.084	0.357435
A0A6P3DDA4	lysosome-associated membrane glycoprotein 1 OS=Bombus terrestris OX=30195 GN=LOC100650854 PE=4 SV=1	LOC100650854	38.855	2.5	1	1	1
A0A6P3D5C4	28S ribosomal protein S36, mitochondrial OS=Bombus terrestris OX=30195 GN=LOC100645934 PE=4 SV=1	LOC100645934	9.2386	54.1	3	3	14	1.042	1.046	1.27	1.054	0.92	1.123	0.864	0.702	0.834	0.922	0.414402	1.29	0.0425194	0.715	0.0214825
A0A6P5HM18	vacuolar protein sorting-associated protein 35 isoform X1 OS=Bombus terrestris OX=30195 GN=LOC100650114 PE=4 SV=1	LOC100650114	93.257	32.3	23	23	33	1.03	0.806	0.979	0.895	1.091	0.941	1.067	1.129	1.12	1.04	0.690505	0.883	0.10782	1.178	0.092627
A0A6P3D6E6	leucine-rich repeat and immunoglobulin-like domain-containing nogo receptor-interacting protein 2 OS=Bombus terrestris OX=30195 GN=LOC100648620 PE=4 SV=1	LOC100648620	103.4	1.4	1	1	2	0.2	0.192	0.144	0.626	1.37	0.553	2.125	2.326	1.709	4.756	0.00798767	0.414	0.0323649	11.493	5.98003e-05
A0A6P3D7S5	WD repeat-containing protein 92 OS=Bombus terrestris OX=30195 GN=LOC100647456 PE=4 SV=1	LOC100647456	39.848	6.2	2	2	2
A0A6P3DBX9	protein zer-1 homolog OS=Bombus terrestris OX=30195 GN=LOC100648976 PE=4 SV=1	LOC100648976	89.733	1.3	1	1	1	1.017	0.966	0.957	0.915	1.041	0.851	1.09	1.206	1.13	0.955	0.469168	0.819	0.0375992	1.165	0.0122358
A0A6P3UG45	LOW QUALITY PROTEIN: MOB kinase activator-like 3 OS=Bombus terrestris OX=30195 GN=LOC100644279 PE=4 SV=1	LOC100644279	26.585	11.1	2	2	2
A0A6P3D7M8	translocator protein OS=Bombus terrestris OX=30195 GN=LOC100644246 PE=4 SV=1	LOC100644246	19.465	13.5	2	2	3	1.486	1.969	1.451	0.921	0.496	0.855	0.684	0.655	0.598	0.463	0.0219103	1.173	0.562174	0.395	0.000956271
A0A6P3D7L9	protein HID1 OS=Bombus terrestris OX=30195 GN=LOC100642441 PE=4 SV=1	LOC100642441	88.343	3.3	3	3	4	0.827	0.886	1.004	1.113	1.167	1.111	1.068	0.983	0.984	1.248	0.0189986	1.117	0.0249303	1.117	0.147168
A0A6P3UCV1	DDB1- and CUL4-associated factor 7 OS=Bombus terrestris OX=30195 GN=LOC100646684 PE=4 SV=1	LOC100646684	38.972	4.3	1	1	2
A0A6P3DI25	CDK5 regulatory subunit-associated protein 3 OS=Bombus terrestris OX=30195 GN=LOC100645897 PE=4 SV=1	LOC100645897	58.666	22.8	9	9	11	0.778	0.73	0.812	1.162	1.261	1.28	0.947	1.115	1.002	1.596	0.000410526	1.209	0.0279051	1.321	0.00830565
A0A6P3UHW0	RNA-binding protein squid isoform X5 OS=Bombus terrestris OX=30195 GN=LOC100650912 PE=4 SV=1	LOC100650912	34.265	27.5	8	1	24
A0A6P3D717	protein DPCD OS=Bombus terrestris OX=30195 GN=LOC100645514 PE=4 SV=1	LOC100645514	23.282	11.9	2	2	3	0.889	0.925	0.936	1.412	1.183	1.248	0.723	0.866	0.935	1.397	0.00370805	1.523	0.0102059	0.918	0.306027
A0A6P3U0B0	pre-mRNA-splicing factor 18 isoform X2 OS=Bombus terrestris OX=30195 GN=LOC100645368 PE=4 SV=1	LOC100645368	37.368	15.9	4	4	4	1.064	1.244	1.055	1.057	0.945	1.112	0.916	0.954	0.806	0.926	0.348923	1.164	0.0956843	0.796	0.0365619
A0A6P3DD11	Putative secreted protein (Fragment)(predicted) OS=Bombus terrestris OX=30195 GN=LOC100646913 PE=4 SV=1	LOC100646913	9.3827	24.4	3	3	3	0.928	0.903	0.957	1.218	1.059	1.25	0.989	0.945	0.89	1.265	0.0126638	1.249	0.0211172	1.013	0.744297
A0A6P3U599	Cytidine deaminase(predicted) OS=Bombus terrestris OX=30195 GN=LOC100650004 PE=4 SV=1	LOC100650004	13.408	64	5	5	12	0.94	0.983	0.917	1.304	1.078	1.188	0.94	0.806	1.012	1.257	0.0181463	1.294	0.0402011	0.971	0.6592
A0A6P3D7Y7	uracil phosphoribosyltransferase homolog isoform X3 OS=Bombus terrestris OX=30195 GN=LOC100642361 PE=4 SV=1	LOC100642361	26.815	19.1	4	4	4	1.064	1.092	1.09	0.942	0.912	1.018	0.988	1.058	0.942	0.885	0.0214982	0.961	0.446836	0.921	0.0730998
A0A6P3DBJ0	protein archease-like OS=Bombus terrestris OX=30195 GN=LOC100647033 PE=4 SV=1	LOC100647033	17.812	9.7	1	1	1	0.971	1.033	0.967	0.867	0.882	0.908	1.333	1.106	1.12	0.894	0.0115827	0.747	0.00946317	1.198	0.0500865
A0A6P5HZG7	acyl-CoA:lysophosphatidylglycerol acyltransferase 1 isoform X2 OS=Bombus terrestris OX=30195 GN=LOC100647627 PE=4 SV=1	LOC100647627	38.696	28.6	7	7	8	0.908	1	0.92	1.084	1.072	1.026	0.85	1.116	0.992	1.125	0.0265294	1.076	0.383151	1.046	0.662712
A0A6P3U7Q8	protein SGT1 homolog OS=Bombus terrestris OX=30195 GN=LOC100645570 PE=4 SV=1	LOC100645570	24.64	20	3	3	3	0.776	0.914	1.02	1.438	1.101	1.552	0.768	0.724	0.818	1.51	0.0357714	1.771	0.00690146	0.852	0.149664
A0A6P3DCF0	ubiquitin carboxyl-terminal hydrolase 20 OS=Bombus terrestris OX=30195 GN=LOC100643936 PE=4 SV=1	LOC100643936	107.04	3.3	3	3	3	1.094	0.969	1.009	0.824	1.115	1.098	0.973	1.01	1.081	0.989	0.861095	0.991	0.875306	0.997	0.963715
A0A6P3D8I8	cysteine and histidine-rich domain-containing protein OS=Bombus terrestris OX=30195 GN=LOC100646105 PE=4 SV=1	LOC100646105	38.301	38.8	11	11	14	0.935	0.971	0.952	1.208	1.166	1.275	0.796	0.907	0.926	1.277	0.000982428	1.388	0.00365737	0.92	0.15289
A0A6P3TVL4	alanine--glyoxylate aminotransferase 2-like isoform X2 OS=Bombus terrestris OX=30195 GN=LOC100650318 PE=4 SV=1	LOC100650318	53.89	12.8	7	7	9	1.165	1.101	1.216	0.985	0.93	0.822	1.054	0.986	0.966	0.786	0.0160807	0.911	0.18245	0.863	0.019662
A0A6P3U6Y0	Golgi phosphoprotein 3 homolog sauron OS=Bombus terrestris OX=30195 GN=LOC100649723 PE=4 SV=1	LOC100649723	34.483	10.1	3	3	4	0.871	0.686	0.81	1.074	1.192	1.459	1.002	1.086	0.971	1.574	0.0170185	1.218	0.118799	1.292	0.0290783
A0A6P3TRW9	UMP-CMP kinase isoform X2 OS=Bombus terrestris OX=30195 GN=LOC100643649 PE=4 SV=1	LOC100643649	22.606	24.5	4	4	8	0.843	0.958	0.845	1.31	1.282	1.274	0.963	0.822	0.858	1.461	0.000902683	1.463	0.00134627	0.999	0.981257
A0A6P3DCQ1	CHK domain-containing protein(predicted) OS=Bombus terrestris OX=30195 GN=LOC100645600 PE=4 SV=1	LOC100645600	48.513	6.7	3	3	3	0.398	0.362	0.446	0.86	1.2	1.164	1.603	1.599	1.576	2.673	0.00133406	0.675	0.0191524	3.962	2.19413e-05
A0A6P3DIL0	synaptosomal-associated protein 29 OS=Bombus terrestris OX=30195 GN=LOC100645735 PE=4 SV=1	LOC100645735	29.262	23	5	5	9	0.853	1.025	1.011	1.266	1.087	1.317	0.927	0.864	0.874	1.27	0.0450854	1.377	0.00709032	0.922	0.28439
A0A6P3DA66	exocyst complex component 4 OS=Bombus terrestris OX=30195 GN=LOC100642880 PE=4 SV=1	LOC100642880	17.933	31	4	4	4	1.079	0.99	1.053	1.075	1.031	0.986	0.92	1.057	0.956	0.99	0.801113	1.054	0.327198	0.939	0.261859
A0A6P3UIH8	LOW QUALITY PROTEIN: tubulin-specific chaperone E OS=Bombus terrestris OX=30195 GN=LOC100651515 PE=4 SV=1	LOC100651515	60.96	3.4	2	2	2	0.78	0.761	0.808	1.39	1.411	1.36	0.718	0.905	0.986	1.771	9.65073e-06	1.595	0.0075592	1.111	0.372967
A0A6P5I2R2	AP-1 complex subunit gamma-1 isoform X9 OS=Bombus terrestris OX=30195 GN=LOC100648178 PE=4 SV=1	LOC100648178	96.754	16.8	11	11	12	1.196	1.086	1.148	0.902	1.022	0.891	0.966	0.872	0.851	0.821	0.0187171	1.047	0.481667	0.784	0.00697138
A0A6P5IE28	catenin alpha OS=Bombus terrestris OX=30195 GN=LOC100648462 PE=4 SV=1	LOC100648462	101.4	2.5	1	1	1	0.919	0.712	1.045	0.516	1.65	1.071	1.071	1.456	0.712	1.21	0.801655	0.999	0.876867	1.21	0.530993
A0A6P3DDF6	Putative secreted protein(predicted) OS=Bombus terrestris OX=30195 GN=LOC100643086 PE=4 SV=1	LOC100643086	16.048	15.2	2	2	5	0.936	1.147	1.275	1.031	0.965	1.079	0.668	0.887	1.087	0.916	0.447644	1.164	0.304953	0.787	0.208595
A0A6P3U5W1	trans-1,2-dihydrobenzene-1,2-diol dehydrogenase OS=Bombus terrestris OX=30195 GN=LOC100649548 PE=4 SV=1	LOC100649548	37.29	60.2	17	17	34	0.754	1.129	0.822	1.122	1.087	1.065	1.047	1.081	1.093	1.21	0.170785	1.016	0.459989	1.191	0.198626
A0A6P3TL90	40S ribosomal protein S28 OS=Bombus terrestris OX=30195 GN=LOC105665663 PE=4 SV=1	LOC105665663	7.3855	32.3	2	2	4	1.016	0.949	0.962	1.369	1.287	1.386	0.808	0.756	0.78	1.381	0.000480227	1.724	5.3472e-05	0.801	0.00143479
A0A6P3DD79	alpha-tocopherol transfer protein-like OS=Bombus terrestris OX=30195 GN=LOC100649890 PE=4 SV=1	LOC100649890	35.261	7.8	2	2	3
A0A6P3DFS5	membrane-associated protein Hem OS=Bombus terrestris OX=30195 GN=LOC100650459 PE=4 SV=1	LOC100650459	128.23	3.6	4	4	4	1.037	0.795	1.029	0.971	1.09	0.989	1.09	1.049	1.108	1.066	0.499198	0.939	0.181305	1.135	0.206703
A0A6P3DHI1	LOW QUALITY PROTEIN: M-phase phosphoprotein 6 OS=Bombus terrestris OX=30195 GN=LOC100650226 PE=4 SV=1	LOC100650226	17.869	8.1	1	1	1	0.845	0.799	0.888	1.372	1.105	1.316	0.789	1.005	1.009	1.498	0.00535748	1.353	0.043993	1.107	0.330254
A0A6P3DKW6	methionine--tRNA ligase, mitochondrial isoform X1 OS=Bombus terrestris OX=30195 GN=LOC100652212 PE=4 SV=1	LOC100652212	75.388	22.9	13	13	14	1.239	1.201	1.2	0.667	0.699	0.9	1.186	0.993	1.169	0.623	0.00672008	0.677	0.022152	0.92	0.208772
A0A6P3DA99	DNA damage-binding protein 1 OS=Bombus terrestris OX=30195 GN=LOC100650523 PE=4 SV=1	LOC100650523	130.47	23.1	26	26	36	1.009	0.97	0.938	0.984	1.042	1.002	0.958	1.105	1.036	1.038	0.237468	0.977	0.651086	1.062	0.270116
A0A6P3TUL3	nuclear valosin-containing protein-like isoform X2 OS=Bombus terrestris OX=30195 GN=LOC100647802 PE=4 SV=1	LOC100647802	103.43	7.8	7	7	8	1.196	1.062	1.161	1.082	0.793	1.148	0.906	0.96	0.84	0.884	0.325639	1.117	0.456919	0.791	0.0112598
A0A6P3TY80	cytochrome b-c1 complex subunit Rieske, mitochondrial isoform X1 OS=Bombus terrestris OX=30195 GN=LOC100644605 PE=4 SV=1	LOC100644605	29.7	56.6	12	12	67	1.082	1.065	1.108	0.752	0.82	0.73	1.223	1.084	1.235	0.707	0.000695581	0.65	0.00139478	1.088	0.129303
A0A6P3DCZ4	selenoprotein F OS=Bombus terrestris OX=30195 GN=LOC100650767 PE=4 SV=1	LOC100650767	17.609	40.6	7	7	11	0.731	0.792	0.794	1.409	1.431	1.663	0.701	0.763	0.818	1.943	0.000368563	1.973	0.000604576	0.985	0.768213
A0A6P3DN50	Dopamine N-acetyltransferase(predicted) OS=Bombus terrestris OX=30195 GN=LOC100644990 PE=4 SV=1	LOC100644990	27.197	12.1	2	2	3	1.492	1.376	1.443	0.581	0.609	0.632	1.058	1.046	0.956	0.423	1.41291e-05	0.595	0.000210247	0.71	0.000988465
A0A6P3UA76	E3 ubiquitin-protein ligase RING1 OS=Bombus terrestris OX=30195 GN=LOC100648881 PE=4 SV=1	LOC100648881	44.829	2.7	1	1	1	0.31	0.381	0.325	1.577	1.54	1.112	1.481	1.16	1.253	4.162	0.000387245	1.086	0.60225	3.833	0.000147719
A0A6P3U5W0	Protein stoned-B(predicted) OS=Bombus terrestris OX=30195 GN=LOC100643209 PE=4 SV=1	LOC100643209	234.77	1	1	1	1	1.171	0.798	1.181	1.032	1.176	1.066	0.941	0.994	0.771	1.039	0.714928	1.21	0.0876991	0.859	0.39956
A0A6P5IHK3	phospholipase B1, membrane-associated-like isoform X1 OS=Bombus terrestris OX=30195 GN=LOC100648006 PE=4 SV=1	LOC100648006	46.921	17	7	6	8	0.856	0.871	0.906	1.088	1.08	1.092	1.042	1.068	1.076	1.238	0.000235361	1.023	0.0874111	1.21	0.000598335
A0A6P3DK65	hemocytin isoform X2 OS=Bombus terrestris OX=30195 GN=LOC100642980 PE=4 SV=1	LOC100642980	440.59	20.5	64	64	86	1.181	1.017	1.038	0.837	0.901	0.941	0.969	1.052	1.194	0.828	0.0316435	0.833	0.0612906	0.994	0.92191
A0A6P3TRN7	transcriptional activator protein Pur-beta isoform X4 OS=Bombus terrestris OX=30195 GN=LOC100652239 PE=4 SV=1	LOC100652239	42.887	40.9	11	1	32	0.903	0.922	0.896	1.31	1.067	1.027	0.902	0.94	1.178	1.251	0.0455121	1.127	0.341962	1.11	0.308248
A0A6P3D8V8	estradiol 17-beta-dehydrogenase 2 isoform X2 OS=Bombus terrestris OX=30195 GN=LOC100645241 PE=4 SV=1	LOC100645241	43.059	31.6	9	9	16	0.495	0.403	0.454	1.785	1.696	1.56	0.78	0.74	0.93	3.729	5.0619e-05	2.058	0.000801818	1.812	0.00288951
A0A6P3TUY6	von Willebrand factor A domain-containing protein 9 OS=Bombus terrestris OX=30195 GN=LOC100644747 PE=4 SV=1	LOC100644747	55.681	5.7	2	2	2	0.89	0.96	0.982	1.117	1.043	1.222	0.957	1.024	0.953	1.194	0.0321425	1.153	0.052312	1.036	0.397936
A0A6P3TMT2	LOW QUALITY PROTEIN: conserved oligomeric Golgi complex subunit 4 OS=Bombus terrestris OX=30195 GN=LOC100651757 PE=4 SV=1	LOC100651757	84.327	4.3	4	4	4
A0A6P3TUG1	eukaryotic translation initiation factor 4E-1A isoform X2 OS=Bombus terrestris OX=30195 GN=LOC100647630 PE=4 SV=1	LOC100647630	24.803	38.5	7	7	9	0.948	1.008	0.944	1.13	1.069	1.114	1.046	0.896	0.949	1.142	0.00777473	1.146	0.0455986	0.997	0.929358
A0A6P3DBV4	lipopolysaccharide-induced tumor necrosis factor-alpha factor homolog OS=Bombus terrestris OX=30195 GN=LOC100647504 PE=4 SV=1	LOC100647504	19.349	8.9	1	1	1
A0A6P3DFU7	N-alpha-acetyltransferase 38-B, NatC auxiliary subunit OS=Bombus terrestris OX=30195 GN=LOC100643208 PE=4 SV=1	LOC100643208	11.299	20.8	1	1	1
A0A6P3UHT6	putative sodium-dependent multivitamin transporter OS=Bombus terrestris OX=30195 GN=LOC100642475 PE=4 SV=1	LOC100642475	65.547	4.2	2	2	2	0.587	1.086	0.748	0.983	1.194	1.017	1.406	1.156	1.001	1.319	0.180366	0.896	0.421137	1.472	0.1157
A0A6P3D902	myosin-IA OS=Bombus terrestris OX=30195 GN=LOC100645830 PE=4 SV=1	LOC100645830	117.59	16.7	15	15	20	0.761	0.627	0.768	1.036	1.26	0.898	1.288	1.275	1.202	1.481	0.0306613	0.848	0.158984	1.746	0.0012812
A0A6P3UKE4	ecotropic viral integration site 5 ortholog isoform X4 OS=Bombus terrestris OX=30195 GN=LOC100645045 PE=4 SV=1	LOC100645045	96.466	2.7	2	2	2
A0A6P3U4A3	ribosome biogenesis protein BOP1 homolog OS=Bombus terrestris OX=30195 GN=LOC100642762 PE=4 SV=1	LOC100642762	100.61	1.8	1	1	1
A0A6P3DDW4	LOW QUALITY PROTEIN: valine--tRNA ligase OS=Bombus terrestris OX=30195 GN=LOC100646631 PE=4 SV=1	LOC100646631	133.91	12.8	15	15	18	0.955	0.791	0.881	1.025	1.202	1.039	1.055	1.09	1.022	1.243	0.0432703	1.031	0.627421	1.206	0.0302831
A0A6P3DAL4	adenylate cyclase type 2 OS=Bombus terrestris OX=30195 GN=LOC100647623 PE=4 SV=1	LOC100647623	116.85	6.5	6	6	6	1.398	1.422	0.835	0.794	0.74	0.764	1.144	1.008	1.11	0.629	0.0683194	0.704	0.0012782	0.892	0.653346
A0A6P3DB78	vam6/Vps39-like protein OS=Bombus terrestris OX=30195 GN=LOC100651841 PE=4 SV=1	LOC100651841	101.65	12.4	10	10	12	0.953	0.818	0.849	1.07	1.076	1.108	1.004	1.006	0.961	1.242	0.00980937	1.095	0.00782134	1.134	0.0575944
A0A6P3DCL5	autophagy-related protein 16-1 isoform X2 OS=Bombus terrestris OX=30195 GN=LOC100645758 PE=4 SV=1	LOC100645758	61.512	1.8	1	1	1	0.942	0.936	0.949	1.119	1.123	1.126	1.017	1.073	0.86	1.191	2.32929e-06	1.142	0.109328	1.044	0.597451
A0A6P3U693	peptidyl-alpha-hydroxyglycine alpha-amidating lyase 1 isoform X1 OS=Bombus terrestris OX=30195 GN=LOC100644430 PE=4 SV=1	LOC100644430	59.727	3.2	1	1	1
A0A6P3DLQ0	LOW QUALITY PROTEIN: zinc finger RNA-binding protein OS=Bombus terrestris OX=30195 GN=LOC100648347 PE=4 SV=1	LOC100648347	108.56	23.6	18	18	24	0.766	0.799	0.811	1.264	1.164	1.174	1.078	0.95	1.016	1.516	0.000184737	1.183	0.0197515	1.281	0.00361147
A0A6P3DFZ9	MLL3_0 protein(predicted) OS=Bombus terrestris OX=30195 GN=LOC100646992 PE=4 SV=1	LOC100646992	12.521	12.7	1	1	1	1.473	1.672	1.247	0.634	0.838	0.762	0.812	0.986	0.762	0.509	0.00460603	0.873	0.292078	0.583	0.00940871
A0A6P3U301	60S ribosomal protein L30 OS=Bombus terrestris OX=30195 GN=LOC100647508 PE=4 SV=1	LOC100647508	12.535	59.6	6	6	12	1.097	1.08	1.118	0.99	1.045	0.964	0.748	1.076	1.072	0.91	0.0213399	1.036	0.714401	0.879	0.303068
A0A6P3TS99	GAS2-like protein pickled eggs isoform X2 OS=Bombus terrestris OX=30195 GN=LOC100643453 PE=4 SV=1	LOC100643453	99.105	2.3	2	2	3	1.303	1.15	1.243	1.136	0.607	1.332	0.82	0.796	0.761	0.832	0.386408	1.294	0.442869	0.643	0.000484201
A0A6P3U2L5	Apoptosis-stimulating of p53 protein(predicted) OS=Bombus terrestris OX=30195 GN=LOC100646232 PE=4 SV=1	LOC100646232	139.27	1.9	2	2	3	0.242	0.231	0.211	2.321	1.51	3.423	0.28	0.401	0.418	10.605	0.000650896	6.601	0.00233304	1.607	0.02605
A0A6P5HSX2	Fk506-binding protein 5(predicted) OS=Bombus terrestris OX=30195 GN=LOC100650672 PE=4 SV=1	LOC100650672	20.926	4.8	1	1	1	1.506	1.908	1.023	0.461	0.62	0.637	1.004	0.751	1.338	0.387	0.0113878	0.555	0.0437723	0.697	0.221778
A0A6P3UHI6	nucleoporin NUP53 OS=Bombus terrestris OX=30195 GN=LOC105666944 PE=4 SV=1	LOC105666944	34.118	14.1	3	3	3	1.356	1.605	1.333	0.919	0.742	0.778	0.917	0.767	0.746	0.568	0.00298112	1.004	0.969873	0.566	0.00289151
A0A6P5I8P6	F-box only protein 22(predicted) OS=Bombus terrestris OX=30195 GN=LOC100649521 PE=4 SV=1	LOC100649521	38.435	6.6	2	2	2	0.747	0.839	0.741	1.256	1.22	1.234	0.987	1.009	1.115	1.594	0.000336303	1.193	0.00992712	1.337	0.00613016
A0A6P3DFH3	protein MEMO1 OS=Bombus terrestris OX=30195 GN=LOC100647073 PE=4 SV=1	LOC100647073	33.331	19.3	6	6	8	0.895	0.867	0.956	1.094	1.187	1.121	0.92	1.098	1.082	1.252	0.00393415	1.097	0.195982	1.141	0.111879
A0A6P3U6L4	PDZ domain-containing protein 2(predicted) OS=Bombus terrestris OX=30195 GN=LOC105666313 PE=4 SV=1	LOC105666313	30.723	22.5	5	5	8	1.479	1.34	1.186	0.488	0.662	0.382	0.912	1.407	1.3	0.383	0.00458847	0.423	0.0138892	0.904	0.482507
A0A6P3D870	LOW QUALITY PROTEIN: caspase-1 OS=Bombus terrestris OX=30195 GN=LOC100645000 PE=4 SV=1	LOC100645000	34.031	11.3	3	3	3	0.89	0.936	0.79	1.005	1.087	1.291	0.934	0.933	1.053	1.293	0.0468156	1.159	0.163874	1.116	0.160172
A0A6P3D9L1	laccase-1 isoform X2 OS=Bombus terrestris OX=30195 GN=LOC100643728 PE=4 SV=1	LOC100643728	83.059	5.1	3	3	3
A0A6P3UE98	uncharacterized F-box/LRR-repeat protein C02F5.7 isoform X2 OS=Bombus terrestris OX=30195 GN=LOC100643394 PE=4 SV=1	LOC100643394	59.217	10.1	4	4	6	1.061	0.914	1.01	0.81	0.907	0.878	1.182	1.283	1.081	0.869	0.065433	0.732	0.00652491	1.188	0.0602645
A0A6P3DDK6	protein fem-1 homolog B OS=Bombus terrestris OX=30195 GN=LOC100643164 PE=4 SV=1	LOC100643164	73.901	2.4	1	1	1
A0A6P3D6B7	LOW QUALITY PROTEIN: hsp90 co-chaperone Cdc37 OS=Bombus terrestris OX=30195 GN=LOC100647650 PE=4 SV=1	LOC100647650	46.858	10.9	3	3	5	0.718	0.933	0.892	1.002	1.477	1.224	0.81	1.075	1.012	1.456	0.0554796	1.278	0.164301	1.139	0.334476
A0A6P3U4T1	AKAP2_C domain-containing protein(predicted) OS=Bombus terrestris OX=30195 GN=LOC100642700 PE=4 SV=1	LOC100642700	32.079	2.8	1	1	1
A0A6P5I9K0	zinc finger FYVE domain-containing protein 9 isoform X3 OS=Bombus terrestris OX=30195 GN=LOC100649780 PE=4 SV=1	LOC100649780	159.41	8.7	12	12	13	1.143	1.028	1.033	1	0.883	1.011	0.93	1.083	0.901	0.903	0.138731	0.993	0.942699	0.909	0.218547
A0A6P5I3K8	angiotensin-converting enzyme OS=Bombus terrestris OX=30195 GN=LOC100648879 PE=4 SV=1	LOC100648879	79.589	2.7	1	1	1
A0A6P3DB48	annulin isoform X1 OS=Bombus terrestris OX=30195 GN=LOC100650808 PE=4 SV=1	LOC100650808	87.143	38.2	22	22	31	1.047	0.919	1.008	0.964	1.05	0.909	1.034	1.096	1.038	0.983	0.773374	0.923	0.148903	1.065	0.209398
A0A6P5I8A1	coiled-coil domain-containing protein 50 isoform X2 OS=Bombus terrestris OX=30195 GN=LOC100644469 PE=4 SV=1	LOC100644469	40.157	4.1	1	1	1	1.036	1.204	1.203	0.933	0.876	0.874	1.052	0.846	1.147	0.779	0.0103986	0.881	0.27009	0.884	0.282224
A0A6P3DI85	prolyl 3-hydroxylase OGFOD1 OS=Bombus terrestris OX=30195 GN=LOC100652292 PE=4 SV=1	LOC100652292	69.93	2.2	1	1	1
A0A6P5HMK0	Proteasome assembly chaperone 1(predicted) OS=Bombus terrestris OX=30195 GN=LOC100647534 PE=4 SV=1	LOC100647534	23.918	18.9	3	3	3	0.95	1.573	1.064	0.91	0.977	0.952	0.996	0.923	0.793	0.791	0.244462	1.047	0.517151	0.756	0.194144
A0A6P3U0X2	neurochondrin homolog OS=Bombus terrestris OX=30195 GN=LOC105665758 PE=4 SV=1	LOC105665758	84.066	29.2	21	21	38	1.097	0.74	0.926	0.795	1.055	0.77	1.138	1.388	1.285	0.948	0.755422	0.687	0.029849	1.379	0.0606718
A0A6P3DG28	probable 39S ribosomal protein L49, mitochondrial OS=Bombus terrestris OX=30195 GN=LOC100647665 PE=4 SV=1	LOC100647665	21.881	25.8	4	4	5	1.121	1.207	1.266	1.019	0.966	0.971	1.039	0.792	0.811	0.822	0.0077427	1.119	0.247265	0.735	0.028515
A0A6P3DMV0	ATP-binding cassette sub-family D member 3 OS=Bombus terrestris OX=30195 GN=LOC100646327 PE=4 SV=1	LOC100646327	76.113	6.5	4	4	5	0.592	0.552	0.583	1.371	1.669	1.14	1.179	1.028	1.034	2.42	0.00147044	1.29	0.108854	1.877	0.000222909
A0A6P3DDV0	proteasome inhibitor PI31 subunit OS=Bombus terrestris OX=30195 GN=LOC100647742 PE=4 SV=1	LOC100647742	30.975	27.5	6	6	10	1.034	1.174	1.069	1.038	0.971	1.128	0.846	0.943	0.863	0.957	0.487106	1.183	0.0377947	0.809	0.0139495
A0A6P3TZU1	hyccin isoform X5 OS=Bombus terrestris OX=30195 GN=LOC100651760 PE=4 SV=1	LOC100651760	51.109	6.2	3	3	3	1.066	0.901	1.076	1.108	1.014	1.155	0.824	1.034	0.967	1.077	0.334946	1.16	0.122492	0.928	0.442234
A0A6P3U8N7	LOW QUALITY PROTEIN: 39S ribosomal protein L10, mitochondrial OS=Bombus terrestris OX=30195 GN=LOC100645651 PE=4 SV=1	LOC100645651	29.293	10.3	2	2	2	1.106	0.907	1.001	1.128	1.058	0.943	1.077	1.051	0.875	1.038	0.650088	1.042	0.638558	0.996	0.960537
A0A6P5I2U8	LOW QUALITY PROTEIN: biotin--protein ligase OS=Bombus terrestris OX=30195 GN=LOC100642502 PE=4 SV=1	LOC100642502	111.7	2.8	3	3	3
A0A6P3TWH0	long-chain fatty acid transport protein 4 OS=Bombus terrestris OX=30195 GN=LOC100642200 PE=4 SV=1	LOC100642200	70.368	6.9	4	4	4	0.844	0.866	1.038	1.26	1.325	0.995	0.912	0.951	0.929	1.303	0.0758815	1.282	0.0537532	1.016	0.777066
A0A6P3D4L4	neutral alpha-glucosidase AB isoform X4 OS=Bombus terrestris OX=30195 GN=LOC100644473 PE=4 SV=1	LOC100644473	106.44	23.3	21	21	39	0.883	0.831	0.859	1.231	1.354	1.28	0.864	0.946	0.902	1.502	0.000242069	1.425	0.000743004	1.054	0.17282
A0A6P5I712	ATP-binding cassette sub-family F member 3 isoform X2 OS=Bombus terrestris OX=30195 GN=LOC100650667 PE=4 SV=1	LOC100650667	73.793	14.8	7	7	10	1.073	0.87	0.952	0.963	1.008	1.032	1.147	1.064	1.036	1.037	0.566883	0.925	0.101477	1.122	0.158815
A0A6P3DK17	LOW QUALITY PROTEIN: thioredoxin domain-containing protein 9 OS=Bombus terrestris OX=30195 GN=LOC100644419 PE=4 SV=1	LOC100644419	24.944	17.2	4	4	5	1.177	1.147	1.095	1.042	1.034	0.992	0.953	0.922	0.835	0.897	0.0142913	1.132	0.0420788	0.793	0.006556
A0A6P3DIX1	pro-resilin OS=Bombus terrestris OX=30195 GN=LOC100643065 PE=4 SV=1	LOC100643065	28.411	24.5	3	3	3	0.972	1.228	1.224	0.846	1.064	0.836	0.904	0.889	1.203	0.802	0.115271	0.917	0.54267	0.875	0.332679
A0A6P3TVM6	mitochondrial folate transporter/carrier OS=Bombus terrestris OX=30195 GN=LOC100648519 PE=4 SV=1	LOC100648519	37.76	7.8	3	3	3
A0A6P3DDZ5	NADH dehydrogenase [ubiquinone] flavoprotein 3, mitochondrial(predicted) OS=Bombus terrestris OX=30195 GN=LOC100650369 PE=4 SV=1	LOC100650369	11.16	48	5	5	18	0.963	0.958	1.049	0.921	0.918	0.932	1.175	1.072	1.214	0.933	0.0828914	0.801	0.00415367	1.165	0.0324811
A0A6P3DEQ2	DNA replication licensing factor Mcm3 OS=Bombus terrestris OX=30195 GN=LOC100644457 PE=4 SV=1	LOC100644457	91.237	3	2	2	2
A0A6P3DE92	ATP synthase subunit delta, mitochondrial OS=Bombus terrestris OX=30195 GN=LOC100645765 PE=4 SV=1	LOC100645765	17.361	77	10	10	71	1.015	1.08	1.089	0.87	0.833	0.886	1.121	0.951	1.089	0.813	0.00198793	0.819	0.0215148	0.993	0.874827
A0A6P3DCT7	39S ribosomal protein L41, mitochondrial OS=Bombus terrestris OX=30195 GN=LOC100642220 PE=4 SV=1	LOC100642220	19.653	17.2	3	3	4
A0A6P3DAU9	mediator of RNA polymerase II transcription subunit 20 OS=Bombus terrestris OX=30195 GN=LOC100644602 PE=4 SV=1	LOC100644602	22.98	6.8	1	1	1
A0A6P3DES6	calmodulin OS=Bombus terrestris OX=30195 GN=LOC100649704 PE=4 SV=1	LOC100649704	16.81	47.7	8	7	44	0.86	0.933	0.9	1.115	1.169	1.12	1.019	0.983	0.986	1.264	0.00110654	1.139	0.00235606	1.11	0.016423
A0A6P3DAU8	long-chain-fatty-acid--CoA ligase 4 isoform X3 OS=Bombus terrestris OX=30195 GN=LOC100648828 PE=4 SV=1	LOC100648828	79.603	35.1	21	20	35	1.066	0.883	0.951	1.009	1.22	0.925	1.052	1.072	0.998	1.088	0.460736	1.01	0.965596	1.077	0.264132
A0A6P3DCP8	V-type proton ATPase 116 kDa subunit a isoform X2 OS=Bombus terrestris OX=30195 GN=LOC100644609 PE=4 SV=1	LOC100644609	96.563	23.8	19	3	42	0.99	0.993	0.95	1.109	1.043	1.061	0.994	0.98	1.107	1.095	0.0171742	1.043	0.368716	1.05	0.307658
A0A6P3U1H3	N-alpha-acetyltransferase 25, NatB auxiliary subunit OS=Bombus terrestris OX=30195 GN=LOC100648561 PE=4 SV=1	LOC100648561	103.92	9.7	8	8	8	0.886	0.786	0.856	1.264	1.356	1.24	0.757	1.012	0.968	1.527	0.000696159	1.41	0.0204306	1.083	0.494992
A0A6P3D7T9	dynactin subunit 2 OS=Bombus terrestris OX=30195 GN=LOC100645825 PE=4 SV=1	LOC100645825	45.715	52.1	18	18	30	0.963	1.108	1.054	1.077	1.053	1.107	0.934	0.883	0.905	1.036	0.446775	1.189	0.00134394	0.871	0.036369
A0A6P5HSH5	NADPH-dependent diflavin oxidoreductase 1 isoform X5 OS=Bombus terrestris OX=30195 GN=LOC100646661 PE=4 SV=1	LOC100646661	114.54	6.1	4	4	6	0.885	0.88	1.015	1.055	0.986	0.941	1.258	0.924	1.072	1.073	0.281339	0.916	0.445078	1.171	0.205944
A0A6P3U4K8	serine/threonine-protein phosphatase PP1-beta catalytic subunit isoform X5 OS=Bombus terrestris OX=30195 GN=LOC100647345 PE=4 SV=1	LOC100647345	37.549	37.8	11	6	23	1.054	1.144	1.081	0.99	0.974	1.007	0.811	1.094	1.038	0.906	0.0196813	1.01	0.858427	0.898	0.291626
A0A6P3DJ04	PHD finger-like domain-containing protein 5A OS=Bombus terrestris OX=30195 GN=LOC100651627 PE=4 SV=1	LOC100651627	11.523	27.5	3	3	3	0.974	1.07	0.984	1.196	1.083	1.377	0.727	0.793	0.863	1.207	0.0716269	1.534	0.00760302	0.787	0.0139944
A0A6P5I4E3	filamin-A isoform X5 OS=Bombus terrestris OX=30195 GN=LOC100645301 PE=4 SV=1	LOC100645301	99.023	70.8	53	2	209	1.342	1.372	1.185	0.665	0.632	0.652	0.968	1.238	1.149	0.5	0.000134353	0.581	0.00193079	0.86	0.148715
A0A6P5I893	eukaryotic translation initiation factor 2 subunit 3, Y-linked isoform X3 OS=Bombus terrestris OX=30195 GN=LOC100651661 PE=4 SV=1	LOC100651661	51.464	40.4	16	16	23	1.025	1.033	1.009	1.008	1.054	0.96	0.922	1.089	0.971	0.985	0.608355	1.013	0.801888	0.972	0.57239
A0A6P3DD08	adenylate kinase OS=Bombus terrestris OX=30195 GN=LOC100652241 PE=4 SV=1	LOC100652241	28.27	57.1	15	15	54	1.04	1.075	1.019	1.052	0.998	0.97	1.062	0.915	1.08	0.964	0.258884	0.988	0.870828	0.975	0.644649
A0A6P3DGH2	XylA protein (Fragment)(predicted) OS=Bombus terrestris OX=30195 GN=LOC100646039 PE=4 SV=1	LOC100646039	53.16	15.9	8	8	8	1.253	1.5	1.228	0.722	1.046	0.868	0.922	0.77	0.794	0.662	0.0280331	1.06	0.698021	0.624	0.00512259
A0A6P3DB01	nucleolin OS=Bombus terrestris OX=30195 GN=LOC100644519 PE=4 SV=1	LOC100644519	70.916	4.5	3	3	3
A0A6P3DC21	persulfide dioxygenase ETHE1, mitochondrial isoform X1 OS=Bombus terrestris OX=30195 GN=LOC100647153 PE=4 SV=1	LOC100647153	30.772	49.3	10	10	24	0.969	1.112	1.013	1.136	0.993	1.153	0.904	0.842	0.903	1.061	0.402644	1.239	0.0159895	0.856	0.0302485
A0A6P5IAL7	methionine aminopeptidase 2 OS=Bombus terrestris OX=30195 GN=LOC100650975 PE=4 SV=1	LOC100650975	52.232	39.2	14	14	24	1.091	1.037	1.09	0.921	0.993	0.984	0.909	1.005	0.944	0.901	0.0224517	1.014	0.725396	0.888	0.024154
A0A6P3UJ85	saccharopine dehydrogenase-like oxidoreductase isoform X1 OS=Bombus terrestris OX=30195 GN=LOC100651397 PE=4 SV=1	LOC100651397	47.407	41.8	16	2	29	1.176	1.037	1.188	0.788	0.894	0.686	1.079	1.179	1.151	0.696	0.0142095	0.695	0.0102924	1.002	0.948147
A0A6P3UD62	tumor protein p63-regulated gene 1-like protein isoform X2 OS=Bombus terrestris OX=30195 GN=LOC100643787 PE=4 SV=1	LOC100643787	31.565	10.5	2	2	2	0.969	1.076	1.071	1.138	1.035	1.168	0.906	0.916	0.86	1.072	0.237972	1.246	0.00624615	0.861	0.0191845
A0A6P3D7Z7	deleted in autism protein 1 homolog OS=Bombus terrestris OX=30195 GN=LOC100645867 PE=4 SV=1	LOC100645867	47.603	7	2	2	2
A0A6P3U4P8	ninjurin-1 OS=Bombus terrestris OX=30195 GN=LOC105666130 PE=4 SV=1	LOC105666130	26.063	8.5	1	1	1	0.812	0.975	0.744	1.096	1.093	1.377	1.265	1.009	0.79	1.409	0.0359704	1.164	0.352302	1.211	0.318913
A0A6P5HUK8	nuclear pore complex protein Nup88 OS=Bombus terrestris OX=30195 GN=LOC100649143 PE=4 SV=1	LOC100649143	80.535	10.2	7	7	7	1.051	0.919	0.936	1.033	0.995	1.036	1.03	1.129	1.094	1.054	0.282565	0.942	0.118338	1.119	0.0846222
A0A6P3TRW7	peroxidase isoform X5 OS=Bombus terrestris OX=30195 GN=LOC100646028 PE=4 SV=1	LOC100646028	85.392	18.7	10	10	16	0.982	1.031	1.056	1.118	1.062	1.143	0.872	0.982	0.893	1.083	0.0596915	1.21	0.0106722	0.895	0.0568313
A0A6P3U4J9	reticulon-1-A isoform X6 OS=Bombus terrestris OX=30195 GN=LOC105666097 PE=4 SV=1	LOC105666097	21.959	44.9	7	1	17	0.806	0.891	0.846	1.278	0.918	2.098	0.874	0.68	0.748	1.689	0.126146	1.865	0.0855242	0.905	0.256225
A0A6P3DG20	ATP synthase-coupling factor 6, mitochondrial OS=Bombus terrestris OX=30195 GN=LOC100644568 PE=4 SV=1	LOC100644568	10.791	35.8	5	5	17	0.803	1.094	0.873	1.341	0.903	1.082	1.111	0.785	1.139	1.201	0.291214	1.096	0.607515	1.096	0.599723
A0A6P5IAH6	Antitrypsin(predicted) OS=Bombus terrestris OX=30195 GN=LOC100648602 PE=4 SV=1	LOC100648602	98.28	41.8	26	19	105	0.697	0.954	0.692	1.125	1.289	1.996	0.621	0.592	0.688	1.882	0.0390457	2.32	0.0104144	0.811	0.157161
A0A6P3DM17	NADH dehydrogenase [ubiquinone] 1 alpha subcomplex subunit 9, mitochondrial isoform X1 OS=Bombus terrestris OX=30195 GN=LOC100644083 PE=4 SV=1	LOC100644083	45.781	56.5	19	19	95	1.116	1.046	1.058	0.74	0.758	0.704	1.257	1.167	1.254	0.684	0.000210219	0.599	9.62589e-05	1.142	0.013534
A0A6P3DEK9	mediator of RNA polymerase II transcription subunit 10 OS=Bombus terrestris OX=30195 GN=LOC100647975 PE=4 SV=1	LOC100647975	15.199	15.3	1	1	1
A0A6P3DJS0	60S ribosomal protein L4 OS=Bombus terrestris OX=30195 GN=LOC100649638 PE=4 SV=1	LOC100649638	49.334	36.6	14	14	22	0.783	0.68	0.831	0.76	0.88	0.713	1.611	1.554	1.556	1.026	0.786388	0.498	0.00038241	2.058	0.000280033
A0A6P3UG23	protein TSSC1 OS=Bombus terrestris OX=30195 GN=LOC100651270 PE=4 SV=1	LOC100651270	42.758	19.1	6	6	6	0.918	0.95	0.877	1.195	1.086	1.156	1.018	0.995	0.954	1.252	0.00349288	1.158	0.0123694	1.081	0.0599784
A0A6P3DFI3	ragulator complex protein LAMTOR2 OS=Bombus terrestris OX=30195 GN=LOC100643005 PE=4 SV=1	LOC100643005	13.795	50	4	4	7	0.86	1.059	1.031	1.285	1.052	1.299	0.885	0.798	0.817	1.233	0.0923827	1.454	0.00791987	0.847	0.0886982
A0A6P3UAU8	metaxin-2 OS=Bombus terrestris OX=30195 GN=LOC100643298 PE=4 SV=1	LOC100643298	30.037	15.5	4	4	9	1.04	1.116	1.065	0.834	0.987	0.768	1.041	1.121	1.178	0.804	0.0434684	0.775	0.0343904	1.037	0.44111
A0A6P3DNA7	60S acidic ribosomal protein P1 OS=Bombus terrestris OX=30195 GN=LOC100652184 PE=4 SV=1	LOC100652184	11.615	45	3	3	8	1.268	1.613	1.475	1.227	0.535	1.22	0.46	0.507	0.44	0.685	0.195225	2.119	0.0700118	0.323	0.000160493
A0A6P3DGV8	MAP kinase-interacting serine/threonine-protein kinase 1 OS=Bombus terrestris OX=30195 GN=LOC100651498 PE=4 SV=1	LOC100651498	58.977	3	1	1	1	1.059	1.122	0.936	1.214	0.898	0.925	0.983	1.01	1.01	0.974	0.781115	1.011	0.985423	0.963	0.558969
A0A6P3DMA0	serine/threonine-protein phosphatase alpha-2 isoform OS=Bombus terrestris OX=30195 GN=LOC100645394 PE=4 SV=1	LOC100645394	37.428	48.6	13	8	26	1.124	1.1	1.144	0.869	0.959	0.891	0.882	1.124	1.127	0.807	0.00246842	0.868	0.190419	0.93	0.392276
A0A6P3TTZ9	glutamate receptor ionotropic, kainate 2 OS=Bombus terrestris OX=30195 GN=LOC105666090 PE=4 SV=1	LOC105666090	100.86	1.3	1	1	1	1.025	1.066	1.059	1.295	0.764	1.042	0.846	1.119	0.925	0.984	0.814484	1.073	0.770032	0.917	0.327548
A0A6P3DF07	LOW QUALITY PROTEIN: LETM1 domain-containing protein 1 OS=Bombus terrestris OX=30195 GN=LOC100642583 PE=4 SV=1	LOC100642583	41.464	2.6	1	1	1	0.803	0.927	1.087	0.967	1.146	0.822	1.03	1.207	1.166	1.042	0.77611	0.862	0.222567	1.208	0.123412
A0A6P3TY09	LOW QUALITY PROTEIN: voltage-dependent calcium channel subunit alpha-2/delta-3 OS=Bombus terrestris OX=30195 GN=LOC100651196 PE=4 SV=1	LOC100651196	140.72	5.6	6	6	7	0.714	0.857	0.897	1.116	1.233	0.815	1.218	1.08	1.203	1.282	0.17092	0.904	0.428651	1.419	0.011328
A0A6P3UJH9	surfeit locus protein 6 homolog OS=Bombus terrestris OX=30195 GN=LOC100648238 PE=4 SV=1	LOC100648238	34.7	8.4	2	2	2	1.017	0.738	0.889	0.768	1.035	0.99	1.19	1.376	1.185	1.056	0.69715	0.745	0.0458498	1.419	0.0276822
A0A6P3U0N4	protein SERAC1 OS=Bombus terrestris OX=30195 GN=LOC100644061 PE=4 SV=1	LOC100644061	84.357	1.8	1	1	1
A0A6P3UB11	mucin-5AC OS=Bombus terrestris OX=30195 GN=LOC100646202 PE=4 SV=1	LOC100646202	132.31	1.3	1	1	1	0.58	1.113	0.696	0.585	1.022	0.811	1.147	1.842	1.427	1.012	0.924783	0.548	0.0452928	1.848	0.0557342
A0A6P3UKM6	AP2-associated protein kinase 1(predicted) OS=Bombus terrestris OX=30195 GN=LOC100649017 PE=4 SV=1	LOC100649017	178.86	2.6	3	3	4	1.891	2.097	2.002	0.61	0.385	0.54	0.514	0.609	0.51	0.256	0.000610494	0.94	0.634478	0.273	3.69649e-05
A0A6P3UIQ6	nesprin-1 isoform X4 OS=Bombus terrestris OX=30195 GN=LOC100648310 PE=4 SV=1	LOC100648310	911.94	34.4	236	1	321	0.837	0.721	0.991	0.769	1.192	0.904	0.895	1.443	1.425	1.124	0.528096	0.761	0.259649	1.476	0.108687
A0A6P3TXY7	40S ribosomal protein S11 OS=Bombus terrestris OX=30195 GN=LOC100648276 PE=4 SV=1	LOC100648276	18.125	28.4	5	5	9	0.89	0.788	0.746	1.2	1.292	1.042	0.983	1.043	1.043	1.458	0.0100962	1.152	0.105956	1.266	0.0129227
A0A6P3D7H3	39S ribosomal protein L52, mitochondrial OS=Bombus terrestris OX=30195 GN=LOC100644203 PE=4 SV=1	LOC100644203	15.383	24.4	3	2	4	0.844	1.001	0.954	1.207	1.078	1.265	0.982	0.916	0.893	1.268	0.0266933	1.272	0.0124195	0.997	0.985493
A0A6P3TUL0	LOW QUALITY PROTEIN: zinc finger CCCH domain-containing protein 15 homolog OS=Bombus terrestris OX=30195 GN=LOC100647923 PE=4 SV=1	LOC100647923	50.269	8.4	4	4	5	1.328	1.239	1.367	1.306	0.78	1.111	0.64	0.747	0.593	0.813	0.213633	1.615	0.0503964	0.503	0.000731465
A0A6P3D722	RNA-binding protein 8A OS=Bombus terrestris OX=30195 GN=LOC100646731 PE=4 SV=1	LOC100646731	18.972	15.7	3	3	5	1.012	1.185	1.077	0.982	0.98	1.081	1.185	0.791	0.907	0.929	0.26844	1.055	0.613527	0.881	0.334882
A0A6P3DIY7	serine-threonine kinase receptor-associated protein OS=Bombus terrestris OX=30195 GN=LOC100646645 PE=4 SV=1	LOC100646645	36.657	23.3	6	6	10	0.881	0.896	0.926	1.292	1.192	1.347	0.894	0.92	0.899	1.417	0.000853389	1.412	0.000740862	1.004	0.833346
A0A6P3D6L6	protein lethal(2)essential for life OS=Bombus terrestris OX=30195 GN=LOC100652068 PE=4 SV=1	LOC100652068	20.395	75.7	17	17	83	0.738	0.835	0.771	1.496	1.232	1.298	0.961	0.824	0.959	1.718	0.00140017	1.467	0.00773286	1.171	0.0665407
A0A6P3DFF6	insulin receptor substrate 1 isoform X3 OS=Bombus terrestris OX=30195 GN=LOC100644779 PE=4 SV=1	LOC100644779	116.78	2.8	3	3	3	1.841	2.009	1.843	0.745	0.411	0.71	0.58	0.494	0.522	0.328	0.00399686	1.169	0.560209	0.28	2.10298e-05
A0A6P3U6A8	serine-arginine protein 55 isoform X19 OS=Bombus terrestris OX=30195 GN=LOC100648221 PE=4 SV=1	LOC100648221	35.894	23.8	8	8	11	0.562	0.513	0.679	1.211	1.548	0.98	1.191	1.049	1.301	2.132	0.00870257	1.056	0.793853	2.019	0.0024239
A0A6P3DEG6	tetratricopeptide repeat protein 19 homolog, mitochondrial isoform X1 OS=Bombus terrestris OX=30195 GN=LOC100650290 PE=4 SV=1	LOC100650290	38.233	19.5	6	6	9	1.231	1.087	1.07	0.785	0.738	0.665	1.162	1.247	1.19	0.646	0.0026307	0.608	0.000689167	1.062	0.274103
A0A6P3DFD0	tyrosine-protein phosphatase non-receptor type 23 OS=Bombus terrestris OX=30195 GN=LOC100650735 PE=4 SV=1	LOC100650735	210.61	3.2	5	5	5	0.955	1.039	0.947	0.957	1.14	1.044	0.944	1.016	0.869	1.068	0.33492	1.11	0.199184	0.962	0.500095
A0A6P5IIC1	aquaporin AQPAn.G isoform X1 OS=Bombus terrestris OX=30195 GN=LOC100647837 PE=4 SV=1	LOC100647837	27.419	16.3	7	2	14	2.069	2.293	2.414	0.487	0.267	0.451	0.39	0.469	0.306	0.178	0.000825038	1.034	0.948389	0.172	0.000175849
A0A6P3TLT3	2-oxoisovalerate dehydrogenase subunit beta, mitochondrial isoform X2 OS=Bombus terrestris OX=30195 GN=LOC100644396 PE=4 SV=1	LOC100644396	41.322	16.7	4	4	8	1.067	1.158	1.079	1.215	0.961	1.057	0.923	0.902	0.89	0.979	0.741493	1.191	0.0691365	0.822	0.00212506
A0A6P3DJI8	U6 snRNA-associated Sm-like protein LSm8 OS=Bombus terrestris OX=30195 GN=LOC100650791 PE=4 SV=1	LOC100650791	10.465	40.6	4	4	6	0.852	0.97	0.923	1.257	1.126	1.166	1.011	0.952	0.908	1.293	0.00668197	1.236	0.00921384	1.046	0.406673
A0A6P5I096	FSA_C domain-containing protein(predicted) OS=Bombus terrestris OX=30195 GN=LOC100652208 PE=4 SV=1	LOC100652208	562.85	0.8	3	3	3	1.108	1.226	1.014	1.136	0.978	1.153	0.828	0.832	0.876	0.976	0.766073	1.288	0.0107047	0.757	0.00887453
A0A6P3TSR0	histone deacetylase 6 OS=Bombus terrestris OX=30195 GN=LOC100646470 PE=4 SV=1	LOC100646470	130.88	7.6	8	8	8	1.164	0.968	1.076	1.091	0.992	1.047	0.928	1.136	0.997	0.976	0.726762	1.023	0.720552	0.954	0.582669
A0A6P3DHS9	guanine nucleotide-binding protein subunit gamma-1 OS=Bombus terrestris OX=30195 GN=LOC100645580 PE=4 SV=1	LOC100645580	8.3444	65.7	5	5	9	0.911	1.016	0.914	1.172	1.025	1.151	1.079	0.885	0.932	1.178	0.0412611	1.156	0.113489	1.019	0.819374
A0A6P3D7V5	vesicle-trafficking protein SEC22b-B OS=Bombus terrestris OX=30195 GN=LOC100649616 PE=4 SV=1	LOC100649616	24.846	33.3	8	8	21	0.992	1.116	1.01	1.078	1.074	1.116	0.836	0.926	0.85	1.048	0.280098	1.251	0.00269287	0.838	0.0217879
A0A6P5HT89	netrin receptor UNC5C isoform X2 OS=Bombus terrestris OX=30195 GN=LOC100642219 PE=4 SV=1	LOC100642219	106.84	1.8	1	1	1	0.705	1.084	1.44	1.016	0.8	1.256	0.904	0.869		0.951	0.923585	1.155	0.504881	0.824	0.609501
A0A6P3DBZ2	LOW QUALITY PROTEIN: peroxisomal multifunctional enzyme type 2 OS=Bombus terrestris OX=30195 GN=LOC100648641 PE=4 SV=1	LOC100648641	79.365	42.5	26	26	49	0.884	0.933	0.995	1.261	1.128	1.225	0.916	0.862	0.843	1.285	0.00628906	1.379	0.00152274	0.932	0.173897
A0A6P3UDP1	actin-related protein 8 isoform X2 OS=Bombus terrestris OX=30195 GN=LOC100650422 PE=4 SV=1	LOC100650422	55.815	6.7	2	2	2
A0A6P3DN85	tenascin OS=Bombus terrestris OX=30195 GN=LOC100644199 PE=4 SV=1	LOC100644199	24.756	8.2	2	2	2
A0A6P5HMP5	protein flightless-1 isoform X3 OS=Bombus terrestris OX=30195 GN=LOC100646503 PE=4 SV=1	LOC100646503	133.52	2.3	1	1	1	1.149	0.75	1.003	0.797	0.655	1.207	1.079	1.198	1.361	0.916	0.656662	0.731	0.149688	1.254	0.172003
A0A6P3UCN5	LOW QUALITY PROTEIN: 1,2-dihydroxy-3-keto-5-methylthiopentene dioxygenase OS=Bombus terrestris OX=30195 GN=LOC100646563 PE=4 SV=1	LOC100646563	22.196	57.3	11	11	26	1.161	1.319	1.104	0.958	0.865	0.896	0.975	0.949	0.997	0.759	0.0107523	0.931	0.0946058	0.815	0.0211691
A0A6P5HZI0	F-box/LRR-repeat protein(predicted) OS=Bombus terrestris OX=30195 GN=LOC100648523 PE=4 SV=1	LOC100648523	134.38	6.9	6	6	6	0.818	0.81	0.849	1.2	1.056	1.345	0.981	1.026	1.064	1.454	0.00660283	1.173	0.103497	1.24	0.00145666
A0A6P3DG05	calmodulin-like protein 4 OS=Bombus terrestris OX=30195 GN=LOC100649747 PE=4 SV=1	LOC100649747	17.343	16.1	2	2	2
A0A6P3DIW0	ADP-ribosylation factor-like protein 3 OS=Bombus terrestris OX=30195 GN=LOC100648114 PE=4 SV=1	LOC100648114	20.18	27.2	4	4	5	1.12	1.487	1.237	0.95	0.849	0.962	0.846	0.958	0.748	0.718	0.0240908	1.082	0.371175	0.664	0.0204231
A0A6P3TP38	adenosine kinase OS=Bombus terrestris OX=30195 GN=LOC100651039 PE=4 SV=1	LOC100651039	40.657	10.5	2	2	2	0.984	0.932	1.101	1.121	0.952	0.946	1.138	1.055	0.918	1.001	0.999498	0.97	0.745059	1.031	0.732939
A0A6P5IBR4	MYND-type domain-containing protein(predicted) OS=Bombus terrestris OX=30195 GN=LOC110120360 PE=4 SV=1	LOC110120360	38.109	3.6	1	1	1	0.757	0.63	0.814	0.97	1.025	0.697	1.547	1.374	1.376	1.223	0.246821	0.626	0.0192795	1.952	0.0014243
A0A6P3DGQ1	pancreatic triacylglycerol lipase OS=Bombus terrestris OX=30195 GN=LOC100651465 PE=4 SV=1	LOC100651465	60.318	13.1	6	6	6	0.788	0.742	0.748	1.143	0.987	1.039	1.208	1.247	1.198	1.391	0.00219189	0.868	0.0323291	1.604	3.02017e-05
A0A6P3DEL6	ruvB-like 2 OS=Bombus terrestris OX=30195 GN=LOC100646796 PE=4 SV=1	LOC100646796	51.461	33.1	11	10	12	1.002	0.896	0.947	1.061	1.09	1.012	1.062	1.012	0.978	1.112	0.0519599	1.036	0.329309	1.073	0.153154
A0A6P3TWX9	protein lap4 isoform X3 OS=Bombus terrestris OX=30195 GN=LOC100644881 PE=4 SV=1	LOC100644881	215.99	15.8	24	24	26	1.092	1.017	0.993	1.054	1.048	1.048	1.019	0.992	0.956	1.015	0.602054	1.062	0.031782	0.956	0.265298
A0A6P3DCG4	eukaryotic translation initiation factor 3 subunit A OS=Bombus terrestris OX=30195 GN=LOC100642726 PE=4 SV=1	LOC100642726	128.48	21.5	25	25	31	0.57	0.521	0.566	1.351	1.342	1.347	1.121	1.089	1.071	2.438	6.58602e-06	1.231	0.000102107	1.98	2.76309e-05
A0A6P3D955	esterase OVCA2 OS=Bombus terrestris OX=30195 GN=LOC100646222 PE=4 SV=1	LOC100646222	25.191	13.6	2	2	2	1.355	1.089	1.291	0.803	0.862	0.84	0.921	0.969	1.038	0.671	0.00469019	0.856	0.0183725	0.784	0.0324797
A0A6P3DE81	ADP-ribosylation factor-like protein 5B OS=Bombus terrestris OX=30195 GN=LOC100645571 PE=4 SV=1	LOC100645571	20.502	5.6	1	1	1	0.664	0.873	0.829	1.258	1.154	1.261	1.212	0.913	0.982	1.552	0.00739998	1.182	0.124948	1.313	0.0850103
A0A6P3DBI3	LOW QUALITY PROTEIN: nipped-B-like protein OS=Bombus terrestris OX=30195 GN=LOC100643330 PE=4 SV=1	LOC100643330	232.62	0.6	1	1	1
A0A6P3DD83	calcium-transporting ATPase type 2C member 1 isoform X2 OS=Bombus terrestris OX=30195 GN=LOC100646424 PE=4 SV=1	LOC100646424	104.18	20.7	15	1	18	1.01	1.074	1.127	0.835	0.858	1.934	0.915	0.718	0.688	1.13	0.887671	1.563	0.266646	0.723	0.0245029
A0A6P3DDR5	ribosomal protein 63, mitochondrial OS=Bombus terrestris OX=30195 GN=LOC100649962 PE=4 SV=1	LOC100649962	12.981	15.9	2	2	2	1.094	1.059	1.042	1.126	1.091	1.041	0.966	0.906	0.818	1.02	0.514906	1.211	0.0224964	0.842	0.0260758
A0A6P3DD31	dihydropyrimidine dehydrogenase [NADP(+)] isoform X1 OS=Bombus terrestris OX=30195 GN=LOC100643616 PE=4 SV=1	LOC100643616	111.81	26.3	24	24	30	1.151	1.083	1.101	1.026	1.035	0.926	0.934	0.964	0.863	0.896	0.0502222	1.082	0.181446	0.828	0.00726814
A0A6P3U0S2	proteasome activator complex subunit 4 isoform X1 OS=Bombus terrestris OX=30195 GN=LOC100646703 PE=4 SV=1	LOC100646703	212.73	5.3	8	8	11	0.734	0.594	0.656	1.326	1.826	1.268	0.85	0.828	0.874	2.228	0.00369524	1.732	0.00985115	1.286	0.0155294
A0A6P3D8Z5	splicing factor 3A subunit 1 OS=Bombus terrestris OX=30195 GN=LOC100642363 PE=4 SV=1	LOC100642363	86.212	7	5	5	6	1.017	1.127	1.026	1.113	0.938	1.104	0.975	0.878	0.907	0.995	0.922529	1.143	0.107758	0.871	0.0375007
A0A6P5HPC6	LOW QUALITY PROTEIN: neurexin-4 OS=Bombus terrestris OX=30195 GN=LOC100642522 PE=4 SV=1	LOC100642522	142.57	21.7	24	24	29	1.066	1.026	1.01	0.952	0.954	0.84	1.034	1.246	1.124	0.885	0.0518754	0.807	0.0354254	1.097	0.184012
A0A6P3DEN7	mitochondrial import inner membrane translocase subunit Tim22 OS=Bombus terrestris OX=30195 GN=LOC100651696 PE=4 SV=1	LOC100651696	20.951	4.1	1	1	1	1.096	1.069	1.052	0.851	0.937	0.874	1.016	1.152	1.131	0.827	0.00361881	0.807	0.011654	1.025	0.592282
A0A6P3TRW2	39S ribosomal protein L48, mitochondrial isoform X2 OS=Bombus terrestris OX=30195 GN=LOC100645493 PE=4 SV=1	LOC100645493	16.764	27.5	4	4	6	1.083	1.229	1.18	1.176	1.015	1.119	0.88	0.737	0.757	0.948	0.397755	1.394	0.00891833	0.68	0.00433969
A0A6P3D5F4	exocyst complex component 1 OS=Bombus terrestris OX=30195 GN=LOC100644991 PE=4 SV=1	LOC100644991	97.786	2	2	2	2
A0A6P3DI73	mannose-1-phosphate guanyltransferase alpha-A OS=Bombus terrestris OX=30195 GN=LOC100650129 PE=4 SV=1	LOC100650129	46.391	11.7	5	5	7	1.207	1.233	0.944	0.971	0.885	0.918	0.973	0.935	0.863	0.82	0.0989442	1.001	0.973173	0.819	0.104481
A0A6P3DGN2	transmembrane emp24 domain-containing protein eca OS=Bombus terrestris OX=30195 GN=LOC100651504 PE=4 SV=1	LOC100651504	25.374	18.5	5	5	6	0.852	0.983	0.902	1.333	1.185	1.166	0.819	0.909	0.87	1.346	0.00740534	1.418	0.00256314	0.949	0.374726
A0A6P3DFV5	succinate dehydrogenase cytochrome b560 subunit, mitochondrial OS=Bombus terrestris OX=30195 GN=LOC100647436 PE=4 SV=1	LOC100647436	19.405	9.1	1	1	2	1.042	1.137	1.108	0.986	1.078	1.153	0.925	0.91	0.81	0.979	0.683373	1.216	0.0338397	0.805	0.0113155
A0A6P5HLS9	protein toll OS=Bombus terrestris OX=30195 GN=LOC100651716 PE=4 SV=1	LOC100651716	125.92	3.9	4	4	4	0.231	0.179	0.221	0.795	1.207	5.406	0.277	0.4	0.443	11.74	0.0227726	6.614	0.0605214	1.775	0.0262693
A0A6P3TY77	LOW QUALITY PROTEIN: E3 SUMO-protein ligase RanBP2 OS=Bombus terrestris OX=30195 GN=LOC100648946 PE=4 SV=1	LOC100648946	323.85	14	36	36	44	1.076	0.984	1.018	0.937	0.973	1.038	0.952	0.978	0.994	0.958	0.335469	1.008	0.82992	0.95	0.153922
A0A6P3DFA9	116 kDa U5 small nuclear ribonucleoprotein component OS=Bombus terrestris OX=30195 GN=LOC100648953 PE=4 SV=1	LOC100648953	110.38	14.9	11	11	14	0.805	0.724	0.788	1.139	1.153	1.058	1.135	1.221	1.124	1.446	0.000931715	0.963	0.366701	1.502	0.000611323
A0A6P3TYN3	V-type proton ATPase subunit d OS=Bombus terrestris OX=30195 GN=LOC105665822 PE=4 SV=1	LOC105665822	39.579	49.1	13	13	28	0.996	1.042	0.936	0.979	1.138	0.973	0.904	1.129	0.994	1.039	0.57473	1.021	0.801547	1.018	0.849562
A0A6P3UJ24	actin-related protein 5 OS=Bombus terrestris OX=30195 GN=LOC100642918 PE=4 SV=1	LOC100642918	77.454	2.5	2	2	2
A0A6P3DI80	39S ribosomal protein L4, mitochondrial OS=Bombus terrestris OX=30195 GN=LOC100651704 PE=4 SV=1	LOC100651704	39.635	11.3	4	4	4	1.21	1.296	1.268	0.796	0.92	0.879	0.909	1.006	0.881	0.688	0.00135624	0.928	0.270663	0.741	0.00256615
A0A6P3DIV5	Ecdysteroid UDP-glucosyltransferase(predicted) OS=Bombus terrestris OX=30195 GN=LOC100647524 PE=4 SV=1	LOC100647524	122.36	16.4	13	8	17	0.506	0.478	0.595	1.495	1.454	1.277	1.18	1.023	1.042	2.676	0.000268695	1.302	0.0162449	2.055	0.000810251
A0A6P3UDA8	ubiquitin-like modifier-activating enzyme atg7 isoform X2 OS=Bombus terrestris OX=30195 GN=LOC100647678 PE=4 SV=1	LOC100647678	69.539	18.1	8	8	8	1.116	0.965	1.055	0.901	0.951	0.826	1.07	1.235	0.989	0.854	0.0554645	0.813	0.0564702	1.05	0.579933
A0A6P5HLJ1	mitochondrial inner membrane protein COX18 OS=Bombus terrestris OX=30195 GN=LOC100645046 PE=4 SV=1	LOC100645046	47.757	1.9	1	1	1	1.247	1.223	1.403	0.655	0.779	0.628	1.125	1.007	1.118	0.532	0.00129544	0.634	0.00365286	0.839	0.0354172
A0A6P3U5K2	nuclear pore complex protein Nup205 isoform X2 OS=Bombus terrestris OX=30195 GN=LOC105665623 PE=4 SV=1	LOC105665623	217.3	8.7	17	17	19	1.038	0.805	0.921	0.984	1.025	1.011	1.06	1.17	1.075	1.093	0.275898	0.914	0.0540464	1.196	0.0829409
A0A6P3D6Q3	Na(+)/H(+) exchange regulatory cofactor NHE-RF1 OS=Bombus terrestris OX=30195 GN=LOC100649320 PE=4 SV=1	LOC100649320	28.289	38.3	8	8	17	0.681	0.805	0.71	1.638	1.336	1.593	0.758	0.727	0.775	2.08	0.000844869	2.021	0.000460849	1.029	0.595122
A0A6P5IBA0	huntingtin-interacting protein 1 isoform X2 OS=Bombus terrestris OX=30195 GN=LOC100648778 PE=4 SV=1	LOC100648778	86.286	2.2	2	2	2	0.901	1.214	1.004	0.865	1.036	0.785	1.188	1.127	1.06	0.861	0.280818	0.796	0.0559604	1.082	0.410785
A0A6P3U1Q0	innexin inx2 OS=Bombus terrestris OX=30195 GN=LOC100652243 PE=4 SV=1	LOC100652243	41.446	19	6	6	10	0.897	1.072	1.132	0.842	0.972	0.911	1.074	1.085	1.1	0.879	0.197116	0.836	0.012729	1.051	0.48334
A0A6P5HT90	LOW QUALITY PROTEIN: mitogen-activated protein kinase 14B OS=Bombus terrestris OX=30195 GN=LOC100648398 PE=4 SV=1	LOC100648398	41.366	13.1	4	3	7	0.995	1.012	0.927	0.976	1.152	1.015	0.878	1.101	1.108	1.071	0.303482	1.018	0.828459	1.052	0.602036
A0A6P3UG89	titin OS=Bombus terrestris OX=30195 GN=LOC100650708 PE=4 SV=1	LOC100650708	380.44	34.7	101	95	147	1.092	1.094	1.096	1.08	0.885	1.126	0.899	0.877	0.89	0.942	0.428866	1.159	0.128791	0.812	8.90046e-06
A0A6P5HQA7	LIM domain only protein 7 isoform X3 OS=Bombus terrestris OX=30195 GN=LOC100644874 PE=4 SV=1	LOC100644874	166.83	1.8	3	3	3
A0A6P3UC36	TGF-beta-activated kinase 1 and MAP3K7-binding protein 1 isoform X2 OS=Bombus terrestris OX=30195 GN=LOC100644347 PE=4 SV=1	LOC100644347	43.1	7.3	3	3	3	1.031	0.964	0.93	0.946	1.053	1.148	1.174	0.982	0.938	1.076	0.327157	1.017	0.843398	1.058	0.522976
A0A6P3U9Y1	zinc finger CCCH domain-containing protein 3 OS=Bombus terrestris OX=30195 GN=LOC100642703 PE=4 SV=1	LOC100642703	75.021	1.5	1	1	1	0.96	0.982	0.951	0.812	0.806	0.746	1.269	1.273	1.403	0.817	0.00213314	0.599	0.000277006	1.364	0.000838829
A0A6P3TYM5	protein GPR107 isoform X2 OS=Bombus terrestris OX=30195 GN=LOC100646022 PE=4 SV=1	LOC100646022	67.118	6.2	3	3	4	0.818	0.741	0.675	1.38	1.208	1.12	1.05	1.185	1.066	1.66	0.00357583	1.123	0.188144	1.478	0.00431847
A0A6P3DGI5	protein held out wings isoform X3 OS=Bombus terrestris OX=30195 GN=LOC100651653 PE=4 SV=1	LOC100651653	36.535	20.3	6	1	9	1.022	1.111	1.115	0.895	0.835	1.139	1.14	0.939	0.978	0.883	0.249446	0.939	0.568231	0.941	0.388591
A0A6P3DFC5	nuclear factor related to kappa-B-binding protein isoform X2 OS=Bombus terrestris OX=30195 GN=LOC100649343 PE=4 SV=1	LOC100649343	168.64	1.3	2	2	3	0.26	0.318	0.274	3.423	0.458	3.287	0.331	0.34	0.299	8.413	0.053317	7.39	0.0652098	1.138	0.140527
A0A6P3DIY1	Charged multivesicular body protein(predicted) OS=Bombus terrestris OX=30195 GN=LOC100647081 PE=4 SV=1	LOC100647081	163.14	1	2	2	2	1.032	1.054	1.048	0.798	0.842	0.77	1.309	1.191	1.146	0.769	0.000595613	0.661	0.000945517	1.163	0.0200482
A0A6P3DAE8	nitric oxide synthase-interacting protein homolog OS=Bombus terrestris OX=30195 GN=LOC100643363 PE=4 SV=1	LOC100643363	32.554	15.2	3	3	3	0.796	0.99	1.053	1.187	0.93	0.668	1.413	1.005	1.113	0.981	0.843594	0.789	0.262033	1.244	0.178776
A0A6P3D7Y2	annexin B9 isoform X3 OS=Bombus terrestris OX=30195 GN=LOC100650720 PE=4 SV=1	LOC100650720	36.01	68.1	19	2	51	0.96	1.091	1.151	1.058	1.004	1.055	0.959	0.933	0.916	0.973	0.688683	1.11	0.0084861	0.877	0.0811909
A0A6P5I360	SH3 domain-containing kinase-binding protein 1 isoform X3 OS=Bombus terrestris OX=30195 GN=LOC100646907 PE=4 SV=1	LOC100646907	53.238	7.8	3	3	3	0.948	0.999	0.973	1.049	1.155	1.54	0.815	0.955	0.706	1.282	0.113286	1.512	0.0479377	0.848	0.123495
A0A6P3D4Z9	cytochrome P450 9e2 OS=Bombus terrestris OX=30195 GN=LOC100647251 PE=4 SV=1	LOC100647251	59.856	39.6	20	7	32	1.061	0.95	0.96	1.16	0.938	0.938	0.984	1.227	0.774	1.022	0.833217	1.017	0.854928	1.005	0.936813
A0A6P3U6N7	MICOS complex subunit Mic10 OS=Bombus terrestris OX=30195 GN=LOC105666301 PE=4 SV=1	LOC105666301	10.444	37	2	2	3	1.505	1.074	1.056	0.592	0.604	0.782	1.264	1.116	1.226	0.544	0.0145278	0.549	0.00333685	0.992	0.972976
A0A6P3DKN3	constitutive coactivator of PPAR-gamma-like protein 1 homolog OS=Bombus terrestris OX=30195 GN=LOC100650098 PE=4 SV=1	LOC100650098	109.02	14.3	13	13	16	0.802	0.716	0.796	1.303	1.276	1.193	1.049	1.011	1.034	1.63	0.000415658	1.219	0.00233137	1.337	0.00157403
A0A6P3UF51	mitoferrin-1 OS=Bombus terrestris OX=30195 GN=LOC100646445 PE=4 SV=1	LOC100646445	37.589	9.3	2	2	2	0.853	0.785	1.174	0.887	1.07	1.117	1.088	1.094	1.088	1.093	0.520383	0.94	0.399474	1.163	0.246564
A0A6P3D4T0	chymotrypsin-1 OS=Bombus terrestris OX=30195 GN=LOC100648122 PE=4 SV=1	LOC100648122	27.977	57.5	11	11	98	0.383	0.322	0.364	1.235	1.234	0.961	1.474	1.43	1.655	3.209	0.000290937	0.752	0.0377436	4.265	2.86391e-05
A0A6P3U594	myeloid leukemia factor isoform X2 OS=Bombus terrestris OX=30195 GN=LOC100649461 PE=4 SV=1	LOC100649461	29.5	11.8	2	2	6	1.028	1.014	0.87	1.2	1.118	1.173	0.897	1.089	0.887	1.199	0.032897	1.215	0.0463818	0.987	0.867397
A0A6P3DED2	haloacid dehalogenase-like hydrolase domain-containing protein 2 isoform X1 OS=Bombus terrestris OX=30195 GN=LOC100646795 PE=4 SV=1	LOC100646795	27.952	41.6	11	11	12	1.021	1.107	1.14	0.875	0.803	0.912	1.173	1.022	1.012	0.793	0.0095563	0.808	0.0246912	0.981	0.746528
A0A6P3U7T2	stromal interaction molecule homolog isoform X4 OS=Bombus terrestris OX=30195 GN=LOC100649108 PE=4 SV=1	LOC100649108	58.114	10.3	4	4	7	0.906	0.929	0.913	1.281	1.048	1.135	0.971	0.902	0.954	1.261	0.0178614	1.225	0.0326796	1.029	0.299366
A0A6P3UDZ9	LOW QUALITY PROTEIN: protein CLP1 homolog OS=Bombus terrestris OX=30195 GN=LOC100645103 PE=4 SV=1	LOC100645103	48.405	6.8	3	3	4
A0A6P3D746	kelch domain-containing protein 10 homolog OS=Bombus terrestris OX=30195 GN=LOC100649049 PE=4 SV=1	LOC100649049	44.698	9.4	3	3	4	0.836	0.949	0.964	1.064	1.047	1.08	1.056	1.184	0.973	1.161	0.0303785	0.993	0.951922	1.169	0.100152
A0A6P3UHH0	TAR DNA-binding protein 43 isoform X4 OS=Bombus terrestris OX=30195 GN=LOC100646812 PE=4 SV=1	LOC100646812	48.119	27.7	9	9	20	1.054	1.091	1.021	1.115	0.906	1.065	0.993	1.074	0.88	0.975	0.680979	1.047	0.622832	0.931	0.288387
A0A6P3D6Z9	protein obstructor-E OS=Bombus terrestris OX=30195 GN=LOC100648048 PE=4 SV=1	LOC100648048	33.304	7.5	2	2	3	1.408	1.384	1.336	0.618	0.714	0.516	1.059	1.188	0.968	0.448	0.00103614	0.575	0.00732294	0.779	0.0144364
A0A6P3D5Y5	mediator of RNA polymerase II transcription subunit 22 OS=Bombus terrestris OX=30195 GN=LOC100646772 PE=4 SV=1	LOC100646772	16.073	7.9	1	1	1
A0A6P5IEW0	chromatin modification-related protein MEAF6 OS=Bombus terrestris OX=30195 GN=LOC100645965 PE=4 SV=1	LOC100645965	23.462	6	1	1	1
A0A6P3DGM6	immunoglobulin-binding protein 1 OS=Bombus terrestris OX=30195 GN=LOC100650778 PE=4 SV=1	LOC100650778	41.813	28.3	10	10	13	1.135	1.188	1.305	0.998	0.841	0.995	0.813	0.932	0.872	0.781	0.0237199	1.083	0.320757	0.721	0.0045843
A0A6P3UCH5	zinc finger protein 665 isoform X3 OS=Bombus terrestris OX=30195 GN=LOC100650344 PE=4 SV=1	LOC100650344	61.841	6	3	3	3	1.37	1.036	1.279	0.874	1.011	0.781	0.963	0.95	0.891	0.723	0.0456336	0.951	0.518377	0.761	0.0379136
A0A6P3DE86	caspase-like OS=Bombus terrestris OX=30195 GN=LOC100646875 PE=4 SV=1	LOC100646875	35.209	11.8	4	4	5	0.965	0.834	1.199	1.018	1.07	1.18	0.978	1.004	0.89	1.09	0.449193	1.138	0.0861004	0.958	0.781965
A0A6P5HKI1	putative glycine-rich cell wall structural protein 1 OS=Bombus terrestris OX=30195 GN=LOC110119357 PE=4 SV=1	LOC110119357	8.5394	26.4	1	1	1	1.19	1.078	1.17	0.955	0.763	0.911	1.053	1.04	1.01	0.765	0.0220823	0.847	0.0703666	0.903	0.0365648
A0A6P3DB31	protein ABHD16A OS=Bombus terrestris OX=30195 GN=LOC100651007 PE=4 SV=1	LOC100651007	63.7	10.1	5	5	6	0.735	0.884	0.855	1.14	1.376	1.156	1.004	0.937	0.965	1.484	0.00896398	1.264	0.0224031	1.175	0.0530514
A0A6P3U6I5	nuclear pore complex protein DDB_G0274915 isoform X2 OS=Bombus terrestris OX=30195 GN=LOC100646121 PE=4 SV=1	LOC100646121	62.276	2.7	1	1	1
A0A6P3UDA7	muscle-specific protein 20 OS=Bombus terrestris OX=30195 GN=LOC100646044 PE=4 SV=1	LOC100646044	20.47	87.5	20	20	140	1.191	1.213	1.112	0.889	0.838	0.913	1	1.003	0.957	0.751	0.00144258	0.892	0.0177096	0.842	0.00490321
A0A6P3DG21	DENN domain-containing protein 1B isoform X3 OS=Bombus terrestris OX=30195 GN=LOC100646750 PE=4 SV=1	LOC100646750	81.747	1.7	1	1	1	0.722	0.723	0.85	1.28	1.045	1.053	1.534	0.986	0.956	1.472	0.0108734	0.972	0.960599	1.515	0.0719867
A0A6P3U4Y9	protein YIPF5 homolog OS=Bombus terrestris OX=30195 GN=LOC105666190 PE=4 SV=1	LOC105666190	27.432	4.8	1	1	6	1.016	1.105	1.006	1.117	1.208	1.213	0.814	0.86	0.812	1.131	0.0367192	1.423	0.000421016	0.795	0.00288325
A0A6P3UJD9	probable uridine-cytidine kinase isoform X2 OS=Bombus terrestris OX=30195 GN=LOC100643437 PE=4 SV=1	LOC100643437	31.895	24.6	6	2	6	0.671	0.85	0.973	1.066	1.156	1.321	1.14	1.001	0.972	1.421	0.0458091	1.138	0.182685	1.248	0.124718
A0A6P3DBU8	putative deoxyribonuclease TATDN1 OS=Bombus terrestris OX=30195 GN=LOC100646830 PE=4 SV=1	LOC100646830	33.942	21.8	7	7	8	0.798	0.899	0.898	1.4	1.23	1.26	0.884	0.876	0.876	1.499	0.00195233	1.476	0.000626829	1.016	0.686702
A0A6P3D6G0	probable asparagine--tRNA ligase, mitochondrial OS=Bombus terrestris OX=30195 GN=LOC100651749 PE=4 SV=1	LOC100651749	53.546	8.7	4	4	4	1.344	1.19	1.359	0.88	0.846	0.842	0.897	0.989	0.806	0.66	0.000757535	0.954	0.509967	0.691	0.00703024
A0A6P3DEC3	Putative ly-6/neurotoxin superfamily member 1 (Fragment)(predicted) OS=Bombus terrestris OX=30195 GN=LOC100644182 PE=4 SV=1	LOC100644182	16.869	23.5	2	2	6	1.15	1.383	1.397	0.749	0.778	0.702	0.813	1.092	0.962	0.567	0.00128803	0.777	0.0535761	0.73	0.0400255
A0A6P3DC87	glycosyltransferase 25 family member isoform X1 OS=Bombus terrestris OX=30195 GN=LOC100647026 PE=4 SV=1	LOC100647026	66.684	5.1	2	2	2
A0A6P5HQU6	LOW QUALITY PROTEIN: zinc finger protein on ecdysone puffs OS=Bombus terrestris OX=30195 GN=LOC100650442 PE=4 SV=1	LOC100650442	85.954	14.6	9	8	17	0.714	0.659	0.708	1.284	1.548	1.38	0.96	0.909	1.052	2.024	0.000305741	1.442	0.0061843	1.404	0.00243273
A0A6P3U7C8	cytochrome P450 6k1 OS=Bombus terrestris OX=30195 GN=LOC100648995 PE=4 SV=1	LOC100648995	60.861	15.4	11	8	17	0.559	0.867	0.667	1.192	1.097	0.939	1.019	1.858	1.071	1.542	0.0376853	0.818	0.460011	1.886	0.0569123
A0A6P3TZE3	T-complex protein 1 subunit eta OS=Bombus terrestris OX=30195 GN=LOC100649377 PE=4 SV=1	LOC100649377	59.925	56.3	26	26	60	1.054	1.099	1.062	1.017	1.068	0.988	0.942	0.986	0.887	0.956	0.156185	1.092	0.0820506	0.876	0.0158458
A0A6P3UCE5	tubulin alpha-1 chain OS=Bombus terrestris OX=30195 GN=LOC100647677 PE=4 SV=1	LOC100647677	49.906	15.9	6	2	23	0.97	1.068	1.085	1.122	1.019	0.919	0.966	0.895	1.08	0.98	0.755574	1.04	0.646054	0.942	0.394242
A0A6P3D7R4	annexin B9 OS=Bombus terrestris OX=30195 GN=LOC100651153 PE=4 SV=1	LOC100651153	36.201	65.7	22	20	42	1.26	1.3	1.217	0.794	0.811	0.786	0.949	1.073	0.967	0.633	2.72515e-05	0.8	0.0048453	0.791	0.00529847
A0A6P3UER2	heparan-alpha-glucosaminide N-acetyltransferase isoform X2 OS=Bombus terrestris OX=30195 GN=LOC100652298 PE=4 SV=1	LOC100652298	64.509	8.7	4	4	7	0.885	1.102	1.039	0.994	0.948	1.046	1.149	1.01	1.018	0.987	0.903502	0.941	0.297716	1.05	0.546204
A0A6P3U7C7	DNA-directed RNA polymerase II 16 kDa polypeptide isoform X2 OS=Bombus terrestris OX=30195 GN=LOC100642702 PE=4 SV=1	LOC100642702	16.237	24.5	3	3	3	0.954	0.92	1.018	1.029	1.246	1.275	0.919	0.913	0.868	1.228	0.0531516	1.315	0.0185574	0.934	0.120808
A0A6P3UF95	Bardet-Biedl syndrome 5 protein homolog isoform X1 OS=Bombus terrestris OX=30195 GN=LOC100652062 PE=4 SV=1	LOC100652062	39.712	2.3	1	1	2	0.877	1.066	1.086	1.063	0.866	0.895	1.152	0.945	1.218	0.932	0.49715	0.852	0.187332	1.094	0.436215
A0A6P3DBK3	probable tRNA(His) guanylyltransferase OS=Bombus terrestris OX=30195 GN=LOC100651919 PE=4 SV=1	LOC100651919	41.212	11.5	4	4	4	0.894	0.983	0.965	1.164	1.212	1.047	0.996	0.958	0.92	1.204	0.0242628	1.191	0.0244637	1.011	0.771295
A0A6P3TY19	adenylate cyclase type 8 isoform X2 OS=Bombus terrestris OX=30195 GN=LOC100650732 PE=4 SV=1	LOC100650732	147.58	0.5	1	1	1
A0A6P5HMK5	ubiquinone biosynthesis monooxygenase COQ6, mitochondrial OS=Bombus terrestris OX=30195 GN=LOC105665756 PE=4 SV=1	LOC105665756	30.785	33.5	7	7	15	1.042	1.087	1.029	0.878	0.893	0.883	1.096	1.1	1.188	0.84	0.000556428	0.784	0.000822928	1.072	0.0915716
A0A6P3D9I9	protein BUD31 homolog OS=Bombus terrestris OX=30195 GN=LOC100648817 PE=4 SV=1	LOC100648817	17.113	30.6	3	3	3	0.861	0.877	0.831	1.263	1.25	1.193	0.895	0.966	1.002	1.443	0.00010071	1.294	0.00233382	1.114	0.043299
A0A6P3U7T7	vesicle-fusing ATPase 1 OS=Bombus terrestris OX=30195 GN=LOC100648372 PE=4 SV=1	LOC100648372	82.652	41.5	28	8	44	0.905	0.998	1.027	1.052	1.344	1.05	0.865	1.001	0.893	1.176	0.158156	1.249	0.079961	0.942	0.358793
A0A6P3TWT8	DDB1- and CUL4-associated factor 6 isoform X2 OS=Bombus terrestris OX=30195 GN=LOC100647962 PE=4 SV=1	LOC100647962	91.999	1.9	2	2	3	0.377	0.34	0.428	0.856	0.967	0.679	2.233	1.649	1.785	2.185	0.0032552	0.442	0.00400892	4.949	0.000143939
A0A6P3DHK0	sarcolemmal membrane-associated protein OS=Bombus terrestris OX=30195 GN=LOC100646046 PE=4 SV=1	LOC100646046	91.704	3.5	3	3	3	0.995	0.915	0.938	1.038	1.068	0.93	1.175	1.063	1.041	1.066	0.26897	0.926	0.241829	1.151	0.035446
A0A6P3DMX3	ubiquitin-like protein 4A OS=Bombus terrestris OX=30195 GN=LOC100651308 PE=4 SV=1	LOC100651308	16.802	66	8	8	13	0.986	0.956	1.054	1.13	1.092	1.175	0.889	0.806	0.869	1.134	0.0243225	1.325	0.00150075	0.856	0.0195987
A0A6P3DLE8	hexokinase type 2 isoform X2 OS=Bombus terrestris OX=30195 GN=LOC100644228 PE=4 SV=1	LOC100644228	51.078	58.2	21	1	85	0.953	1.01	1.066	0.76	0.838	0.829	1.193	1.14	1.281	0.801	0.0077694	0.672	0.000974892	1.193	0.0197105
A0A6P3TY33	Rho guanine nucleotide exchange factor 17(predicted) OS=Bombus terrestris OX=30195 GN=LOC100651866 PE=4 SV=1	LOC100651866	188.31	1.7	2	2	2	1.045	0.638	0.796	1.139	1.063	0.856	1.231	1.138	1.262	1.234	0.251618	0.842	0.123641	1.465	0.0515716
A0A6P3D9R7	CCR4-NOT transcription complex subunit 7 isoform X1 OS=Bombus terrestris OX=30195 GN=LOC100648248 PE=4 SV=1	LOC100648248	34.171	12.6	3	3	3	0.736	0.929	0.817	1.241	1.329	1.4	0.856	0.915	0.907	1.6	0.00336915	1.482	0.0006435	1.079	0.319335
A0A6P3DCP4	glycerol-3-phosphate dehydrogenase [NAD(+)], cytoplasmic OS=Bombus terrestris OX=30195 GN=LOC100643615 PE=4 SV=1	LOC100643615	39.656	77.8	25	24	202	1.172	1.129	1.182	0.657	0.722	0.622	1.237	1.176	1.282	0.575	0.000263452	0.542	0.000256049	1.061	0.110714
A0A6P3UF52	spidroin-2 isoform X3 OS=Bombus terrestris OX=30195 GN=LOC100650942 PE=4 SV=1	LOC100650942	39.551	46.3	16	1	29	0.456	0.503	0.517	2.179	1.164	2.163	0.687	0.678	0.722	3.73	0.00376547	2.638	0.0111595	1.414	0.00123492
A0A6P3UK53	ras-related protein Rab-9A OS=Bombus terrestris OX=30195 GN=LOC100651316 PE=4 SV=1	LOC100651316	25.405	4.8	1	1	1	1.086	1.064	1.085	0.914	0.916	0.897	1.147	1.064	0.997	0.843	5.44431e-05	0.85	0.0172534	0.992	0.819854
A0A6P3UI40	RNA-binding protein squid isoform X2 OS=Bombus terrestris OX=30195 GN=LOC100650912 PE=4 SV=1	LOC100650912	37.546	27.9	9	2	25	1.413	1.73	1.553	0.765	0.548	1.612	0.384	0.663	0.484	0.623	0.150693	1.911	0.186311	0.326	0.00248095
A0A6P3DCC0	phosphopantothenoylcysteine decarboxylase isoform X1 OS=Bombus terrestris OX=30195 GN=LOC100649096 PE=4 SV=1	LOC100649096	21.913	22.2	3	3	3	1.365	1.402	1.268	0.918	0.786	1.116	0.738	0.837	0.724	0.699	0.0254347	1.227	0.152559	0.57	0.00049343
A0A6P3TQB4	Neurofilament heavy polypeptide-like protein(predicted) OS=Bombus terrestris OX=30195 GN=LOC100651446 PE=4 SV=1	LOC100651446	116.31	10.4	9	9	9	1.28	1.196	1.178	1.072	0.658	1.219	0.754	0.838	0.821	0.807	0.262655	1.222	0.426682	0.66	0.000544868
A0A6P3U1M9	putative aldehyde dehydrogenase family 7 member A1 homolog OS=Bombus terrestris OX=30195 GN=LOC100648169 PE=4 SV=1	LOC100648169	57.137	43.7	18	18	51	1.097	1.307	1.202	1.174	1.042	1.122	0.726	0.709	0.637	0.926	0.283973	1.611	0.000852407	0.575	0.00102325
A0A6P3DIR2	parafibromin OS=Bombus terrestris OX=30195 GN=LOC100650510 PE=4 SV=1	LOC100650510	59.557	8.4	4	4	4	0.928	0.948	0.936	1.044	1.042	1.192	1.042	0.979	1.05	1.166	0.0280968	1.067	0.2694	1.092	0.0189809
A0A6P3D8I6	activated RNA polymerase II transcriptional coactivator p15 OS=Bombus terrestris OX=30195 GN=LOC100643358 PE=4 SV=1	LOC100643358	13.426	15.7	2	2	3	0.737	0.917	0.902	1.291	1.13	1.368	0.868	0.957	0.981	1.482	0.0118531	1.35	0.0116602	1.098	0.290841
A0A6P3TY08	UDP-N-acetylglucosamine--dolichyl-phosphate N-acetylglucosaminephosphotransferase isoform X2 OS=Bombus terrestris OX=30195 GN=LOC100645372 PE=4 SV=1	LOC100645372	38.367	4.2	1	1	1
A0A6P3DC28	ELMO domain-containing protein 2 OS=Bombus terrestris OX=30195 GN=LOC100651009 PE=4 SV=1	LOC100651009	36.083	19.2	5	5	6	0.804	0.787	1.078	0.872	1.212	1.242	0.897	1.323	0.933	1.246	0.226147	1.055	0.752739	1.181	0.369582
A0A6P3U5P5	28 kDa ribonucleoprotein, chloroplastic-like OS=Bombus terrestris OX=30195 GN=LOC105666264 PE=4 SV=1	LOC105666264	12.496	7.4	1	1	1
A0A6P3DD55	enoyl-CoA delta isomerase 1, mitochondrial isoform X1 OS=Bombus terrestris OX=30195 GN=LOC100648826 PE=4 SV=1	LOC100648826	31.357	44.8	11	11	33	1.012	1.19	1.164	0.922	0.908	0.82	1.071	1.019	1.056	0.787	0.0191481	0.842	0.0121213	0.935	0.28432
A0A6P3DGE8	arginyl-tRNA--protein transferase 1 isoform X2 OS=Bombus terrestris OX=30195 GN=LOC100645093 PE=4 SV=1	LOC100645093	59.838	2.2	1	1	1	0.854	0.761	0.845	1.101	1.167	0.914	1.152	1.158	1.208	1.293	0.0370747	0.904	0.23343	1.43	0.000833697
A0A6P5HLM2	trichohyalin OS=Bombus terrestris OX=30195 GN=LOC100646259 PE=4 SV=1	LOC100646259	163.06	2.6	3	3	3	0.607	0.635	0.509	1.136	1.559	1.081	1.255	1.121	1.261	2.156	0.00466085	1.038	0.843971	2.077	0.000699248
A0A6P3D7Q6	protein distal antenna OS=Bombus terrestris OX=30195 GN=LOC100642203 PE=4 SV=1	LOC100642203	50.037	4.7	3	3	4	0.171	0.168	0.176	2.561	1.836	2.422	0.514	0.486	0.724	13.241	1.57112e-05	3.955	0.00102916	3.348	0.000681066
A0A6P3TQS0	rho GTPase-activating protein 190 isoform X3 OS=Bombus terrestris OX=30195 GN=LOC100644547 PE=4 SV=1	LOC100644547	186.76	1.1	2	2	2
A0A6P3DGD1	peroxiredoxin-6 OS=Bombus terrestris OX=30195 GN=LOC100644975 PE=4 SV=1	LOC100644975	24.971	42.3	11	11	26	1.3	1.344	1.209	0.769	0.718	0.808	1.061	0.943	1.047	0.596	0.000364279	0.752	0.00492535	0.792	0.00861353
A0A6P3D8C5	kynurenine/alpha-aminoadipate aminotransferase, mitochondrial isoform X1 OS=Bombus terrestris OX=30195 GN=LOC100649409 PE=4 SV=1	LOC100649409	47.615	30	11	11	16	1.086	1.231	1.197	0.936	0.917	0.947	0.848	0.928	0.757	0.797	0.00447554	1.105	0.157585	0.721	0.00931806
A0A6P3UG58	farnesol dehydrogenase OS=Bombus terrestris OX=30195 GN=LOC105666822 PE=4 SV=1	LOC105666822	21.466	27.6	7	1	15	0.723	0.854	0.71	1.313	1.595	1.322	0.909	0.899	0.796	1.85	0.00209426	1.624	0.0032436	1.139	0.143976
A0A6P3DIW9	very-long-chain 3-oxoacyl-CoA reductase OS=Bombus terrestris OX=30195 GN=LOC100642272 PE=4 SV=1	LOC100642272	36.103	34.3	10	10	18	0.494	0.472	0.536	1.426	2.306	1.66	0.666	0.733	0.728	3.59	0.00101116	2.535	0.00329678	1.416	0.00196534
A0A6P3TV97	sialin isoform X2 OS=Bombus terrestris OX=30195 GN=LOC100644958 PE=4 SV=1	LOC100644958	54.006	3.7	1	1	1	0.673	0.803	0.926	1.161	1.2	1.273	0.914	0.968	1.23	1.513	0.0118152	1.168	0.161189	1.296	0.116309
A0A6P3UJZ4	actin-related protein 2/3 complex subunit 5 OS=Bombus terrestris OX=30195 GN=LOC100643191 PE=4 SV=1	LOC100643191	17.276	41.4	5	5	11	0.946	0.963	0.891	1.168	1.219	1.214	1	0.861	0.858	1.286	0.000751156	1.324	0.00561818	0.971	0.602979
A0A6P3U5L5	solute carrier family 2, facilitated glucose transporter member 1 isoform X3 OS=Bombus terrestris OX=30195 GN=LOC100651338 PE=4 SV=1	LOC100651338	55.715	3.9	2	2	2	0.464	0.599	0.506	1.846	1.364	1.424	0.96	0.881	1.062	2.953	0.000862846	1.596	0.0132732	1.85	0.00259769
A0A6P3U1H2	coiled-coil and C2 domain-containing protein 1-like OS=Bombus terrestris OX=30195 GN=LOC100651679 PE=4 SV=1	LOC100651679	92.506	12.9	7	7	8	0.676	0.658	0.746	1.381	1.335	1.306	1.106	0.96	0.897	1.934	9.06862e-05	1.357	0.00836483	1.425	0.00836878
A0A6P3DE98	5'-nucleotidase domain-containing protein 3 isoform X2 OS=Bombus terrestris OX=30195 GN=LOC100650162 PE=4 SV=1	LOC100650162	61.96	43.8	20	20	36	1.057	0.897	0.95	0.924	0.97	0.837	1.18	1.192	1.218	0.94	0.399916	0.761	0.00343813	1.236	0.0119257
A0A6P3UGN3	formin-like protein CG32138 isoform X5 OS=Bombus terrestris OX=30195 GN=LOC100649833 PE=4 SV=1	LOC100649833	122.91	3.4	3	3	4
A0A6P3D4T9	coiled-coil domain-containing protein 124 OS=Bombus terrestris OX=30195 GN=LOC100649954 PE=4 SV=1	LOC100649954	23.859	22.1	4	4	5	0.684	0.772	0.78	1.929	1.111	1.806	0.711	0.576	0.662	2.167	0.0140108	2.486	0.00864967	0.872	0.13597
A0A6P3DBY2	kinesin-like protein KIF13B isoform X5 OS=Bombus terrestris OX=30195 GN=LOC100647628 PE=4 SV=1	LOC100647628	212.91	5.7	8	8	10	0.898	0.824	0.888	1.184	1.323	1.113	1.124	0.905	0.913	1.387	0.00475763	1.23	0.0733468	1.127	0.202703
A0A6P5I983	vitellogenin receptor isoform X2 OS=Bombus terrestris OX=30195 GN=LOC100649042 PE=4 SV=1	LOC100649042	190.78	16.8	27	27	41	0.386	0.338	0.384	1.848	1.763	1.936	0.639	0.72	0.915	5.006	6.0421e-06	2.439	0.00116093	2.052	0.00340937
A0A6P3DLT2	succinate dehydrogenase [ubiquinone] flavoprotein subunit, mitochondrial isoform X1 OS=Bombus terrestris OX=30195 GN=LOC100644194 PE=4 SV=1	LOC100644194	72.41	61	39	39	183	1.023	1.01	1.026	0.902	0.893	0.879	1.111	1.094	1.15	0.874	0.000113276	0.797	0.000164983	1.097	0.00403773
A0A6P5HMQ1	ZP domain-containing protein(predicted) OS=Bombus terrestris OX=30195 GN=LOC100646467 PE=4 SV=1	LOC100646467	76.54	5.6	4	4	4	0.78	0.84	0.761	1.066	1.08	1.05	1.226	1.218	1.149	1.342	0.000660163	0.89	0.0062279	1.509	0.000337852
A0A6P3D6I9	LOW QUALITY PROTEIN: carnitine O-palmitoyltransferase 2, mitochondrial OS=Bombus terrestris OX=30195 GN=LOC100646454 PE=4 SV=1	LOC100646454	76.431	39.3	27	27	52	1.258	1.282	1.284	0.768	0.718	0.728	1.06	1.1	1.041	0.579	1.43294e-05	0.692	0.000147	0.837	0.000526287
A0A6P3TVM1	dolichyl-diphosphooligosaccharide--protein glycosyltransferase subunit 1 OS=Bombus terrestris OX=30195 GN=LOC105666025 PE=4 SV=1	LOC105666025	70.245	42.9	24	24	55	0.9	0.981	0.907	1.191	1.275	1.269	0.814	0.888	0.843	1.34	0.00114501	1.468	0.000331064	0.913	0.0714459
A0A6P3DBK6	DEAD-box ATP-dependent RNA helicase 20 OS=Bombus terrestris OX=30195 GN=LOC100648096 PE=4 SV=1	LOC100648096	80.452	27.1	16	11	19	1.092	1.278	1.162	0.939	0.922	0.97	0.978	0.959	0.866	0.802	0.0103244	1.01	0.797255	0.794	0.0177133
A0A6P3DAP4	pancreatic triacylglycerol lipase OS=Bombus terrestris OX=30195 GN=LOC100647261 PE=4 SV=1	LOC100647261	35.683	11.5	3	3	3	0.692	0.692	0.572	1.58	1.508	1.669	0.735	0.754	0.908	2.432	0.000217771	1.985	0.000694207	1.225	0.0923247
A0A6P3TY91	40S ribosomal protein S12 OS=Bombus terrestris OX=30195 GN=LOC100648394 PE=4 SV=1	LOC100648394	15.324	75.9	9	9	43	0.857	0.958	0.918	1.38	1.198	1.398	0.781	0.809	0.794	1.455	0.0032154	1.668	0.000543486	0.872	0.0162778
A0A6P5IBF2	26S proteasome non-ATPase regulatory subunit 13 OS=Bombus terrestris OX=30195 GN=LOC100647433 PE=4 SV=1	LOC100647433	43.626	42.6	14	13	25	1.156	1.11	1.102	0.936	1.044	0.864	0.992	1.025	0.954	0.844	0.038975	0.957	0.474148	0.882	0.00793345
A0A6P3DFZ6	congested-like trachea protein isoform X1 OS=Bombus terrestris OX=30195 GN=LOC100651175 PE=4 SV=1	LOC100651175	31.977	37.2	10	10	18	1.157	1.245	1.168	1.008	0.833	0.927	0.916	0.962	0.997	0.775	0.0126735	0.963	0.540617	0.805	0.00300162
A0A6P3DG27	DNA-directed RNA polymerases I, II, and III subunit RPABC1 OS=Bombus terrestris OX=30195 GN=LOC100650619 PE=4 SV=1	LOC100650619	24.579	30	5	5	8	0.898	1.03	0.968	0.988	1.137	1.054	1.098	0.995	0.935	1.098	0.175997	1.05	0.471338	1.046	0.513285
A0A6P3U356	Haloacid dehalogenase-like hydrolase(predicted) OS=Bombus terrestris OX=30195 GN=LOC100650412 PE=4 SV=1	LOC100650412	33.062	13.7	3	3	3	1.142	1.048	1.338	0.942	0.762	1.063	0.804	1.125	0.924	0.784	0.110187	0.97	0.836361	0.809	0.14746
A0A6P3U5G6	glutaredoxin-related protein 5, mitochondrial OS=Bombus terrestris OX=30195 GN=LOC100647666 PE=4 SV=1	LOC100647666	15.122	38.1	5	5	15	1.19	1.111	1.149	0.841	0.761	0.761	1.12	1.132	1.129	0.685	0.00061279	0.699	0.000426718	0.98	0.379683
A0A6P3DCD1	histone H2A OS=Bombus terrestris OX=30195 GN=LOC100646144 PE=4 SV=1	LOC100646144	13.348	18.5	3	3	9	1.007	1.122	1.174	0.746	0.828	0.83	1.092	1.049	1.154	0.728	0.00529779	0.73	0.00212661	0.998	0.983934
A0A6P3DG76	V-type proton ATPase subunit B OS=Bombus terrestris OX=30195 GN=LOC100644823 PE=4 SV=1	LOC100644823	55.188	73.7	25	25	103	0.896	0.982	0.899	1.192	1.095	1.116	1.018	0.947	0.938	1.225	0.00674514	1.172	0.012069	1.045	0.32295
A0A6P3U3H8	LOW QUALITY PROTEIN: GTP-binding nuclear protein Ran OS=Bombus terrestris OX=30195 GN=LOC100646748 PE=4 SV=1	LOC100646748	24.832	31.2	7	7	19	0.939	1.089	1.029	1.142	1.004	1.203	0.902	0.88	0.882	1.096	0.260724	1.257	0.0141293	0.871	0.0364104
A0A6P3DLI8	thioredoxin domain-containing protein 5 homolog OS=Bombus terrestris OX=30195 GN=LOC100649717 PE=4 SV=1	LOC100649717	45.259	39.4	15	15	22	1.012	1.027	1.008	1.14	1.066	1.119	0.909	0.918	0.841	1.091	0.0139107	1.246	0.00297005	0.876	0.00915652
A0A6P3TPW2	LOW QUALITY PROTEIN: tryptophan--tRNA ligase, cytoplasmic OS=Bombus terrestris OX=30195 GN=LOC100646702 PE=4 SV=1	LOC100646702	46.333	36.8	13	13	18	0.852	0.971	0.904	1.287	1.25	1.223	0.869	0.878	0.842	1.379	0.00135898	1.452	4.3214e-05	0.949	0.272443
A0A6P3U7S2	LOW QUALITY PROTEIN: protein unc-45 homolog B OS=Bombus terrestris OX=30195 GN=LOC100649226 PE=4 SV=1	LOC100649226	105.44	24.7	22	22	31	1.052	0.818	0.956	0.896	1.03	0.782	1.064	1.26	1.124	0.958	0.707155	0.785	0.0590818	1.22	0.085138
A0A6P3D8X2	uncharacterized aarF domain-containing protein kinase 1 OS=Bombus terrestris OX=30195 GN=LOC100651953 PE=4 SV=1	LOC100651953	59.614	25.1	12	12	16	0.948	0.885	0.958	1.006	1.064	0.938	1.106	1.08	1.073	1.078	0.168115	0.923	0.0964212	1.168	0.00421104
A0A6P3U0W3	Proteoglycan 4(predicted) OS=Bombus terrestris OX=30195 GN=LOC100642958 PE=4 SV=1	LOC100642958	11.571	9.3	1	1	2	1.065	1.195	1.154	1.009	0.85	1.09	0.771	1.013	1.009	0.864	0.136614	1.056	0.650509	0.818	0.0980873
A0A6P3D8F6	complement component 1 Q subcomponent-binding protein, mitochondrial OS=Bombus terrestris OX=30195 GN=LOC100649532 PE=4 SV=1	LOC100649532	30.211	34.7	7	7	25	0.98	1.031	1.027	1.08	1.023	0.991	1.032	0.958	1.003	1.018	0.582128	1.034	0.375764	0.985	0.606732
A0A6P3DL49	Non-specific serine/threonine protein kinase(predicted) OS=Bombus terrestris OX=30195 GN=LOC100648579 PE=4 SV=1	LOC100648579	181.08	6.4	7	7	7	1.092	0.911	1.06	0.834	0.82	0.716	1.221	1.212	1.293	0.774	0.0259486	0.636	0.000975761	1.216	0.0292209
A0A6P3DHF5	nucleoporin Nup37 OS=Bombus terrestris OX=30195 GN=LOC100652084 PE=4 SV=1	LOC100652084	36.132	17.8	5	5	5	1.088	1.153	1.11	0.815	0.877	0.928	1.048	1.032	1.132	0.782	0.00390302	0.816	0.0123987	0.959	0.26699
A0A6P5I934	KIAA2013-like protein(predicted) OS=Bombus terrestris OX=30195 GN=LOC100646895 PE=4 SV=1	LOC100646895	63.527	2	1	1	1
A0A6P3D6H7	nuclear pore complex protein Nup50 isoform X2 OS=Bombus terrestris OX=30195 GN=LOC100645235 PE=4 SV=1	LOC100645235	57.33	20.7	9	9	10	0.839	0.956	0.89	1.362	0.98	1.402	0.921	0.846	0.853	1.394	0.0565495	1.429	0.0430493	0.976	0.635024
A0A6P3U284	LOW QUALITY PROTEIN: protein bicaudal D OS=Bombus terrestris OX=30195 GN=LOC100646788 PE=4 SV=1	LOC100646788	87.54	13.3	10	9	11	0.75	0.624	0.681	1.114	1.333	1.136	1.132	1.164	1.136	1.744	0.00203556	1.044	0.526573	1.67	0.000663972
A0A6P3DHX2	trafficking protein particle complex subunit 5 OS=Bombus terrestris OX=30195 GN=LOC100646082 PE=4 SV=1	LOC100646082	21.475	22.5	5	5	5	0.715	0.888	1.106	0.924	1.431	1.163	1.037	0.866	1.012	1.299	0.216834	1.207	0.273883	1.076	0.567076
A0A6P3UF47	syntaxin-binding protein 5 isoform X6 OS=Bombus terrestris OX=30195 GN=LOC100650584 PE=4 SV=1	LOC100650584	122.22	10.1	9	9	11	1.123	1.053	1.006	1.096	0.904	1.06	0.983	1.002	1.018	0.962	0.571286	1.019	0.810464	0.944	0.163969
A0A6P5ICC8	neurotactin OS=Bombus terrestris OX=30195 GN=LOC100647437 PE=4 SV=1	LOC100647437	72.475	6.1	3	3	3	1.022	0.96	1.198	0.965	0.861	1.016	1.135	0.931	1.073	0.894	0.250051	0.905	0.268549	0.987	0.898626
A0A6P3DN95	diphosphoinositol polyphosphate phosphohydrolase 1 OS=Bombus terrestris OX=30195 GN=LOC100645582 PE=4 SV=1	LOC100645582	20.882	6	1	1	1
A0A6P5I5X4	alpha-protein kinase 1 isoform X3 OS=Bombus terrestris OX=30195 GN=LOC100642505 PE=4 SV=1	LOC100642505	114.56	6.9	5	5	5	1.031	0.872	0.943	1.17	1.163	1.287	0.954	0.823	0.896	1.272	0.0144221	1.354	0.00487514	0.939	0.390192
A0A6P3DPI8	proteasome subunit alpha type-2 OS=Bombus terrestris OX=30195 GN=LOC100644545 PE=4 SV=1	LOC100644545	25.769	43.6	9	9	22	1.016	1.101	1.004	1.054	1.041	1.124	0.917	0.887	0.862	1.031	0.451964	1.207	0.00318972	0.854	0.00992435
A0A6P3U426	huntingtin isoform X2 OS=Bombus terrestris OX=30195 GN=LOC100644330 PE=4 SV=1	LOC100644330	325.17	0.4	1	1	2
A0A6P3U024	glutamine--fructose-6-phosphate aminotransferase [isomerizing] 2 isoform X2 OS=Bombus terrestris OX=30195 GN=LOC100648432 PE=4 SV=1	LOC100648432	78.17	39.7	24	24	36	0.96	0.991	0.978	0.966	1.139	0.977	1.01	1.048	1.066	1.052	0.422493	0.987	0.785359	1.067	0.0250471
A0A6P3TYK2	probable isocitrate dehydrogenase [NAD] subunit alpha, mitochondrial OS=Bombus terrestris OX=30195 GN=LOC100642724 PE=4 SV=1	LOC100642724	39.081	60.3	25	25	120	1.022	1.044	1.062	0.854	0.867	0.862	1.215	1.042	1.21	0.826	8.88248e-05	0.745	0.00452321	1.108	0.12397
A0A6P3D6U6	LOW QUALITY PROTEIN: lipase maturation factor 2 OS=Bombus terrestris OX=30195 GN=LOC100645315 PE=4 SV=1	LOC100645315	75.124	10	6	6	11	1.007	1.07	0.998	1.066	1.036	1.016	0.989	1.058	1.012	1.014	0.613925	1.019	0.470044	0.995	0.870455
A0A6P3UAZ1	vacuolar protein sorting-associated protein 18 homolog isoform X2 OS=Bombus terrestris OX=30195 GN=LOC100644103 PE=4 SV=1	LOC100644103	113.95	4	4	4	4
A0A6P3DIM2	calcium homeostasis endoplasmic reticulum protein OS=Bombus terrestris OX=30195 GN=LOC100642260 PE=4 SV=1	LOC100642260	87.68	3	2	2	2
A0A6P3DKE0	Chitin-binding type-2 domain-containing protein(predicted) OS=Bombus terrestris OX=30195 GN=LOC100643861 PE=4 SV=1	LOC100643861	39.447	9.7	3	3	3	0.943	1.029	0.996	0.953	1.025	1.415	0.912	1.001	0.884	1.143	0.390931	1.213	0.230899	0.942	0.254316
A0A6P3DFK8	Chitin-binding type-2 domain-containing protein(predicted) OS=Bombus terrestris OX=30195 GN=LOC100648455 PE=4 SV=1	LOC100648455	19.839	6.9	1	1	1
A0A6P3UKA8	protein alan shepard isoform X3 OS=Bombus terrestris OX=30195 GN=LOC100642240 PE=4 SV=1	LOC100642240	56.389	26	8	1	13	0.9	1.297	1.261	1.06	1.12	1.324	0.828	0.609	0.731	1.013	0.879167	1.616	0.0122894	0.627	0.0351744
A0A6P3TMB6	FYVE_2 domain-containing protein(predicted) OS=Bombus terrestris OX=30195 GN=LOC100650481 PE=4 SV=1	LOC100650481	135.82	3.9	2	2	2	0.993	0.972	1.103	1.098	0.772	0.799	0.97	1.236	1.22	0.87	0.273051	0.779	0.134292	1.117	0.294572
A0A6P3U4H2	flagellar radial spoke protein 2-like OS=Bombus terrestris OX=30195 GN=LOC105666083 PE=4 SV=1	LOC105666083	27.992	3.4	1	1	1	0.749	0.632	0.739	1.122	1.089	1.006	1.547	1.102	1.186	1.517	0.00273545	0.839	0.199499	1.809	0.00740067
A0A6P3U5S7	EKC/KEOPS complex subunit TPRKB OS=Bombus terrestris OX=30195 GN=LOC105666268 PE=4 SV=1	LOC105666268	20.328	14.4	2	2	2	1.102	1.22	1.154	0.702	0.808	0.732	1.139	1.26	1.074	0.645	0.000999004	0.646	0.00220512	0.999	0.970269
A0A6P3TV72	oxysterol-binding protein-related protein 2 OS=Bombus terrestris OX=30195 GN=LOC100647189 PE=4 SV=1	LOC100647189	50.48	7	3	3	5	0.93	1.006	1.033	1.013	0.895	0.859	1.168	1.018	1.204	0.932	0.287806	0.816	0.0470808	1.142	0.0963657
A0A6P3D683	protein MIS12 homolog OS=Bombus terrestris OX=30195 GN=LOC100642557 PE=4 SV=1	LOC100642557	25.453	8.3	1	1	1
A0A6P3DAJ3	cyclic GMP-AMP synthase isoform X2 OS=Bombus terrestris OX=30195 GN=LOC100644606 PE=4 SV=1	LOC100644606	50.057	15.9	6	6	8	0.675	0.599	0.74	1.318	1.368	1.462	1.014	0.901	1.133	2.06	0.000445073	1.361	0.012831	1.513	0.0100992
A0A6P3DFM4	lipoamide acyltransferase component of branched-chain alpha-keto acid dehydrogenase complex, mitochondrial OS=Bombus terrestris OX=30195 GN=LOC100650972 PE=4 SV=1	LOC100650972	50.243	34.8	13	13	17	0.903	1.056	1.02	1.408	1.176	1.111	0.844	0.788	0.816	1.24	0.0683853	1.509	0.00535946	0.822	0.0194133
A0A6P5HVC7	LOW QUALITY PROTEIN: FAD-linked sulfhydryl oxidase ALR OS=Bombus terrestris OX=30195 GN=LOC100644262 PE=4 SV=1	LOC100644262	18.43	13.3	2	1	1	0.812	0.907	0.933	1.315	1.186	1.113	0.885	0.979	0.999	1.363	0.00870918	1.262	0.0194406	1.08	0.245441
A0A6P3DFW9	trichohyalin OS=Bombus terrestris OX=30195 GN=LOC100642504 PE=4 SV=1	LOC100642504	130.97	15.8	16	16	30	0.966	1.148	1.033	1.227	0.909	1.069	0.897	0.894	0.897	1.018	0.900592	1.192	0.123969	0.854	0.0366918
A0A6P3U664	troponin C isoform X2 OS=Bombus terrestris OX=30195 GN=LOC100647229 PE=4 SV=1	LOC100647229	15.835	46.2	7	7	21	0.97	0.903	0.883	1.003	0.969	0.999	1.126	1.188	1.183	1.078	0.0669744	0.85	0.00132633	1.269	0.00197408
A0A6P3UBD6	NHL repeat-containing protein 2 OS=Bombus terrestris OX=30195 GN=LOC100644536 PE=4 SV=1	LOC100644536	76.849	28.2	14	14	16	0.956	0.972	0.975	0.9	1.022	1.127	0.937	1.024	0.899	1.05	0.530164	1.066	0.46316	0.985	0.695394
A0A6P3TW86	ADP-ribosylation factor GTPase-activating protein 1 OS=Bombus terrestris OX=30195 GN=LOC100651762 PE=4 SV=1	LOC100651762	44.856	10.2	3	3	3	0.906	0.998	0.95	1.388	1.008	1.596	0.786	0.77	0.716	1.399	0.0835393	1.757	0.017047	0.796	0.00457111
A0A6P3TTT1	glycogen synthase kinase-3 beta isoform X8 OS=Bombus terrestris OX=30195 GN=LOC100645880 PE=4 SV=1	LOC100645880	47.571	46	15	15	30	1.152	1.112	1.129	0.808	0.839	0.777	1.04	1.122	1.084	0.714	0.000160194	0.747	0.000724456	0.957	0.138786
A0A6P3TP58	LOW QUALITY PROTEIN: protein 4.1 homolog OS=Bombus terrestris OX=30195 GN=LOC100651519 PE=4 SV=1	LOC100651519	113.62	16.4	13	13	14	0.938	0.922	0.98	0.907	1.042	0.899	1.053	1.199	1.112	1.003	0.987899	0.847	0.0512867	1.185	0.015795
A0A6P3DP64	Polyadenylate-binding protein-interacting protein(predicted) OS=Bombus terrestris OX=30195 GN=LOC100648005 PE=4 SV=1	LOC100648005	57.483	10.5	5	5	5	1.054	0.975	1.018	1.126	1.124	1	0.896	0.994	0.954	1.067	0.233466	1.143	0.0551028	0.933	0.139412
A0A6P5I803	UPF0184 protein C9orf16 isoform X2 OS=Bombus terrestris OX=30195 GN=LOC100642852 PE=4 SV=1	LOC100642852	10.512	37.4	3	3	3	0.871	0.917	0.807	1.096	1.193	1.049	1.06	1.002	1.025	1.286	0.00894308	1.081	0.134568	1.19	0.0125686
A0A6P3D688	splicing factor, suppressor of white-apricot homolog isoform X1 OS=Bombus terrestris OX=30195 GN=LOC100646253 PE=4 SV=1	LOC100646253	97.564	2.5	2	2	3
A0A6P3DBG2	Signal recognition particle receptor subunit alpha-like protein(predicted) OS=Bombus terrestris OX=30195 GN=LOC100642326 PE=4 SV=1	LOC100642326	9.5482	44.9	4	4	20	1.207	1.13	1.212	0.665	0.682	0.564	1.25	1.184	1.249	0.538	0.000617822	0.519	0.000448794	1.038	0.26737
A0A6P3D7Q8	tumor suppressor candidate 3 OS=Bombus terrestris OX=30195 GN=LOC100647725 PE=4 SV=1	LOC100647725	37.913	7.8	3	3	3	0.956	0.681	0.767	1.258	1.214	1.113	0.973	1.042	1.144	1.491	0.0181631	1.135	0.0984205	1.314	0.0628709
A0A6P3UDE7	27 kDa hemolymph protein OS=Bombus terrestris OX=30195 GN=LOC105666621 PE=4 SV=1	LOC105666621	34.247	2.3	1	1	5	0.708	0.706	0.684	1.817	1.559	1.882	0.521	0.589	0.587	2.506	9.96436e-05	3.098	8.87693e-05	0.809	0.00694767
A0A6P5I2I1	RNA-binding protein Musashi homolog Rbp6 OS=Bombus terrestris OX=30195 GN=LOC100650714 PE=4 SV=1	LOC100650714	28.809	8	2	2	3	1.077	0.988	1.188	0.972	0.922	1.107	0.827	1.114	0.958	0.923	0.348199	1.035	0.721068	0.891	0.301983
A0A6P3U757	cytoplasmic dynein 1 intermediate chain isoform X38 OS=Bombus terrestris OX=30195 GN=LOC100648066 PE=4 SV=1	LOC100648066	73.391	6.7	3	3	4	0.924	0.99	0.936	1.222	1.246	1.089	0.91	0.917	0.904	1.248	0.00943921	1.302	0.00340817	0.958	0.122012
A0A6P3TXZ6	matrix metalloproteinase-14 isoform X4 OS=Bombus terrestris OX=30195 GN=LOC100647268 PE=4 SV=1	LOC100647268	58.612	2.5	1	1	1
A0A6P3D9T0	LOW QUALITY PROTEIN: DNA-directed RNA polymerase I subunit RPA1 OS=Bombus terrestris OX=30195 GN=LOC100642568 PE=4 SV=1	LOC100642568	195.43	1.6	2	2	2	1.301	1.226	1.176	0.812	0.874	0.809	1.066	1.02	0.89	0.674	0.000517499	0.838	0.0437992	0.804	0.0232791
A0A6P3DIU2	spermine oxidase OS=Bombus terrestris OX=30195 GN=LOC100645349 PE=4 SV=1	LOC100645349	55.927	33.9	13	13	37	1.193	1.533	0.911	0.987	0.859	0.754	1.029	0.877	1.036	0.715	0.13217	0.884	0.25278	0.809	0.294621
A0A6P3U6P0	LOW QUALITY PROTEIN: WD repeat and FYVE domain-containing protein 3 OS=Bombus terrestris OX=30195 GN=LOC100643378 PE=4 SV=1	LOC100643378	384.46	0.4	1	1	1
A0A6P5HP92	neurobeachin isoform X9 OS=Bombus terrestris OX=30195 GN=LOC100646535 PE=4 SV=1	LOC100646535	360.63	4.6	11	11	11	0.999	0.792	0.96	0.949	1.022	0.821	1.317	1.212	1.011	1.015	0.878153	0.789	0.0804297	1.287	0.0768206
A0A6P5HMB3	IST1 homolog OS=Bombus terrestris OX=30195 GN=LOC100644127 PE=4 SV=1	LOC100644127	33.923	20.2	7	7	11	1.284	1.196	1.114	0.853	0.996	0.954	0.896	0.968	0.856	0.78	0.0157093	1.031	0.643357	0.757	0.00694932
A0A6P5HX97	eukaryotic translation initiation factor 3 subunit F OS=Bombus terrestris OX=30195 GN=LOC100647191 PE=4 SV=1	LOC100647191	31.425	54.4	12	12	21	0.908	1.019	1.011	1.186	1.034	1.17	0.965	0.964	0.851	1.154	0.067706	1.219	0.0304124	0.946	0.376043
A0A6P5I3P1	UPF0668 protein C10orf76 homolog isoform X3 OS=Bombus terrestris OX=30195 GN=LOC100651300 PE=4 SV=1	LOC100651300	68.53	4.6	3	3	3
A0A6P3DFQ0	probable Bax inhibitor 1 OS=Bombus terrestris OX=30195 GN=LOC100646192 PE=4 SV=1	LOC100646192	26.73	5.5	1	1	5	0.605	0.605	0.468	1.545	1.447	1.473	1.004	0.97	1.028	2.661	0.000358878	1.487	0.000104617	1.789	0.0025165
A0A6P3TYI8	ADP-ribosylation factor GTPase-activating protein 2 isoform X2 OS=Bombus terrestris OX=30195 GN=LOC100649958 PE=4 SV=1	LOC100649958	59.131	25.5	13	13	17	0.906	1.016	0.885	1.314	1.162	1.224	0.836	0.94	0.831	1.318	0.00759299	1.419	0.00283772	0.929	0.276558
A0A6P3D8P3	vacuolar protein-sorting-associated protein 25 OS=Bombus terrestris OX=30195 GN=LOC100645242 PE=4 SV=1	LOC100645242	20.43	8	2	2	2
A0A6P3D5Q6	SET and MYND domain-containing protein 4-like OS=Bombus terrestris OX=30195 GN=LOC100646891 PE=4 SV=1	LOC100646891	77.986	1.8	1	1	2	0.394	0.9	0.82	1.229	1.249	0.855	0.935	1.577	1.184	1.577	0.157195	0.902	0.651787	1.748	0.118832
A0A6P3UJC2	U3 small nucleolar RNA-interacting protein 2 isoform X2 OS=Bombus terrestris OX=30195 GN=LOC100644674 PE=4 SV=1	LOC100644674	50.937	4.6	2	2	2
A0A6P3DM35	LOW QUALITY PROTEIN: 5'-3' exoribonuclease 1 OS=Bombus terrestris OX=30195 GN=LOC100649909 PE=4 SV=1	LOC100649909	187.73	9.4	11	11	11	0.822	0.71	0.78	1.187	1.174	1.17	1.023	0.954	1.023	1.527	0.000590197	1.177	0.0023086	1.298	0.00581285
A0A6P3DHE0	tubulin-folding cofactor B OS=Bombus terrestris OX=30195 GN=LOC100647878 PE=4 SV=1	LOC100647878	28.005	45.1	12	12	20	0.981	1.124	1.022	1.077	1.06	1.047	0.992	0.875	0.956	1.018	0.657984	1.128	0.0331838	0.903	0.13655
A0A6P3TUI4	purine nucleoside phosphorylase isoform X2 OS=Bombus terrestris OX=30195 GN=LOC100643580 PE=4 SV=1	LOC100643580	36.541	11.4	3	3	3
A0A6P3U935	RING finger protein nhl-1 isoform X4 OS=Bombus terrestris OX=30195 GN=LOC100643462 PE=4 SV=1	LOC100643462	138.93	5.7	5	5	8	0.872	0.781	0.861	1.008	1.084	1.119	1.084	1.178	1.07	1.277	0.00625114	0.964	0.439392	1.325	0.00359935
A0A6P3DFX8	casein kinase I OS=Bombus terrestris OX=30195 GN=LOC100642468 PE=4 SV=1	LOC100642468	40.364	15.8	5	3	5	0.945	0.923	0.86	1.023	1.072	1.522	0.949	0.975	0.889	1.326	0.106695	1.286	0.139903	1.031	0.479086
A0A6P3U1H7	cytochrome c oxidase subunit 4 isoform 1, mitochondrial OS=Bombus terrestris OX=30195 GN=LOC100642567 PE=4 SV=1	LOC100642567	20.518	44.2	6	6	62	1.151	1.14	1.129	0.684	0.729	0.688	1.227	1.159	1.298	0.614	2.07216e-05	0.57	0.000129151	1.077	0.0915716
A0A6P3UAV9	acylamino-acid-releasing enzyme isoform X2 OS=Bombus terrestris OX=30195 GN=LOC100649598 PE=4 SV=1	LOC100649598	84.729	27.7	19	19	22	1.092	1.109	1.164	0.927	0.955	0.84	1.012	1.007	0.984	0.809	0.00789928	0.906	0.0661541	0.892	0.00575603
A0A6P5I5K0	protein G12 isoform X2 OS=Bombus terrestris OX=30195 GN=LOC100651129 PE=4 SV=1	LOC100651129	24.473	29.7	6	1	10	0.83	0.883	0.818	1.242	1.024	1.373	1.009	0.928	1.045	1.438	0.0161943	1.22	0.106488	1.178	0.0181516
A0A6P3DFP0	cytochrome b-c1 complex subunit 6, mitochondrial OS=Bombus terrestris OX=30195 GN=LOC100644264 PE=4 SV=1	LOC100644264	10.304	43.7	3	3	8	1.061	1.067	1.165	0.932	0.909	0.954	0.629	1.121	1.223	0.849	0.00806112	0.94	0.922669	0.903	0.538549
A0A6P3DES7	ragulator complex protein LAMTOR3-A OS=Bombus terrestris OX=30195 GN=LOC100651173 PE=4 SV=1	LOC100651173	13.461	22.6	2	2	4	0.894	1.098	1.037	1.076	1.132	1.11	0.896	0.838	0.852	1.095	0.20762	1.283	0.000563571	0.854	0.0742332
A0A6P3DGF0	prefoldin subunit 6 OS=Bombus terrestris OX=30195 GN=LOC100651503 PE=4 SV=1	LOC100651503	15.511	40.2	6	6	8	0.832	0.964	0.934	1.362	1.254	1.314	0.796	0.724	0.792	1.44	0.00196476	1.7	0.000168519	0.847	0.038411
A0A6P3U523	inositol polyphosphate 1-phosphatase OS=Bombus terrestris OX=30195 GN=LOC100650852 PE=4 SV=1	LOC100650852	40.448	12.9	4	4	5	1.064	1	1.152	0.9	1.037	1.053	1.009	1.069	0.842	0.93	0.318019	1.024	0.778853	0.908	0.293631
A0A6P3TWI7	serine hydroxymethyltransferase, cytosolic OS=Bombus terrestris OX=30195 GN=LOC100651292 PE=4 SV=1	LOC100651292	58.317	36.9	17	17	36	1.078	1.072	1.085	1.178	1.1	1.098	0.874	0.867	0.812	1.044	0.146205	1.322	0.00104697	0.789	0.0005468
A0A6P5I8B6	LOW QUALITY PROTEIN: dynamin-like 120 kDa protein, mitochondrial OS=Bombus terrestris OX=30195 GN=LOC100649558 PE=4 SV=1	LOC100649558	115.77	29.9	29	29	51	1.063	0.934	1.012	0.757	0.869	0.732	1.28	1.158	1.316	0.784	0.0192113	0.628	0.00203443	1.248	0.0150375
A0A6P3UHS2	serine/threonine-protein kinase mig-15 isoform X16 OS=Bombus terrestris OX=30195 GN=LOC100650469 PE=4 SV=1	LOC100650469	115.47	5	4	4	4	0.87	0.944	0.96	1.155	1.102	1.138	1.024	1.011	0.94	1.224	0.00372644	1.141	0.0115813	1.072	0.157703
A0A6P3D7J8	inositol polyphosphate 5-phosphatase K OS=Bombus terrestris OX=30195 GN=LOC100646819 PE=4 SV=1	LOC100646819	49.957	3.3	1	1	1	0.961	0.945	1.067	1.05	1.181	1.091	0.871	0.969	1.007	1.117	0.0963934	1.167	0.0492446	0.958	0.49072
A0A6P3DNF5	copper transport protein ATOX1 homolog OS=Bombus terrestris OX=30195 GN=LOC100649522 PE=4 SV=1	LOC100649522	7.794	87.5	5	5	13	0.873	1.029	1.046	1.142	1.112	1.13	0.873	0.89	0.973	1.148	0.0725084	1.237	0.00338002	0.928	0.338204
A0A6P3DI75	isochorismatase domain-containing protein 2 OS=Bombus terrestris OX=30195 GN=LOC100650575 PE=4 SV=1	LOC100650575	22.52	63.1	12	12	39	0.888	0.988	0.901	1.168	1.158	1.208	0.882	0.916	0.973	1.273	0.00250124	1.275	0.00147568	0.998	0.968363
A0A6P3DE03	AGAP012587-PA (Fragment)(predicted) OS=Bombus terrestris OX=30195 GN=LOC100643949 PE=4 SV=1	LOC100643949	16.08	28.8	4	4	9	1.073	1.024	0.947	0.974	0.998	0.853	1.168	1.106	1.197	0.928	0.281744	0.814	0.0184519	1.14	0.0380092
A0A6P3DJD3	pyruvate carboxylase, mitochondrial isoform X1 OS=Bombus terrestris OX=30195 GN=LOC100648453 PE=4 SV=1	LOC100648453	131.89	64.2	65	1	281
A0A6P3D6L7	CD151 antigen isoform X2 OS=Bombus terrestris OX=30195 GN=LOC100645516 PE=4 SV=1	LOC100645516	29.255	22.3	6	6	10	1.072	1.038	1.118	0.952	0.981	0.89	1.045	1.148	1	0.875	0.0200878	0.884	0.0701819	0.989	0.805511
A0A6P3UEC4	liprin-beta-1 isoform X7 OS=Bombus terrestris OX=30195 GN=LOC100642426 PE=4 SV=1	LOC100642426	63.724	8.1	4	4	5	0.846	0.838	1.004	1.292	1.145	1.172	0.904	0.956	0.908	1.343	0.0128905	1.304	0.00301503	1.03	0.624474
A0A6P3TSV8	mitochondrial carrier homolog 2 OS=Bombus terrestris OX=30195 GN=LOC100646380 PE=4 SV=1	LOC100646380	35.451	31	8	8	19	0.911	0.876	1.037	1.062	1.116	1.028	1.164	0.932	0.962	1.135	0.083841	1.048	0.520831	1.083	0.420067
A0A6P3U4D6	protein translation factor SUI1 homolog OS=Bombus terrestris OX=30195 GN=LOC105666047 PE=4 SV=1	LOC105666047	12.388	70	7	7	19	0.905	0.968	1.017	1.271	1.12	1.308	0.796	0.837	0.898	1.28	0.0136488	1.461	0.00305828	0.876	0.0525151
A0A6P3D8V5	KRR1 small subunit processome component homolog OS=Bombus terrestris OX=30195 GN=LOC100644598 PE=4 SV=1	LOC100644598	40.006	12.6	4	4	4
A0A6P3DGV4	regucalcin OS=Bombus terrestris OX=30195 GN=LOC100644382 PE=4 SV=1	LOC100644382	36.932	35.8	9	9	21	0.717	0.83	0.803	0.507	1.206	1.008	1.295	1.334	1.37	1.158	0.767287	0.68	0.165308	1.702	0.000349718
A0A6P3D8Q3	V-type proton ATPase subunit G OS=Bombus terrestris OX=30195 GN=LOC100644800 PE=4 SV=1	LOC100644800	13.865	24.6	3	3	24	0.778	0.91	0.901	1.311	1.221	1.186	0.959	0.931	1.001	1.436	0.00346847	1.286	0.00232637	1.117	0.109814
A0A6P3DJK7	Protein kinase(predicted) OS=Bombus terrestris OX=30195 GN=LOC100648148 PE=4 SV=1	LOC100648148	8.2448	28.2	2	2	4	1.438	1.533	1.122	0.601	0.596	0.556	1.098	1.143	1.132	0.428	0.00103177	0.52	1.83731e-05	0.824	0.126367
A0A6P3DE69	zinc finger CCCH domain-containing protein 18 OS=Bombus terrestris OX=30195 GN=LOC100650777 PE=4 SV=1	LOC100650777	109.69	2	2	2	2
A0A6P3DF77	trithorax group protein osa isoform X5 OS=Bombus terrestris OX=30195 GN=LOC100651892 PE=4 SV=1	LOC100651892	224.63	2.9	5	5	5	1.873	2.003	1.701	0.78	0.277	0.9	0.408	0.176		0.351	0.0359007	2.234	0.270838	0.157	0.00901756
A0A6P3UAA3	HEAT repeat-containing protein C7orf27(predicted) OS=Bombus terrestris OX=30195 GN=LOC100651582 PE=4 SV=1	LOC100651582	110.72	1.1	1	1	2
A0A6P3DB85	monocarboxylate transporter 3 isoform X3 OS=Bombus terrestris OX=30195 GN=LOC100647772 PE=4 SV=1	LOC100647772	88.061	14.7	10	10	12	1.187	1.331	1.281	1.08	0.802	1.198	0.687	0.836	0.78	0.811	0.14916	1.337	0.103592	0.606	0.00165102
A0A6P3DDB1	WASH complex subunit 1 OS=Bombus terrestris OX=30195 GN=LOC100646112 PE=4 SV=1	LOC100646112	57.06	4.6	2	2	2
A0A6P3UG54	ataxin-2-like protein isoform X2 OS=Bombus terrestris OX=30195 GN=LOC100648151 PE=4 SV=1	LOC100648151	94.87	8.6	6	6	8	1.842	2.185	1.984	0.728	0.461	0.767	0.399	0.371	0.365	0.325	0.00248263	1.723	0.0337621	0.189	7.89552e-06
A0A6P3D8Q5	LOW QUALITY PROTEIN: formin-binding protein 1-like OS=Bombus terrestris OX=30195 GN=LOC100642873 PE=4 SV=1	LOC100642873	68.424	11.8	6	6	7	1.259	1.222	1.295	1.002	0.978	1.031	0.694	0.887	0.802	0.797	0.000563929	1.264	0.0305632	0.631	0.00313792
A0A6P5IIL7	protein PRRC2C isoform X6 OS=Bombus terrestris OX=30195 GN=LOC100642991 PE=4 SV=1	LOC100642991	293.66	9.3	20	20	24	0.954	1.028	1.065	1.074	0.783	1.14	0.832	0.768	0.799	0.984	0.824936	1.249	0.151875	0.787	0.00390586
A0A6P3TWT1	trichohyalin isoform X1 OS=Bombus terrestris OX=30195 GN=LOC100647858 PE=4 SV=1	LOC100647858	301.71	2.6	7	7	7	0.792	0.834	1.104	0.714	1.129	0.794	1.195	1.278	1.169	0.966	0.813621	0.724	0.0724237	1.334	0.0488358
A0A6P3U1Z6	protein Mo25 isoform X2 OS=Bombus terrestris OX=30195 GN=LOC100647327 PE=4 SV=1	LOC100647327	38.868	27	10	10	19	1.006	0.932	0.95	1.018	1.121	0.996	1.01	1.055	1.029	1.086	0.131548	1.013	0.770733	1.071	0.0573336
A0A6P3DGE1	poly(U)-binding-splicing factor half pint isoform X3 OS=Bombus terrestris OX=30195 GN=LOC100649002 PE=4 SV=1	LOC100649002	64.623	12.2	5	5	7	0.867	0.922	0.881	1.036	1.136	1.15	1.104	0.923	1.022	1.244	0.0044821	1.09	0.228125	1.142	0.0768561
A0A6P3DDH1	glutathione S-transferase 1 isoform X2 OS=Bombus terrestris OX=30195 GN=LOC100646355 PE=4 SV=1	LOC100646355	26.811	29.9	6	6	11	1.053	1.242	1.052	0.825	0.865	0.959	1.013	0.896	0.888	0.791	0.0303449	0.947	0.425204	0.836	0.0626787
A0A6P3D6T7	phosphoglucomutase-2 OS=Bombus terrestris OX=30195 GN=LOC100648849 PE=4 SV=1	LOC100648849	72.343	33.2	17	17	23	1.017	1.106	1.087	0.921	0.974	0.894	1.027	1.065	1.039	0.869	0.0172269	0.891	0.0131154	0.975	0.428773
A0A6P5IHS6	coatomer subunit alpha-like OS=Bombus terrestris OX=30195 GN=LOC100647326 PE=4 SV=1	LOC100647326	34.346	31.2	7	7	8	0.831	0.572	0.782	1.21	1.45	1.193	1.053	1.116	1.027	1.763	0.0119129	1.206	0.052943	1.463	0.0294207
A0A6P3TTU6	protein phosphatase 1 regulatory subunit 12A isoform X9 OS=Bombus terrestris OX=30195 GN=LOC100646538 PE=4 SV=1	LOC100646538	105.6	4.5	4	4	4	0.8	0.797	0.772	1.17	1.209	1.124	1.049	1.074	1.159	1.479	8.2097e-05	1.067	0.148569	1.385	0.00053732
A0A6P3TUH7	transcriptional activator protein Pur-beta isoform X5 OS=Bombus terrestris OX=30195 GN=LOC100652239 PE=4 SV=1	LOC100652239	42.467	40.3	11	1	32	1.307	1.209	1.101	0.837	0.884	0.909	0.935	1.106	0.885	0.727	0.00456306	0.899	0.223267	0.809	0.0621275
A0A6P3U815	acetyl-CoA carboxylase isoform X6 OS=Bombus terrestris OX=30195 GN=LOC100647039 PE=4 SV=1	LOC100647039	264.94	33.5	66	66	103	0.781	0.546	0.76	1.11	2.011	1.226	0.852	0.954	0.876	2.083	0.0305	1.621	0.0742539	1.285	0.0940126
A0A6P5I646	polycomb protein Scm isoform X2 OS=Bombus terrestris OX=30195 GN=LOC100644193 PE=4 SV=1	LOC100644193	80.281	3.1	2	2	2
A0A6P3DKR3	dephospho-CoA kinase domain-containing protein OS=Bombus terrestris OX=30195 GN=LOC100646394 PE=4 SV=1	LOC100646394	26.437	21.5	3	3	3	0.874	1.018	0.922	1.031	1.164	1.05	1.026	1.082	0.989	1.153	0.0707827	1.048	0.37374	1.101	0.133611
A0A6P3DE77	LOW QUALITY PROTEIN: rab-like protein 3 OS=Bombus terrestris OX=30195 GN=LOC100642373 PE=4 SV=1	LOC100642373	26.451	3.4	1	1	1
A0A6P5HLV4	nuclear pore complex protein Nup107 isoform X2 OS=Bombus terrestris OX=30195 GN=LOC100644047 PE=4 SV=1	LOC100644047	85.871	14.3	9	9	10	0.938	0.816	0.982	0.976	1.013	0.88	1.172	1.194	1.199	1.049	0.523307	0.805	0.00684663	1.303	0.00884185
A0A6P3D7T4	CD2 antigen cytoplasmic tail-binding protein 2 homolog OS=Bombus terrestris OX=30195 GN=LOC100644514 PE=4 SV=1	LOC100644514	39.069	8.3	2	2	2	0.728	0.973	0.896	1.263	1.339	1.181	1.08	0.761	0.911	1.457	0.0150731	1.375	0.038194	1.06	0.699772
A0A6P5I404	N-acetyltransferase domain-containing protein(predicted) OS=Bombus terrestris OX=30195 GN=LOC110119486 PE=4 SV=1	LOC110119486	47.753	2.4	1	1	1	0.714	0.779	0.86	0.988	1.116	0.987	1.249	1.237	1.244	1.314	0.0153277	0.829	0.00974531	1.585	0.000998157
A0A6P3U861	protein son of sevenless isoform X4 OS=Bombus terrestris OX=30195 GN=LOC100643983 PE=4 SV=1	LOC100643983	132.16	4.4	4	4	4	0.919	0.79	0.812	0.994	1.1	1.019	1.222	1.24	1.072	1.235	0.018863	0.881	0.0859746	1.402	0.00675167
A0A6P3DLK6	5-methylcytosine rRNA methyltransferase NSUN4 OS=Bombus terrestris OX=30195 GN=LOC100644316 PE=4 SV=1	LOC100644316	57.032	10.6	4	4	4	0.896	0.74	0.82	1.196	1.152	1.261	0.981	0.998	0.792	1.469	0.00318779	1.302	0.0270185	1.128	0.270662
A0A6P3TQ57	NADH dehydrogenase [ubiquinone] 1 beta subcomplex subunit 11, mitochondrial OS=Bombus terrestris OX=30195 GN=LOC105665884 PE=4 SV=1	LOC105665884	16.745	29.7	6	6	15	1.003	1.054	0.95	0.754	0.761	0.747	1.355	1.184	1.278	0.752	0.000739682	0.593	0.000188384	1.269	0.00845756
A0A6P3DDJ3	UPF0449 protein C19orf25 OS=Bombus terrestris OX=30195 GN=LOC100650533 PE=4 SV=1	LOC100650533	12.521	33.3	3	3	3	0.86	1.004	0.93	1.221	1.174	1.299	0.872	0.95	0.823	1.322	0.00634843	1.397	0.00279019	0.947	0.422512
A0A6P5I9J5	glutamic acid-rich protein OS=Bombus terrestris OX=30195 GN=LOC100649434 PE=4 SV=1	LOC100649434	99.028	10.2	9	9	16	1.032	1.057	1.051	1.065	1.099	0.976	0.921	1.008	0.881	1	0.975216	1.117	0.10443	0.895	0.0490508
A0A6P3U8X6	phospholipase A2 OS=Bombus terrestris OX=30195 GN=LOC100651730 PE=4 SV=1	LOC100651730	22.336	43.7	7	7	26	0.214	0.264	0.256	0.533	2.87	3.748	0.238	0.296	0.317	9.743	0.0314484	8.403	0.0399775	1.159	0.25258
A0A6P3DHP3	Leucine-rich repeat-containing protein 26(predicted) OS=Bombus terrestris OX=30195 GN=LOC100650864 PE=4 SV=1	LOC100650864	34.624	18.1	5	5	7	1.05	0.999	1.062	1.054	1.206	1.165	0.724	1.053	0.822	1.101	0.100184	1.318	0.0707262	0.835	0.160836
A0A6P3UEX0	LIM and senescent cell antigen-like-containing domain protein 1 isoform X2 OS=Bombus terrestris OX=30195 GN=LOC100651057 PE=4 SV=1	LOC100651057	38.896	48.8	14	14	29	1.132	1.129	1.078	1.004	0.996	0.962	0.755	1.018	0.986	0.887	0.00435214	1.074	0.452576	0.826	0.106761
A0A6P3DK80	LOW QUALITY PROTEIN: protein cereblon OS=Bombus terrestris OX=30195 GN=LOC100642621 PE=4 SV=1	LOC100642621	46.579	11.1	3	3	4	0.934	0.898	0.933	1.26	1.04	1.19	1.098	0.951	1.019	1.262	0.0169599	1.138	0.144653	1.11	0.0779724
A0A6P3D9Q4	N-alpha-acetyltransferase 15, NatA auxiliary subunit OS=Bombus terrestris OX=30195 GN=LOC100645948 PE=4 SV=1	LOC100645948	99.8	7	6	6	6	0.7	0.686	0.745	1.293	1.648	1.188	1.049	0.903	0.91	1.938	0.00297934	1.443	0.0305266	1.343	0.00584354
A0A6P5I7H3	cyclin-G-associated kinase OS=Bombus terrestris OX=30195 GN=LOC100651347 PE=4 SV=1	LOC100651347	129.28	11.1	10	10	12	0.896	1.024	0.981	1.066	1.059	1.128	1.038	0.918	0.94	1.121	0.0588767	1.123	0.0513247	0.998	0.977708
A0A6P3DEV8	interferon regulatory factor 2-binding protein-like B isoform X2 OS=Bombus terrestris OX=30195 GN=LOC100648171 PE=4 SV=1	LOC100648171	51.483	9.4	4	4	4	1.208	1.5	1.19	1.054	0.843	0.956	0.737	0.839	0.826	0.732	0.0348184	1.188	0.0909148	0.616	0.00488644
A0A6P5I773	probable small nuclear ribonucleoprotein Sm D1 isoform X2 OS=Bombus terrestris OX=30195 GN=LOC100643716 PE=4 SV=1	LOC100643716	12.685	11.2	1	1	1
A0A6P3TXU7	protein NDRG3 isoform X2 OS=Bombus terrestris OX=30195 GN=LOC100645195 PE=4 SV=1	LOC100645195	49.228	11.8	4	4	4	1.073	1.176	1.114	0.946	0.892	1.022	0.964	1.068	0.908	0.85	0.0266362	0.973	0.685157	0.874	0.0666193
A0A6P3DI95	transmembrane protein 186 OS=Bombus terrestris OX=30195 GN=LOC100642259 PE=4 SV=1	LOC100642259	23.885	13.7	3	3	3	1.524	1.196	1.418	0.562	0.557	0.601	1.104	1.152	1.084	0.416	0.000323131	0.515	2.47071e-05	0.807	0.0474391
A0A6P3UBI7	transferrin OS=Bombus terrestris OX=30195 GN=LOC100650460 PE=4 SV=1	LOC100650460	77.699	82.3	60	60	451	1.114	1.382	0.977	1.32	0.808	1.322	0.753	0.707	0.675	0.993	0.916292	1.616	0.0524266	0.615	0.0107857
A0A6P5I4G3	nucleoporin SEH1 isoform X2 OS=Bombus terrestris OX=30195 GN=LOC100647770 PE=4 SV=1	LOC100647770	41.012	20.8	5	5	6	0.942	1.126	1.018	0.998	0.986	0.978	1.077	1.033	1.006	0.96	0.501423	0.951	0.0719143	1.01	0.839509
A0A6P5I2J1	integrator complex subunit 4 isoform X2 OS=Bombus terrestris OX=30195 GN=LOC100642440 PE=4 SV=1	LOC100642440	101.06	1.5	1	1	1
A0A6P3D6B0	rho-associated protein kinase 2 OS=Bombus terrestris OX=30195 GN=LOC100650139 PE=4 SV=1	LOC100650139	154.79	3.1	4	4	5	1.027	1.036	0.962	0.91	0.851	1.013	1.291	1.039	1.053	0.917	0.187735	0.82	0.0865267	1.118	0.220746
A0A6P3DGP3	NADH dehydrogenase [ubiquinone] 1 beta subcomplex subunit 7 isoform X1 OS=Bombus terrestris OX=30195 GN=LOC100646553 PE=4 SV=1	LOC100646553	14.735	66.7	8	8	24	1.083	1.087	1.08	0.826	0.855	0.826	1.037	1.081	1.262	0.771	2.40043e-05	0.742	0.00831889	1.04	0.583533
A0A6P3DKB5	E3 ubiquitin-protein ligase parkin OS=Bombus terrestris OX=30195 GN=LOC100649117 PE=4 SV=1	LOC100649117	56.718	4.2	2	2	3	1.09	1.043	1.201	0.887	0.969	0.813	1.226	1.016	0.916	0.801	0.0271841	0.845	0.174875	0.947	0.562676
A0A6P3U504	sulfatase-modifying factor 1 isoform X2 OS=Bombus terrestris OX=30195 GN=LOC100646854 PE=4 SV=1	LOC100646854	31.957	10	2	2	2	1.011	1.067	1.012	1.072	0.944	1.104	0.951	0.998	0.998	1.01	0.887734	1.059	0.338491	0.954	0.119856
A0A6P3UDW3	D-aspartate oxidase OS=Bombus terrestris OX=30195 GN=LOC105666640 PE=4 SV=1	LOC105666640	37.82	8.5	3	3	3	0.89	0.874	1.147	1.37	1.347	1.54	0.729	0.698	0.637	1.462	0.0165632	2.062	0.000235735	0.709	0.0248105
A0A6P3U6N6	disks large 1 tumor suppressor protein isoform X1 OS=Bombus terrestris OX=30195 GN=LOC100643982 PE=4 SV=1	LOC100643982	115.95	31.6	25	25	47	0.982	0.916	0.996	1.045	1.017	1.063	1.108	1.01	1.044	1.08	0.0555677	0.988	0.727851	1.093	0.0774883
A0A6P3DGE6	pancreatic lipase-related protein 2 OS=Bombus terrestris OX=30195 GN=LOC100645800 PE=4 SV=1	LOC100645800	34.752	9.3	3	2	5	0.291	0.236	0.294	2.115	1.775	3.508	0.251	0.221	0.341	9.011	0.000566153	9.1	0.00083029	0.99	0.889771
A0A6P3DIH6	Rootletin(predicted) OS=Bombus terrestris OX=30195 GN=LOC100643254 PE=4 SV=1	LOC100643254	13.922	10.9	1	1	1	0.751	0.762	0.807	1.316	1.261	1.343	0.991	0.998	0.901	1.69	5.30434e-05	1.356	0.00127753	1.246	0.00522092
A0A6P3DDQ7	heterogeneous nuclear ribonucleoprotein A3 homolog 2 isoform X2 OS=Bombus terrestris OX=30195 GN=LOC100651168 PE=4 SV=1	LOC100651168	32.937	5.6	3	3	6	1.256	1.574	1.338	1.182	0.832	1.394	0.492	0.564	0.45	0.818	0.258245	2.263	0.00853163	0.361	0.00041226
A0A6P3UK85	X-linked retinitis pigmentosa GTPase regulator like protein(predicted) OS=Bombus terrestris OX=30195 GN=LOC100644008 PE=4 SV=1	LOC100644008	209.27	0.8	1	1	1
A0A6P3DD86	FAD synthase OS=Bombus terrestris OX=30195 GN=LOC100645645 PE=4 SV=1	LOC100645645	54.009	5.2	2	2	2	1.346	1.041	1.172	0.664	0.74	0.714	0.993	1.35	1.178	0.595	0.00311993	0.602	0.00603677	0.989	0.915731
A0A6P3UFQ8	protein borderless isoform X2 OS=Bombus terrestris OX=30195 GN=LOC100643143 PE=4 SV=1	LOC100643143	75.18	16.8	9	9	11	0.879	1.133	1.161	0.803	1.015	0.838	0.952	0.968	1.138	0.837	0.200081	0.869	0.194507	0.964	0.773368
A0A6P3DDQ3	probable helicase with zinc finger domain OS=Bombus terrestris OX=30195 GN=LOC100645920 PE=4 SV=1	LOC100645920	104.81	4.4	2	2	2
A0A6P3D4B2	uncharacterized protein LOC100647954 OS=Bombus terrestris OX=30195 GN=LOC100647954 PE=4 SV=1	LOC100647954	51.214	4.3	3	3	4	0.973	0.85	0.934	0.766	0.977	1.828	1.026	0.908	0.917	1.295	0.507638	1.253	0.581443	1.034	0.581316
A0A6P3D5D8	plastin-2 isoform X2 OS=Bombus terrestris OX=30195 GN=LOC100649047 PE=4 SV=1	LOC100649047	70.856	44	21	1	30	0.764	0.966	1.03	0.823	0.99	1.19	1.653	0.776	0.99	1.088	0.593202	0.878	0.734151	1.239	0.516447
A0A6P3D8C6	elongation factor 1-beta' OS=Bombus terrestris OX=30195 GN=LOC100649164 PE=4 SV=1	LOC100649164	24.729	50.9	9	9	31	1.172	1.163	1.105	1.024	0.95	0.982	0.924	1.024	0.851	0.859	0.00598422	1.056	0.379787	0.814	0.0210889
A0A6P3D9W0	survival motor neuron protein 1 OS=Bombus terrestris OX=30195 GN=LOC100648277 PE=4 SV=1	LOC100648277	28.666	7.9	1	1	1	0.769	0.979	0.783	1.307	1.272	1.286	1.058	0.917	0.761	1.527	0.00531933	1.413	0.020787	1.081	0.574769
A0A6P3UCJ5	translation initiation factor eIF-2B subunit beta isoform X1 OS=Bombus terrestris OX=30195 GN=LOC100647278 PE=4 SV=1	LOC100647278	39.141	22.7	7	7	9	0.758	1.003	0.918	1.1	1.174	1.095	1.143	0.992	0.968	1.258	0.0514893	1.086	0.209082	1.158	0.196723
A0A6P3DAV6	7,8-dihydro-8-oxoguanine triphosphatase OS=Bombus terrestris OX=30195 GN=LOC100648023 PE=4 SV=1	LOC100648023	19.321	15.3	2	2	3	1.212	1.108	1.213	0.961	0.97	1.01	0.806	0.909	0.964	0.832	0.00560652	1.098	0.155566	0.758	0.0100832
A0A6P3D7R5	sex-regulated protein janus-A OS=Bombus terrestris OX=30195 GN=LOC100651751 PE=4 SV=1	LOC100651751	13.866	32.8	5	5	12	1.077	1.133	1.113	0.986	0.855	0.9	1.018	1.076	0.975	0.825	0.0118233	0.893	0.087061	0.924	0.0674076
A0A6P3TYE6	3-ketodihydrosphingosine reductase OS=Bombus terrestris OX=30195 GN=LOC100647336 PE=4 SV=1	LOC100647336	36.631	9.9	3	3	3	1.277	1.217	1.256	0.78	0.906	0.85	0.892	1.032	0.959	0.676	0.00099986	0.88	0.100953	0.769	0.00398238
A0A6P3D6V0	alpha-methylacyl-CoA racemase isoform X1 OS=Bombus terrestris OX=30195 GN=LOC100644007 PE=4 SV=1	LOC100644007	42.159	33.2	9	9	11	0.866	1.004	0.909	1.258	1.343	1.2	0.839	0.868	0.872	1.368	0.0044723	1.474	0.000373691	0.928	0.181857
A0A6P3DMJ2	LOW QUALITY PROTEIN: DTW domain-containing protein 1 OS=Bombus terrestris OX=30195 GN=LOC100643309 PE=4 SV=1	LOC100643309	35.293	5	2	2	2	0.51	0.468	0.531	1.688	1.857	1.646	0.796	0.731	0.857	3.44	1.90508e-05	2.177	0.000187988	1.58	0.0015154
A0A6P3TKY7	Homocysteine S-methyltransferase(predicted) OS=Bombus terrestris OX=30195 GN=LOC105665652 PE=4 SV=1	LOC105665652	35.511	15.7	4	4	7	0.929	0.819	0.902	1.234	1.235	1.158	0.863	0.975	0.889	1.369	0.00195497	1.33	0.00253213	1.029	0.616086
A0A6P3DDX8	protein CREG1 OS=Bombus terrestris OX=30195 GN=LOC100643821 PE=4 SV=1	LOC100643821	33.739	46.2	10	10	20	0.761	0.823	0.721	1.485	1.371	1.557	0.777	0.74	0.803	1.915	0.000262455	1.902	0.000128905	1.007	0.877675
A0A6P3UBA9	short/branched chain specific acyl-CoA dehydrogenase, mitochondrial OS=Bombus terrestris OX=30195 GN=LOC100649947 PE=4 SV=1	LOC100649947	45.443	37.9	13	13	33	1.1	1.351	1.036	1.21	1.09	1.051	0.724	0.787	0.712	0.961	0.719557	1.507	0.00144222	0.638	0.00669596
A0A6P3DE43	nucleoside diphosphate-linked moiety X motif 8 OS=Bombus terrestris OX=30195 GN=LOC100651535 PE=4 SV=1	LOC100651535	27.66	27.8	6	6	8	0.834	0.885	0.917	1.249	1.229	1.156	1.01	0.951	0.945	1.379	0.000904524	1.251	0.00213489	1.102	0.0485018
A0A6P5HFH8	tyrosine-protein kinase Fer isoform X4 OS=Bombus terrestris OX=30195 GN=LOC100649494 PE=4 SV=1	LOC100649494	83.52	2.8	2	2	2	0.96	1.072	0.964	0.984	0.989	0.962	1.063	1.18	0.993	0.98	0.629958	0.907	0.134808	1.08	0.287107
A0A6P3UES8	peroxisomal biogenesis factor 3 OS=Bombus terrestris OX=30195 GN=LOC100649193 PE=4 SV=1	LOC100649193	42.023	2.7	1	1	1	0.707	0.642	0.72	1.323	1.711	1.381	0.906	0.81	0.912	2.134	0.000987603	1.68	0.00435527	1.27	0.010343
A0A6P3DD18	alpha-1,3/1,6-mannosyltransferase ALG2 OS=Bombus terrestris OX=30195 GN=LOC100647541 PE=4 SV=1	LOC100647541	46.367	18.9	6	6	10	1.045	1.098	0.994	1.077	1.192	1.113	0.838	0.924	0.828	1.078	0.144148	1.306	0.00431435	0.826	0.0130593
A0A6P3DD46	LOW QUALITY PROTEIN: pre-mRNA-processing factor 6 OS=Bombus terrestris OX=30195 GN=LOC100650491 PE=4 SV=1	LOC100650491	104.95	1.7	2	2	2
A0A6P5HJN8	maternal protein tudor isoform X3 OS=Bombus terrestris OX=30195 GN=LOC100644474 PE=4 SV=1	LOC100644474	262.37	23.9	50	50	72	0.539	0.454	0.54	1.658	1.856	1.538	0.84	0.806	0.91	3.295	0.000113933	1.977	0.000478711	1.667	0.00162018
A0A6P3D7H5	U4/U6.U5 tri-snRNP-associated protein 1 OS=Bombus terrestris OX=30195 GN=LOC100643882 PE=4 SV=1	LOC100643882	84.629	5.9	3	3	3	1.027	0.832	1.019	1.19	0.907	1.188	1.147	0.864	0.974	1.141	0.319308	1.101	0.48115	1.037	0.764624
A0A6P5I6X3	Gabpb1 protein(predicted) OS=Bombus terrestris OX=30195 GN=LOC100643638 PE=4 SV=1	LOC100643638	13.781	12.4	1	1	1
A0A6P5I6N9	nucleolar protein 4-like isoform X3 OS=Bombus terrestris OX=30195 GN=LOC100644762 PE=4 SV=1	LOC100644762	51.508	2.7	1	1	2	1.24	1.034	1.035	1.02	0.979	1.096	1.136	0.753	0.867	0.935	0.403482	1.123	0.358267	0.833	0.223942
A0A6P5HVF2	zinc finger and BTB domain-containing protein 17 isoform X5 OS=Bombus terrestris OX=30195 GN=LOC100648213 PE=4 SV=1	LOC100648213	41.7	2.4	1	1	1
A0A6P3UHA8	aquaporin AQPcic OS=Bombus terrestris OX=30195 GN=LOC100648732 PE=4 SV=1	LOC100648732	30.652	9.7	2	2	2	0.541	0.487	0.376	1.764	1.626	1.711	0.898	0.792	0.904	3.633	0.000299753	1.966	0.000160496	1.848	0.00585274
A0A6P3DCG8	kinesin-like protein costa OS=Bombus terrestris OX=30195 GN=LOC100647187 PE=4 SV=1	LOC100647187	99.124	0.8	1	1	1	1.003	1.071	1.259	1.009	1.029	1.013	0.503	1.162	1.091	0.915	0.284106	1.107	0.569175	0.827	0.417625
A0A6P3DJ20	39S ribosomal protein L51, mitochondrial OS=Bombus terrestris OX=30195 GN=LOC100644317 PE=4 SV=1	LOC100644317	16.925	4.9	1	1	1	1.207	1.03	1.146	0.907	0.953	0.862	1.058	0.978	1.024	0.805	0.0170626	0.89	0.0334326	0.905	0.130257
A0A6P3UJL7	Pyrazinamidase nicotinamidase(predicted) OS=Bombus terrestris OX=30195 GN=LOC100650841 PE=4 SV=1	LOC100650841	70.009	8.4	5	5	5	0.955	0.922	1.029	1.168	1.042	1.067	1.01	0.94	1.012	1.128	0.0649886	1.106	0.0770096	1.019	0.654138
A0A6P5HML4	centrosomal protein of 290 kDa-like OS=Bombus terrestris OX=30195 GN=LOC100649292 PE=4 SV=1	LOC100649292	231.81	0.3	1	1	1	1.066	0.596	0.689	1.215	1.038	0.543	1.317	1.453	1.251	1.189	0.647355	0.695	0.17094	1.71	0.0347297
A0A6P3DI67	acyl-CoA-binding domain-containing protein 5 OS=Bombus terrestris OX=30195 GN=LOC100649353 PE=4 SV=1	LOC100649353	39.937	12.9	4	4	4	1.18	1.166	0.978	0.871	1.014	0.908	1.152	1.032	0.87	0.84	0.085076	0.915	0.415302	0.919	0.437369
A0A6P3UKF4	probable splicing factor 3B subunit 5 OS=Bombus terrestris OX=30195 GN=LOC105667183 PE=4 SV=1	LOC105667183	9.899	10.6	1	1	2	0.901	0.87	1.016	1.118	1.182	1.071	1.007	0.962	1.017	1.21	0.0251998	1.129	0.0222128	1.071	0.229121
A0A6P3DGB7	LOW QUALITY PROTEIN: sphingosine-1-phosphate lyase OS=Bombus terrestris OX=30195 GN=LOC100651854 PE=4 SV=1	LOC100651854	61.912	13.6	8	8	9	0.995	1.006	0.936	1.134	1.15	0.995	0.968	1.05	0.958	1.116	0.101642	1.102	0.153656	1.013	0.743738
A0A6P3U7H4	mitogen-activated protein kinase-binding protein 1 isoform X5 OS=Bombus terrestris OX=30195 GN=LOC100647311 PE=4 SV=1	LOC100647311	169.93	5.9	8	8	10	1.008	0.862	0.982	1.016	0.974	1.072	1.119	1.001	0.97	1.074	0.263061	0.991	0.884384	1.083	0.282774
A0A6P3UHN6	tRNA pseudouridine synthase A, mitochondrial OS=Bombus terrestris OX=30195 GN=LOC105666987 PE=4 SV=1	LOC105666987	50.276	13.2	3	3	3	1.257	1.065	1.01	1.032	1.001	0.996	0.978	1.062	0.766	0.909	0.24465	1.079	0.43426	0.842	0.209028
A0A6P3DBA1	transportin-1 OS=Bombus terrestris OX=30195 GN=LOC100650400 PE=4 SV=1	LOC100650400	101.81	14.2	11	11	15	1.01	0.962	0.986	1.064	1.076	1.065	0.998	1.024	0.97	1.084	0.00518838	1.071	0.0126616	1.011	0.617141
A0A6P3U1P4	LOW QUALITY PROTEIN: S-formylglutathione hydrolase OS=Bombus terrestris OX=30195 GN=LOC105666056 PE=4 SV=1	LOC105666056	31.811	61.4	15	15	37	0.929	1.026	0.967	1.174	1.085	1.205	0.936	0.914	0.887	1.185	0.0164301	1.266	0.00261362	0.937	0.11913
A0A6P3DDH6	breast cancer anti-estrogen resistance protein 1 OS=Bombus terrestris OX=30195 GN=LOC100651250 PE=4 SV=1	LOC100651250	74.064	3.3	2	2	2	0.929	0.77	0.968	1.119	1.206	1.168	1.012	1.026	0.941	1.31	0.0204664	1.173	0.00987682	1.117	0.202483
A0A6P3DJ42	NADH dehydrogenase [ubiquinone] iron-sulfur protein 6, mitochondrial OS=Bombus terrestris OX=30195 GN=LOC100652304 PE=4 SV=1	LOC100652304	13.926	57.3	8	8	37	0.999	1.064	1.006	0.919	0.857	0.921	1.162	1.037	1.264	0.879	0.0139101	0.779	0.0163241	1.128	0.124137
A0A6P3UDN0	protein transport protein Sec24A isoform X2 OS=Bombus terrestris OX=30195 GN=LOC100648491 PE=4 SV=1	LOC100648491	94.877	14.2	10	10	17	0.915	0.97	0.95	1.15	1.096	1.124	0.922	1.031	0.972	1.189	0.0014176	1.152	0.0154129	1.032	0.450513
A0A6P3DG73	cytosol aminopeptidase isoform X2 OS=Bombus terrestris OX=30195 GN=LOC100643745 PE=4 SV=1	LOC100643745	55.305	64.8	27	27	122	1.236	1.332	1.216	0.86	0.883	0.814	0.968	0.905	0.93	0.676	0.000445477	0.912	0.0408837	0.741	0.000933744
A0A6P3DEA0	probable U2 small nuclear ribonucleoprotein A' OS=Bombus terrestris OX=30195 GN=LOC100647634 PE=4 SV=1	LOC100647634	28.445	27.2	6	6	6	0.928	1.119	0.989	1.145	0.999	0.993	0.968	0.963	1	1.033	0.665156	1.07	0.241729	0.965	0.596297
A0A6P3DKR6	aminoacylase-1 OS=Bombus terrestris OX=30195 GN=LOC100645222 PE=4 SV=1	LOC100645222	45.651	54.4	16	16	34	1.013	1.227	1.055	0.964	0.972	1.013	0.991	0.921	0.985	0.895	0.148501	1.018	0.553713	0.879	0.115864
A0A6P3TWR3	cyclin-dependent kinase inhibitor 1C-like OS=Bombus terrestris OX=30195 GN=LOC100649736 PE=4 SV=1	LOC100649736	19.255	42.4	6	6	7	1.247	1.106	1.186	0.8	0.748	0.876	1.119	1.023	1.065	0.685	0.00273407	0.756	0.00589364	0.906	0.0869101
A0A6P5I8E9	aminopeptidase Ey OS=Bombus terrestris OX=30195 GN=LOC100642906 PE=4 SV=1	LOC100642906	84.365	6.2	4	4	4
A0A6P5IDT4	Otopetrin-3(predicted) OS=Bombus terrestris OX=30195 GN=LOC100648780 PE=4 SV=1	LOC100648780	87.579	3.4	3	3	5	1.152	1.256	1.141	0.908	0.737	0.916	1.249	1.122	0.957	0.722	0.0129503	0.77	0.0678823	0.938	0.451688
A0A6P3D8Z1	protein SEC13 homolog OS=Bombus terrestris OX=30195 GN=LOC100648130 PE=4 SV=1	LOC100648130	34.28	40.2	10	10	18	0.87	0.95	0.884	1.237	1.218	1.236	0.828	0.927	0.911	1.365	0.000345676	1.384	0.000773314	0.986	0.757842
A0A6P3TW00	SET and MYND domain-containing protein 4 OS=Bombus terrestris OX=30195 GN=LOC100645841 PE=4 SV=1	LOC100645841	64.279	17.7	10	10	12	0.541	0.548	0.553	1.433	1.59	1.225	1.13	1.068	1.047	2.587	0.000241457	1.309	0.0289207	1.976	8.77529e-06
A0A6P5HY64	centrosome-associated protein CEP250 isoform X3 OS=Bombus terrestris OX=30195 GN=LOC100643293 PE=4 SV=1	LOC100643293	79.583	46.2	28	28	70	0.941	0.772	0.988	1.026	0.944	0.946	1.182	0.989	1.25	1.08	0.36789	0.852	0.109207	1.267	0.083537
A0A6P5I582	Beta-1,3-glucan-binding protein(predicted) OS=Bombus terrestris OX=30195 GN=LOC100642574 PE=4 SV=1	LOC100642574	6.235	38.9	2	2	2	1.044	1.022	0.969	0.936	0.896	0.765	1.216	1.241	1.093	0.856	0.0711486	0.732	0.0124372	1.17	0.0261685
A0A6P3TTV6	protein transport protein Sec23A isoform X2 OS=Bombus terrestris OX=30195 GN=LOC100644646 PE=4 SV=1	LOC100644646	85.941	39.5	21	21	36	0.91	0.994	0.888	1.174	1.134	1.118	0.903	1.018	0.927	1.227	0.00523216	1.203	0.00899812	1.02	0.713413
A0A6P3DJB7	lysosomal thioesterase PPT2 homolog OS=Bombus terrestris OX=30195 GN=LOC100643780 PE=4 SV=1	LOC100643780	33.134	2.4	1	1	1	0.944	0.723	0.745	1.372	1.325	1.381	1.021	0.904	0.706	1.691	0.00336501	1.55	0.0146878	1.091	0.579911
A0A6P3D7G7	probable elongator complex protein 3 OS=Bombus terrestris OX=30195 GN=LOC100651597 PE=4 SV=1	LOC100651597	62.946	4.2	2	2	3	0.829	0.83	1.126	1.019	1.016	1.122	1.092	1.183	0.928	1.134	0.275459	0.986	0.899967	1.15	0.30711
A0A6P3D5Q2	peritrophin-1 OS=Bombus terrestris OX=30195 GN=LOC100642915 PE=4 SV=1	LOC100642915	12.285	17.3	1	1	4	1.111	1.627	1.23	1.06	0.906	1.15	0.816	0.684	0.736	0.785	0.156281	1.394	0.0190672	0.564	0.0107984
A0A6P3UJD4	cGMP-dependent protein kinase 1 OS=Bombus terrestris OX=30195 GN=LOC105667137 PE=4 SV=1	LOC105667137	89.002	12	9	9	11	0.95	0.816	0.824	1.1	1.111	1.072	1.124	1.084	1.054	1.268	0.00889005	1.006	0.771919	1.259	0.0114191
A0A6P3TYW4	cleavage and polyadenylation specificity factor subunit CG7185 isoform X10 OS=Bombus terrestris OX=30195 GN=LOC100651995 PE=4 SV=1	LOC100651995	81.287	10.2	7	7	13	0.938	1.02	0.966	1.124	0.966	1.235	0.884	0.873	0.945	1.137	0.17638	1.231	0.0550508	0.924	0.0855108
A0A6P5IDW5	signal transducer and activator of transcription 5A isoform X2 OS=Bombus terrestris OX=30195 GN=LOC100647789 PE=4 SV=1	LOC100647789	88.496	15.4	11	11	16	1.164	1.06	1.118	0.82	0.908	0.871	0.881	1.079	1.084	0.778	0.00330358	0.854	0.10697	0.911	0.256666
A0A6P3U8G5	glutamate decarboxylase isoform X1 OS=Bombus terrestris OX=30195 GN=LOC100649229 PE=4 SV=1	LOC100649229	61.526	10.2	5	5	8	0.888	1.041	1.475	0.622	0.902	0.771	0.99	1.156	1.082	0.674	0.106793	0.711	0.0397906	0.948	0.847393
A0A6P5I2Q9	transcription factor SPT20 homolog isoform X3 OS=Bombus terrestris OX=30195 GN=LOC105665671 PE=4 SV=1	LOC105665671	59.68	18.2	6	6	8	0.885	1.049	0.942	1.004	0.892	1.14	0.964	1.02	0.916	1.056	0.582916	1.047	0.617755	1.008	0.874887
A0A6P3DBX7	bifunctional purine biosynthesis protein PURH OS=Bombus terrestris OX=30195 GN=LOC100642336 PE=4 SV=1	LOC100642336	65.104	73	35	35	101	1.654	1.695	1.657	0.694	0.659	0.687	0.744	0.717	0.567	0.408	9.00529e-07	1.006	0.890549	0.405	0.000438939
A0A6P3UG16	30S ribosomal protein S11(predicted) OS=Bombus terrestris OX=30195 GN=LOC100643390 PE=4 SV=1	LOC100643390	23.517	12.3	2	2	2	0.694	0.665	0.75	0.895	2.301	1.89	0.624	0.658	0.629	2.412	0.0496316	2.661	0.0348926	0.906	0.0660519
A0A6P3TW68	Low affinity cationic amino acid transporter 2(predicted) OS=Bombus terrestris OX=30195 GN=LOC105666197 PE=4 SV=1	LOC105666197	14.952	16.5	2	2	2
A0A6P5I443	serine proteinase stubble OS=Bombus terrestris OX=30195 GN=LOC100648752 PE=4 SV=1	LOC100648752	51.963	36	16	16	42	1.08	1.346	1.071	1.293	0.899	1.309	0.698	0.726	0.669	1.001	0.960256	1.673	0.0162872	0.599	0.00292964
A0A6P5I164	serine protease snake isoform X2 OS=Bombus terrestris OX=30195 GN=LOC100646730 PE=4 SV=1	LOC100646730	40.78	11.8	3	3	3
A0A6P3UKE8	cytochrome b5-like isoform X2 OS=Bombus terrestris OX=30195 GN=LOC100651437 PE=4 SV=1	LOC100651437	15.431	27.2	4	4	5	0.94	1.018	1.066	1.151	1.147	1.114	0.836	0.871	0.937	1.128	0.0330712	1.29	0.00184352	0.874	0.0540057
A0A6P3UCE7	ras suppressor protein 1 isoform X1 OS=Bombus terrestris OX=30195 GN=LOC100647557 PE=4 SV=1	LOC100647557	32.124	50.5	12	12	23	0.94	1.092	0.972	1.064	0.948	1.046	1.023	0.993	1	1.018	0.763985	1.014	0.750501	1.004	0.903264
A0A6P5HXX2	vacuolar protein sorting-associated protein 28 homolog isoform X1 OS=Bombus terrestris OX=30195 GN=LOC100648707 PE=4 SV=1	LOC100648707	24.523	22.5	4	4	8	0.788	0.768	0.72	1.039	1.139	1.153	1.144	1.229	1.192	1.464	0.00085541	0.934	0.152655	1.566	0.000188531
A0A6P3D9H4	replication protein A 70 kDa DNA-binding subunit isoform X1 OS=Bombus terrestris OX=30195 GN=LOC100649172 PE=4 SV=1	LOC100649172	66.303	39	18	18	24	0.997	0.977	0.983	1.103	1.146	1.038	0.976	0.977	0.924	1.112	0.0234325	1.143	0.0178301	0.973	0.225653
A0A6P3DDG4	Aggrecan core protein(predicted) OS=Bombus terrestris OX=30195 GN=LOC100645018 PE=4 SV=1	LOC100645018	26.938	46.6	6	6	13	1.205	1.234	1.384	0.88	0.633	1.02	0.999	0.863	0.918	0.663	0.0436183	0.911	0.494855	0.727	0.00613249
A0A6P3DC72	integrin-linked protein kinase homolog pat-4 OS=Bombus terrestris OX=30195 GN=LOC100646980 PE=4 SV=1	LOC100646980	50.59	41.6	19	19	37	1.072	1.002	1.039	0.923	1.002	0.88	1.018	1.092	1.042	0.901	0.0690788	0.89	0.0526854	1.013	0.684824
A0A6P3DBI9	uncharacterized protein LOC100644966 OS=Bombus terrestris OX=30195 GN=LOC100644966 PE=4 SV=1	LOC100644966	11.08	50	4	4	9	0.58	0.47	0.55	1.416	1.415	2.449	0.556	0.646	0.748	3.3	0.00384898	2.708	0.00865872	1.219	0.141639
A0A6P3DDU8	Integral membrane protein 2C(predicted) OS=Bombus terrestris OX=30195 GN=LOC100647702 PE=4 SV=1	LOC100647702	38.475	14.6	4	4	4	1.078	1.155	1.119	0.979	1.01	0.96	0.922	0.984	0.948	0.88	0.00672892	1.033	0.241844	0.851	0.00423364
A0A6P3U4C2	biogenesis of lysosome-related organelles complex 1 subunit 5 isoform X2 OS=Bombus terrestris OX=30195 GN=LOC100646627 PE=4 SV=1	LOC100646627	18.36	10.5	2	2	2
A0A6P3DFC7	nuclear pore complex protein Nup93 OS=Bombus terrestris OX=30195 GN=LOC100642375 PE=4 SV=1	LOC100642375	95.514	22.5	16	16	25	1.032	0.956	0.994	1.042	0.991	1.068	1.021	1.013	1.036	1.04	0.277802	1.01	0.697325	1.03	0.26928
A0A6P3UI66	inositol-3-phosphate synthase 1-B isoform X2 OS=Bombus terrestris OX=30195 GN=LOC100645511 PE=4 SV=1	LOC100645511	50.818	32.2	12	12	35	0.913	1.018	1.038	1.112	1.128	1.09	0.928	0.933	0.984	1.122	0.0475977	1.17	0.00173852	0.958	0.400474
A0A6P3TPE5	venom protease OS=Bombus terrestris OX=30195 GN=LOC100642484 PE=4 SV=1	LOC100642484	32.966	48	13	13	34	0.208	0.229	0.225	0.944	3.082	2.684	0.342	0.315	0.37	10.136	0.00422208	6.534	0.00948934	1.551	0.00135539
A0A6P3DFS3	adenosylhomocysteinase OS=Bombus terrestris OX=30195 GN=LOC100650295 PE=4 SV=1	LOC100650295	47.895	54.5	21	20	50	0.845	0.893	0.916	1.26	1.254	1.162	0.871	0.909	0.97	1.385	0.000778197	1.337	0.00206272	1.036	0.422389
A0A6P3DIB2	laccase-1 OS=Bombus terrestris OX=30195 GN=LOC100645648 PE=4 SV=1	LOC100645648	82.852	3	2	2	2	1.061	0.9	1.114	0.717	0.885	0.937	0.884	1.489	1.196	0.826	0.135288	0.711	0.131642	1.161	0.471121
A0A6P5I6R3	MYND-type domain-containing protein(predicted) OS=Bombus terrestris OX=30195 GN=LOC100644869 PE=4 SV=1	LOC100644869	127.6	10.7	10	1	12	1.303	1.15	0.839	0.71	1.127	1.402	0.973	1.018	0.83	0.984	0.88173	1.148	0.647462	0.857	0.383773
A0A6P3DH68	NADH dehydrogenase [ubiquinone] 1 beta subcomplex subunit 9 OS=Bombus terrestris OX=30195 GN=LOC100651975 PE=4 SV=1	LOC100651975	17.526	56.8	9	9	38	1.018	1.012	1.012	0.83	0.881	0.786	1.308	1.122	1.278	0.821	0.00384976	0.673	0.00244705	1.219	0.0148884
A0A6P3TZG9	F-BAR and double SH3 domains protein 2 OS=Bombus terrestris OX=30195 GN=LOC100651954 PE=4 SV=1	LOC100651954	112.64	3	3	3	3	0.644	0.625	0.801	1.063	1.356	1.084	1.229	1.238	1.113	1.692	0.00890169	0.978	0.768916	1.729	0.00293217
A0A6P3TRS9	calcium-independent phospholipase A2-gamma isoform X2 OS=Bombus terrestris OX=30195 GN=LOC100652121 PE=4 SV=1	LOC100652121	66.503	5	3	3	3
A0A6P3DGP8	scavenger receptor class B member 1 OS=Bombus terrestris OX=30195 GN=LOC100648651 PE=4 SV=1	LOC100648651	57.289	7.7	4	4	4	0.698	0.72	0.782	1.36	1.752	1.426	0.69	0.85	0.822	2.063	0.00106123	1.921	0.00299583	1.074	0.403675
A0A6P5HYV3	AP-3 complex subunit beta-2 isoform X3 OS=Bombus terrestris OX=30195 GN=LOC100646839 PE=4 SV=1	LOC100646839	112.07	5.3	6	6	6	0.719	0.819	1.007	1.067	1.252	1.101	1.013	0.95	0.942	1.344	0.0507017	1.177	0.0405084	1.141	0.232803
A0A6P3TZY8	magnesium transporter NIPA2 isoform X2 OS=Bombus terrestris OX=30195 GN=LOC100650679 PE=4 SV=1	LOC100650679	33.455	7.7	2	2	2	1.39	1.466	1.442	0.97	0.867	0.918	0.733	0.686	0.664	0.641	0.000245652	1.323	0.00303205	0.485	2.56198e-05
A0A6P3DFE5	Putative transcriptional regulatory protein(predicted) OS=Bombus terrestris OX=30195 GN=LOC100650173 PE=4 SV=1	LOC100650173	30.149	17.8	3	3	3	1.11	1.033	1.116	0.859	0.829	0.8	1.086	1.173	1.176	0.763	0.0011223	0.724	0.000632822	1.054	0.219265
A0A6P3D5Z0	autophagy protein 5 OS=Bombus terrestris OX=30195 GN=LOC100647690 PE=4 SV=1	LOC100647690	31.418	4.5	1	1	1
A0A6P3D863	succinate dehydrogenase [ubiquinone] iron-sulfur subunit, mitochondrial OS=Bombus terrestris OX=30195 GN=LOC100650758 PE=4 SV=1	LOC100650758	31.365	72.9	19	19	114	0.978	1.021	1.062	0.947	0.916	0.911	1.052	1.068	1.173	0.906	0.0213574	0.842	0.00919304	1.076	0.156111
A0A6P3UG51	Elevenin(predicted) OS=Bombus terrestris OX=30195 GN=LOC100643959 PE=4 SV=1	LOC100643959	14.839	17.3	1	1	1	2.081	0.975	1.776	0.596	0.858	1.072	0.723	0.694	0.355	0.523	0.0943029	1.426	0.261892	0.367	0.0372225
A0A6P3DBB6	RNA-binding protein 39 isoform X4 OS=Bombus terrestris OX=30195 GN=LOC100649337 PE=4 SV=1	LOC100649337	57.883	12.8	5	5	6	0.853	0.922	0.878	1.176	1.064	1.242	1.044	0.864	0.823	1.312	0.00593687	1.275	0.0450461	1.029	0.766805
A0A6P5HWL5	kinesin-like protein unc-104 isoform X10 OS=Bombus terrestris OX=30195 GN=LOC100648481 PE=4 SV=1	LOC100648481	192.32	1.2	2	2	2	0.879	0.815	0.727	0.958	0.947	0.811	1.357	1.428	1.272	1.122	0.20907	0.669	0.0031179	1.676	0.00130626
A0A6P3DBM5	TOM1-like protein 2 isoform X1 OS=Bombus terrestris OX=30195 GN=LOC100649062 PE=4 SV=1	LOC100649062	58.247	27.8	12	12	24	0.95	1.046	1.035	1.084	1.013	1.099	1.013	0.91	0.922	1.054	0.248945	1.123	0.0501308	0.939	0.234874
A0A6P3DAY6	LOW QUALITY PROTEIN: PCI domain-containing protein 2 OS=Bombus terrestris OX=30195 GN=LOC100650039 PE=4 SV=1	LOC100650039	45.382	4.3	1	1	1	1.001	0.924	0.842	1.209	0.87	1.123	0.819	1.13	1.244	1.157	0.281049	1.003	0.960179	1.154	0.392027
A0A6P3U3I0	EH domain-binding protein 1 isoform X4 OS=Bombus terrestris OX=30195 GN=LOC100651533 PE=4 SV=1	LOC100651533	97.955	9.9	7	7	7	1.093	1.071	1.139	0.871	0.818	1.097	0.971	0.975	0.873	0.843	0.122178	0.988	0.856061	0.853	0.0169434
A0A6P3DAN4	cAMP-dependent protein kinase type I regulatory subunit isoform X1 OS=Bombus terrestris OX=30195 GN=LOC100651332 PE=4 SV=1	LOC100651332	41.68	28.8	10	1	15
A0A6P3DBL0	probable cytochrome P450 305a1 OS=Bombus terrestris OX=30195 GN=LOC100647578 PE=4 SV=1	LOC100647578	56.386	46.7	20	20	35	2.041	2.156	1.758	0.48	0.511	0.477	0.602	0.706	0.482	0.247	2.74028e-05	0.82	0.173328	0.301	0.000663686
A0A6P5IDP6	ABC transporter G family member 20 isoform X4 OS=Bombus terrestris OX=30195 GN=LOC100649393 PE=4 SV=1	LOC100649393	85.441	14.2	10	10	13	0.734	0.619	0.69	1.301	1.593	1.495	0.828	0.965	0.923	2.148	0.000604626	1.616	0.00311591	1.329	0.0133899
A0A6P3U5V7	spermatogenesis-associated protein 20 isoform X2 OS=Bombus terrestris OX=30195 GN=LOC100649778 PE=4 SV=1	LOC100649778	92.764	30.2	21	21	34	1.068	0.956	1.153	0.917	1.005	0.936	1.09	1.058	1.027	0.9	0.164852	0.9	0.0317967	0.999	0.973523
A0A6P3U3V6	Chitin synthase A isoform 1(predicted) OS=Bombus terrestris OX=30195 GN=LOC100647512 PE=4 SV=1	LOC100647512	177.58	2.4	2	2	2
A0A6P3U6M2	60S ribosomal protein L27a OS=Bombus terrestris OX=30195 GN=LOC100647701 PE=4 SV=1	LOC100647701	16.739	20.4	4	4	7	0.923	0.79	0.955	0.976	1.318	0.989	0.97	1.105	1.252	1.231	0.153043	0.987	0.891661	1.247	0.080582
A0A6P3D8X1	LOW QUALITY PROTEIN: protein mothers against dpp OS=Bombus terrestris OX=30195 GN=LOC100648431 PE=4 SV=1	LOC100648431	51.375	6	3	2	4	0.882	0.947	0.914	1.11	1.074	1.11	1.171	0.98	0.967	1.201	0.00140579	1.056	0.402188	1.137	0.127648
A0A6P3D7P6	40S ribosomal protein S16 OS=Bombus terrestris OX=30195 GN=LOC100648552 PE=4 SV=1	LOC100648552	16.878	60.1	11	11	17	1.187	0.989	1.007	1.118	1.18	1.067	0.921	0.859	0.947	1.057	0.420861	1.234	0.00689709	0.857	0.079164
A0A6P3DIH8	ATP-binding cassette sub-family B member 6, mitochondrial OS=Bombus terrestris OX=30195 GN=LOC100652256 PE=4 SV=1	LOC100652256	95.69	36.1	23	23	38	0.887	0.871	0.896	1.148	1.166	1.005	1.102	1.054	0.97	1.251	0.00983467	1.062	0.381572	1.178	0.0132614
A0A6P3DA22	glucose-6-phosphate isomerase OS=Bombus terrestris OX=30195 GN=LOC100643448 PE=4 SV=1	LOC100643448	62.874	67.1	33	33	169	1.09	1.152	1.116	0.886	0.864	0.814	1.086	0.994	1.116	0.764	0.000821572	0.802	0.00695719	0.952	0.260085
A0A6P5IB02	Ankyrin repeat domain-containing protein(predicted) OS=Bombus terrestris OX=30195 GN=LOC110119780 PE=4 SV=1	LOC110119780	11.786	30.8	3	3	3	1.127	0.984	1.014	1.031	1.087	1.13	0.81	0.984	0.983	1.039	0.464039	1.17	0.0839979	0.889	0.191302
A0A6P3DFC1	serine/arginine repetitive matrix protein 2 isoform X1 OS=Bombus terrestris OX=30195 GN=LOC100642774 PE=4 SV=1	LOC100642774	144.93	22.9	28	28	37	0.713	0.613	0.704	1.332	1.227	1.083	1.19	1.112	1.207	1.794	0.00164612	1.038	0.627514	1.729	0.00055059
A0A6P5I657	proline-rich protein 4 OS=Bombus terrestris OX=30195 GN=LOC100643957 PE=4 SV=1	LOC100643957	39.176	6.4	2	2	2	0.922	1.114	1.007	1.04	1.015	1.238	1.011	0.868	0.94	1.082	0.401047	1.168	0.115453	0.926	0.343134
A0A6P3U460	lipid storage droplets surface-binding protein 2 isoform X2 OS=Bombus terrestris OX=30195 GN=LOC100643850 PE=4 SV=1	LOC100643850	29.516	61.5	13	13	38	1.362	1.843	1.596	0.809	0.641	0.793	0.758	0.742	0.644	0.467	0.0027144	1.046	0.66399	0.447	0.00137863
A0A6P5IDH9	LOW QUALITY PROTEIN: peptidyl-prolyl cis-trans isomerase-like 1 OS=Bombus terrestris OX=30195 GN=LOC100651615 PE=4 SV=1	LOC100651615	25.86	13.5	4	4	5	0.862	0.849	0.823	1.137	1.072	1.342	1.029	1.026	1.017	1.401	0.0083186	1.156	0.105576	1.212	0.000164835
A0A6P3D3T6	60S ribosomal protein L21 OS=Bombus terrestris OX=30195 GN=LOC100643028 PE=4 SV=1	LOC100643028	18.281	28.9	5	5	7	0.848	0.768	0.904	1.087	1.215	0.894	1.392	1.024	0.871	1.268	0.0841604	0.972	0.923666	1.304	0.162447
A0A6P3U572	phosphatidylinositol 4-phosphate 5-kinase type-1 alpha isoform X14 OS=Bombus terrestris OX=30195 GN=LOC100650026 PE=4 SV=1	LOC100650026	83.106	4.6	2	2	2	0.894	0.789	0.968	1.202	0.808	1.531	1.035	0.944	0.981	1.336	0.255347	1.196	0.480153	1.117	0.158046
A0A6P3UJE9	heat shock 70 kDa protein cognate 3 isoform X3 OS=Bombus terrestris OX=30195 GN=LOC100644323 PE=4 SV=1	LOC100644323	106.49	38.8	39	34	123	0.867	0.913	0.826	1.282	1.382	1.293	0.832	0.85	0.83	1.518	0.000365493	1.575	5.34217e-05	0.964	0.295264
A0A6P3UC42	glycerol-3-phosphate acyltransferase 3 isoform X3 OS=Bombus terrestris OX=30195 GN=LOC100651856 PE=4 SV=1	LOC100651856	48.726	11.9	5	5	7	0.955	0.962	1.002	1.212	0.993	1.249	0.912	0.897	0.937	1.183	0.0902324	1.258	0.037231	0.941	0.0358587
A0A6P3UG52	titin homolog OS=Bombus terrestris OX=30195 GN=LOC105666838 PE=4 SV=1	LOC105666838	141.58	17.6	20	18	24	0.852	1.066	1.185	0.895	0.941	1.015	1.001	0.961	1.151	0.919	0.500945	0.916	0.259797	1.003	0.936528
A0A6P3DH48	protoporphyrinogen oxidase OS=Bombus terrestris OX=30195 GN=LOC100644335 PE=4 SV=1	LOC100644335	53.982	20.7	9	9	9	0.862	1.068	1.123	0.946	0.892	0.98	1.235	0.996	1.076	0.923	0.433725	0.852	0.0843772	1.083	0.467371
A0A6P3D6E9	protein transport protein Sec61 subunit beta OS=Bombus terrestris OX=30195 GN=LOC100645405 PE=4 SV=1	LOC100645405	9.9063	37.2	3	3	7	0.841	0.972	0.838	1.466	1.382	1.346	0.78	0.731	0.83	1.582	0.00111273	1.792	0.000195276	0.883	0.113761
A0A6P3UDA4	NADH dehydrogenase [ubiquinone] 1 alpha subcomplex assembly factor 3 OS=Bombus terrestris OX=30195 GN=LOC105666620 PE=4 SV=1	LOC105666620	21.544	18.9	4	4	8	1.312	1.252	1.306	0.784	0.726	0.702	1.104	1.089	1.112	0.572	9.88006e-05	0.669	0.000267423	0.854	0.000611292
A0A6P5I7D0	uncharacterized protein LOC100643791 isoform X2 OS=Bombus terrestris OX=30195 GN=LOC100643791 PE=4 SV=1	LOC100643791	73.177	2.3	1	1	1
A0A6P3DMS3	electron transfer flavoprotein subunit alpha, mitochondrial OS=Bombus terrestris OX=30195 GN=LOC100648465 PE=4 SV=1	LOC100648465	35.06	50.5	15	15	48	1.118	1.303	1.197	0.926	0.819	0.855	0.975	0.941	0.989	0.719	0.0044528	0.895	0.0450256	0.803	0.00956805
A0A6P3U519	phosphorylase b kinase gamma catalytic chain, skeletal muscle/heart isoform isoform X1 OS=Bombus terrestris OX=30195 GN=LOC100644069 PE=4 SV=1	LOC100644069	47.718	32	12	12	17	0.916	0.764	0.964	0.893	0.967	0.83	1.246	1.26	1.249	1.017	0.820319	0.716	0.0016225	1.42	0.00730663
A0A6P3TXL4	leupaxin isoform X3 OS=Bombus terrestris OX=30195 GN=LOC100647457 PE=4 SV=1	LOC100647457	63.537	47	18	3	51	1.02	1.179	1.04	1.224	1.055	1.189	0.695	0.78	0.901	1.071	0.347322	1.46	0.012167	0.734	0.0233398
A0A6P3DC59	Odorant binding protein 3 (Fragment)(predicted) OS=Bombus terrestris OX=30195 GN=LOC100645203 PE=4 SV=1	LOC100645203	14.955	69.3	7	7	28	1.33	1.413	0.959	0.938	0.925	0.983	0.893	0.878	0.927	0.769	0.109956	1.055	0.0942367	0.729	0.0673007
A0A6P5I4Y5	zinc transporter 1 isoform X1 OS=Bombus terrestris OX=30195 GN=LOC100650302 PE=4 SV=1	LOC100650302	46.836	10	3	3	5	1.052	1.08	1.088	1.048	0.995	1.028	1.013	1.044	0.866	0.954	0.0600095	1.051	0.430511	0.908	0.164544
A0A6P3DIK1	protein EFR3 homolog cmp44E OS=Bombus terrestris OX=30195 GN=LOC100642429 PE=4 SV=1	LOC100642429	92.792	17.1	11	11	15	0.952	0.977	1.013	1.122	1.039	1.074	1.015	1.048	1.047	1.1	0.0296525	1.04	0.188062	1.057	0.0556035
A0A6P3D7G8	CYTH domain-containing protein(predicted) OS=Bombus terrestris OX=30195 GN=LOC100642950 PE=4 SV=1	LOC100642950	21.841	21.8	3	3	3	0.52	0.564	0.548	1.535	1.68	1.546	0.953	0.81	0.952	2.917	8.94613e-06	1.754	0.000776799	1.664	0.00101139
A0A6P3U098	protein tweety isoform X2 OS=Bombus terrestris OX=30195 GN=LOC100650885 PE=4 SV=1	LOC100650885	61.108	3	2	2	2
A0A6P3UFA2	phospholipid phosphatase 1 isoform X3 OS=Bombus terrestris OX=30195 GN=LOC100651425 PE=4 SV=1	LOC100651425	35.861	5.8	1	1	1	0.781	0.741	1.005	1.596	1.108	1.387	0.787	0.817	0.878	1.619	0.0277808	1.648	0.0115984	0.982	0.92518
A0A6P3UG90	serine/threonine-protein phosphatase 2A 65 kDa regulatory subunit A alpha isoform isoform X1 OS=Bombus terrestris OX=30195 GN=LOC100650625 PE=4 SV=1	LOC100650625	65.745	40.8	20	20	42	1.09	0.98	0.994	0.942	1.051	0.925	1.082	1.052	1.03	0.952	0.396587	0.922	0.123789	1.033	0.413931
A0A6P3DDT8	calcineurin subunit B type 2 OS=Bombus terrestris OX=30195 GN=LOC100650453 PE=4 SV=1	LOC100650453	19.328	44.1	6	6	20	0.838	0.974	1	1.112	1.069	1.211	1.026	0.94	0.97	1.206	0.0461075	1.155	0.0327692	1.044	0.495522
A0A6P3DAY8	protein VAC14 homolog OS=Bombus terrestris OX=30195 GN=LOC100644682 PE=4 SV=1	LOC100644682	80.682	18.3	11	11	12	1.274	1.159	1.055	0.948	0.873	0.933	0.97	1.055	0.96	0.79	0.0175699	0.923	0.109371	0.856	0.0686394
A0A6P3U0W4	RILP-like protein homolog isoform X4 OS=Bombus terrestris OX=30195 GN=LOC100643120 PE=4 SV=1	LOC100643120	43.925	15	5	5	6	0.785	0.767	0.838	1.253	1.285	1.213	1.023	0.948	0.95	1.569	0.000135004	1.284	0.00113819	1.222	0.00531079
A0A6P3TVP3	alpha-2-macroglobulin receptor-associated protein OS=Bombus terrestris OX=30195 GN=LOC100645239 PE=4 SV=1	LOC100645239	42.951	28.5	11	11	22	0.836	0.855	0.876	1.368	1.334	1.479	0.78	0.774	0.77	1.629	0.000135886	1.799	4.7745e-05	0.905	0.00209152
A0A6P3U799	ATP synthase subunit s-like protein OS=Bombus terrestris OX=30195 GN=LOC105666338 PE=4 SV=1	LOC105666338	33.393	8.2	3	3	4	1.241	1.261	1.221	0.711	0.833	0.647	1.175	1.092	1.005	0.589	0.00196433	0.67	0.0094534	0.879	0.046691
A0A6P3DB12	ATP synthase subunit alpha, mitochondrial OS=Bombus terrestris OX=30195 GN=LOC100645715 PE=4 SV=1	LOC100645715	59.43	58.3	34	34	288	1.087	1.031	1.083	0.768	0.821	0.744	1.248	1.122	1.229	0.729	0.000709676	0.648	0.000602315	1.124	0.0356181
A0A6P3DI56	HEAT repeat-containing protein 3 OS=Bombus terrestris OX=30195 GN=LOC100646680 PE=4 SV=1	LOC100646680	71.82	4.1	2	2	2
A0A6P3DH78	integrin alpha-PS1 isoform X2 OS=Bombus terrestris OX=30195 GN=LOC100646004 PE=4 SV=1	LOC100646004	122.19	12.6	13	13	16	1.029	1.011	1.052	1.068	1.04	1.017	0.965	0.94	0.986	1.011	0.593816	1.081	0.0170107	0.935	0.0200728
A0A6P3UBD3	protein D2 isoform X2 OS=Bombus terrestris OX=30195 GN=LOC100649310 PE=4 SV=1	LOC100649310	20.35	79.7	10	10	49	0.939	1.063	1.026	1.073	0.976	1.051	1.034	0.894	1.018	1.024	0.634524	1.052	0.390986	0.973	0.657912
A0A6P3D9X4	esterase FE4 OS=Bombus terrestris OX=30195 GN=LOC100647100 PE=4 SV=1	LOC100647100	58.228	29.3	15	12	23	0.93	0.973	0.842	1.193	1.205	1.144	0.999	0.983	0.86	1.29	0.004906	1.246	0.0113658	1.035	0.619531
A0A6P3UGK9	lysine--tRNA ligase OS=Bombus terrestris OX=30195 GN=LOC100649242 PE=4 SV=1	LOC100649242	70.16	29.3	16	16	25	1.018	0.93	0.93	1.038	1.178	1.012	0.992	0.976	0.948	1.122	0.111872	1.107	0.110925	1.013	0.695486
A0A6P3DB74	putative ATP synthase subunit f, mitochondrial OS=Bombus terrestris OX=30195 GN=LOC100649625 PE=4 SV=1	LOC100649625	14.698	46	5	5	85	1.062	1.021	1.033	0.77	0.817	0.76	1.333	1.163	1.236	0.753	0.000350324	0.629	0.00051755	1.198	0.0121648
A0A6P3UJX5	WD repeat-containing protein 3 isoform X2 OS=Bombus terrestris OX=30195 GN=LOC100649918 PE=4 SV=1	LOC100649918	102.91	3.9	3	3	3	0.749	0.796	0.781	1.207	1.152	1.308	1.162	1.05	0.942	1.577	0.000385571	1.163	0.0976365	1.356	0.00887548
A0A6P3U7M7	transmembrane 9 superfamily member 3 OS=Bombus terrestris OX=30195 GN=LOC100643132 PE=4 SV=1	LOC100643132	67.409	6.3	4	4	5	0.896	0.936	0.904	1.248	1.244	1.279	0.794	0.88	0.889	1.378	3.59976e-05	1.471	0.000477541	0.937	0.159344
A0A6P3UC66	Tudor domain-containing protein 1 (Fragment)(predicted) OS=Bombus terrestris OX=30195 GN=LOC100648032 PE=4 SV=1	LOC100648032	49.084	36.7	14	12	17	0.538	0.596	0.573	1.56	1.544	1.628	0.962	0.811	0.908	2.772	7.29597e-06	1.765	0.000413387	1.571	0.00152227
A0A6P3DGN1	ankyrin repeat and SOCS box protein 16 OS=Bombus terrestris OX=30195 GN=LOC100644616 PE=4 SV=1	LOC100644616	51.753	8.1	4	4	4	0.866	0.7	0.794	1.141	1.194	0.779	1.18	1.211	1.298	1.319	0.151314	0.844	0.249844	1.563	0.00271324
A0A6P3DH44	probable peroxisomal acyl-coenzyme A oxidase 1 OS=Bombus terrestris OX=30195 GN=LOC100649275 PE=4 SV=1	LOC100649275	80.193	18.1	11	1	17
A0A6P3DHV6	homeotic protein female sterile OS=Bombus terrestris OX=30195 GN=LOC100651092 PE=4 SV=1	LOC100651092	114.26	2.8	4	4	4
A0A6P3TYD8	SUN domain-containing protein(predicted) OS=Bombus terrestris OX=30195 GN=LOC100651572 PE=4 SV=1	LOC100651572	97.479	11.8	9	9	11	1.733	1.441	1.448	0.773	0.709	0.876	0.711	0.848	0.671	0.51	0.00146132	1.057	0.574311	0.482	0.00142013
A0A6P3DHI0	transmembrane protein 19 isoform X2 OS=Bombus terrestris OX=30195 GN=LOC100645134 PE=4 SV=1	LOC100645134	37.422	4.7	2	1	3
A0A6P3U0T4	NADH dehydrogenase [ubiquinone] 1 alpha subcomplex subunit 5 OS=Bombus terrestris OX=30195 GN=LOC105665747 PE=4 SV=1	LOC105665747	13.825	79.7	9	9	50	0.914	0.977	0.957	1	0.904	0.958	1.221	1.021	1.194	1.005	0.905924	0.833	0.0465524	1.206	0.0361379
A0A6P3U8L5	long-chain-fatty-acid--CoA ligase 1 OS=Bombus terrestris OX=30195 GN=LOC100643824 PE=4 SV=1	LOC100643824	73.553	37.6	19	19	31	1.148	1.073	1.076	0.815	0.848	0.784	1.116	1.241	1.124	0.742	0.000705706	0.703	0.00102043	1.056	0.258686
A0A6P5I5Y1	dynamin OS=Bombus terrestris OX=30195 GN=LOC100643831 PE=4 SV=1	LOC100643831	71.67	22.3	11	11	16	0.919	1.049	1.149	0.822	1.021	0.837	1.084	1.154	1.098	0.86	0.185345	0.803	0.0361015	1.07	0.348563
A0A6P3TR99	BglE protein(predicted) OS=Bombus terrestris OX=30195 GN=LOC100649502 PE=4 SV=1	LOC100649502	22.775	11.8	1	1	1	1.037	1.215	1.266	1.034	0.813	1.048	1.04	0.896	0.799	0.823	0.125703	1.059	0.643863	0.777	0.0598928
A0A6P3DGX8	UBX domain-containing protein 4 isoform X1 OS=Bombus terrestris OX=30195 GN=LOC100645773 PE=4 SV=1	LOC100645773	59.635	41.5	20	2	36	1.159	1.328	1.305	1.106	0.864	1.267	0.603	0.71	0.674	0.854	0.232193	1.629	0.0172602	0.524	0.000553308
A0A6P3DDJ4	protein stunted isoform X1 OS=Bombus terrestris OX=30195 GN=LOC100643009 PE=4 SV=1	LOC100643009	6.6496	52.6	3	3	13	1.068	1.062	1.133	0.896	0.83	0.91	1.102	0.939	1.197	0.808	0.00370579	0.814	0.058419	0.992	0.876694
A0A6P3DCM2	peptide-N(4)-(N-acetyl-beta- glucosaminyl)asparagine amidase OS=Bombus terrestris OX=30195 GN=LOC100651042 PE=4 SV=1	LOC100651042	73.989	6.7	5	5	5
A0A6P3UIM3	KN motif and ankyrin repeat domain-containing protein 2 isoform X2 OS=Bombus terrestris OX=30195 GN=LOC100649916 PE=4 SV=1	LOC100649916	103.72	2.3	2	2	2	1.138	1.085	1.172	0.975	0.988	0.819	1.026	0.996	0.956	0.819	0.034997	0.934	0.326853	0.877	0.0125774
A0A6P3DHN0	cell differentiation protein RCD1 homolog OS=Bombus terrestris OX=30195 GN=LOC100650126 PE=4 SV=1	LOC100650126	34.596	7.4	1	1	1	1.174	1.242	1.194	0.993	0.744	1.102	0.894	0.881	0.937	0.786	0.0996696	1.047	0.796808	0.751	0.0003315
A0A6P3UHA0	metalloproteinase inhibitor 3 OS=Bombus terrestris OX=30195 GN=LOC100651062 PE=4 SV=1	LOC100651062	30.117	5.8	1	1	1
A0A6P3UDZ3	ubiquinol-cytochrome-c reductase complex assembly factor 1 OS=Bombus terrestris OX=30195 GN=LOC100642230 PE=4 SV=1	LOC100642230	28.708	15	4	4	4	1.214	1.179	1.054	0.83	0.843	1.162	0.868	1.026	1.002	0.822	0.155205	0.979	0.810995	0.84	0.061012
A0A6P3D8H1	glutathione S-transferase OS=Bombus terrestris OX=30195 GN=LOC100650878 PE=4 SV=1	LOC100650878	23.874	30	5	5	6	1.076	1.19	1.111	1.128	1.031	1.147	0.846	0.867	0.841	0.979	0.654907	1.294	0.00171306	0.756	0.00086354
A0A6P3DCA7	probable small nuclear ribonucleoprotein E OS=Bombus terrestris OX=30195 GN=LOC100644068 PE=4 SV=1	LOC100644068	10.963	16	1	1	1	0.969	0.948	1.023	0.974	1.001	1.157	1.081	1.065	0.939	1.065	0.353233	1.015	0.84849	1.049	0.403864
A0A6P3UBL3	protein PTCD3 homolog, mitochondrial OS=Bombus terrestris OX=30195 GN=LOC100647674 PE=4 SV=1	LOC100647674	75.887	15.5	9	9	10	0.992	0.985	1.016	0.981	1.032	0.954	1.052	1.146	1.004	0.991	0.730772	0.927	0.170176	1.07	0.172636
A0A6P3U8T7	GMP synthase [glutamine-hydrolyzing] OS=Bombus terrestris OX=30195 GN=LOC100646269 PE=4 SV=1	LOC100646269	78.69	35.5	22	22	32	0.918	0.981	0.949	1.154	1.127	1.113	0.909	0.921	0.932	1.192	0.0013114	1.229	8.79899e-05	0.97	0.21243
A0A6P3D8L4	cGMP-dependent protein kinase 1-like OS=Bombus terrestris OX=30195 GN=LOC100644877 PE=4 SV=1	LOC100644877	73.512	7.3	4	4	4	0.699	0.733	0.768	0.901	1.108	1.317	1.266	1.239	1.151	1.512	0.0236468	0.91	0.404206	1.662	0.00021356
A0A6P3UFG8	spermatogenesis-associated protein 5 isoform X1 OS=Bombus terrestris OX=30195 GN=LOC105665610 PE=4 SV=1	LOC105665610	88.878	15.6	12	10	13	1.177	1.043	1.026	0.935	0.926	0.987	1.061	1.102	0.926	0.877	0.0532529	0.922	0.234753	0.952	0.501299
A0A6P3UEZ8	MICOS complex subunit MIC27 isoform X1 OS=Bombus terrestris OX=30195 GN=LOC100649979 PE=4 SV=1	LOC100649979	26.86	35	9	9	33	1.056	1.116	1.117	0.842	0.786	0.773	1.12	1.042	1.197	0.73	0.000603373	0.715	0.00219218	1.021	0.676955
A0A6P3U954	facilitated trehalose transporter Tret1 OS=Bombus terrestris OX=30195 GN=LOC100647601 PE=4 SV=1	LOC100647601	57.841	12	5	5	9	0.633	0.594	0.648	1.58	1.099	1.033	1.198	1.207	1.201	1.98	0.00789121	1.029	0.93908	1.923	1.49716e-05
A0A6P3DBW9	probable ATP-dependent RNA helicase YTHDC2 isoform X1 OS=Bombus terrestris OX=30195 GN=LOC100646905 PE=4 SV=1	LOC100646905	131.56	6.8	5	1	6	0.737	0.962	0.751	1.073	1.056	0.827	1.196	1.323	1.253	1.207	0.192333	0.784	0.0487382	1.54	0.00843913
A0A6P3UJX4	Protein FAM102A(predicted) OS=Bombus terrestris OX=30195 GN=LOC100645905 PE=4 SV=1	LOC100645905	67.839	4	2	2	2	1.496	1.634	1.632	0.897	0.56	1.058	0.573	0.73	0.562	0.528	0.0252483	1.349	0.261899	0.392	0.000448771
A0A6P5HM22	nucleoplasmin-like protein isoform X2 OS=Bombus terrestris OX=30195 GN=LOC105666565 PE=4 SV=1	LOC105666565	18.85	33.9	4	4	17	0.881	0.951	0.872	1.717	0.977	1.442	0.775	0.674	0.841	1.53	0.0774095	1.806	0.033496	0.847	0.0730697
A0A6P3D7H4	cell division cycle 5-like protein OS=Bombus terrestris OX=30195 GN=LOC100643443 PE=4 SV=1	LOC100643443	89.115	2.6	2	2	2
A0A6P3D6D3	NAD kinase 2, mitochondrial OS=Bombus terrestris OX=30195 GN=LOC100650994 PE=4 SV=1	LOC100650994	47.221	14.8	6	6	9	1.169	1.13	0.917	0.798	1.194	0.605	1.088	1.18	1.098	0.808	0.30677	0.772	0.208598	1.047	0.562462
A0A6P3D878	mitochondrial import receptor subunit TOM20 homolog OS=Bombus terrestris OX=30195 GN=LOC100651032 PE=4 SV=1	LOC100651032	16.281	17.9	3	3	3	1.24	1.106	1.104	0.908	0.827	0.882	0.959	1.143	1.002	0.759	0.00432668	0.843	0.0472333	0.9	0.176384
A0A6P3D6F1	Transmembrane protein C5orf28(predicted) OS=Bombus terrestris OX=30195 GN=LOC100648386 PE=4 SV=1	LOC100648386	11.661	29.1	2	2	2
A0A6P3DLG2	palmitoyltransferase ZDHHC15 isoform X4 OS=Bombus terrestris OX=30195 GN=LOC100645066 PE=4 SV=1	LOC100645066	39.81	11.1	3	3	4	0.992	1.222	1.019	1.132	0.953	0.975	0.944	1.047	0.913	0.946	0.562075	1.054	0.493823	0.898	0.247621
A0A6P3DKG4	CD9 antigen OS=Bombus terrestris OX=30195 GN=LOC100648884 PE=4 SV=1	LOC100648884	28.598	32.6	6	6	7	1.266	1.579	1.319	0.826	0.691	0.787	0.924	0.91	0.924	0.553	0.00239261	0.835	0.026979	0.662	0.00391504
A0A6P3DJ94	60S ribosomal protein L12 OS=Bombus terrestris OX=30195 GN=LOC100645229 PE=4 SV=1	LOC100645229	17.855	53.9	7	7	17	0.968	0.983	0.976	1.172	1.146	1.094	0.899	0.997	0.948	1.166	0.00180962	1.2	0.00719788	0.972	0.381964
A0A6P3TZ51	NHP2-like protein 1 OS=Bombus terrestris OX=30195 GN=LOC105666221 PE=4 SV=1	LOC105666221	13.945	37.8	3	3	4	0.766	0.974	0.83	1.345	1.195	1.284	0.988	0.886	0.996	1.488	0.00694017	1.332	0.00491283	1.117	0.227437
A0A6P3DJF6	carboxypeptidase B OS=Bombus terrestris OX=30195 GN=LOC100649475 PE=4 SV=1	LOC100649475	47.784	14.9	5	5	7	0.546	0.403	0.484	1.357	1.204	1.162	1.277	1.322	1.337	2.598	0.000657004	0.946	0.303743	2.747	0.000338752
A0A6P3TTD0	aspartate--tRNA ligase, mitochondrial isoform X2 OS=Bombus terrestris OX=30195 GN=LOC100651645 PE=4 SV=1	LOC100651645	73.798	15.9	8	8	11	1.185	1.099	1.166	0.869	0.922	0.894	0.954	1.028	0.989	0.778	0.000934292	0.904	0.0213677	0.861	0.00897385
A0A6P5I6W8	LOW QUALITY PROTEIN: dynein heavy chain 7, axonemal OS=Bombus terrestris OX=30195 GN=LOC100648960 PE=4 SV=1	LOC100648960	417.2	0.8	1	1	1	1.464	1.649	1.234	1.086	0.697	1.161	0.574	0.635	0.65	0.677	0.0876692	1.584	0.0567096	0.428	0.00079703
A0A6P3D6J2	golgin-84 OS=Bombus terrestris OX=30195 GN=LOC100648502 PE=4 SV=1	LOC100648502	67.441	7.5	4	4	4	0.616	0.56	0.569	1.433	1.906	1.52	0.837	0.824	0.837	2.785	0.000377204	1.945	0.00164807	1.432	0.000275249
A0A6P3DDW7	Down syndrome critical region protein 3 homolog OS=Bombus terrestris OX=30195 GN=LOC100649773 PE=4 SV=1	LOC100649773	36.098	3.8	1	1	1	1.204	1.246	1.172	1.084	1.035	0.927	0.599	1.074	0.794	0.841	0.0243776	1.235	0.246755	0.681	0.0719333
A0A6P3DA24	ER membrane protein complex subunit 10 OS=Bombus terrestris OX=30195 GN=LOC100649536 PE=4 SV=1	LOC100649536	25.066	22.8	3	3	5	0.899	0.95	0.97	1.182	1.116	1.267	0.939	0.958	0.855	1.265	0.00560169	1.295	0.00699137	0.976	0.585089
A0A6P5I2P3	bifunctional methylenetetrahydrofolate dehydrogenase/cyclohydrolase, mitochondrial OS=Bombus terrestris OX=30195 GN=LOC100648062 PE=4 SV=1	LOC100648062	36.431	35.9	10	10	11	1.126	1.169	1.123	0.863	0.818	0.843	1.117	0.96	1.144	0.738	0.000114743	0.784	0.0134073	0.942	0.33239
A0A6P5HT41	microtubule-associated protein futsch OS=Bombus terrestris OX=30195 GN=LOC100643575 PE=4 SV=1	LOC100643575	439.6	10.2	39	37	48	0.918	1.041	1.246	0.819	0.962	0.945	0.952	1.029	1.075	0.851	0.200547	0.892	0.136258	0.954	0.69018
A0A6P3DL33	cAMP-dependent protein kinase catalytic subunit OS=Bombus terrestris OX=30195 GN=LOC100643510 PE=4 SV=1	LOC100643510	40.634	33.1	11	11	18	0.995	1.009	1.084	0.775	0.903	0.782	1.178	1.205	1.191	0.797	0.0151179	0.688	0.00166847	1.157	0.00579874
A0A6P3DE87	RNA-binding protein NOB1 OS=Bombus terrestris OX=30195 GN=LOC100644181 PE=4 SV=1	LOC100644181	56.748	7.3	2	2	2	0.779	0.819	1.029	1.284	1.385	1.134	1.097	0.736	0.851	1.448	0.0225448	1.417	0.051229	1.022	0.921505
A0A6P3DBP5	L-xylulose reductase OS=Bombus terrestris OX=30195 GN=LOC100642454 PE=4 SV=1	LOC100642454	26.347	75.4	15	15	100	1.166	1.406	1.118	1.018	0.855	0.97	0.924	0.843	0.786	0.77	0.0419497	1.114	0.200672	0.692	0.0124426
A0A6P3DIQ2	uncharacterized protein LOC100648421 OS=Bombus terrestris OX=30195 GN=LOC100648421 PE=4 SV=1	LOC100648421	45.694	15.5	5	5	21	0.52	0.482	0.65	1.852	1.456	1.781	0.657	0.729	0.689	3.081	0.000640338	2.453	0.000373866	1.256	0.0677715
A0A6P3D6P6	flightin OS=Bombus terrestris OX=30195 GN=LOC100645162 PE=4 SV=1	LOC100645162	18.21	43.7	8	8	91	0.992	0.96	1.071	0.87	0.889	0.895	1.162	1.054	1.187	0.878	0.0182473	0.78	0.0027561	1.126	0.0730077
A0A6P3U5S0	Desumoylating isopeptidase 1(predicted) OS=Bombus terrestris OX=30195 GN=LOC100649546 PE=4 SV=1	LOC100649546	62.889	23.2	13	13	27	1.241	1.198	1.047	0.775	0.81	0.795	1.149	1.135	1.045	0.683	0.00207113	0.715	0.000496188	0.955	0.499448
A0A6P3DM50	protein SMG8 OS=Bombus terrestris OX=30195 GN=LOC100652303 PE=4 SV=1	LOC100652303	101.83	2.6	2	2	2
A0A6P3D4J6	F-BAR domain only protein 2 isoform X4 OS=Bombus terrestris OX=30195 GN=LOC100649794 PE=4 SV=1	LOC100649794	98.325	1.8	1	1	1
A0A6P3UCY5	probable 28S rRNA (Cytosine(4447)-C(5))-methyltransferase isoform X2 OS=Bombus terrestris OX=30195 GN=LOC100642423 PE=4 SV=1	LOC100642423	68.724	1.7	1	1	1	0.714	0.646	0.683	1.159	1.374	1.215	0.954	1.247	1.157	1.835	0.000490081	1.116	0.296091	1.644	0.00441834
A0A6P3DBP0	ubiquitin thioesterase OTU1 OS=Bombus terrestris OX=30195 GN=LOC100651488 PE=4 SV=1	LOC100651488	34.235	39.9	11	11	18	0.948	0.95	1.031	1.302	1.08	1.244	0.802	0.899	0.934	1.238	0.0281115	1.376	0.0118153	0.9	0.115754
A0A6P3D996	GPI inositol-deacylase isoform X1 OS=Bombus terrestris OX=30195 GN=LOC100644440 PE=4 SV=1	LOC100644440	101.88	10.2	9	9	9	0.964	1.13	1.058	0.978	1.058	1.009	0.99	1.028	0.968	0.966	0.556748	1.02	0.538648	0.947	0.348715
A0A6P3UJZ2	dehydrogenase/reductase SDR family protein 7-like OS=Bombus terrestris OX=30195 GN=LOC100643969 PE=4 SV=1	LOC100643969	35.97	14.9	5	5	7	1.082	1.179	1.122	1.005	0.951	1.053	0.907	0.975	0.929	0.889	0.0382041	1.07	0.135961	0.831	0.00482082
A0A6P3UEW7	probable phosphatase phospho2 OS=Bombus terrestris OX=30195 GN=LOC105666736 PE=4 SV=1	LOC105666736	28.322	48.8	11	11	14	0.818	0.794	0.805	1.538	1.262	1.495	0.885	0.708	0.839	1.777	0.000787531	1.766	0.00336904	1.006	0.979897
A0A6P3DI10	protein prenyltransferase alpha subunit repeat-containing protein 1 OS=Bombus terrestris OX=30195 GN=LOC100649158 PE=4 SV=1	LOC100649158	51.536	5.3	2	2	2
A0A6P3D566	ATP-binding cassette sub-family A member 13 OS=Bombus terrestris OX=30195 GN=LOC100650392 PE=4 SV=1	LOC100650392	465.06	0.7	3	3	3	0.818	0.729	0.808	1.049	1.237	1.134	1.103	1.155	1.128	1.452	0.00343776	1.01	0.880792	1.438	0.00072203
A0A6P3TWU7	NEDD8 OS=Bombus terrestris OX=30195 GN=LOC100651561 PE=4 SV=1	LOC100651561	8.715	29.9	2	2	6	1.139	1.19	1.178	0.846	0.915	0.861	1.004	1.004	1.008	0.748	0.000430872	0.869	0.00410804	0.86	0.000346762
A0A6P3DGL9	nodal modulator 3 isoform X2 OS=Bombus terrestris OX=30195 GN=LOC100649850 PE=4 SV=1	LOC100649850	129.88	33.3	31	31	46	0.948	0.972	0.949	1.162	1.248	1.226	0.886	0.896	0.823	1.267	0.00050078	1.396	0.000619422	0.908	0.0252238
A0A6P3UEF3	ejaculatory bulb-specific protein 3 isoform X2 OS=Bombus terrestris OX=30195 GN=LOC100650345 PE=4 SV=1	LOC100650345	16.972	46.2	8	8	14	1.67	2.047	1.939	0.564	0.461	0.626	0.576	0.717	0.524	0.292	0.000338878	0.909	0.503069	0.321	0.000506289
A0A6P3DBI5	heme oxygenase OS=Bombus terrestris OX=30195 GN=LOC100651999 PE=4 SV=1	LOC100651999	28.893	22.7	4	4	4	0.998	0.86	1.04	0.849	0.863	0.93	1.21	1.206	1.228	0.912	0.233412	0.725	0.00035298	1.257	0.0160449
A0A6P5HSM7	ENTH domain-containing protein(predicted) OS=Bombus terrestris OX=30195 GN=LOC100642192 PE=4 SV=1	LOC100642192	165.74	2.3	3	3	5	1.218	1.263	1.017	1.045	0.838	1.048	0.917	0.88	0.677	0.838	0.149622	1.185	0.224576	0.707	0.0393008
A0A6P3U8R1	proteasome assembly chaperone 3 OS=Bombus terrestris OX=30195 GN=LOC105666392 PE=4 SV=1	LOC105666392	12.444	16.2	1	1	1	1.055	1.175	1.092	1.143	0.957	0.942	1.076	0.757	0.953	0.916	0.261721	1.092	0.476526	0.839	0.160935
A0A6P3D750	integrator complex subunit 10 OS=Bombus terrestris OX=30195 GN=LOC100650476 PE=4 SV=1	LOC100650476	71.305	1.9	1	1	1
A0A6P3D9N2	presenilin-1 isoform X2 OS=Bombus terrestris OX=30195 GN=LOC100648974 PE=4 SV=1	LOC100648974	54.518	3.7	2	2	2	0.872	0.926	0.91	1.275	1.109	1.215	0.947	1.041	0.839	1.329	0.00316233	1.273	0.0309466	1.044	0.576316
A0A6P3U9C5	prohormone-3 OS=Bombus terrestris OX=30195 GN=LOC100644904 PE=4 SV=1	LOC100644904	24.977	4.5	1	1	2	1.228	1.318	1.877	0.505	0.606	0.681	0.919	1.032	1.002	0.405	0.00476555	0.607	0.00570225	0.668	0.0462485
A0A6P3DP58	ubiquinone biosynthesis O-methyltransferase, mitochondrial OS=Bombus terrestris OX=30195 GN=LOC100646934 PE=4 SV=1	LOC100646934	39.002	43.4	11	11	21	1.011	1.106	1.115	0.912	0.885	0.867	0.94	1.104	1.146	0.824	0.00513394	0.835	0.0475084	0.987	0.829378
A0A6P3D784	Cuticlin-1(predicted) OS=Bombus terrestris OX=30195 GN=LOC100648011 PE=4 SV=1	LOC100648011	78.666	1.7	1	1	1
A0A6P3TV03	15-hydroxyprostaglandin dehydrogenase [NAD(+)] OS=Bombus terrestris OX=30195 GN=LOC100645762 PE=4 SV=1	LOC100645762	28.332	37.5	5	5	16	0.899	1.942	0.824	0.685	0.984	0.657	0.916	1.364	0.909	0.635	0.262105	0.729	0.165832	0.87	0.808025
A0A6P3DE41	Niemann-Pick C1 protein isoform X4 OS=Bombus terrestris OX=30195 GN=LOC100650737 PE=4 SV=1	LOC100650737	150.74	5.2	6	6	7	0.682	0.626	0.713	1.631	1.391	1.39	0.823	0.9	0.946	2.183	0.000285295	1.653	0.00170429	1.321	0.00761638
A0A6P3TRE8	tetratricopeptide repeat protein 31 isoform X2 OS=Bombus terrestris OX=30195 GN=LOC105665817 PE=4 SV=1	LOC105665817	24.889	15.8	3	3	3
A0A6P5I8G1	LOW QUALITY PROTEIN: mediator of RNA polymerase II transcription subunit 12 OS=Bombus terrestris OX=30195 GN=LOC100651885 PE=4 SV=1	LOC100651885	252.88	0.5	1	1	1
A0A6P3D658	Golgi membrane protein 1 isoform X3 OS=Bombus terrestris OX=30195 GN=LOC100648123 PE=4 SV=1	LOC100648123	32.814	14.7	4	4	4	1.001	0.996	1.066	1.025	1.093	1.052	1.048	1.002	0.872	1.035	0.296476	1.085	0.223124	0.954	0.450846
A0A6P3U8A3	LOW QUALITY PROTEIN: dihydrolipoyl dehydrogenase, mitochondrial OS=Bombus terrestris OX=30195 GN=LOC100650740 PE=4 SV=1	LOC100650740	54.15	56.9	24	24	118	0.996	1.022	1.034	0.941	0.882	0.864	1.122	1.078	1.222	0.88	0.0102685	0.785	0.00587502	1.121	0.0427139
A0A6P5HTS4	LOW QUALITY PROTEIN: protein rogdi OS=Bombus terrestris OX=30195 GN=LOC100651489 PE=4 SV=1	LOC100651489	34.023	18.2	4	4	6	0.938	1.055	0.974	1.024	1.003	0.966	1.109	1.054	1.078	1.009	0.815165	0.923	0.0241008	1.092	0.0766159
A0A6P3DNC4	serine protease inhibitor 3/4 OS=Bombus terrestris OX=30195 GN=LOC100652301 PE=4 SV=1	LOC100652301	35.236	61.3	15	6	82	0.229	0.272	0.192	2.464	1.445	3.299	0.321	0.331	0.288	10.401	0.000930665	7.668	0.00127223	1.356	0.0453889
A0A6P3UE80	FAD-dependent oxidoreductase domain-containing protein 1 isoform X2 OS=Bombus terrestris OX=30195 GN=LOC100644828 PE=4 SV=1	LOC100644828	54.75	41.8	16	16	29	0.907	0.927	0.89	1.339	1.164	1.185	0.881	0.921	0.778	1.354	0.00271438	1.429	0.00591634	0.947	0.335671
A0A6P3TNY8	probable phenylalanine--tRNA ligase, mitochondrial isoform X3 OS=Bombus terrestris OX=30195 GN=LOC100648088 PE=4 SV=1	LOC100648088	50.543	19.7	8	8	9	1.122	1.156	1.237	0.958	0.78	0.881	1.136	0.992	0.865	0.745	0.0109942	0.875	0.255789	0.851	0.118523
A0A6P3DIK0	forkhead box protein K1 OS=Bombus terrestris OX=30195 GN=LOC100646635 PE=4 SV=1	LOC100646635	58.918	4.3	3	3	3	1.186	1.349	1.232	0.908	0.893	1.026	0.895	0.866	0.806	0.75	0.00776306	1.101	0.149361	0.681	0.00146198
A0A6P5HHK0	sodium bicarbonate cotransporter 3 isoform X6 OS=Bombus terrestris OX=30195 GN=LOC100647489 PE=4 SV=1	LOC100647489	124.76	5.2	4	4	4	0.652	0.509	0.567	1.166	1.094	0.897	1.61	1.346	1.34	1.827	0.00485884	0.735	0.0354838	2.486	0.000625242
A0A6P5IBJ9	Smoothelin(predicted) OS=Bombus terrestris OX=30195 GN=LOC100643073 PE=4 SV=1	LOC100643073	162.95	5.6	6	6	6	1.429	1.409	1.325	0.791	0.869	0.954	0.731	0.699	0.693	0.628	0.00135735	1.231	0.0221311	0.51	1.90354e-05
A0A6P3TX08	superoxide dismutase [Mn], mitochondrial OS=Bombus terrestris OX=30195 GN=LOC105666244 PE=4 SV=1	LOC105666244	24.528	67	12	12	82	0.905	1.044	1.05	1.007	0.887	0.956	1.11	0.973	1.18	0.95	0.45844	0.873	0.120295	1.088	0.327117
A0A6P5IBS0	E3 ubiquitin-protein ligase UBR3 isoform X2 OS=Bombus terrestris OX=30195 GN=LOC100647292 PE=4 SV=1	LOC100647292	214.36	3	5	5	6	0.85	0.805	0.944	1.065	1.104	1.026	1.168	1.039	1.158	1.229	0.0153728	0.949	0.304053	1.295	0.0124834
A0A6P3U4E3	peripheral plasma membrane protein CASK isoform X7 OS=Bombus terrestris OX=30195 GN=LOC100645564 PE=4 SV=1	LOC100645564	104.16	8.6	7	7	8	1.012	0.812	1.07	0.773	1.044	0.894	1.136	1.284	1.319	0.937	0.614589	0.725	0.0291177	1.292	0.0529844
A0A6P3D9Z2	E3 ubiquitin-protein ligase LRSAM1 isoform X1 OS=Bombus terrestris OX=30195 GN=LOC100652077 PE=4 SV=1	LOC100652077	80.152	4.6	3	3	4	0.901	0.886	0.839	1.176	1.071	1.089	1.164	1.014	1.016	1.27	0.00266154	1.044	0.453494	1.216	0.0183599
A0A6P3D764	endochitinase A1 OS=Bombus terrestris OX=30195 GN=LOC100646104 PE=4 SV=1	LOC100646104	34.477	18.8	4	4	4	1.508	1.421	1.46	0.516	0.43	0.601	0.916	1.25	1.104	0.352	0.000432148	0.473	0.00479488	0.745	0.0303652
A0A6P3UHM5	prion-like-(Q/N-rich) domain-bearing protein 25 isoform X2 OS=Bombus terrestris OX=30195 GN=LOC100643997 PE=4 SV=1	LOC100643997	32.271	35.4	9	9	17	0.718	0.679	0.698	1.833	1.263	1.271	0.686	0.879	1.067	2.084	0.00441922	1.659	0.0461506	1.256	0.17473
A0A6P3DJE2	LOW QUALITY PROTEIN: proteasomal ubiquitin receptor ADRM1-A OS=Bombus terrestris OX=30195 GN=LOC100650252 PE=4 SV=1	LOC100650252	43.893	42.5	11	11	15	1.069	1.289	1.134	1.012	1.066	1.058	0.857	0.825	0.744	0.898	0.143077	1.293	0.00466305	0.695	0.00643233
A0A6P3DMY5	60S ribosomal protein L7a OS=Bombus terrestris OX=30195 GN=LOC100646610 PE=4 SV=1	LOC100646610	30.463	41.4	11	11	13	0.682	0.723	0.817	1.209	1.522	0.97	1.196	1.042	0.97	1.666	0.0242074	1.154	0.41757	1.444	0.0107762
A0A6P3UI59	late histone H1 OS=Bombus terrestris OX=30195 GN=LOC100645512 PE=4 SV=1	LOC100645512	23.349	31.4	8	4	23	0.616	0.706	0.789	1	1.202	0.881	1.358	1.155	1.416	1.46	0.0310111	0.785	0.0872316	1.861	0.00277994
A0A6P3DJR9	Mid1-interacting protein 1(predicted) OS=Bombus terrestris OX=30195 GN=LOC100651500 PE=4 SV=1	LOC100651500	22.42	9.7	2	2	4	0.551	0.61	0.607	1.583	1.553	1.797	0.756	0.728	0.92	2.79	5.43129e-05	2.052	0.00109127	1.36	0.0191201
A0A6P3U3J1	sushi, von Willebrand factor type A, EGF and pentraxin domain-containing protein 1 isoform X2 OS=Bombus terrestris OX=30195 GN=LOC100648516 PE=4 SV=1	LOC100648516	387.29	11.5	33	33	38	1.23	1.231	1.193	0.842	0.818	0.809	1.013	1.034	1.025	0.676	1.55222e-05	0.804	8.06524e-05	0.841	0.000129329
A0A6P3TZ84	endophilin-A isoform X10 OS=Bombus terrestris OX=30195 GN=LOC100644028 PE=4 SV=1	LOC100644028	42.345	36	12	12	14	0.833	0.99	1.131	0.96	1.211	1.159	0.97	0.96	1.02	1.127	0.341293	1.129	0.188753	0.999	0.949788
A0A6P3TR38	CAAX prenyl protease 1 homolog OS=Bombus terrestris OX=30195 GN=LOC100648627 PE=4 SV=1	LOC100648627	51.96	30.1	14	14	26	1.066	1.086	1.049	0.843	0.938	0.847	1.095	1.138	1.072	0.821	0.00542294	0.795	0.00411702	1.032	0.190059
A0A6P3DGF7	vesicular integral-membrane protein VIP36 OS=Bombus terrestris OX=30195 GN=LOC100642941 PE=4 SV=1	LOC100642941	37.296	21.4	6	6	9	0.598	0.742	0.703	1.441	1.609	1.371	0.73	0.818	0.912	2.164	0.00064669	1.797	0.00180613	1.204	0.111578
A0A6P3TQ58	NEDD8-conjugating enzyme UBE2F OS=Bombus terrestris OX=30195 GN=LOC100646139 PE=4 SV=1	LOC100646139	21.34	8.8	1	1	4	0.834	0.802	0.717	1.297	1.41	1.47	0.895	0.76	0.945	1.775	0.000597216	1.607	0.00315107	1.105	0.287304
A0A6P3U1Z7	LOW QUALITY PROTEIN: 60S ribosomal protein L10a OS=Bombus terrestris OX=30195 GN=LOC100651565 PE=4 SV=1	LOC100651565	24.522	41.5	9	9	35	0.985	0.86	0.946	1.128	1.292	1.079	0.939	0.993	0.966	1.254	0.0291198	1.207	0.0303564	1.038	0.41954
A0A6P3D8B5	translocon-associated protein subunit delta OS=Bombus terrestris OX=30195 GN=LOC100647141 PE=4 SV=1	LOC100647141	18.755	19.4	2	2	3	1.164	1.291	1.184	1.248	0.768	1.124	0.839	0.796	0.726	0.863	0.33008	1.33	0.157908	0.649	0.0012231
A0A6P3DB64	cytochrome b5 OS=Bombus terrestris OX=30195 GN=LOC100648214 PE=4 SV=1	LOC100648214	14.289	53.1	7	7	19	1.008	1.079	0.964	1.136	1.21	1.033	0.894	0.926	0.855	1.108	0.147812	1.263	0.0107252	0.877	0.0308537
A0A6P3DEA1	COP9 signalosome complex subunit 6 OS=Bombus terrestris OX=30195 GN=LOC100647864 PE=4 SV=1	LOC100647864	37.977	23.4	8	8	16	0.954	0.898	1.008	1.086	1.134	1.066	0.998	1.006	0.96	1.149	0.0214311	1.109	0.0115638	1.036	0.370889
A0A6P3D574	kynurenine/alpha-aminoadipate aminotransferase, mitochondrial OS=Bombus terrestris OX=30195 GN=LOC100645702 PE=4 SV=1	LOC100645702	49.768	3.9	2	2	2	1.335	1.259	1.269	0.884	0.964	0.698	1.13	0.834	0.786	0.659	0.0123111	0.926	0.647457	0.712	0.0364194
A0A6P3DJ69	spindle and kinetochore-associated protein 1 isoform X2 OS=Bombus terrestris OX=30195 GN=LOC100645784 PE=4 SV=1	LOC100645784	32.459	4.4	1	1	1
A0A6P3UIF0	Ig-like domain-containing protein(predicted) OS=Bombus terrestris OX=30195 GN=LOC100645480 PE=4 SV=1	LOC100645480	57.912	2.6	1	1	1
A0A6P3TX27	angiomotin-like protein 1 isoform X2 OS=Bombus terrestris OX=30195 GN=LOC100650452 PE=4 SV=1	LOC100650452	117.26	0.9	1	1	1
A0A6P5IA11	phosphatidylinositol-binding clathrin assembly protein isoform X1 OS=Bombus terrestris OX=30195 GN=LOC100645783 PE=4 SV=1	LOC100645783	94.146	20.5	14	14	20	0.926	0.979	1.105	0.979	1.032	0.995	0.986	0.957	0.963	0.999	0.983831	1.034	0.1355	0.965	0.572601
A0A6P3DD04	probable N-acetyltransferase san OS=Bombus terrestris OX=30195 GN=LOC100646834 PE=4 SV=1	LOC100646834	19.476	30.4	5	5	7	0.926	0.998	0.926	1.263	1.028	1.148	0.921	0.91	0.85	1.207	0.0455917	1.283	0.0188699	0.941	0.158533
A0A6P3DLF5	D-aspartate oxidase OS=Bombus terrestris OX=30195 GN=LOC100643063 PE=4 SV=1	LOC100643063	37.46	29.5	8	8	10	0.85	0.876	0.913	1.356	1.311	1.194	0.814	0.885	0.793	1.463	0.00093665	1.549	0.000971994	0.944	0.211776
A0A6P3DF26	RpmI_1 protein(predicted) OS=Bombus terrestris OX=30195 GN=LOC100649303 PE=4 SV=1	LOC100649303	27.011	6.8	1	1	1	0.975	1.115	0.972	0.955	1.148	0.992	1.176	1.045	0.778	1.011	0.900444	1.032	0.766412	0.979	0.81153
A0A6P3DHA9	dihydrofolate reductase OS=Bombus terrestris OX=30195 GN=LOC100651461 PE=4 SV=1	LOC100651461	20.378	23.9	5	5	5	0.552	0.617	0.517	1.729	1.431	1.659	0.748	0.74	0.9	2.858	0.000169488	2.018	0.00120008	1.416	0.0133158
A0A6P3D570	Involucrin(predicted) OS=Bombus terrestris OX=30195 GN=LOC100644671 PE=4 SV=1	LOC100644671	73.776	34.3	11	11	17	0.784	0.932	0.964	1.668	0.914	1.594	0.587	0.631	0.578	1.558	0.112685	2.325	0.0142981	0.67	0.00464406
A0A6P3DMH7	aspartate aminotransferase, mitochondrial OS=Bombus terrestris OX=30195 GN=LOC100648774 PE=4 SV=1	LOC100648774	48.4	63.2	23	23	52	0.935	1.086	0.98	1.296	1.126	1.174	0.856	0.878	0.831	1.198	0.0407263	1.402	0.00165864	0.855	0.0297838
A0A6P3TYE7	PHD finger protein 3 isoform X5 OS=Bombus terrestris OX=30195 GN=LOC100650691 PE=4 SV=1	LOC100650691	276.79	0.4	1	1	1
A0A6P3UL63	probable nuclear transport factor 2 isoform X2 OS=Bombus terrestris OX=30195 GN=LOC100647093 PE=4 SV=1	LOC100647093	14.722	63.1	6	6	11	0.928	0.971	0.936	1.199	1.108	1.064	0.966	0.926	0.955	1.189	0.0103163	1.184	0.0107955	1.004	0.831663
A0A6P5I7C4	tRNA (Guanine(37)-N1)-methyltransferase OS=Bombus terrestris OX=30195 GN=LOC100646792 PE=4 SV=1	LOC100646792	57.53	4.4	2	2	2
A0A6P3D7D3	striatin-interacting protein 1 OS=Bombus terrestris OX=30195 GN=LOC100642989 PE=4 SV=1	LOC100642989	96.175	1.2	1	1	1	0.829	0.656	0.765	1.167	1.266	1.059	1.224	1.133	1.051	1.552	0.00678893	1.025	0.74506	1.515	0.00686323
A0A6P3DC85	histidine triad nucleotide-binding protein 3 OS=Bombus terrestris OX=30195 GN=LOC100649735 PE=4 SV=1	LOC100649735	17.096	18.4	2	2	3	0.869	1.12	0.99	1.173	1.118	1.264	0.813	0.935	0.855	1.193	0.0907179	1.366	0.00453736	0.874	0.192751
A0A6P3U8Q0	AP-1 complex subunit beta-1 isoform X2 OS=Bombus terrestris OX=30195 GN=LOC100644954 PE=4 SV=1	LOC100644954	97.391	33.1	21	21	43	0.929	0.973	1.011	1.122	1.097	1.049	0.992	0.97	0.993	1.122	0.0215145	1.106	0.00907888	1.014	0.593186
A0A6P3D5P1	RING-box protein 2 OS=Bombus terrestris OX=30195 GN=LOC100643679 PE=4 SV=1	LOC100643679	12.883	20	2	2	2	1.069	1.244	1.009	0.939	0.704	1.134	0.977	1.203	0.901	0.836	0.270847	0.901	0.519292	0.927	0.499317
A0A6P3DEH0	solute carrier organic anion transporter family member 2A1 OS=Bombus terrestris OX=30195 GN=LOC100651334 PE=4 SV=1	LOC100651334	79.887	15	8	8	14	0.428	0.38	0.424	1.75	1.7	1.559	0.924	0.903	1.052	4.066	1.08887e-05	1.74	0.000706234	2.337	0.000155059
A0A6P5I1L0	SWI/SNF chromatin-remodeling complex subunit SNF5-like OS=Bombus terrestris OX=30195 GN=LOC110119724 PE=4 SV=1	LOC110119724	34.588	22.2	5	5	5	1.332	1.392	1.179	0.806	0.715	0.853	1.05	0.942	0.914	0.608	0.00229394	0.817	0.0386238	0.745	0.0106634
A0A6P3U183	transcription initiation factor IIA subunit 1 isoform X2 OS=Bombus terrestris OX=30195 GN=LOC100647895 PE=4 SV=1	LOC100647895	40.685	11.6	3	3	5	0.814	0.972	0.9	1.394	1.042	1.23	1.025	0.81	0.952	1.365	0.0359904	1.315	0.0676095	1.038	0.707959
A0A6P3D9N8	retinoid-inducible serine carboxypeptidase OS=Bombus terrestris OX=30195 GN=LOC100645595 PE=4 SV=1	LOC100645595	48.906	24.4	8	8	10	0.596	0.739	0.64	1.302	1.175	1.303	1.202	1.036	1.14	1.914	0.000822658	1.119	0.110691	1.71	0.00216827
A0A6P3D802	LOW QUALITY PROTEIN: gamma-secretase subunit Aph-1 OS=Bombus terrestris OX=30195 GN=LOC100648972 PE=4 SV=1	LOC100648972	26.408	4.2	1	1	1
A0A6P3DL28	guanine nucleotide-binding protein G(S) subunit alpha isoform X1 OS=Bombus terrestris OX=30195 GN=LOC100642353 PE=4 SV=1	LOC100642353	44.361	28	8	7	11	1.019	1.008	1.046	0.926	0.995	0.878	1.074	1.162	1.081	0.911	0.0669433	0.844	0.0181505	1.079	0.0510031
A0A6P3TZH7	nucleobindin-2 OS=Bombus terrestris OX=30195 GN=LOC100645081 PE=4 SV=1	LOC100645081	67.308	33.4	17	17	37	0.833	1.02	0.924	1.416	1.168	1.418	0.774	0.778	0.768	1.441	0.0137724	1.725	0.00110576	0.835	0.0395177
A0A6P3UJA2	MYND-type domain-containing protein(predicted) OS=Bombus terrestris OX=30195 GN=LOC105667130 PE=4 SV=1	LOC105667130	22.196	21.1	3	3	3
A0A6P3UGM7	polymerase delta-interacting protein 3 isoform X2 OS=Bombus terrestris OX=30195 GN=LOC100649607 PE=4 SV=1	LOC100649607	47.52	10.1	4	4	4	1.133	0.998	1.1	1.131	0.625	1.098	1.055	1.057	1.031	0.883	0.469012	0.908	0.534862	0.973	0.539672
A0A6P3DE22	FAS-associated factor 2 OS=Bombus terrestris OX=30195 GN=LOC100644857 PE=4 SV=1	LOC100644857	50.573	34.8	10	10	14	1.042	1.124	1.086	1.034	0.968	1	0.966	0.991	0.895	0.923	0.0512422	1.053	0.223889	0.877	0.0249081
A0A6P3DMA4	ras-like protein 2 OS=Bombus terrestris OX=30195 GN=LOC100644623 PE=4 SV=1	LOC100644623	23.076	56.8	12	11	27	1.067	1.065	1.026	0.863	0.988	0.882	1.086	1.148	1.066	0.865	0.0289847	0.828	0.0161586	1.045	0.164148
A0A6P3DHY6	protein tramtrack, beta isoform OS=Bombus terrestris OX=30195 GN=LOC100651941 PE=4 SV=1	LOC100651941	40.222	1.9	1	1	1
A0A6P5IB30	LOW QUALITY PROTEIN: receptor-type guanylate cyclase gcy-3 OS=Bombus terrestris OX=30195 GN=LOC100646922 PE=4 SV=1	LOC100646922	151.81	5.8	6	6	6	1.729	1.949	1.858	0.605	0.534	0.577	0.7	0.844	0.581	0.31	2.02347e-05	0.808	0.148157	0.384	0.00102972
A0A6P3DMP2	guanine nucleotide-binding protein-like 3 homolog OS=Bombus terrestris OX=30195 GN=LOC100652178 PE=4 SV=1	LOC100652178	65.773	5.9	2	2	2
A0A6P3D5M1	26S proteasome non-ATPase regulatory subunit 14 OS=Bombus terrestris OX=30195 GN=LOC100643880 PE=4 SV=1	LOC100643880	34.616	35.4	9	9	22	0.913	1.022	0.998	1.306	1.078	1.266	0.89	0.84	0.875	1.244	0.0344395	1.401	0.00569342	0.888	0.0373784
A0A6P3UA17	synaptobrevin-1 OS=Bombus terrestris OX=30195 GN=LOC100645574 PE=4 SV=1	LOC100645574	13.102	33.6	3	3	7	1.108	1.099	1.006	0.993	1.034	0.99	0.92	0.934	0.943	0.939	0.140925	1.079	0.00866617	0.871	0.0122577
A0A6P3U527	pancreatic lipase-related protein 2 OS=Bombus terrestris OX=30195 GN=LOC100645956 PE=4 SV=1	LOC100645956	32.5	21.2	5	5	9	0.612	0.641	0.608	0.373	1.416	1.127	1.151	1.593	1.208	1.567	0.500679	0.738	0.360149	2.124	0.001931
A0A6P3UG01	fructose-bisphosphate aldolase isoform X2 OS=Bombus terrestris OX=30195 GN=LOC100646763 PE=4 SV=1	LOC100646763	39.494	78.4	33	3	241	1.257	1.162	1.217	0.748	0.753	0.702	1.098	1.11	1.108	0.606	9.63349e-05	0.664	5.46048e-05	0.912	0.0164744
A0A6P3U1M0	Myosin light chain kinase, smooth muscle(predicted) OS=Bombus terrestris OX=30195 GN=LOC105665834 PE=4 SV=1	LOC105665834	49.863	16.7	5	5	21	0.418	0.471	0.468	1.689	1.572	1.9	0.521	0.438	0.616	3.803	3.86091e-05	3.277	0.000452954	1.161	0.254076
A0A6P3U6R9	N(G),N(G)-dimethylarginine dimethylaminohydrolase 1 isoform X1 OS=Bombus terrestris OX=30195 GN=LOC100647431 PE=4 SV=1	LOC100647431	29.839	24.5	6	6	11	1.045	1.142	1.204	0.935	0.972	0.941	0.967	1.062	0.947	0.84	0.0158744	0.957	0.313854	0.878	0.0747082
A0A6P5I3V1	ankyrin repeat domain-containing protein 39 OS=Bombus terrestris OX=30195 GN=LOC100649550 PE=4 SV=1	LOC100649550	20.857	5.3	1	1	1
A0A6P3UII3	toll-like receptor 3 OS=Bombus terrestris OX=30195 GN=LOC100647765 PE=4 SV=1	LOC100647765	36.97	7.6	2	2	2	0.904	0.964	0.862	1.082	1.155	1.079	0.903	1.201	1.003	1.215	0.0076957	1.067	0.452792	1.138	0.239411
A0A6P3DEB2	mitochondrial chaperone BCS1 OS=Bombus terrestris OX=30195 GN=LOC100650655 PE=4 SV=1	LOC100650655	48.855	33.2	13	13	18	1.046	1.073	1.133	0.856	0.917	0.798	1.026	1.088	1.149	0.791	0.00711905	0.788	0.00991392	1.003	0.946704
A0A6P3UJH6	Ribosomal_L7Ae domain-containing protein(predicted) OS=Bombus terrestris OX=30195 GN=LOC100649651 PE=4 SV=1	LOC100649651	40.247	2.8	1	1	1	1.151	1.13	1.181	0.624	0.598	0.565	1.273	1.322	1.372	0.516	3.02654e-05	0.45	2.45064e-05	1.146	0.00566495
A0A6P3UK42	TRPL translocation defect protein 14 isoform X6 OS=Bombus terrestris OX=30195 GN=LOC100648815 PE=4 SV=1	LOC100648815	49.785	39.4	14	1	18
A0A6P3D6C4	multifunctional protein ADE2 OS=Bombus terrestris OX=30195 GN=LOC100649872 PE=4 SV=1	LOC100649872	47.096	47.6	18	18	33	0.824	0.683	0.732	1.447	1.425	1.583	0.774	0.84	0.698	1.99	0.000416249	1.927	0.000470399	1.033	0.695513
A0A6P3U6E7	LOW QUALITY PROTEIN: probable multidrug resistance-associated protein lethal(2)03659 OS=Bombus terrestris OX=30195 GN=LOC100644974 PE=4 SV=1	LOC100644974	150.52	10.9	12	12	17	0.547	0.528	0.612	1.329	1.597	1.194	1.132	1.023	1.05	2.442	0.000756808	1.285	0.0532932	1.9	0.000282561
A0A6P5IH58	RNA-binding protein Musashi homolog Rbp6 isoform X2 OS=Bombus terrestris OX=30195 GN=LOC100644912 PE=4 SV=1	LOC100644912	13.448	45.4	4	4	9	1.018	1.166	1.182	0.987	0.879	0.954	0.993	0.937	1.015	0.838	0.0402405	0.958	0.352657	0.875	0.0685916
A0A6P3U482	LOW QUALITY PROTEIN: Niemann-Pick type protein homolog 1B OS=Bombus terrestris OX=30195 GN=LOC100647503 PE=4 SV=1	LOC100647503	142.17	1.4	1	1	1	0.577	0.621	0.735	1.3	1.294	1.219	1.425	1.064	0.901	1.973	0.000784118	1.125	0.374494	1.754	0.0225259
A0A6P3TRQ2	zinc finger protein DPF3 isoform X3 OS=Bombus terrestris OX=30195 GN=LOC100646981 PE=4 SV=1	LOC100646981	52.622	1.7	1	1	1
A0A6P3UGI2	nucleoside diphosphate kinase 6 isoform X3 OS=Bombus terrestris OX=30195 GN=LOC100651352 PE=4 SV=1	LOC100651352	18.933	10	2	2	2	1.224	1.093	1.11	0.677	0.756	0.792	0.91	1.32	1.317	0.649	0.00177864	0.627	0.0263718	1.035	0.877677
A0A6P3D8Z4	LOW QUALITY PROTEIN: ATP-binding cassette sub-family A member 5 OS=Bombus terrestris OX=30195 GN=LOC100645517 PE=4 SV=1	LOC100645517	191.71	1.2	2	2	2
A0A6P3DDU4	trafficking protein particle complex subunit 4 OS=Bombus terrestris OX=30195 GN=LOC100648444 PE=4 SV=1	LOC100648444	24.607	11.5	2	2	3
A0A6P3DH28	collagen alpha-1(IV) chain OS=Bombus terrestris OX=30195 GN=LOC100649188 PE=4 SV=1	LOC100649188	193.01	7.9	13	13	52	0.948	1.039	1.044	0.93	0.971	1.034	0.983	1.037	1.04	0.968	0.50494	0.959	0.30283	1.01	0.793617
A0A6P5I572	titin homolog OS=Bombus terrestris OX=30195 GN=LOC100644579 PE=4 SV=1	LOC100644579	144.67	0.8	1	1	1
A0A6P3D995	transmembrane protein 120 homolog isoform X1 OS=Bombus terrestris OX=30195 GN=LOC100644124 PE=4 SV=1	LOC100644124	41.846	5.4	2	2	5	0.854	0.863	0.841	1.16	1.23	1.279	1	1.014	0.974	1.434	0.000253969	1.228	0.00264237	1.168	0.000373876
A0A6P3U695	Phosphatidylinositol-4-phosphate 5-kinase(predicted) OS=Bombus terrestris OX=30195 GN=LOC100644733 PE=4 SV=1	LOC100644733	26.705	3.4	1	1	1
A0A6P3DD20	Brain peptide MVPVPVHHMADELLRNGPDTVI Brain peptide VPVPVHHMADELL Brain peptide LRNGPDTVI(predicted) OS=Bombus terrestris OX=30195 GN=LOC100642893 PE=4 SV=1	LOC100642893	79.933	6.5	2	2	2	1.086	1.207	1.507	1.018	0.784	1.113	0.849	0.727	0.845	0.767	0.135397	1.204	0.203304	0.637	0.0152661
A0A6P3U5R2	MSANTD2_0 protein(predicted) OS=Bombus terrestris OX=30195 GN=LOC100648369 PE=4 SV=1	LOC100648369	119.71	1.7	1	1	1	0.406	1.092	0.763	1.227	0.941	1.956	1.111	0.847	0.812	1.824	0.15332	1.489	0.199597	1.225	0.424103
A0A6P3DF94	protein FAM136A OS=Bombus terrestris OX=30195 GN=LOC100647672 PE=4 SV=1	LOC100647672	16.673	30.3	4	4	5	0.982	1.154	1.016	1.006	0.938	0.963	1.064	1.008	1.081	0.922	0.212186	0.922	0.0507553	1	0.967543
A0A6P3D7M5	selenoprotein M OS=Bombus terrestris OX=30195 GN=LOC100652271 PE=4 SV=1	LOC100652271	12.629	48.7	4	4	5	1.05	1.304	1.142	0.885	1.038	1.027	0.846	0.954	0.958	0.844	0.107365	1.07	0.369493	0.789	0.0353161
A0A6P3DCI4	protein cueball OS=Bombus terrestris OX=30195 GN=LOC100650119 PE=4 SV=1	LOC100650119	66.92	12.3	6	6	7	0.73	1.028	1.087	1.083	1.139	1.274	0.998	1.007	0.79	1.229	0.176643	1.251	0.0702897	0.982	0.954193
A0A6P3U3Y8	vacuolar protein sorting-associated protein 13A isoform X3 OS=Bombus terrestris OX=30195 GN=LOC100644563 PE=4 SV=1	LOC100644563	374.81	10.2	32	1	37
A0A6P3TV31	L-2-hydroxyglutarate dehydrogenase, mitochondrial isoform X2 OS=Bombus terrestris OX=30195 GN=LOC100651400 PE=4 SV=1	LOC100651400	49.375	43.9	18	18	36	0.96	1.048	0.976	1.098	1.041	0.943	1.032	1.048	1.047	1.033	0.58284	0.986	0.732526	1.048	0.157495
A0A6P3UAZ7	C1q domain-containing protein(predicted) OS=Bombus terrestris OX=30195 GN=LOC105666492 PE=4 SV=1	LOC105666492	15.98	6.5	1	1	2	1.107	1.454	0.956	0.964	1.121	1.071	0.83	0.76	0.902	0.897	0.507895	1.266	0.0237701	0.709	0.0664768
A0A6P3D8J7	obscurin isoform X4 OS=Bombus terrestris OX=30195 GN=LOC100649328 PE=4 SV=1	LOC100649328	639.62	39.7	196	1	440	1.066	0.676	0.968	0.758	1.069	0.746	1.134	1.323	1.452	0.949	0.805631	0.658	0.03612	1.442	0.0719732
A0A6P3U4Z8	peptidyl-prolyl cis-trans isomerase OS=Bombus terrestris OX=30195 GN=LOC100642511 PE=4 SV=1	LOC100642511	17.94	54.3	9	8	33	0.867	1	0.962	1.279	1.098	1.207	0.877	0.868	0.949	1.267	0.0184889	1.33	0.00569245	0.952	0.401492
A0A6P3UB32	putative inorganic phosphate cotransporter isoform X2 OS=Bombus terrestris OX=30195 GN=LOC100647822 PE=4 SV=1	LOC100647822	53.886	1.4	1	1	1	0.315	0.233	0.286	1.349	1.484	0.832	1.748	1.399	1.524	4.394	0.00188119	0.785	0.231561	5.601	9.64322e-05
A0A6P3D8L8	T-complex protein 1 subunit beta OS=Bombus terrestris OX=30195 GN=LOC100649498 PE=4 SV=1	LOC100649498	57.851	45.5	19	19	59	0.926	0.979	0.964	1.15	1.196	1.076	0.977	0.911	0.926	1.193	0.00742876	1.216	0.00643883	0.981	0.507418
A0A6P3TVL3	UDP-glucose:glycoprotein glucosyltransferase isoform X3 OS=Bombus terrestris OX=30195 GN=LOC100650087 PE=4 SV=1	LOC100650087	173.91	23.7	27	27	30	0.824	0.655	0.722	1.119	1.309	1.05	1.118	1.112	1.151	1.58	0.00803287	1.029	0.735437	1.536	0.00299813
A0A6P3D6Q2	protein Hook homolog 3 OS=Bombus terrestris OX=30195 GN=LOC100651744 PE=4 SV=1	LOC100651744	81.365	9.1	7	7	8	0.898	0.864	0.893	1.068	1.262	1.066	1.056	1.068	0.945	1.279	0.0131818	1.107	0.218236	1.156	0.0245918
A0A6P3D7V4	coiled-coil domain-containing protein 115 OS=Bombus terrestris OX=30195 GN=LOC100647893 PE=4 SV=1	LOC100647893	19.227	27.5	4	4	4	0.778	0.941	0.88	1.221	1.218	1.464	0.903	0.866	0.865	1.502	0.00794361	1.482	0.00337893	1.013	0.791413
A0A6P3DKV2	WD repeat-containing protein 43 OS=Bombus terrestris OX=30195 GN=LOC100649903 PE=4 SV=1	LOC100649903	72.9	1.8	1	1	1	0.842	0.848	0.922	1.049	1.221	1.14	1.032	1.052	1.045	1.306	0.00728506	1.09	0.130165	1.198	0.00362716
A0A6P3DJ63	ATP synthase mitochondrial F1 complex assembly factor 2 OS=Bombus terrestris OX=30195 GN=LOC100649941 PE=4 SV=1	LOC100649941	31.179	25.4	6	6	8	1.192	1.03	1.048	0.848	0.92	0.752	1.134	1.12	1.072	0.771	0.0246025	0.758	0.0100249	1.017	0.72083
A0A6P3UH38	myrosinase 1 OS=Bombus terrestris OX=30195 GN=LOC100647759 PE=4 SV=1	LOC100647759	56.542	22.6	12	12	21	1.291	1.273	1.212	1.02	0.863	0.857	0.862	0.85	0.872	0.726	0.00573069	1.06	0.389232	0.684	5.05441e-05
A0A6P5HS77	calcium-activated potassium channel slowpoke isoform X2 OS=Bombus terrestris OX=30195 GN=LOC100650043 PE=4 SV=1	LOC100650043	133.12	3.9	3	3	3	0.814	0.871	0.97	0.921	0.968	1.377	1.076	1.103	1.069	1.23	0.229967	1.006	0.935273	1.223	0.0170971
A0A6P3U074	peptidyl-prolyl cis-trans isomerase cyp11 isoform X1 OS=Bombus terrestris OX=30195 GN=LOC100647376 PE=4 SV=1	LOC100647376	66.774	4.9	2	1	2
A0A6P5I437	Contactin-associated protein-like 2(predicted) OS=Bombus terrestris OX=30195 GN=LOC100646420 PE=4 SV=1	LOC100646420	224.86	1.1	3	3	5	1.303	0.892	1.108	0.788	0.82	0.796	1.134	1.072	1.058	0.728	0.050303	0.737	0.00023404	0.988	0.99714
A0A6P3DB62	ecdysteroid-regulated 16 kDa protein OS=Bombus terrestris OX=30195 GN=LOC100643802 PE=4 SV=1	LOC100643802	16.848	30.1	6	6	15	1.088	1.204	1.019	1.176	0.994	1.306	0.71	0.715	0.834	1.05	0.656001	1.539	0.0109355	0.682	0.00587558
A0A6P3DIM5	RPII140-upstream gene protein OS=Bombus terrestris OX=30195 GN=LOC100642549 PE=4 SV=1	LOC100642549	29.133	7.5	2	2	2	1.07	1.057	1.068	0.984	0.946	1.03	0.98	1.034	0.994	0.926	0.0363871	0.984	0.605485	0.941	0.0213503
A0A6P3D5R8	5-aminolevulinate synthase, erythroid-specific, mitochondrial OS=Bombus terrestris OX=30195 GN=LOC100648776 PE=4 SV=1	LOC100648776	59.207	12.6	5	5	5	0.862	0.844	0.751	1.152	1.145	1.105	1.045	1.119	0.933	1.385	0.00187058	1.098	0.151609	1.26	0.0277507
A0A6P3DK58	sideroflexin-1 OS=Bombus terrestris OX=30195 GN=LOC100649190 PE=4 SV=1	LOC100649190	37.065	15.4	5	5	5	0.808	0.969	1.08	1.154	0.993	1.092	0.936	1.059	0.921	1.134	0.242468	1.111	0.166361	1.021	0.802259
A0A6P3D619	mitotic checkpoint protein BUB3 OS=Bombus terrestris OX=30195 GN=LOC100642435 PE=4 SV=1	LOC100642435	36.565	12.3	3	3	3	0.979	0.947	0.913	1.054	1.146	1.265	0.912	0.983	0.955	1.221	0.0251867	1.216	0.0277128	1.004	0.904457
A0A6P3TZC8	uncharacterized protein LOC100650927 OS=Bombus terrestris OX=30195 GN=LOC100650927 PE=4 SV=1	LOC100650927	21.295	24.5	4	4	5	1.023	1.242	1.17	1.36	0.686	2.182	0.417	0.583	0.612	1.231	0.77378	2.623	0.0709431	0.469	0.00455025
A0A6P3U5E7	glycine-rich protein DOT1 isoform X5 OS=Bombus terrestris OX=30195 GN=LOC100644972 PE=4 SV=1	LOC100644972	33.35	9.1	2	2	3	1.322	2.019	1.527	0.462	0.459	0.777	0.854	0.792	0.693	0.349	0.00752373	0.726	0.132357	0.48	0.00649172
A0A6P3UFZ1	LOW QUALITY PROTEIN: ran-specific GTPase-activating protein OS=Bombus terrestris OX=30195 GN=LOC100645272 PE=4 SV=1	LOC100645272	29.574	8.5	2	2	2	0.603	0.606	0.623	1.499	1.403	1.16	1.114	1.083	1.032	2.217	0.000520527	1.258	0.0487108	1.763	2.08238e-05
A0A6P3D9K0	39S ribosomal protein L54, mitochondrial OS=Bombus terrestris OX=30195 GN=LOC100651993 PE=4 SV=1	LOC100651993	14.706	10.6	1	1	1	1.036	1.186	1.108	1.135	0.955	1.03	0.957	0.875	0.863	0.937	0.355961	1.158	0.0716542	0.809	0.0141322
A0A6P5IE36	mushroom body large-type Kenyon cell-specific protein 1 isoform X2 OS=Bombus terrestris OX=30195 GN=LOC100645656 PE=4 SV=1	LOC100645656	152.01	3.6	4	4	4	1.118	1.068	1.247	1.044	1.1	1.076	0.635	0.724	0.757	0.938	0.268396	1.522	0.00153298	0.616	0.00228178
A0A6P3U8D8	UBX domain-containing protein 4 isoform X3 OS=Bombus terrestris OX=30195 GN=LOC100645773 PE=4 SV=1	LOC100645773	59.11	41.2	19	1	32
A0A6P5HSJ0	V-type proton ATPase subunit F OS=Bombus terrestris OX=30195 GN=LOC100651333 PE=4 SV=1	LOC100651333	13.731	67.5	9	9	15	0.753	0.812	0.871	1.331	1.311	1.256	0.976	0.842	0.974	1.6	0.000488437	1.396	0.00293763	1.146	0.102897
A0A6P5I9M8	RIC3 domain-containing protein(predicted) OS=Bombus terrestris OX=30195 GN=LOC100650066 PE=4 SV=1	LOC100650066	89.262	7.9	7	7	8	1.138	1.203	1.05	0.738	0.796	0.828	1.044	1.232	1.031	0.697	0.00224896	0.714	0.00738274	0.975	0.719217
A0A6P3UC91	LOW QUALITY PROTEIN: sideroflexin-2 OS=Bombus terrestris OX=30195 GN=LOC100643303 PE=4 SV=1	LOC100643303	38.179	34.4	10	10	15	1.057	1.184	1.152	1.116	0.984	0.99	0.811	0.942	0.883	0.911	0.152685	1.172	0.0560219	0.777	0.0101426
A0A6P3DC70	serine palmitoyltransferase 2 OS=Bombus terrestris OX=30195 GN=LOC100648215 PE=4 SV=1	LOC100648215	61.823	3.3	1	1	1	0.751	0.824	0.849	1.266	1.226	1.19	1.023	0.987	1.022	1.519	0.000517537	1.214	0.000821177	1.251	0.00437966
A0A6P3DAM9	mitochondrial enolase superfamily member 1 isoform X1 OS=Bombus terrestris OX=30195 GN=LOC100649629 PE=4 SV=1	LOC100649629	50.755	42.2	16	16	23	1.176	1.353	1.204	1.03	0.98	0.908	0.839	0.858	0.758	0.782	0.012363	1.189	0.0308384	0.658	0.00192014
A0A6P3UEK6	Dopamine N-acetyltransferase(predicted) OS=Bombus terrestris OX=30195 GN=LOC100643181 PE=4 SV=1	LOC100643181	28.403	62.3	17	17	44	0.825	0.824	0.855	1.199	1.239	1.189	0.932	0.994	1.034	1.448	2.91329e-05	1.225	0.00339411	1.182	0.00694318
A0A6P3DBI1	la protein homolog OS=Bombus terrestris OX=30195 GN=LOC100644686 PE=4 SV=1	LOC100644686	48.766	26.1	11	11	13	1.053	0.929	1.055	1.089	1.108	0.964	1.024	1.035	0.934	1.041	0.547438	1.056	0.380495	0.986	0.806886
A0A6P3D530	poly(A) polymerase type 3 OS=Bombus terrestris OX=30195 GN=LOC100643840 PE=4 SV=1	LOC100643840	69.696	2.8	2	2	2	1.029	1.11	1.052	0.929	0.982	0.89	1.113	1.118	0.942	0.878	0.022747	0.883	0.124628	0.994	0.898273
A0A6P3DIV4	ATP synthase subunit beta, mitochondrial OS=Bombus terrestris OX=30195 GN=LOC100646360 PE=4 SV=1	LOC100646360	55.03	75.3	26	26	455	1	1.05	1.057	0.856	0.864	0.866	1.204	1.043	1.16	0.832	0.000505731	0.759	0.00315671	1.097	0.122588
A0A6P3D720	ubiquitin-like modifier-activating enzyme 1 OS=Bombus terrestris OX=30195 GN=LOC100642600 PE=4 SV=1	LOC100642600	116.87	50.6	42	42	77	1.1	1.004	1.051	0.886	1.028	0.866	1.055	1.124	1.04	0.881	0.0979021	0.864	0.0644709	1.02	0.600297
A0A6P5I1A8	tensin-1 OS=Bombus terrestris OX=30195 GN=LOC100644032 PE=4 SV=1	LOC100644032	183.65	19.3	24	24	30	1.026	1.078	1.051	0.95	0.877	0.957	0.958	0.998	1.01	0.882	0.016081	0.939	0.11853	0.94	0.0448733
A0A6P5I2Z1	major royal jelly protein 1 isoform X2 OS=Bombus terrestris OX=30195 GN=LOC100648898 PE=4 SV=1	LOC100648898	41.083	6.1	2	2	3		0.154	0.193	1.921	2.545	2.087	0.309	0.273	0.519	12.59	0.000343298	5.952	0.00104992	2.115	0.0755501
A0A6P3U748	hsp70-binding protein 1 isoform X2 OS=Bombus terrestris OX=30195 GN=LOC100650822 PE=4 SV=1	LOC100650822	37.779	34.2	8	8	11	1.145	1.246	1.07	0.993	0.908	0.964	0.957	0.942	0.925	0.828	0.0216056	1.015	0.648508	0.816	0.0111088
A0A6P3D971	putative transferase CAF17 homolog, mitochondrial OS=Bombus terrestris OX=30195 GN=LOC100644885 PE=4 SV=1	LOC100644885	41.996	34.2	11	11	16	0.953	1.01	1.034	0.954	0.963	0.975	1.067	0.967	1.123	0.965	0.233583	0.916	0.125062	1.053	0.369252
A0A6P3UF03	cytochrome c oxidase subunit 5B, mitochondrial OS=Bombus terrestris OX=30195 GN=LOC100651780 PE=4 SV=1	LOC100651780	14.481	71.2	11	11	106	1.03	1.094	1.087	0.856	0.816	0.873	1.144	1.012	1.226	0.793	0.00110283	0.753	0.00911632	1.053	0.453618
A0A6P3TSY0	BRCA1-associated protein isoform X2 OS=Bombus terrestris OX=30195 GN=LOC105665612 PE=4 SV=1	LOC105665612	59.79	3.8	2	2	2	0.924	0.936	1.05	1.187	1.18	1.025	1	0.932	0.9	1.166	0.0720577	1.198	0.0349303	0.973	0.631856
A0A6P5I530	LOW QUALITY PROTEIN: dynein heavy chain 8, axonemal OS=Bombus terrestris OX=30195 GN=LOC100645894 PE=4 SV=1	LOC100645894	404.3	0.4	1	1	1	0.565	0.527	0.434	1.319	1.311	0.733	1.485	1.453	1.341	2.204	0.0223427	0.786	0.235577	2.804	0.000257499
A0A6P5IEG8	26S proteasome non-ATPase regulatory subunit 4 isoform X1 OS=Bombus terrestris OX=30195 GN=LOC100647518 PE=4 SV=1	LOC100647518	42.62	32.7	8	8	19	0.938	0.943	0.925	1.159	1.094	1.124	0.99	0.971	0.933	1.203	0.000466937	1.167	0.0030698	1.031	0.171157
A0A6P3DNZ2	alpha-crystallin B chain isoform X1 OS=Bombus terrestris OX=30195 GN=LOC100644627 PE=4 SV=1	LOC100644627	25.752	65.4	14	14	57	1.053	1.099	1.16	0.995	0.846	1.051	0.97	0.863	1.005	0.873	0.121539	1.019	0.84376	0.857	0.0444987
A0A6P3D5G4	translocation protein SEC63 homolog OS=Bombus terrestris OX=30195 GN=LOC100652104 PE=4 SV=1	LOC100652104	87.815	2.6	2	2	2	0.496	0.55	0.58	1.136	1.911	1.061	1.268	1.058	1.075	2.526	0.00956018	1.208	0.467513	2.092	0.000568788
A0A6P3TPB0	von Willebrand factor A domain-containing protein 8 isoform X2 OS=Bombus terrestris OX=30195 GN=LOC100646706 PE=4 SV=1	LOC100646706	204.43	22.9	36	36	49	1.117	1.023	1.1	0.954	0.837	0.866	1.108	1.103	1.047	0.82	0.0139167	0.816	0.00897813	1.006	0.864403
A0A6P3D7N4	Vitellogenin(predicted) OS=Bombus terrestris OX=30195 GN=LOC100647287 PE=4 SV=1	LOC100647287	495.51	7.4	32	32	41	1.232	1.366	1.088	0.944	1.028	1.032	0.806	0.868	0.74	0.815	0.0489897	1.244	0.0156631	0.655	0.0063307
A0A6P3U4M4	hillarin isoform X2 OS=Bombus terrestris OX=30195 GN=LOC100643004 PE=4 SV=1	LOC100643004	94.238	7.2	5	5	6	1.083	0.93	1.056	0.873	0.948	0.997	1.098	1.14	1.06	0.918	0.237561	0.854	0.0228583	1.075	0.226322
A0A6P3TXP4	LOW QUALITY PROTEIN: D-2-hydroxyglutarate dehydrogenase, mitochondrial OS=Bombus terrestris OX=30195 GN=LOC100651710 PE=4 SV=1	LOC100651710	60.939	45.3	18	18	38	1.09	1.064	1.117	0.905	0.889	0.839	1.076	1.051	1.145	0.805	0.00126164	0.805	0.00318141	1	0.996035
A0A6P3TYH2	ubiquitin-protein ligase E3A isoform X2 OS=Bombus terrestris OX=30195 GN=LOC100650076 PE=4 SV=1	LOC100650076	94.334	18	13	13	13	1.042	0.89	0.965	1.006	1.079	0.988	0.999	1.07	0.933	1.061	0.317496	1.024	0.639234	1.036	0.581577
A0A6P3ULD5	lysosomal alpha-mannosidase isoform X1 OS=Bombus terrestris OX=30195 GN=LOC100651034 PE=4 SV=1	LOC100651034	114.29	16.2	14	14	25	0.714	0.708	0.672	1.385	1.328	1.312	0.907	1.05	0.927	1.922	1.28702e-05	1.396	0.00229335	1.377	0.0029806
A0A6P3UBT0	nuclear hormone receptor HR96 isoform X2 OS=Bombus terrestris OX=30195 GN=LOC100647440 PE=4 SV=1	LOC100647440	79.346	2.4	1	1	1
A0A6P3UE45	NADH dehydrogenase (Ubiquinone) complex I, assembly factor 6 isoform X3 OS=Bombus terrestris OX=30195 GN=LOC100649603 PE=4 SV=1	LOC100649603	36.039	37.8	10	10	14	1.136	1.083	1.171	0.782	0.847	0.643	1.135	1.173	1.153	0.67	0.00876541	0.656	0.00657837	1.021	0.439153
A0A6P3DEI5	beta-galactosidase OS=Bombus terrestris OX=30195 GN=LOC100651050 PE=4 SV=1	LOC100651050	73.441	21.2	11	11	19	1.262	1.281	1.156	0.844	0.73	0.776	1.019	1.028	0.936	0.635	0.00100672	0.788	0.00973895	0.806	0.00800035
A0A6P3DI99	dual specificity protein phosphatase 3 OS=Bombus terrestris OX=30195 GN=LOC100643827 PE=4 SV=1	LOC100643827	23.324	46.1	7	7	12	1.236	1.11	1.085	0.991	0.96	1.055	0.786	0.963	0.97	0.876	0.054572	1.106	0.233395	0.792	0.0418609
A0A6P3DDP1	glycerate kinase OS=Bombus terrestris OX=30195 GN=LOC100645084 PE=4 SV=1	LOC100645084	82.246	3.4	2	2	2	1.124	1.046	1.089	0.972	0.989	0.905	1.033	1.003	0.999	0.879	0.019704	0.944	0.117793	0.931	0.0384801
A0A6P3DAC0	glycerol 2-dehydrogenase (NADP(+)) OS=Bombus terrestris OX=30195 GN=LOC100642201 PE=4 SV=1	LOC100642201	32.964	31.5	8	8	8	0.992	1.055	0.986	1.071	0.995	1.057	0.996	0.974	1.006	1.03	0.403818	1.049	0.123909	0.981	0.475291
A0A6P3UI42	dystrobrevin beta isoform X5 OS=Bombus terrestris OX=30195 GN=LOC100647087 PE=4 SV=1	LOC100647087	70.018	12.9	7	7	8	1.068	1.225	1.106	0.916	0.823	1.007	1.068	0.968	0.993	0.808	0.039406	0.907	0.198284	0.891	0.0865885
A0A6P3U8M9	integrin alpha-PS2 isoform X2 OS=Bombus terrestris OX=30195 GN=LOC100649030 PE=4 SV=1	LOC100649030	181.45	18.4	27	27	36	0.936	1.014	0.95	1.062	0.959	1.021	1.096	1.039	1.038	1.049	0.285147	0.959	0.285924	1.094	0.041386
A0A6P3DKI3	T-complex protein 1 subunit theta OS=Bombus terrestris OX=30195 GN=LOC100645354 PE=4 SV=1	LOC100645354	59.093	54.4	25	25	55	1.036	0.95	0.986	1.001	1.12	1.007	0.989	1.024	0.968	1.052	0.318289	1.049	0.304637	1.003	0.915509
A0A6P3DAH6	mitochondrial import inner membrane translocase subunit Tim8 OS=Bombus terrestris OX=30195 GN=LOC100652278 PE=4 SV=1	LOC100652278	10.213	63.3	5	5	16	0.991	1.038	1.147	1.052	0.912	1.116	0.897	0.997	1.056	0.97	0.683818	1.044	0.614088	0.929	0.313227
A0A6P3D8Z8	kinesin-like protein KIF21A isoform X2 OS=Bombus terrestris OX=30195 GN=LOC100649572 PE=4 SV=1	LOC100649572	165.53	2.7	3	3	3	0.926	0.972	0.872	1.208	1.092	1.31	0.795	0.994	0.976	1.303	0.0127291	1.306	0.0389561	0.998	0.944187
A0A6P3U1W7	probable ATP-dependent RNA helicase YTHDC2 isoform X2 OS=Bombus terrestris OX=30195 GN=LOC100646905 PE=4 SV=1	LOC100646905	131.37	6.7	5	1	6	0.552	0.36	0.552	1.188	1.481	1.198	1.226	1.288	1.309	2.641	0.00350503	1.012	0.934797	2.611	0.00243729
A0A6P3TZE4	pre-mRNA-processing-splicing factor 8 OS=Bombus terrestris OX=30195 GN=LOC100648362 PE=4 SV=1	LOC100648362	277.19	2.4	5	5	5	0.468	0.456	0.469	1.332	1.255	1.39	1.219	1.295	1.166	2.855	4.54753e-06	1.081	0.141334	2.642	6.79778e-06
A0A6P3DD66	UPF0505 protein C16orf62 homolog isoform X1 OS=Bombus terrestris OX=30195 GN=LOC100648518 PE=4 SV=1	LOC100648518	111.89	5	5	5	5	1.266	1.144	1.244	0.894	0.666	0.75	1.274	0.939	1.002	0.632	0.00695072	0.719	0.0595243	0.88	0.237657
A0A6P3DKR8	UDP-glucose 6-dehydrogenase isoform X1 OS=Bombus terrestris OX=30195 GN=LOC100647643 PE=4 SV=1	LOC100647643	53.145	11.1	4	4	4	0.745	0.782	0.698	1.274	1.475	1.491	0.856	0.918	0.89	1.906	0.000442001	1.592	0.00106437	1.197	0.0094647
A0A6P5I2N5	importin-11 isoform X3 OS=Bombus terrestris OX=30195 GN=LOC100652132 PE=4 SV=1	LOC100652132	104.64	6.8	5	5	7	1.034	0.873	0.966	1.174	1.06	1.215	0.994	0.8	0.863	1.2	0.0456486	1.298	0.025371	0.925	0.376944
A0A6P3DCU4	ubiquitin domain-containing protein UBFD1 OS=Bombus terrestris OX=30195 GN=LOC100642889 PE=4 SV=1	LOC100642889	32.686	17.1	4	4	7	0.935	1.08	0.92	1.251	1.121	1.352	0.842	0.687	0.728	1.269	0.0331698	1.65	0.00351217	0.769	0.0290094
A0A6P3U835	protein lin-54 homolog isoform X3 OS=Bombus terrestris OX=30195 GN=LOC100651537 PE=4 SV=1	LOC100651537	83.264	6	4	4	4	0.788	0.739	0.756	1.395	1.252	1.815	0.622	0.808	0.946	1.954	0.00417287	1.878	0.0184452	1.041	0.845958
A0A6P3DP01	protein G12 OS=Bombus terrestris OX=30195 GN=LOC100646525 PE=4 SV=1	LOC100646525	24.396	35.6	7	2	11	0.45	0.567	0.599	1.61	1.823	1.652	0.778	0.841	0.764	3.147	0.000270082	2.134	9.40166e-05	1.475	0.0129227
A0A6P3TWN4	TM2 domain-containing protein(predicted) OS=Bombus terrestris OX=30195 GN=LOC105666060 PE=4 SV=1	LOC105666060	72.545	1.5	1	1	1	0.364	0.473	0.453	1.544	2.319	2.459	0.418	0.412	0.622	4.901	0.000708784	4.354	0.00179446	1.126	0.538523
A0A6P3U6C2	peptidyl-prolyl cis-trans isomerase sig-7 OS=Bombus terrestris OX=30195 GN=LOC100651845 PE=4 SV=1	LOC100651845	57.143	3.5	1	1	1
A0A6P3U375	LOW QUALITY PROTEIN: ubiquitin carboxyl-terminal hydrolase 10-A OS=Bombus terrestris OX=30195 GN=LOC100645206 PE=4 SV=1	LOC100645206	104.28	8.5	7	7	9	0.984	0.968	0.922	1.316	1.108	1.183	0.886	0.908	0.857	1.255	0.0138955	1.361	0.00444095	0.922	0.035049
A0A6P3DAU3	carbonic anhydrase 1 OS=Bombus terrestris OX=30195 GN=LOC100643607 PE=4 SV=1	LOC100643607	30.747	45.8	11	11	15	1.23	1.159	1.085	1.084	0.951	0.948	0.976	0.818	0.952	0.859	0.0552778	1.086	0.301439	0.79	0.0230086
A0A6P5HXM1	daple-like protein isoform X2 OS=Bombus terrestris OX=30195 GN=LOC100642456 PE=4 SV=1	LOC100642456	139.24	0.9	1	1	1
A0A6P3DA60	zinc finger protein 267 OS=Bombus terrestris OX=30195 GN=LOC100643240 PE=4 SV=1	LOC100643240	83.194	2.1	2	2	2	1.056	0.722	0.923	1.199	1.258	1.123	0.594	1.218	1.035	1.325	0.0651748	1.257	0.283526	1.054	0.936519
A0A6P3DG10	CTL-like protein 1 OS=Bombus terrestris OX=30195 GN=LOC100649147 PE=4 SV=1	LOC100649147	75.803	1.8	1	1	1	0.956	1.011	1.027	0.966	0.948	0.947	1.222	1.126	0.964	0.956	0.118153	0.864	0.11247	1.106	0.255425
A0A6P3DDD1	LOW QUALITY PROTEIN: NAD-dependent protein deacetylase sirtuin-2 OS=Bombus terrestris OX=30195 GN=LOC100643290 PE=4 SV=1	LOC100643290	41.804	10.9	5	5	6	0.848	0.9	0.819	1.242	1.258	1.38	0.947	0.972	0.879	1.511	0.000665984	1.387	0.00188434	1.09	0.102784
A0A6P3U045	WD repeat-containing protein 47 isoform X2 OS=Bombus terrestris OX=30195 GN=LOC100651445 PE=4 SV=1	LOC100651445	108.56	15.6	11	11	11	0.987	1.025	0.954	1.131	1.022	1.023	0.993	1.05	1.045	1.071	0.161691	1.028	0.513335	1.041	0.213703
A0A6P3UIP8	WD repeat-containing protein 36-like OS=Bombus terrestris OX=30195 GN=LOC105667041 PE=4 SV=1	LOC105667041	35.77	11.1	2	2	2	1.104	0.898	1.084	0.992	1.14	0.916	1.316	0.794	0.909	0.988	0.900365	1.01	0.868609	0.978	0.815062
A0A6P3UAG8	protein MON2 homolog isoform X2 OS=Bombus terrestris OX=30195 GN=LOC100648458 PE=4 SV=1	LOC100648458	182.84	4.9	7	7	8	0.948	1.02	0.983	1.15	0.976	1.026	1.057	1.102	0.922	1.068	0.293599	1.023	0.76442	1.044	0.520569
A0A6P3U4U9	PDZ and LIM domain protein 3 isoform X6 OS=Bombus terrestris OX=30195 GN=LOC100646793 PE=4 SV=1	LOC100646793	34.216	69.5	19	4	78	1.787	1.926	1.977	0.642	0.428	0.778	0.564	0.533	0.535	0.325	0.00296726	1.132	0.620557	0.287	3.8401e-06
A0A6P3D7W2	ester hydrolase C11orf54 homolog OS=Bombus terrestris OX=30195 GN=LOC100643360 PE=4 SV=1	LOC100643360	35.08	42	10	10	43	1.079	1.224	1.134	1.145	0.992	1.137	0.862	0.78	0.763	0.953	0.452291	1.361	0.00680492	0.7	0.00243564
A0A6P3DFX2	isocitrate dehydrogenase [NADP] cytoplasmic isoform X2 OS=Bombus terrestris OX=30195 GN=LOC100651170 PE=4 SV=1	LOC100651170	46.147	64.9	29	28	92	1.252	1.454	1.373	0.859	0.866	0.81	0.853	0.846	0.806	0.621	0.000607904	1.012	0.690545	0.614	0.000494486
A0A6P5I849	mitochondrial import inner membrane translocase subunit Tim10 B isoform X4 OS=Bombus terrestris OX=30195 GN=LOC100644477 PE=4 SV=1	LOC100644477	10.332	53.9	4	4	6	0.849	1.048	0.991	1.15	0.996	1.074	1.016	0.955	1.005	1.115	0.215121	1.082	0.165372	1.03	0.636942
A0A6P3UIV8	ATP-binding cassette sub-family E member 1 OS=Bombus terrestris OX=30195 GN=LOC100644595 PE=4 SV=1	LOC100644595	68.405	29.8	16	16	22	1.118	0.956	1.062	0.899	0.977	0.837	1.053	1.163	1.038	0.865	0.0870772	0.834	0.0332325	1.038	0.552698
A0A6P5I5B5	LOW QUALITY PROTEIN: RNA exonuclease 1 homolog OS=Bombus terrestris OX=30195 GN=LOC100644511 PE=4 SV=1	LOC100644511	139.14	1.7	1	1	1
A0A6P3UIJ1	glutamic acid-rich protein isoform X2 OS=Bombus terrestris OX=30195 GN=LOC100650553 PE=4 SV=1	LOC100650553	73.264	22.6	15	15	22	0.702	0.727	0.724	1.128	1.272	1.112	1.135	1.15	1.2	1.631	0.000378301	1.008	0.899551	1.619	1.80513e-05
A0A6P3U016	cyclin-dependent kinase 14 isoform X5 OS=Bombus terrestris OX=30195 GN=LOC100652163 PE=4 SV=1	LOC100652163	47.464	7.2	2	1	3	0.701	0.62	0.649	1.06	1.125	1.228	1.562	1.079	1.155	1.732	0.000596825	0.899	0.47826	1.927	0.00568346
A0A6P3UCI5	LOW QUALITY PROTEIN: cytoplasmic aconitate hydratase OS=Bombus terrestris OX=30195 GN=LOC100651936 PE=4 SV=1	LOC100651936	98.637	41.8	30	30	57	1.033	1.029	1.008	1.017	1.14	1.037	0.95	0.962	0.96	1.04	0.347106	1.112	0.0415348	0.936	0.00145464
A0A6P3DBK1	dnaJ homolog subfamily C member 3 OS=Bombus terrestris OX=30195 GN=LOC100650289 PE=4 SV=1	LOC100650289	55.377	40.6	18	18	30	0.836	0.827	0.824	1.298	1.323	1.419	0.806	0.852	0.86	1.624	6.04693e-05	1.604	0.00015231	1.012	0.593202
A0A6P3D737	cytochrome P450 315a1, mitochondrial OS=Bombus terrestris OX=30195 GN=LOC100644009 PE=4 SV=1	LOC100644009	60.915	3	2	2	2	0.303	0.356	0.25	2.159	1.811	2.023	0.506	0.71	0.942	6.593	7.78024e-05	2.777	0.00491877	2.374	0.0150967
A0A6P3DHF9	PBAN type neuropeptide(predicted) OS=Bombus terrestris OX=30195 GN=LOC100646752 PE=4 SV=1	LOC100646752	14.535	17.5	2	2	3	1.27	1.305	1.22	1.022	0.616	0.943	0.91	0.924	0.954	0.68	0.0612788	0.926	0.559198	0.735	0.000212237
A0A6P3DCJ6	lipopolysaccharide-induced tumor necrosis factor-alpha factor homolog OS=Bombus terrestris OX=30195 GN=LOC100650643 PE=4 SV=1	LOC100650643	13.059	5.9	1	1	3	0.883	0.89	0.86	1.316	1.274	1.142	0.776	1.004	0.979	1.417	0.00141258	1.353	0.0295018	1.048	0.651173
A0A6P3UHC6	basement membrane-specific heparan sulfate proteoglycan core protein isoform X18 OS=Bombus terrestris OX=30195 GN=LOC100651429 PE=4 SV=1	LOC100651429	397.1	47.4	131	1	407	1.433	1.432	1.41	0.821	0.562	1.264	0.637	0.694	0.914	0.619	0.0848293	1.179	0.660404	0.525	0.00384064
A0A6P3D838	GH12506(predicted) OS=Bombus terrestris OX=30195 GN=LOC100642800 PE=4 SV=1	LOC100642800	29.511	4.4	1	1	1
A0A6P5IER9	ran-binding protein 9 OS=Bombus terrestris OX=30195 GN=LOC100652260 PE=4 SV=1	LOC100652260	64.248	7.8	4	4	4	0.839	0.861	0.9	1.22	1.032	1.068	1.216	1.023	0.988	1.277	0.0116512	1.029	0.733326	1.241	0.0345251
A0A6P5IB70	Pescadillo homolog(predicted) OS=Bombus terrestris OX=30195 GN=LOC100645366 PE=4 SV=1	LOC100645366	1463.9	19.8	174	172	225	1.104	0.926	0.966	1.077	0.902	1.038	0.782	1.072	1.174	1.007	0.931177	0.996	0.954864	1.011	0.993611
A0A6P3DFR9	thioredoxin-like protein 1 OS=Bombus terrestris OX=30195 GN=LOC100649784 PE=4 SV=1	LOC100649784	31.515	49.8	10	10	33	0.943	1.073	1.062	1.033	0.996	1.069	1.031	0.945	0.997	1.006	0.874864	1.042	0.272406	0.966	0.526595
A0A6P3U3S4	SEC23-interacting protein isoform X2 OS=Bombus terrestris OX=30195 GN=LOC100643273 PE=4 SV=1	LOC100643273	157.41	8.7	11	11	19	0.837	0.877	0.798	1.24	1.18	1.232	0.962	0.966	0.957	1.454	0.000281962	1.266	0.000117968	1.148	0.00706922
A0A6P5HY22	UPF0587 protein C1orf123 homolog OS=Bombus terrestris OX=30195 GN=LOC100650449 PE=4 SV=1	LOC100650449	21.062	61	9	9	15	0.901	1.022	0.911	1.198	1.152	1.169	0.936	0.87	0.982	1.242	0.0064911	1.262	0.00320552	0.984	0.780408
A0A6P3UGU7	tryptophan 2,3-dioxygenase OS=Bombus terrestris OX=30195 GN=LOC100650592 PE=4 SV=1	LOC100650592	49.137	10.8	4	4	5	0.677	0.624	0.703	1.269	1.323	1.431	1.074	0.974	1.067	2.007	0.000151061	1.291	0.00567508	1.554	0.000731571
A0A6P3DFJ5	ZP domain-containing protein(predicted) OS=Bombus terrestris OX=30195 GN=LOC100645890 PE=4 SV=1	LOC100645890	45.486	13	4	4	6	0.913	1.08	1.016	1.135	0.992	1.186	0.991	0.938	0.965	1.101	0.258477	1.145	0.0770697	0.962	0.514745
A0A6P3DNB0	protein ABHD11 isoform X1 OS=Bombus terrestris OX=30195 GN=LOC100649555 PE=4 SV=1	LOC100649555	29.736	45.5	11	11	22	1.108	1.156	1.126	0.861	0.736	0.767	1.202	1.086	1.176	0.697	0.00171845	0.682	0.00241001	1.022	0.565126
A0A6P3DEF7	COP9 signalosome complex subunit 8 OS=Bombus terrestris OX=30195 GN=LOC100642417 PE=4 SV=1	LOC100642417	21.109	29.4	5	5	5	0.844	0.944	1.016	1.064	0.925	1.06	0.993	0.989	1.075	1.087	0.29895	0.997	0.944447	1.09	0.21642
A0A6P3D7I5	homer protein homolog 1 isoform X1 OS=Bombus terrestris OX=30195 GN=LOC100647328 PE=4 SV=1	LOC100647328	46.518	21.5	7	7	7	0.93	0.944	1.122	1.142	0.992	1.12	0.894	0.947	0.989	1.086	0.321299	1.15	0.0587977	0.945	0.463922
A0A6P3UHM9	lysosomal aspartic protease OS=Bombus terrestris OX=30195 GN=LOC100646691 PE=4 SV=1	LOC100646691	41.914	40.5	10	10	40	0.557	0.61	0.552	1.817	1.528	1.612	0.773	0.78	0.833	2.884	6.22394e-05	2.078	0.00020609	1.388	0.00116212
A0A6P3D730	cytochrome P450 9e2 OS=Bombus terrestris OX=30195 GN=LOC100647368 PE=4 SV=1	LOC100647368	59.789	28.4	15	2	23	0.67	0.899	0.794	0.883	1.322	1.202	0.809	1.107	1.493	1.442	0.0732737	0.999	0.94394	1.443	0.155864
A0A6P5HM57	ribose-phosphate pyrophosphokinase 1 isoform X1 OS=Bombus terrestris OX=30195 GN=LOC100644253 PE=4 SV=1	LOC100644253	45.701	36.4	12	12	27	1.074	1.137	1.082	0.995	0.995	0.924	0.97	1.041	0.958	0.885	0.0158559	0.981	0.629878	0.902	0.0298281
A0A6P3D7E4	L-galactose dehydrogenase isoform X1 OS=Bombus terrestris OX=30195 GN=LOC100647407 PE=4 SV=1	LOC100647407	42.244	52.4	16	1	43	0.456	0.507	0.428	2.297	1.675	2.212	0.438	0.476	0.545	4.446	0.000181644	4.239	0.000261495	1.049	0.598016
A0A6P3DP73	thioredoxin-related transmembrane protein 2 homolog OS=Bombus terrestris OX=30195 GN=LOC100650138 PE=4 SV=1	LOC100650138	30.946	6.3	2	2	2
A0A6P5I0W6	talin-1 isoform X2 OS=Bombus terrestris OX=30195 GN=LOC100651016 PE=4 SV=1	LOC100651016	208.04	47.9	69	1	141
A0A6P3TME2	putative epidermal cell surface receptor isoform X2 OS=Bombus terrestris OX=30195 GN=LOC100648628 PE=4 SV=1	LOC100648628	170.1	5.4	5	5	5	0.9	0.881	1.013	1.003	0.964	0.955	1.318	0.93	1.208	1.046	0.368994	0.845	0.21117	1.237	0.146621
A0A6P3DH18	Cytochrome P450 6a2(predicted) OS=Bombus terrestris OX=30195 GN=LOC100647549 PE=4 SV=1	LOC100647549	120.13	26.6	22	19	33	1.982	1.48	1.051	0.68	0.724	0.613	1.038	0.803	0.821	0.447	0.015037	0.758	0.0458875	0.59	0.0669203
A0A6P3DDT4	Odorant binding protein 29 (Fragment)(predicted) OS=Bombus terrestris OX=30195 GN=LOC100646544 PE=4 SV=1	LOC100646544	15.585	37.5	5	5	12	1.205	1.34	0.857	1.014	1.004	1.38	0.72	0.669	0.766	0.999	0.977799	1.577	0.0161741	0.633	0.0348971
A0A6P3DHK7	geranylgeranyl transferase type-1 subunit beta OS=Bombus terrestris OX=30195 GN=LOC100648466 PE=4 SV=1	LOC100648466	37.168	10.7	3	3	4	0.976	0.993	1.067	0.991	1.063	0.989	1.002	1.004	1.015	1.002	0.948481	1.007	0.794294	0.995	0.885876
A0A6P3DL98	glutaredoxin-3 OS=Bombus terrestris OX=30195 GN=LOC100644227 PE=4 SV=1	LOC100644227	25.255	42.4	8	8	18	0.874	1.041	0.952	1.197	1.089	1.107	0.929	0.89	0.934	1.183	0.0433258	1.232	0.00319013	0.96	0.508359
A0A6P3D5T9	peroxisome assembly factor 2 OS=Bombus terrestris OX=30195 GN=LOC100642792 PE=4 SV=1	LOC100642792	92.009	2.4	1	1	1
A0A6P3DBA9	ras-related and estrogen-regulated growth inhibitor isoform X2 OS=Bombus terrestris OX=30195 GN=LOC100646382 PE=4 SV=1	LOC100646382	24.135	32.4	5	5	7	0.831	0.78	0.89	1.024	1.139	0.935	1.24	1.221	1.143	1.239	0.0364011	0.86	0.0687807	1.441	0.00129988
A0A6P3U985	histidine--tRNA ligase, cytoplasmic isoform X3 OS=Bombus terrestris OX=30195 GN=LOC100646284 PE=4 SV=1	LOC100646284	56.148	21.2	10	10	12	1.073	1.017	1.062	1.039	1.033	0.998	0.914	1.07	0.972	0.974	0.273132	1.039	0.449661	0.938	0.246589
A0A6P5HSP8	membrane-associated guanylate kinase, WW and PDZ domain-containing protein 1 isoform X4 OS=Bombus terrestris OX=30195 GN=LOC100644993 PE=4 SV=1	LOC100644993	117.8	3	3	3	3	1.001	0.837	0.976	1.1	1.051	1.161	1.004	1.03	0.988	1.177	0.0583556	1.096	0.0435288	1.074	0.264179
A0A6P3TY18	atlastin isoform X4 OS=Bombus terrestris OX=30195 GN=LOC100642878 PE=4 SV=1	LOC100642878	71.863	40.2	26	26	43	0.841	0.887	0.801	1.21	1.302	1.16	0.925	0.993	0.95	1.452	0.00113956	1.28	0.00338814	1.134	0.0247298
A0A6P3U9G1	filamin-A isoform X2 OS=Bombus terrestris OX=30195 GN=LOC100645301 PE=4 SV=1	LOC100645301	262.59	54	101	50	296	1.117	1.101	1.101	0.962	0.981	0.912	0.984	1.054	0.98	0.86	0.00248762	0.946	0.159621	0.909	0.0165788
A0A6P3TXK7	LOW QUALITY PROTEIN: putative cysteine proteinase CG12163 OS=Bombus terrestris OX=30195 GN=LOC100652275 PE=4 SV=1	LOC100652275	100.21	32.5	25	25	44	0.808	0.913	0.776	1.478	1.17	1.75	0.678	0.688	0.722	1.761	0.0118175	2.106	0.00346503	0.836	0.0279805
A0A6P3DCI0	polyglutamine-binding protein 1 OS=Bombus terrestris OX=30195 GN=LOC100650082 PE=4 SV=1	LOC100650082	36.463	7.2	2	2	2
A0A6P3DK44	vacuolar protein sorting-associated protein 11 homolog OS=Bombus terrestris OX=30195 GN=LOC100643096 PE=4 SV=1	LOC100643096	124.34	10	9	9	10	1.022	0.976	0.982	1.038	1.06	1.022	0.987	1.048	0.956	1.047	0.0619519	1.043	0.212825	1.004	0.922486
A0A6P5HUU6	renin receptor isoform X1 OS=Bombus terrestris OX=30195 GN=LOC100644809 PE=4 SV=1	LOC100644809	37.955	21.4	5	5	7	0.688	0.79	0.66	1.378	1.328	1.564	0.966	0.889	1.018	1.997	0.00070948	1.486	0.00335407	1.344	0.0114957
A0A6P5HT22	serine/threonine-protein phosphatase 2A 56 kDa regulatory subunit gamma isoform isoform X3 OS=Bombus terrestris OX=30195 GN=LOC100645329 PE=4 SV=1	LOC100645329	68.846	17.5	10	9	11	0.988	0.858	0.923	1.016	1.258	1.082	1.004	1.037	1.006	1.212	0.0653767	1.101	0.222787	1.1	0.0818884
A0A6P3DK85	28 kDa heat- and acid-stable phosphoprotein OS=Bombus terrestris OX=30195 GN=LOC100652137 PE=4 SV=1	LOC100652137	22.346	8.8	1	1	1
A0A6P3U9F7	actin-binding LIM protein 2 isoform X2 OS=Bombus terrestris OX=30195 GN=LOC100647405 PE=4 SV=1	LOC100647405	89.097	31.6	22	1	30
A0A6P3U0K7	LOW QUALITY PROTEIN: RNA-binding protein 5 OS=Bombus terrestris OX=30195 GN=LOC100646093 PE=4 SV=1	LOC100646093	105.71	4.4	3	3	4	1.027	0.982	0.963	1.167	1.103	1.367	1.09	0.927	0.962	1.224	0.0416701	1.221	0.0705389	1.002	0.995915
A0A6P3DLR2	ribosomal RNA-processing protein 8 OS=Bombus terrestris OX=30195 GN=LOC100645970 PE=4 SV=1	LOC100645970	25.912	18.8	4	4	4	0.576	0.56	0.736	1.158	1.322	1.237	1.246	1.231	1.161	1.986	0.00187355	1.022	0.665756	1.943	0.00168569
A0A6P3U963	mitochondrial 2-oxoglutarate/malate carrier protein OS=Bombus terrestris OX=30195 GN=LOC100646155 PE=4 SV=1	LOC100646155	32.186	39.6	10	10	13	1.216	1.526	1.319	0.837	0.677	0.708	0.951	0.919	0.811	0.547	0.0028778	0.829	0.0784167	0.66	0.00735308
A0A6P3D4K5	dysbindin protein homolog OS=Bombus terrestris OX=30195 GN=LOC100651945 PE=4 SV=1	LOC100651945	28.198	7.4	1	1	2	0.791	0.897	1.031	1.2	1.164	1.153	0.965	1.074	0.856	1.293	0.0273885	1.215	0.0406127	1.065	0.55803
A0A6P3DEJ1	transmembrane protein 230 isoform X2 OS=Bombus terrestris OX=30195 GN=LOC100642455 PE=4 SV=1	LOC100642455	13.257	11	1	1	1	0.916	0.989	1.175	1.055	0.929	0.913	1.357	0.952	0.865	0.941	0.540548	0.913	0.6349	1.031	0.922048
A0A6P3DCK1	3-hydroxyacyl-CoA dehydrogenase type-2 OS=Bombus terrestris OX=30195 GN=LOC100652075 PE=4 SV=1	LOC100652075	27.15	72.4	14	14	78	0.971	1.047	0.995	1.17	1.062	1.074	0.945	0.921	0.926	1.097	0.0709141	1.184	0.00598662	0.927	0.0323471
A0A6P3U6M8	LOW QUALITY PROTEIN: myb-like protein X OS=Bombus terrestris OX=30195 GN=LOC100648176 PE=4 SV=1	LOC100648176	123.58	3.3	4	4	4	0.876	0.908	0.945	1.151	1.162	1.102	1.05	0.898	1.056	1.251	0.00119453	1.137	0.0782227	1.101	0.178081
A0A6P3DIR0	trypsin-7 OS=Bombus terrestris OX=30195 GN=LOC100649785 PE=4 SV=1	LOC100649785	28.27	5.4	1	1	2	0.72	0.656	0.708	0.976	1.33	1.424	1.11	1.134	1.109	1.79	0.00889717	1.112	0.4666	1.609	8.66925e-05
A0A6P3TQT2	rab11 family-interacting protein 4A isoform X4 OS=Bombus terrestris OX=30195 GN=LOC100647931 PE=4 SV=1	LOC100647931	34.873	9.3	2	2	2
A0A6P5HMS3	uncharacterized protein LOC110119458 OS=Bombus terrestris OX=30195 GN=LOC110119458 PE=4 SV=1	LOC110119458	6.7731	22	2	2	2
A0A6P3DAH4	laminin subunit alpha OS=Bombus terrestris OX=30195 GN=LOC100645678 PE=4 SV=1	LOC100645678	406.49	26.6	73	73	101	0.935	0.803	0.901	1.077	1.059	0.934	1.037	1.163	1.185	1.163	0.0778066	0.907	0.185349	1.283	0.0158114
A0A6P3D5S9	40S ribosomal protein S3-like OS=Bombus terrestris OX=30195 GN=LOC100651434 PE=4 SV=1	LOC100651434	26.785	70.7	16	1	31	1.074	1.126	1.182	0.854	0.864	0.674	1.21	1.159	1.032	0.707	0.0146626	0.703	0.0191903	1.006	0.943653
A0A6P3DHT3	LIM domain-containing protein jub OS=Bombus terrestris OX=30195 GN=LOC100644496 PE=4 SV=1	LOC100644496	97.798	3.3	2	2	2	1.713	2.597	2.094	0.34		0.632	0.317	0.242	0.218	0.228	0.0122203	1.876	0.11682	0.121	0.000211111
A0A6P5HL93	ankyrin-3 isoform X5 OS=Bombus terrestris OX=30195 GN=LOC100651636 PE=4 SV=1	LOC100651636	361.14	8.4	23	2	32	1.085	0.922	0.956	0.909	1.003	0.879	1.239	1.082	1.104	0.942	0.404457	0.815	0.0241662	1.156	0.0884729
A0A6P3TQD0	LOW QUALITY PROTEIN: ran GTPase-activating protein 1 OS=Bombus terrestris OX=30195 GN=LOC100652076 PE=4 SV=1	LOC100652076	64.899	5.4	2	2	2	0.702	0.72	0.784	1.234	1.644	1.132	1.235	0.8	0.874	1.818	0.00760318	1.378	0.134217	1.319	0.130184
A0A6P3UGI7	histone deacetylase complex subunit SAP18 isoform X2 OS=Bombus terrestris OX=30195 GN=LOC100650830 PE=4 SV=1	LOC100650830	16.677	33.6	6	6	9	0.914	0.968	0.95	1.201	1.099	1.184	0.911	0.914	0.942	1.23	0.00305754	1.259	0.00146649	0.977	0.312763
A0A6P3D982	alpha-mannosidase 2 OS=Bombus terrestris OX=30195 GN=LOC100646824 PE=4 SV=1	LOC100646824	130.03	10	9	9	9	0.839	0.677	0.748	1.29	1.408	1.249	0.985	0.921	0.894	1.743	0.00145672	1.41	0.00171119	1.237	0.034327
A0A6P3UJL6	probable serine hydrolase isoform X2 OS=Bombus terrestris OX=30195 GN=LOC100647012 PE=4 SV=1	LOC100647012	35.718	25.9	8	1	12	0.811	0.631	0.746	1.045	1.435	1.369	1.041	1.131	0.937	1.759	0.0104399	1.238	0.140414	1.421	0.018186
A0A6P3D8B0	general transcription factor IIH subunit 5 OS=Bombus terrestris OX=30195 GN=LOC100649205 PE=4 SV=1	LOC100649205	8.2926	20.5	1	1	1
A0A6P3DCG5	LOW QUALITY PROTEIN: spindle pole body component 110 OS=Bombus terrestris OX=30195 GN=LOC100648449 PE=4 SV=1	LOC100648449	52.813	20.6	6	6	6	0.894	1.059	0.98	1.114	1.03	1.228	1.013	0.918	0.915	1.15	0.119745	1.185	0.0506593	0.97	0.651819
A0A6P3UIC2	Vitellogenin domain-containing protein(predicted) OS=Bombus terrestris OX=30195 GN=LOC105667095 PE=4 SV=1	LOC105667095	38.709	14.7	4	4	5	1.184	1.312	1.15	0.735	0.733	0.794	0.949	0.989	0.904	0.62	0.000568743	0.796	0.00346729	0.779	0.00648601
A0A6P3UC69	Tudor domain-containing protein(predicted) OS=Bombus terrestris OX=30195 GN=LOC100647913 PE=4 SV=1	LOC100647913	45.39	4.7	1	1	1
A0A6P3D7Y3	Actin cytoskeleton-regulatory complex protein pan1-like protein(predicted) OS=Bombus terrestris OX=30195 GN=LOC100643884 PE=4 SV=1	LOC100643884	33.617	29.7	5	5	6	1.407	1.701	1.434	0.565	0.561	0.536	0.876	0.995	0.959	0.366	8.88367e-05	0.587	0.000210557	0.623	0.00271452
A0A6P5I4H8	LOW QUALITY PROTEIN: uridine 5'-monophosphate synthase OS=Bombus terrestris OX=30195 GN=LOC100651419 PE=4 SV=1	LOC100651419	51.534	44.8	19	17	34	0.927	0.892	0.919	1.238	1.148	1.18	0.864	0.926	0.87	1.302	0.000451973	1.341	0.000713311	0.972	0.305713
A0A6P3DIC1	guanine nucleotide-binding protein subunit alpha homolog OS=Bombus terrestris OX=30195 GN=LOC100649951 PE=4 SV=1	LOC100649951	43.498	8.7	3	2	3	1.111	1.151	1.08	0.95	0.844	0.938	1.02	0.982	1.097	0.817	0.00834414	0.882	0.0635057	0.927	0.110871
A0A6P3D8U8	TP53-regulated inhibitor of apoptosis 1 isoform X2 OS=Bombus terrestris OX=30195 GN=LOC100651560 PE=4 SV=1	LOC100651560	8.5316	27.4	1	1	2	1.438	1.35	1.374	0.923	0.735	0.904	0.778	0.733	0.925	0.616	0.00284902	1.052	0.644364	0.585	0.0017117
A0A6P3DBJ5	acylphosphatase-1 OS=Bombus terrestris OX=30195 GN=LOC100648791 PE=4 SV=1	LOC100648791	14.561	44.1	6	6	16	1.182	1.072	1.1	0.89	0.842	0.866	0.991	1.058	1.154	0.775	0.00157137	0.811	0.0114583	0.955	0.42314
A0A6P3D6S7	peptidyl-tRNA hydrolase 2, mitochondrial isoform X1 OS=Bombus terrestris OX=30195 GN=LOC100645311 PE=4 SV=1	LOC100645311	18.9	14.4	3	3	4	1.102	1.065	1.066	1.015	0.999	0.928	0.96	1.034	0.974	0.91	0.0333468	0.991	0.81298	0.918	0.0275525
A0A6P3UD06	LOW QUALITY PROTEIN: carbohydrate sulfotransferase 4 OS=Bombus terrestris OX=30195 GN=LOC100645143 PE=4 SV=1	LOC100645143	48.035	2.9	1	1	1
A0A6P3DGI2	LOW QUALITY PROTEIN: translation initiation factor eIF-2B subunit delta OS=Bombus terrestris OX=30195 GN=LOC100645142 PE=4 SV=1	LOC100645142	59.612	3.7	2	2	3	0.794	0.91	0.817	1.099	1.355	1.111	0.87	1.131	1.062	1.414	0.0125592	1.164	0.21604	1.215	0.100058
A0A6P3UEM8	LOW QUALITY PROTEIN: DNA polymerase zeta catalytic subunit OS=Bombus terrestris OX=30195 GN=LOC100645852 PE=4 SV=1	LOC100645852	237.53	0.4	1	1	1
A0A6P3D673	protein msta OS=Bombus terrestris OX=30195 GN=LOC100642316 PE=4 SV=1	LOC100642316	54.426	16.9	6	6	7	0.823	0.772	0.876	1.212	1.006	1.1	1.223	1.07	1.072	1.343	0.0107357	0.986	0.84027	1.362	0.00579312
A0A6P3D7Q2	LOW QUALITY PROTEIN: cullin-5 OS=Bombus terrestris OX=30195 GN=LOC100650915 PE=4 SV=1	LOC100650915	91.664	14.2	7	7	7	1.14	0.882	0.954	0.948	1.215	1.005	1.085	1.06	0.917	1.065	0.588439	1.035	0.751578	1.029	0.749414
A0A6P3D8J6	exportin-2 OS=Bombus terrestris OX=30195 GN=LOC100644840 PE=4 SV=1	LOC100644840	110.23	12.4	10	10	15	1.028	0.964	0.928	1.073	1.062	1.028	1.049	1.029	1.011	1.083	0.0682592	1.024	0.231056	1.058	0.146391
A0A6P3D603	DNA-directed RNA polymerase II subunit RPB7 OS=Bombus terrestris OX=30195 GN=LOC100651792 PE=4 SV=1	LOC100651792	19.227	20.8	3	3	5	0.759	0.836	0.874	1.19	1.273	1.092	1.091	1.002	1.016	1.44	0.00391606	1.143	0.0618097	1.259	0.00932703
A0A6P3UG44	farnesol dehydrogenase-like OS=Bombus terrestris OX=30195 GN=LOC105666830 PE=4 SV=1	LOC105666830	11.301	53.8	9	3	17	1.066	1.238	1.102	0.941	0.928	0.967	0.938	0.996	0.989	0.833	0.0181335	0.97	0.252575	0.858	0.0370494
A0A6P3U7D8	cytochrome P450 6k1 OS=Bombus terrestris OX=30195 GN=LOC100642936 PE=4 SV=1	LOC100642936	59.079	39.6	21	12	32	0.658	0.706	0.844	0.995	1.067	0.949	1.289	1.501	1.062	1.364	0.0181723	0.782	0.0879829	1.745	0.0113935
A0A6P3U8N4	LOW QUALITY PROTEIN: coiled-coil domain-containing protein 47 OS=Bombus terrestris OX=30195 GN=LOC100646314 PE=4 SV=1	LOC100646314	53.67	14.8	6	6	6	0.841	0.797	0.894	1.223	1.309	1.274	1.034	0.987	1.014	1.503	0.000452597	1.254	0.000697513	1.199	0.00705483
A0A6P3UD86	polynucleotide 5'-hydroxyl-kinase NOL9 isoform X3 OS=Bombus terrestris OX=30195 GN=LOC100648388 PE=4 SV=1	LOC100648388	84.428	3.4	2	2	2	0.613	1.042	0.554	1.302	1.194	0.926	1.003	1.197	1.338	1.549	0.101741	0.967	0.79598	1.602	0.0771362
A0A6P3UIR5	GTP cyclohydrolase 1 OS=Bombus terrestris OX=30195 GN=LOC105667113 PE=4 SV=1	LOC105667113	30.388	17.8	5	5	6	1.016	2.17	1.383	0.84	0.887	0.782	0.766	0.69	0.611	0.549	0.0689376	1.214	0.0582483	0.452	0.0311865
A0A6P3U6M5	facilitated trehalose transporter Tret1 isoform X3 OS=Bombus terrestris OX=30195 GN=LOC100644220 PE=4 SV=1	LOC100644220	52.749	7.6	4	4	4	0.756	0.797	0.728	1.219	1.233	1.316	1.03	1.012	1.06	1.652	0.000144695	1.215	0.00209765	1.36	0.000477692
A0A6P3U6Q7	troponin C OS=Bombus terrestris OX=30195 GN=LOC105666319 PE=4 SV=1	LOC105666319	17.299	41.8	7	7	18	0.443	0.478	0.43	1.432	1.498	1.509	1.088	1.047	1.195	3.286	4.72344e-06	1.333	0.00246124	2.465	5.71517e-05
A0A6P3U6N8	AMME syndrome candidate gene 1 protein OS=Bombus terrestris OX=30195 GN=LOC105666316 PE=4 SV=1	LOC105666316	26.256	3	1	1	1	0.547	0.633	0.652	1.365	1.492	1.546	0.988	0.906	0.999	2.403	0.000181039	1.522	0.000960865	1.579	0.0018278
A0A6P3D9S9	nuclear pore complex protein Nup85 OS=Bombus terrestris OX=30195 GN=LOC100648251 PE=4 SV=1	LOC100648251	72.691	8.5	5	5	7	0.999	0.848	0.891	1.128	1.089	0.98	1.009	1.171	1.089	1.168	0.0729191	0.978	0.731422	1.194	0.0517803
A0A6P3DAL7	ankyrin repeat and LEM domain-containing protein 2 OS=Bombus terrestris OX=30195 GN=LOC100650559 PE=4 SV=1	LOC100650559	65.586	4.7	2	2	3	0.844	0.867	0.808	1.18	1.065	1.094	1.261	0.951	1.092	1.326	0.00159554	1.011	0.861263	1.312	0.0343351
A0A6P3DEK8	barrier-to-autointegration factor OS=Bombus terrestris OX=30195 GN=LOC100645211 PE=4 SV=1	LOC100645211	10.154	45.6	4	4	9	0.984	1.112	1.056	1.002	0.915	0.953	1.067	0.971	1.058	0.911	0.10228	0.927	0.131497	0.982	0.724755
A0A6P3DL97	Prickle-like protein 2(predicted) OS=Bombus terrestris OX=30195 GN=LOC100648467 PE=4 SV=1	LOC100648467	88.763	11.2	8	8	8	0.834	0.972	0.915	1.249	1.08	1.36	0.919	0.946	0.924	1.356	0.0201124	1.323	0.0154116	1.025	0.589783
A0A6P3DDL3	phospholipid phosphatase 6 OS=Bombus terrestris OX=30195 GN=LOC100649381 PE=4 SV=1	LOC100649381	24.782	10.8	2	2	3	1.064	0.981	1.138	0.986	1.033	1.097	0.827	1.079	0.942	0.979	0.719357	1.094	0.315592	0.895	0.260277
A0A6P3TZ78	putative serine protease K12H4.7 OS=Bombus terrestris OX=30195 GN=LOC100644680 PE=4 SV=1	LOC100644680	55.944	16.8	8	8	12	0.981	1.025	0.978	1.224	1.19	1.187	0.825	0.933	0.818	1.207	0.00048159	1.398	0.00151665	0.863	0.030106
A0A6P3D8I4	dnaJ homolog subfamily C member 28 isoform X2 OS=Bombus terrestris OX=30195 GN=LOC100649527 PE=4 SV=1	LOC100649527	42.536	2.5	1	1	1
A0A6P3U3R0	ubiquitin carboxyl-terminal hydrolase 7 isoform X4 OS=Bombus terrestris OX=30195 GN=LOC100650609 PE=4 SV=1	LOC100650609	127.33	24.3	23	23	33	1.007	0.831	0.946	1.006	1.1	1.012	1.089	1.165	1.052	1.12	0.142714	0.943	0.232312	1.188	0.0529943
A0A6P3U4K6	60S ribosomal protein L35a OS=Bombus terrestris OX=30195 GN=LOC100645129 PE=4 SV=1	LOC100645129	16.531	30.8	6	6	9	0.948	0.786	0.882	0.899	1.408	1.07	0.924	1.006	1.046	1.291	0.163763	1.135	0.46101	1.138	0.117893
A0A6P3TZN7	transcription initiation factor IIB OS=Bombus terrestris OX=30195 GN=LOC100648206 PE=4 SV=1	LOC100648206	34.287	15.2	3	3	3	0.884	1.4	1.45	0.909	0.812	1.014	0.906	0.988	0.784	0.732	0.165068	1.021	0.828992	0.717	0.144912
A0A6P3DHD9	ER membrane protein complex subunit 3 OS=Bombus terrestris OX=30195 GN=LOC100647124 PE=4 SV=1	LOC100647124	28.558	20.6	5	5	6	0.915	0.891	0.994	1.02	1.044	1.097	1.208	1.015	0.975	1.129	0.0361972	0.988	0.916743	1.142	0.152843
A0A6P3UG38	ubiquitin carboxyl-terminal hydrolase 16 isoform X3 OS=Bombus terrestris OX=30195 GN=LOC100646886 PE=4 SV=1	LOC100646886	96.57	2	2	2	2	1.203	1.256	1.116	0.669	0.811	0.733	1.147	1.098	1.169	0.619	0.00181716	0.648	0.00173865	0.955	0.312707
A0A6P3DJE8	proteasome activator complex subunit 3 OS=Bombus terrestris OX=30195 GN=LOC100652252 PE=4 SV=1	LOC100652252	28.578	29.7	5	5	12	0.996	1.05	0.984	1.058	0.986	1.011	1.053	1.038	1.002	1.008	0.789417	0.988	0.64607	1.021	0.44951
A0A6P3UCA0	protein FAM160B1 isoform X4 OS=Bombus terrestris OX=30195 GN=LOC100643988 PE=4 SV=1	LOC100643988	91.227	3.1	2	2	2	0.864	0.895	0.858	1.06	1.148	1.4	0.969	1.006	0.955	1.379	0.0198793	1.231	0.074859	1.12	0.00509094
A0A6P3D5F7	60S ribosomal protein L13a OS=Bombus terrestris OX=30195 GN=LOC100642552 PE=4 SV=1	LOC100642552	23.392	23.5	6	6	8	0.689	0.595	0.678	1.299	1.581	1.185	0.925	1.027	1.138	2.072	0.00172159	1.316	0.0599538	1.575	0.00393498
A0A6P3DM15	BTB/POZ domain-containing protein KCTD16 OS=Bombus terrestris OX=30195 GN=LOC100647127 PE=4 SV=1	LOC100647127	28.025	23.2	4	4	4	0.836	1.114	1.517	0.494	0.986	0.935	0.982	1.192	1.085	0.697	0.250299	0.741	0.209757	0.94	0.85398
A0A6P3DC69	Protein painting of fourth (Fragment)(predicted) OS=Bombus terrestris OX=30195 GN=LOC100645454 PE=4 SV=1	LOC100645454	75.139	1.2	1	1	1	1.328	0.957	1.298	0.85	1.057	0.664	0.923	1.075	1	0.718	0.118196	0.858	0.296372	0.837	0.212723
A0A6P3DGJ1	RNA-binding protein 26 isoform X1 OS=Bombus terrestris OX=30195 GN=LOC100646035 PE=4 SV=1	LOC100646035	107.33	8	7	7	8	0.958	1.21	1.133	1.172	0.968	1.203	0.907	0.8	0.787	1.013	0.901936	1.34	0.0238553	0.756	0.0284082
A0A6P5HPB1	potassium/sodium hyperpolarization-activated cyclic nucleotide-gated channel 2 isoform X5 OS=Bombus terrestris OX=30195 GN=LOC100645915 PE=4 SV=1	LOC100645915	80.628	9.3	5	5	5	0.796	0.817	0.847	0.952	1.275	1.032	1.081	1.23	1.132	1.325	0.0369671	0.947	0.55423	1.4	0.00132001
A0A6P3DIP1	mitochondrial dicarboxylate carrier OS=Bombus terrestris OX=30195 GN=LOC100642743 PE=4 SV=1	LOC100642743	31.956	39.7	9	9	14	0.844	0.951	0.881	1.299	1.199	1.371	0.742	0.823	0.712	1.446	0.00214117	1.699	0.000797365	0.851	0.0431069
A0A6P3D9K4	deoxycytidylate deaminase OS=Bombus terrestris OX=30195 GN=LOC100646296 PE=4 SV=1	LOC100646296	22.658	16	3	3	3	0.968	0.986	0.993	1.181	1.112	1.12	0.832	0.976	0.972	1.158	0.00200995	1.228	0.020579	0.943	0.314632
A0A6P3TMJ4	signal recognition particle 14 kDa protein OS=Bombus terrestris OX=30195 GN=LOC105665744 PE=4 SV=1	LOC105665744	12.322	25	3	3	3
A0A6P3DHT1	N-sulphoglucosamine sulphohydrolase OS=Bombus terrestris OX=30195 GN=LOC100645767 PE=4 SV=1	LOC100645767	59.256	7.8	3	3	3	0.909	0.997	1.014	1.088	1.126	1.328	0.771	1.016	0.891	1.213	0.0535883	1.323	0.0487108	0.917	0.349503
A0A6P3DFP4	PBCB_0 protein(predicted) OS=Bombus terrestris OX=30195 GN=LOC100646546 PE=4 SV=1	LOC100646546	27.456	39.3	10	10	30	0.751	0.876	0.75	1.408	1.363	1.482	0.809	0.815	0.807	1.789	0.000512366	1.749	2.20564e-05	1.023	0.651589
A0A6P3D800	cytochrome P450 9e2 OS=Bombus terrestris OX=30195 GN=LOC100649988 PE=4 SV=1	LOC100649988	57.073	33.7	16	14	24	0.657	0.696	0.906	1.022	1.069	0.744	1.292	1.42	1.336	1.255	0.210972	0.7	0.0350208	1.792	0.00448028
A0A6P5ICZ3	SET and MYND domain-containing protein 5 isoform X2 OS=Bombus terrestris OX=30195 GN=LOC100648882 PE=4 SV=1	LOC100648882	43.323	13.8	4	4	6	1.2	1.194	1.136	0.962	0.919	0.985	0.906	1.069	0.874	0.812	0.00148083	1.006	0.891909	0.807	0.0277269
A0A6P5HH16	very-long-chain enoyl-CoA reductase OS=Bombus terrestris OX=30195 GN=LOC100644169 PE=4 SV=1	LOC100644169	34.218	28.3	11	11	25	0.675	0.673	0.67	1.466	1.77	1.392	0.738	0.798	0.856	2.293	0.000350537	1.935	0.00148951	1.185	0.0172296
A0A6P5HZP3	E3 ubiquitin-protein ligase RNF13 isoform X2 OS=Bombus terrestris OX=30195 GN=LOC100647388 PE=4 SV=1	LOC100647388	42.759	3.4	1	1	1	1.061	1.55	1.005	0.807	0.908	0.771	1.26	1.044	0.781	0.688	0.0687816	0.806	0.24768	0.853	0.461429
A0A6P3DMW1	neurogenic locus notch homolog protein 1 OS=Bombus terrestris OX=30195 GN=LOC100648308 PE=4 SV=1	LOC100648308	44.527	60.1	16	16	23	1.242	1.264	1.122	0.963	0.814	1.062	0.71	0.872	1.078	0.783	0.0440301	1.067	0.634526	0.733	0.0623491
A0A6P5HLA1	protein zyg-11 homolog B OS=Bombus terrestris OX=30195 GN=LOC100645990 PE=4 SV=1	LOC100645990	85.84	1.3	1	1	1	0.823	0.882	1.084	1.034	1.046	1.206	1.215	0.93	0.928	1.178	0.155436	1.069	0.515992	1.102	0.476071
A0A6P3UFM8	clathrin heavy chain OS=Bombus terrestris OX=30195 GN=LOC100645104 PE=4 SV=1	LOC100645104	192.07	36.9	54	54	96	1.112	0.845	1.045	0.885	1.105	0.906	1.034	1.141	1.042	0.965	0.768852	0.9	0.230183	1.072	0.44706
A0A6P3UIJ7	epidermal growth factor receptor kinase substrate 8 isoform X2 OS=Bombus terrestris OX=30195 GN=LOC100648158 PE=4 SV=1	LOC100648158	101.69	15.8	12	12	14	1.07	1.061	1.029	1.039	1.016	0.984	0.979	0.96	0.894	0.962	0.118442	1.073	0.090211	0.897	0.0216393
A0A6P3DEP4	type 1 phosphatidylinositol 4,5-bisphosphate 4-phosphatase OS=Bombus terrestris OX=30195 GN=LOC100646549 PE=4 SV=1	LOC100646549	27.254	16.2	4	4	5	0.934	1.036	1.035	1.154	1.149	1.175	0.792	1.002	0.927	1.157	0.0136863	1.278	0.0227954	0.905	0.253971
A0A6P3D7M3	active breakpoint cluster region-related protein isoform X2 OS=Bombus terrestris OX=30195 GN=LOC100643237 PE=4 SV=1	LOC100643237	122.29	1.4	1	1	2	0.828	0.951	0.963	1.183	1.042	1.325	1.019	0.822	1.016	1.295	0.0390444	1.243	0.0940251	1.042	0.678004
A0A6P3UC59	4Fe-4S ferredoxin-type domain-containing protein(predicted) OS=Bombus terrestris OX=30195 GN=LOC105666564 PE=4 SV=1	LOC105666564	33.255	8.1	2	2	2
A0A6P3DIY5	LOW QUALITY PROTEIN: twinfilin OS=Bombus terrestris OX=30195 GN=LOC100646212 PE=4 SV=1	LOC100646212	39.577	33.1	12	12	17	0.817	0.972	0.878	1.232	1.208	1.14	0.979	0.899	0.969	1.342	0.00592752	1.257	0.00297846	1.067	0.304884
A0A6P3U0M7	leucine-rich repeat and calponin homology domain-containing protein 4 isoform X2 OS=Bombus terrestris OX=30195 GN=LOC100649436 PE=4 SV=1	LOC100649436	84.341	1.3	1	1	1	0.921	0.994	0.949	1.222	0.954	1.118	1.035	1.033	0.921	1.15	0.14877	1.102	0.318258	1.044	0.401371
A0A6P3D5X5	cytochrome P450 9e2 OS=Bombus terrestris OX=30195 GN=LOC100649871 PE=4 SV=1	LOC100649871	57.065	20	9	4	12	1.332	1.141	1.12	0.922	0.993	0.978	0.836	0.992	0.842	0.805	0.0226895	1.084	0.241146	0.743	0.0192702
A0A6P3D6Z2	LOW QUALITY PROTEIN: ribosomal protein S6 kinase beta-1 OS=Bombus terrestris OX=30195 GN=LOC100646461 PE=4 SV=1	LOC100646461	51.655	15.6	5	5	7	1.178	0.966	0.983	0.982	0.93	0.98	1.012	1.053	1.085	0.925	0.322251	0.918	0.0337748	1.007	0.876488
A0A6P5I8T0	LOW QUALITY PROTEIN: lymphoid-restricted membrane protein OS=Bombus terrestris OX=30195 GN=LOC100646612 PE=4 SV=1	LOC100646612	89.544	1	1	1	1			0.817	0.759	0.796		1.693	0.854	1.189	0.952		0.624	0.189287	1.524
A0A6P3DGS1	keratin-associated protein 19-2 isoform X2 OS=Bombus terrestris OX=30195 GN=LOC100642296 PE=4 SV=1	LOC100642296	25.8	20.9	4	4	8	1.311	1.245	1.188	0.8	0.658	0.719	1.124	1.043	1.096	0.581	0.00100004	0.667	0.0025509	0.872	0.0188384
A0A6P3DIL1	LOW QUALITY PROTEIN: Golgi-specific brefeldin A-resistance guanine nucleotide exchange factor 1 OS=Bombus terrestris OX=30195 GN=LOC100648914 PE=4 SV=1	LOC100648914	199.39	3.9	7	7	7	1.038	1.09	1.065	1.2	0.78	1.255	0.898	0.965	0.854	1.013	0.958239	1.191	0.378606	0.851	0.0130801
A0A6P3TVF3	ubiquitin-conjugating enzyme E2-17 kDa OS=Bombus terrestris OX=30195 GN=LOC100644959 PE=4 SV=1	LOC100644959	16.678	29.9	4	4	5	0.81	0.908	0.857	1.312	1.174	1.184	1.024	0.886	1.011	1.425	0.00188622	1.256	0.0172584	1.134	0.0925374
A0A6P3DGE5	serine protease 53-like OS=Bombus terrestris OX=30195 GN=LOC100650014 PE=4 SV=1	LOC100650014	58.404	38.2	16	16	60	0.453	0.465	0.417	1.829	1.354	1.368	1.09	1.178	1	3.409	0.00030328	1.393	0.0416408	2.448	0.000100497
A0A6P3UDD6	acyl-CoA-binding protein OS=Bombus terrestris OX=30195 GN=LOC100648263 PE=4 SV=1	LOC100648263	10.14	67.4	8	8	17	0.933	1.104	1.06	1.232	1.061	1.116	0.818	0.841	0.917	1.101	0.223176	1.323	0.00743085	0.832	0.0405582
A0A6P3UK89	LOW QUALITY PROTEIN: replication factor C subunit 1 OS=Bombus terrestris OX=30195 GN=LOC100648012 PE=4 SV=1	LOC100648012	118.52	1.7	2	2	2	1.181	1.032	1.23	0.599	0.671	0.72	1.245	1.349	1.173	0.578	0.00190057	0.528	0.000680471	1.094	0.244146
A0A6P3DD87	rhomboid-related protein 2 isoform X3 OS=Bombus terrestris OX=30195 GN=LOC100650000 PE=4 SV=1	LOC100650000	40.888	8.6	3	3	3	0.859	1.072	0.956	1.034	1.232	1.068	1.011	0.963	0.957	1.155	0.157597	1.137	0.0894718	1.015	0.78949
A0A6P3UAJ1	Amun(predicted) OS=Bombus terrestris OX=30195 GN=LOC100648913 PE=4 SV=1	LOC100648913	36.833	7.5	2	2	2	0.654	0.668	0.89	1.17	1.322	1.148	1.083	1.155	1.047	1.646	0.00962506	1.108	0.126839	1.485	0.0173496
A0A6P3DFS0	UPF0598 protein CG30010 isoform X1 OS=Bombus terrestris OX=30195 GN=LOC100649224 PE=4 SV=1	LOC100649224	26.822	38.5	7	7	9	1.021	1.098	1.023	1.07	1.016	1.022	0.97	0.96	0.922	0.989	0.733719	1.09	0.0188772	0.908	0.0276011
A0A6P3DGW5	serine/threonine-protein kinase ULK3 isoform X1 OS=Bombus terrestris OX=30195 GN=LOC100649510 PE=4 SV=1	LOC100649510	54.752	2.7	1	1	1
A0A6P3DGZ9	coiled-coil domain-containing protein 93 OS=Bombus terrestris OX=30195 GN=LOC100644302 PE=4 SV=1	LOC100644302	68.53	8.4	4	4	4	0.894	0.931	1.167	0.867	1.055	1.37	1.377	0.54	0.964	1.1	0.615826	1.143	0.572431	0.963	0.740343
A0A6P3TYQ7	paramyosin, long form OS=Bombus terrestris OX=30195 GN=LOC100644720 PE=4 SV=1	LOC100644720	102.03	69	77	77	254	1.07	0.669	0.892	0.683	1.014	0.723	1.336	1.322	1.374	0.92	0.682595	0.6	0.0131891	1.532	0.0315563
A0A6P3D786	xylulose kinase OS=Bombus terrestris OX=30195 GN=LOC100642633 PE=4 SV=1	LOC100642633	59.286	44.1	19	19	26	1.044	1.042	1.104	1.231	1.131	1.148	0.758	0.912	0.787	1.1	0.0418625	1.429	0.00446166	0.77	0.0113956
A0A6P3DN00	low-density lipoprotein receptor-related protein 2 OS=Bombus terrestris OX=30195 GN=LOC100645971 PE=4 SV=1	LOC100645971	514.43	13.3	54	54	63	0.954	0.909	0.959	1.155	1.105	1.122	0.973	0.974	0.963	1.198	0.00107191	1.162	0.000369131	1.031	0.150038
A0A6P3D8S3	tubulointerstitial nephritis antigen-like OS=Bombus terrestris OX=30195 GN=LOC100648705 PE=4 SV=1	LOC100648705	51.012	54.6	19	19	55	1.14	1.222	1.085	0.924	0.877	0.962	0.795	1.082	1.066	0.802	0.00720663	0.939	0.629864	0.854	0.191502
A0A6P5I0N0	adenosine deaminase-like protein isoform X1 OS=Bombus terrestris OX=30195 GN=LOC100646977 PE=4 SV=1	LOC100646977	38.946	7.3	2	2	2	1.098	1.209	1.12	0.684	0.782	0.642	1.24	1.244	1.182	0.615	0.00169141	0.575	0.000773503	1.07	0.113676
A0A6P3D8A4	syntaxin-16 OS=Bombus terrestris OX=30195 GN=LOC100645672 PE=4 SV=1	LOC100645672	37.321	11	3	3	4	0.95	0.878	1.025	1.245	1.039	1.298	1.116	0.737	0.844	1.256	0.0510545	1.328	0.103227	0.945	0.621736
A0A6P3D691	inositol 1,4,5-trisphosphate receptor isoform X7 OS=Bombus terrestris OX=30195 GN=LOC100643559 PE=4 SV=1	LOC100643559	308.65	13.8	30	30	32	0.839	0.653	0.838	1.011	1.219	1.06	1.133	1.181	1.081	1.412	0.0256252	0.969	0.611365	1.457	0.0118016
A0A6P3DEX1	6-phosphogluconate dehydrogenase, decarboxylating OS=Bombus terrestris OX=30195 GN=LOC100645214 PE=4 SV=1	LOC100645214	53.051	48.8	21	21	55	1.019	1.046	1.043	1.172	1.143	1.092	0.874	0.881	0.826	1.096	0.014798	1.32	0.000663538	0.83	0.00105325
A0A6P3UDQ9	Regulator of G-protein signaling(predicted) OS=Bombus terrestris OX=30195 GN=LOC100645696 PE=4 SV=1	LOC100645696	175.79	3.4	5	5	5	1.188	0.882	1.043	0.81	0.861	0.81	1.14	1.203	1.252	0.797	0.0679589	0.69	0.000399302	1.155	0.170994
A0A6P3TU47	juvenile hormone epoxide hydrolase 1 OS=Bombus terrestris OX=30195 GN=LOC100648328 PE=4 SV=1	LOC100648328	51.799	35.8	13	13	40	0.933	1.048	0.996	1.259	1.252	1.265	0.79	0.79	0.751	1.268	0.00210856	1.62	9.45852e-06	0.783	0.00292796
A0A6P3DCE8	LOW QUALITY PROTEIN: signal recognition particle receptor subunit alpha homolog OS=Bombus terrestris OX=30195 GN=LOC100645380 PE=4 SV=1	LOC100645380	70.876	17.2	10	10	11	0.894	0.938	0.936	1.164	1.176	1.112	0.981	0.987	0.968	1.247	0.000688515	1.176	0.000875322	1.061	0.0239424
A0A6P3DGR5	fumarylacetoacetate hydrolase domain-containing protein 2A isoform X1 OS=Bombus terrestris OX=30195 GN=LOC100651102 PE=4 SV=1	LOC100651102	38.099	60.4	19	19	66	1.012	1.119	1.124	0.929	0.86	0.871	1.099	1.004	1.184	0.817	0.00853429	0.809	0.017002	1.01	0.889657
A0A6P3U2H6	transmembrane protein 268 isoform X2 OS=Bombus terrestris OX=30195 GN=LOC100642697 PE=4 SV=1	LOC100642697	52.048	10.1	4	4	4	1.235	1.21	1.117	0.988	0.924	0.929	0.922	0.946	0.888	0.798	0.00380863	1.031	0.344834	0.774	0.00200948
A0A6P3D4R0	eukaryotic translation initiation factor 2D OS=Bombus terrestris OX=30195 GN=LOC100645902 PE=4 SV=1	LOC100645902	64.895	10.7	4	4	5	1.165	0.998	1.308	0.722	0.766	0.765	1.221	1.069	1.172	0.649	0.0061639	0.651	0.000616623	0.997	0.983213
A0A6P3DG84	peroxisomal biogenesis factor 19 OS=Bombus terrestris OX=30195 GN=LOC100646480 PE=4 SV=1	LOC100646480	32.347	33.6	9	9	10	0.936	1.03	0.972	1.348	1.056	1.307	0.786	0.746	0.828	1.263	0.0488012	1.572	0.00557361	0.803	0.00589959
A0A6P3D5A6	cytochrome P450 9e2 OS=Bombus terrestris OX=30195 GN=LOC100649760 PE=4 SV=1	LOC100649760	56.828	22.4	10	5	14	0.597	0.675	0.825	1.326	1.536	1.119	0.971	0.909	1.06	1.898	0.00813791	1.354	0.0434012	1.402	0.029704
A0A6P3TQX1	glutaminyl-peptide cyclotransferase isoform X1 OS=Bombus terrestris OX=30195 GN=LOC100643286 PE=4 SV=1	LOC100643286	42.532	13.4	3	3	4
A0A6P3DDC2	RNA-binding protein cabeza isoform X1 OS=Bombus terrestris OX=30195 GN=LOC100645958 PE=4 SV=1	LOC100645958	42.826	20.6	7	7	13	1.025	1.194	1.109	1.095	0.936	1.177	0.916	0.931	0.892	0.964	0.651872	1.171	0.0891047	0.823	0.0135394
A0A6P3U6K6	integrator complex subunit 1 isoform X2 OS=Bombus terrestris OX=30195 GN=LOC100646479 PE=4 SV=1	LOC100646479	213.64	0.5	1	1	1	0.753	0.749	0.737	1.084	1.25	1.164	1.305	1.135	0.983	1.562	0.000436013	1.022	0.785403	1.529	0.00701934
A0A6P3DIU7	eukaryotic translation initiation factor 3 subunit M isoform X1 OS=Bombus terrestris OX=30195 GN=LOC100645546 PE=4 SV=1	LOC100645546	44.418	37.3	12	12	20	0.984	0.952	0.958	1.014	1.112	0.991	1.048	1.12	0.978	1.077	0.116797	0.991	0.872813	1.087	0.112244
A0A6P5I6P5	LOW QUALITY PROTEIN: translocon-associated protein subunit alpha OS=Bombus terrestris OX=30195 GN=LOC100646350 PE=4 SV=1	LOC100646350	36.28	11.1	2	2	4
A0A6P3UC17	metaxin-1 isoform X3 OS=Bombus terrestris OX=30195 GN=LOC100650542 PE=4 SV=1	LOC100650542	32.802	32.4	9	9	10	0.91	0.958	0.967	1.018	1.05	1.015	1.045	1.085	1.049	1.087	0.0181213	0.97	0.130224	1.121	0.0068126
A0A6P3UGX7	GH10888(predicted) OS=Bombus terrestris OX=30195 GN=LOC100643351 PE=4 SV=1	LOC100643351	21.619	7.9	1	1	1
A0A6P3D6F0	laccase-1 OS=Bombus terrestris OX=30195 GN=LOC100644839 PE=4 SV=1	LOC100644839	74.638	5.2	3	1	4	1.118	0.763	1.249	0.97	0.873	0.806	1.155	1.012	1.215	0.846	0.402337	0.783	0.033081	1.081	0.579148
A0A6P3U8P5	probable cytochrome P450 6a13 OS=Bombus terrestris OX=30195 GN=LOC100646677 PE=4 SV=1	LOC100646677	57.781	15.6	8	5	10	2.007	1.732	1.306	0.58	0.606	0.733	0.788	0.771	0.672	0.38	0.00274436	0.86	0.154137	0.442	0.00407034
A0A6P3DDC1	LOW QUALITY PROTEIN: evolutionarily conserved signaling intermediate in Toll pathway, mitochondrial OS=Bombus terrestris OX=30195 GN=LOC100647935 PE=4 SV=1	LOC100647935	45.023	5.4	2	2	2	0.614	0.793	0.905	1.836	1.445	1.282	0.836	0.591	0.77	1.974	0.0118133	2.077	0.00797359	0.95	0.767319
A0A6P3D7B5	inorganic pyrophosphatase OS=Bombus terrestris OX=30195 GN=LOC100642602 PE=4 SV=1	LOC100642602	37.527	73.2	18	18	54	0.844	0.902	0.896	1.318	1.214	1.177	0.901	0.86	0.974	1.404	0.00105075	1.356	0.00355099	1.035	0.467242
A0A6P3D7D1	programmed cell death 6-interacting protein OS=Bombus terrestris OX=30195 GN=LOC100645628 PE=4 SV=1	LOC100645628	91.884	36.2	31	31	65	0.965	1.053	1.028	1.012	1.077	0.984	1.004	1.008	0.971	1.009	0.82531	1.03	0.374677	0.979	0.515738
A0A6P3DN09	LOW QUALITY PROTEIN: coiled-coil domain-containing protein 22 homolog OS=Bombus terrestris OX=30195 GN=LOC100645393 PE=4 SV=1	LOC100645393	66.733	7.7	4	4	4	0.94	1.002	1.037	0.908	1.057	1.038	0.982	1.124	1.075	1.008	0.911843	0.944	0.402136	1.068	0.256624
A0A6P3DHH9	NADH dehydrogenase [ubiquinone] flavoprotein 2, mitochondrial OS=Bombus terrestris OX=30195 GN=LOC100649313 PE=4 SV=1	LOC100649313	27.886	58.4	14	14	67	1.013	1.069	1.072	0.855	0.812	0.849	1.252	1.06	1.189	0.798	0.000768678	0.719	0.00317159	1.11	0.123283
A0A6P3DKQ8	AP-3 complex subunit mu-1 OS=Bombus terrestris OX=30195 GN=LOC100645146 PE=4 SV=1	LOC100645146	47.293	19.9	7	7	8	0.839	0.94	0.911	1.049	1.144	1.104	1.013	0.957	0.929	1.226	0.00844816	1.137	0.0227752	1.078	0.14999
A0A6P3DC04	apolipophorins OS=Bombus terrestris OX=30195 GN=LOC100647222 PE=4 SV=1	LOC100647222	375.24	60.8	193	193	913	1.441	1.429	1.323	0.82	0.825	0.72	0.843	0.91	0.824	0.564	0.000385174	0.918	0.18033	0.615	0.00027445
A0A6P3DH60	vacuolar fusion protein CCZ1 homolog OS=Bombus terrestris OX=30195 GN=LOC100642541 PE=4 SV=1	LOC100642541	50.788	9.5	4	4	4
A0A6P3U8V5	LOW QUALITY PROTEIN: G patch domain-containing protein 4 OS=Bombus terrestris OX=30195 GN=LOC100648181 PE=4 SV=1	LOC100648181	81.811	2	1	1	1
A0A6P3UCE2	histone-lysine N-methyltransferase 2C isoform X11 OS=Bombus terrestris OX=30195 GN=LOC100646364 PE=4 SV=1	LOC100646364	609.8	0.6	2	2	4	1.044	1.034	1.034	0.91	0.825	0.913	1.205	1.044	1.176	0.851	0.00824317	0.773	0.00981127	1.101	0.102037
A0A6P3D6H3	myelin P2 protein isoform X1 OS=Bombus terrestris OX=30195 GN=LOC100644162 PE=4 SV=1	LOC100644162	15.026	56.4	7	2	34	1.5	1.873	1.551	0.697	0.703	0.708	0.78	0.667	0.688	0.428	0.000261129	0.987	0.838829	0.434	0.000582176
A0A6P3DLC2	rab GDP dissociation inhibitor beta OS=Bombus terrestris OX=30195 GN=LOC100643833 PE=4 SV=1	LOC100643833	49.762	64.9	23	23	61	1.19	1.186	1.101	0.842	0.896	0.869	0.99	1.08	1.004	0.75	0.000757207	0.848	0.00711051	0.884	0.0291149
A0A6P5IE21	LOW QUALITY PROTEIN: STAM-binding protein OS=Bombus terrestris OX=30195 GN=LOC100645578 PE=4 SV=1	LOC100645578	46.88	2.7	2	2	2
A0A6P3U411	pre-mRNA-splicing regulator female-lethal(2)D isoform X2 OS=Bombus terrestris OX=30195 GN=LOC100648687 PE=4 SV=1	LOC100648687	45.533	3.8	1	1	1
A0A6P3D8K4	THO complex subunit 6 homolog OS=Bombus terrestris OX=30195 GN=LOC100642481 PE=4 SV=1	LOC100642481	37.065	7.3	2	2	2
A0A6P3D560	BLOC-1-related complex subunit 8 homolog OS=Bombus terrestris OX=30195 GN=LOC100650948 PE=4 SV=1	LOC100650948	19.648	5.3	1	1	1	1.702	2.827	2.549	0.225	0.299	0.542	0.245	0.414	0.359	0.151	0.00301319	1.047	0.998874	0.144	0.000916155
A0A6P3D8U4	flavin reductase (NADPH) OS=Bombus terrestris OX=30195 GN=LOC100646178 PE=4 SV=1	LOC100646178	22.192	37.3	6	6	19	1.038	1.083	1.015	1.014	0.901	0.958	1.032	0.94	1.068	0.916	0.0863826	0.945	0.333632	0.969	0.492401
A0A6P3UBC2	RWD domain-containing protein 1 OS=Bombus terrestris OX=30195 GN=LOC100643424 PE=4 SV=1	LOC100643424	27.913	3.3	1	1	1	0.637	0.561	0.588	1.117	1.253	0.929	1.354	1.386	1.347	1.847	0.00303433	0.807	0.0646406	2.288	2.64108e-05
A0A6P3TRS7	CHK domain-containing protein(predicted) OS=Bombus terrestris OX=30195 GN=LOC100644058 PE=4 SV=1	LOC100644058	47.422	40.2	15	15	23	0.707	0.688	0.561	1.39	1.543	1.164	1.143	0.92	1.028	2.095	0.00256907	1.325	0.0542151	1.58	0.00883843
A0A6P5IHV2	neuropathy target esterase sws isoform X4 OS=Bombus terrestris OX=30195 GN=LOC100643112 PE=4 SV=1	LOC100643112	147.25	5.5	5	5	6	0.825	1.048	0.948	0.86	1.253	1.134	1.056	1.026	1.018	1.151	0.371015	1.047	0.777734	1.099	0.23174
A0A6P3DMR0	putative hydroxypyruvate isomerase OS=Bombus terrestris OX=30195 GN=LOC100645472 PE=4 SV=1	LOC100645472	29.595	65	14	14	26	0.994	1.121	1.138	1.122	0.999	1.014	0.924	0.822	0.901	0.964	0.551862	1.184	0.0293646	0.814	0.0209262
A0A6P3DJZ9	ATP synthase subunit e, mitochondrial OS=Bombus terrestris OX=30195 GN=LOC100642821 PE=4 SV=1	LOC100642821	9.6772	41.7	4	4	28	1.055	1.108	0.977	0.821	0.747	0.662	1.357	1.146	1.249	0.71	0.00883372	0.594	0.00273966	1.195	0.0440309
A0A6P3U0X5	LOW QUALITY PROTEIN: protein FAN OS=Bombus terrestris OX=30195 GN=LOC100645592 PE=4 SV=1	LOC100645592	103.27	3.1	3	3	3	0.773	0.793	0.795	1.227	1.171	1.283	1.071	0.967	1.067	1.559	9.09433e-05	1.186	0.0160603	1.315	0.00140092
A0A6P3TZT5	LOW QUALITY PROTEIN: SAFB-like transcription modulator OS=Bombus terrestris OX=30195 GN=LOC100649254 PE=4 SV=1	LOC100649254	101.67	14.8	11	11	16	0.992	0.935	0.921	1.206	0.96	1.3	0.985	0.88	0.911	1.217	0.11483	1.249	0.0911219	0.975	0.551045
A0A6P3D8Y8	60S ribosomal protein L37a OS=Bombus terrestris OX=30195 GN=LOC100644920 PE=4 SV=1	LOC100644920	10.325	28.3	3	3	4	0.939	0.795	0.925	0.966	1.146	0.793	0.981	1.351	1.293	1.093	0.537908	0.801	0.201744	1.363	0.0557042
A0A6P5IBP2	Mab-21 domain-containing protein(predicted) OS=Bombus terrestris OX=30195 GN=LOC105666401 PE=4 SV=1	LOC105666401	113.62	3.7	4	4	6	0.745	0.622	0.671	1.307	1.628	1.206	0.868	1.13	1.002	2.032	0.00247434	1.38	0.0530967	1.472	0.0142758
A0A6P3UBL4	protein phosphatase PP2A 55 kDa regulatory subunit isoform X4 OS=Bombus terrestris OX=30195 GN=LOC100645140 PE=4 SV=1	LOC100645140	50.852	10.2	3	3	3	0.97	1.014	0.947	1.031	0.985	1.135	1.114	0.941	1.03	1.075	0.200028	1.021	0.751495	1.053	0.403125
A0A6P3DLB4	Tudor domain-containing protein 1 (Fragment)(predicted) OS=Bombus terrestris OX=30195 GN=LOC100647120 PE=4 SV=1	LOC100647120	132.4	17.1	16	14	17	0.632	0.564	0.698	1.329	1.466	1.708	0.894	0.757	0.802	2.378	0.000825532	1.836	0.00233166	1.295	0.0296528
A0A6P3DCR4	sorting nexin-8 isoform X2 OS=Bombus terrestris OX=30195 GN=LOC100648645 PE=4 SV=1	LOC100648645	58.447	7.4	4	4	4	0.984	1.022	0.832	1.15	1.194	1.082	1.002	1.032	0.85	1.207	0.0509886	1.188	0.0589294	1.016	0.860088
A0A6P3UI19	dynein heavy chain 5, axonemal isoform X2 OS=Bombus terrestris OX=30195 GN=LOC100648383 PE=4 SV=1	LOC100648383	67.149	1.7	1	1	4	1.074	0.952	1.071	0.826	0.885	0.948	1.253	1.088	1.084	0.859	0.0533816	0.776	0.0152859	1.106	0.182778
A0A6P3U6X2	protein lethal(2)essential for life OS=Bombus terrestris OX=30195 GN=LOC105666325 PE=4 SV=1	LOC105666325	26.018	46.2	11	11	25	1.046	1.108	0.885	1.186	0.907	1.005	0.962	1.064	0.97	1.019	0.873318	1.034	0.754019	0.986	0.891665
A0A6P5HWJ5	U6 snRNA-associated Sm-like protein LSm4 OS=Bombus terrestris OX=30195 GN=LOC100651490 PE=4 SV=1	LOC100651490	17.254	18.8	3	3	6	0.955	0.9	0.812	1.12	1.085	1.207	1.071	1.049	0.984	1.279	0.0121837	1.099	0.0809741	1.164	0.0464283
A0A6P3UIS9	lactoylglutathione lyase isoform X3 OS=Bombus terrestris OX=30195 GN=LOC105667111 PE=4 SV=1	LOC105667111	21.101	77.6	15	15	60	0.907	1.012	1.023	1.076	0.998	1.023	1.046	0.943	1.084	1.053	0.303694	1.008	0.85811	1.045	0.48826
A0A6P3UD53	Nudix hydrolase domain-containing protein(predicted) OS=Bombus terrestris OX=30195 GN=LOC100650666 PE=4 SV=1	LOC100650666	37.21	26.3	7	7	13	0.902	0.964	0.903	1.02	1.05	0.991	1.128	1.033	1.061	1.105	0.0219611	0.95	0.175481	1.164	0.0113256
A0A6P3TUK4	Neurabin-1(predicted) OS=Bombus terrestris OX=30195 GN=LOC100646066 PE=4 SV=1	LOC100646066	222.5	0.5	1	1	2	0.722	0.593	0.821	1.304	1.325	1.386	1.044	0.939	0.993	1.88	0.00267235	1.349	0.00109034	1.393	0.0269093
A0A6P3U170	synaptic vesicle glycoprotein 2A isoform X1 OS=Bombus terrestris OX=30195 GN=LOC100645837 PE=4 SV=1	LOC100645837	61.08	6.5	2	2	4	0.77	0.776	0.762	1.272	1.106	1.387	0.871	1.087	1.045	1.631	0.00184231	1.254	0.0755309	1.301	0.0194327
A0A6P3UB89	Glutathione S-transferase 1(predicted) OS=Bombus terrestris OX=30195 GN=LOC100646009 PE=4 SV=1	LOC100646009	49.293	35.9	12	12	66	1.246	1.572	1.28	0.884	0.753	0.901	0.825	0.884	0.734	0.619	0.00681992	1.039	0.655059	0.596	0.00486929
A0A6P3U836	DNA-directed RNA polymerases I and III subunit RPAC1 OS=Bombus terrestris OX=30195 GN=LOC100649590 PE=4 SV=1	LOC100649590	39.914	24.8	8	8	12	0.925	0.843	0.964	1.1	1.114	1.078	1.08	1.019	1.007	1.205	0.00998208	1.06	0.0685428	1.137	0.0457276
A0A6P3DIB3	FAD synthase OS=Bombus terrestris OX=30195 GN=LOC100650624 PE=4 SV=1	LOC100650624	54.224	33.7	13	13	17	1.077	1.055	1.006	0.915	0.982	0.935	1.043	1.046	0.996	0.902	0.0242023	0.918	0.0308675	0.983	0.546936
A0A6P5IE72	transferrin isoform X3 OS=Bombus terrestris OX=30195 GN=LOC100652058 PE=4 SV=1	LOC100652058	67.573	7.2	3	3	3	1.07	1.212	1.067	1.136	0.809	1.062	0.944	0.921	0.935	0.898	0.357334	1.074	0.589379	0.836	0.0141465
A0A6P5I7L3	LOW QUALITY PROTEIN: fatty acyl-CoA reductase 1-like OS=Bombus terrestris OX=30195 GN=LOC100646729 PE=4 SV=1	LOC100646729	36.36	11.6	4	1	6	1.061	1.517	0.936	0.695	0.862	0.645	0.919	1.474	1.094	0.627	0.054814	0.631	0.0514775	0.992	0.979422
A0A6P3UHN9	LOW QUALITY PROTEIN: peregrin OS=Bombus terrestris OX=30195 GN=LOC100646692 PE=4 SV=1	LOC100646692	101.01	2.2	1	1	1
A0A6P5I4H9	SBF2 domain-containing protein (Fragment)(predicted) OS=Bombus terrestris OX=30195 GN=LOC100644327 PE=4 SV=1	LOC100644327	51.788	3.9	1	1	1	0.815	0.575	0.721	1.186	1.104	1.308	1.355	0.866	1.236	1.704	0.00882615	1.041	0.721971	1.638	0.0464835
A0A6P3DAN8	protein arginine N-methyltransferase 5 OS=Bombus terrestris OX=30195 GN=LOC100650563 PE=4 SV=1	LOC100650563	70.944	13.3	8	8	10	0.844	0.962	0.856	1.22	1.248	1.156	0.906	0.978	0.931	1.361	0.00280725	1.287	0.00137344	1.057	0.292115
A0A6P3UGJ3	CID domain-containing protein(predicted) OS=Bombus terrestris OX=30195 GN=LOC100651069 PE=4 SV=1	LOC100651069	210.56	1.6	3	3	3
A0A6P3UAX6	26S proteasome non-ATPase regulatory subunit 12 OS=Bombus terrestris OX=30195 GN=LOC100644621 PE=4 SV=1	LOC100644621	50.379	33.5	13	13	23	1.072	0.934	1.013	0.958	1.19	0.909	1.004	1.05	0.992	1.013	0.941491	1.004	0.972957	1.009	0.826465
A0A6P3DF91	eukaryotic peptide chain release factor GTP-binding subunit ERF3A OS=Bombus terrestris OX=30195 GN=LOC100647155 PE=4 SV=1	LOC100647155	65.811	28.7	14	14	22	1.01	0.986	1.017	1.107	1.076	1.035	1.002	0.994	0.963	1.068	0.0388042	1.088	0.0218573	0.982	0.302051
A0A6P3D3T1	sterol regulatory element-binding protein 1 OS=Bombus terrestris OX=30195 GN=LOC100652148 PE=4 SV=1	LOC100652148	115.03	1.5	2	2	2	0.859	0.692	0.708	0.952	1.294	1.231	0.993	1.303	1.138	1.539	0.0218736	1.013	0.940332	1.52	0.0160345
A0A6P3UF92	transmembrane emp24 domain-containing protein 7 OS=Bombus terrestris OX=30195 GN=LOC105666747 PE=4 SV=1	LOC105666747	23.409	22.8	4	4	5	0.756	0.967	0.946	1.406	1.204	1.187	0.894	0.859	0.901	1.423	0.0204439	1.431	0.00320152	0.994	0.998446
A0A6P3D8W0	39S ribosomal protein L46, mitochondrial OS=Bombus terrestris OX=30195 GN=LOC100648199 PE=4 SV=1	LOC100648199	31.986	30.3	8	8	13	1.348	1.476	1.409	0.866	0.821	0.84	0.872	0.817	0.75	0.597	7.10447e-05	1.036	0.467801	0.576	0.000408579
A0A6P3DB99	pregnancy zone protein OS=Bombus terrestris OX=30195 GN=LOC100644444 PE=4 SV=1	LOC100644444	197.38	7.2	10	10	11	0.927	1.014	1.048	0.947	1.012	1.136	0.983	1.13	0.919	1.035	0.632954	1.021	0.8037	1.014	0.875394
A0A6P3UIP0	Ubiquitin-conjugating enzyme E2 D2B(predicted) OS=Bombus terrestris OX=30195 GN=LOC100642558 PE=4 SV=1	LOC100642558	60.597	1.5	1	1	1
A0A6P3D687	ejaculatory bulb-specific protein 3 OS=Bombus terrestris OX=30195 GN=LOC100643514 PE=4 SV=1	LOC100643514	14.444	8	1	1	1	0.692	0.824	0.813	1.383	1.158	1.526	0.937	0.826	0.973	1.746	0.00487705	1.486	0.0143465	1.175	0.0967362
A0A6P3DEW0	methionine aminopeptidase 1 OS=Bombus terrestris OX=30195 GN=LOC100651218 PE=4 SV=1	LOC100651218	42.271	27.1	11	11	16	1.088	1.082	1.032	1.013	1.008	1.008	1.002	1.02	0.94	0.946	0.0305015	1.023	0.407546	0.925	0.0591859
A0A6P5HMR7	LOW QUALITY PROTEIN: neuroglian OS=Bombus terrestris OX=30195 GN=LOC100651562 PE=4 SV=1	LOC100651562	138.98	28.7	28	28	41	1.141	1.176	1.182	0.804	0.824	0.848	1.022	1.069	0.998	0.708	5.27621e-05	0.802	0.000954431	0.883	0.00554678
A0A6P3TUC4	TSC22 domain family protein 1 isoform X5 OS=Bombus terrestris OX=30195 GN=LOC100651044 PE=4 SV=1	LOC100651044	71.267	3.4	2	2	2	1.215	1.177	1.317	0.77	0.91	0.871	0.598	1.324	0.979	0.688	0.00335477	0.879	0.753578	0.782	0.274736
A0A6P5IFX6	LOW QUALITY PROTEIN: alanine--tRNA ligase, mitochondrial OS=Bombus terrestris OX=30195 GN=LOC100650828 PE=4 SV=1	LOC100650828	101.52	8.2	6	6	6	1.242	1.082	1.058	0.807	0.856	0.839	1.182	1.108	1.057	0.74	0.00486338	0.748	0.00138768	0.99	0.888619
A0A6P3DNE4	calpain-7 OS=Bombus terrestris OX=30195 GN=LOC100647560 PE=4 SV=1	LOC100647560	94.748	4.5	4	4	4	0.983	1.074	0.982	1.072	1.009	1.066	0.963	0.966	1.004	1.036	0.373632	1.073	0.0404871	0.965	0.3456
A0A6P3D7Q5	cytochrome c OS=Bombus terrestris OX=30195 GN=LOC100648549 PE=4 SV=1	LOC100648549	11.838	85.2	12	12	103	1.006	0.94	1	0.921	0.974	0.877	1.185	1.088	1.2	0.941	0.175178	0.798	0.00643195	1.179	0.0120802
A0A6P3DBF7	dihydrolipoyllysine-residue succinyltransferase component of 2-oxoglutarate dehydrogenase complex, mitochondrial OS=Bombus terrestris OX=30195 GN=LOC100651798 PE=4 SV=1	LOC100651798	52.297	33.5	16	16	94	0.987	1.038	1.036	0.958	0.9	0.91	1.145	1.02	1.127	0.904	0.0164651	0.841	0.0136087	1.075	0.145551
A0A6P3DIB9	protein asunder homolog OS=Bombus terrestris OX=30195 GN=LOC100650255 PE=4 SV=1	LOC100650255	75.484	7.7	4	4	5	1.268	0.886	0.778	0.985	0.99	1.276	1.043	0.956	0.919	1.109	0.524905	1.114	0.335677	0.995	0.921812
A0A6P5I5M5	phosphate carrier protein, mitochondrial isoform X2 OS=Bombus terrestris OX=30195 GN=LOC100651023 PE=4 SV=1	LOC100651023	32.868	40.2	15	15	80	0.982	0.975	1.028	0.928	0.882	0.85	1.172	1.154	1.171	0.891	0.0189838	0.761	0.000453221	1.172	0.000791273
A0A6P3U3B9	Round spermatid basic protein 1-like protein (Fragment)(predicted) OS=Bombus terrestris OX=30195 GN=LOC100648288 PE=4 SV=1	LOC100648288	147.7	0.9	1	1	1	0.938	0.931	0.9	1.203	1.276	1.158	0.868	0.866	0.999	1.313	0.000925218	1.331	0.00643112	0.987	0.771698
A0A6P3D6K8	LOW QUALITY PROTEIN: DNA topoisomerase 2-binding protein 1 OS=Bombus terrestris OX=30195 GN=LOC100648275 PE=4 SV=1	LOC100648275	145.44	3.6	4	4	5	1.028	1.019	1.042	0.914	0.914	0.95	1.191	1.056	1.098	0.899	0.00180883	0.83	0.00806153	1.083	0.0951613
A0A6P3DCA2	uridine-cytidine kinase-like 1 OS=Bombus terrestris OX=30195 GN=LOC100642853 PE=4 SV=1	LOC100642853	63.379	12.9	5	5	5	1.117	0.933	0.979	0.852	0.957	0.959	0.97	1.045	0.946	0.914	0.253229	0.935	0.239116	0.978	0.753801
A0A6P5IFA9	SoHo domain-containing protein(predicted) OS=Bombus terrestris OX=30195 GN=LOC100646444 PE=4 SV=1	LOC100646444	27.988	19.5	5	3	8	1.793	1.763	1.804	0.803	0.474	0.915	0.575	0.596	0.497	0.409	0.00978794	1.314	0.316753	0.311	3.09122e-05
A0A6P3D754	BZIP domain-containing protein(predicted) OS=Bombus terrestris OX=30195 GN=LOC100651634 PE=4 SV=1	LOC100651634	64.881	1.5	1	1	1	1.024	1.061	1.069	0.924	0.987	1.045	1.063	1.006	0.983	0.937	0.157362	0.969	0.484405	0.968	0.281552
A0A6P3UF55	tubulin-specific chaperone A isoform X2 OS=Bombus terrestris OX=30195 GN=LOC100648920 PE=4 SV=1	LOC100648920	13.884	48.3	7	7	11	0.869	0.93	0.824	1.186	1.152	1.216	0.938	0.899	0.982	1.355	0.00135771	1.261	0.00148521	1.075	0.168865
A0A6P3D7A6	Putative aminoacyl tRNA synthase complex-interacting multifunctional protein 2(predicted) OS=Bombus terrestris OX=30195 GN=LOC100646897 PE=4 SV=1	LOC100646897	35.404	25.4	7	7	9	1.116	1.172	1.084	1.022	1.003	1.034	0.896	1	0.862	0.907	0.0165655	1.109	0.0805801	0.818	0.0154491
A0A6P3UH75	stromal cell-derived factor 2-like protein 1 OS=Bombus terrestris OX=30195 GN=LOC100648585 PE=4 SV=1	LOC100648585	24.749	57	11	11	23	0.765	0.907	0.798	1.422	1.389	1.463	0.742	0.728	0.783	1.73	0.00049655	1.897	1.73043e-05	0.912	0.181917
A0A6P3DG43	Putative gustatory receptor candidate 59(predicted) OS=Bombus terrestris OX=30195 GN=LOC100648447 PE=4 SV=1	LOC100648447	31.773	7.1	2	2	3	1.356	1.398	1.234	1.232	0.703	1.054	0.772	0.7	0.69	0.749	0.14114	1.383	0.155625	0.542	0.000287556
A0A6P3TWA4	oxidation resistance protein 1 isoform X3 OS=Bombus terrestris OX=30195 GN=LOC100646293 PE=4 SV=1	LOC100646293	130.29	21.6	18	1	27
A0A6P3DCH5	60S ribosomal protein L17 OS=Bombus terrestris OX=30195 GN=LOC100649851 PE=4 SV=1	LOC100649851	21.333	15.1	3	3	6	0.92	0.868	0.921	1.14	1.382	1.016	0.898	0.928	0.915	1.306	0.0477254	1.291	0.0519569	1.012	0.609844
A0A6P3D885	serine/threonine-protein kinase unc-51 OS=Bombus terrestris OX=30195 GN=LOC100644361 PE=4 SV=1	LOC100644361	82.305	2	2	2	2	1.02	1.029	1.035	1.01	0.987	1.177	0.923	1.035	0.939	1.029	0.667123	1.096	0.245115	0.939	0.150175
A0A6P3DPP4	alcohol dehydrogenase OS=Bombus terrestris OX=30195 GN=LOC100652147 PE=4 SV=1	LOC100652147	13.877	72.8	7	5	19	1.206	1.471	1.032	0.986	0.953	0.91	0.813	0.914	0.863	0.768	0.0733197	1.1	0.079561	0.698	0.0317364
A0A6P3DDW0	60S acidic ribosomal protein P0 OS=Bombus terrestris OX=30195 GN=LOC100649541 PE=4 SV=1	LOC100649541	34.305	43.8	10	10	25	0.864	0.951	0.9	1.31	1.168	1.3	0.906	0.874	0.845	1.392	0.00205379	1.439	0.000997342	0.967	0.386292
A0A6P3D8H4	S-methyl-5'-thioadenosine phosphorylase OS=Bombus terrestris OX=30195 GN=LOC100645191 PE=4 SV=1	LOC100645191	31.48	42.1	9	9	11	0.943	0.926	0.882	1.148	1.184	1.208	0.921	0.918	0.944	1.287	0.000530441	1.272	0.000153293	1.012	0.614996
A0A6P3UH27	protein-associating with the carboxyl-terminal domain of ezrin OS=Bombus terrestris OX=30195 GN=LOC100650587 PE=4 SV=1	LOC100650587	72.297	7.9	4	3	3	0.958	1.137	0.908	0.941	0.865	1.226	1.252	0.95	0.947	1.01	0.982123	0.963	0.787488	1.049	0.724818
A0A6P3DIP9	U6 snRNA-associated Sm-like protein LSm3 OS=Bombus terrestris OX=30195 GN=LOC100644665 PE=4 SV=1	LOC100644665	11.946	19.4	2	2	4	0.772	0.967	0.821	1.186	1.148	1.321	0.978	0.909	1.05	1.428	0.0106952	1.244	0.0212313	1.147	0.150757
A0A6P3UHY7	dipeptidyl peptidase 9 OS=Bombus terrestris OX=30195 GN=LOC100643676 PE=4 SV=1	LOC100643676	96.894	3.7	2	2	2	1.231	1.201	1.126	0.929	0.832	0.989	0.926	0.972	0.963	0.773	0.0104661	0.961	0.471008	0.804	0.00203001
A0A6P3U7F9	LOW QUALITY PROTEIN: protein msta OS=Bombus terrestris OX=30195 GN=LOC100649705 PE=4 SV=1	LOC100649705	59.867	6.3	3	3	3
A0A6P3DHJ4	TATA element modulatory factor isoform X2 OS=Bombus terrestris OX=30195 GN=LOC100646801 PE=4 SV=1	LOC100646801	154.02	4.4	5	5	6	1.022	1.137	0.998	1.166	0.922	1.306	0.895	0.867	0.834	1.075	0.5937	1.307	0.0689764	0.822	0.012431
A0A6P3TZ29	mitochondrial fission regulator 2 isoform X3 OS=Bombus terrestris OX=30195 GN=LOC100642794 PE=4 SV=1	LOC100642794	26.299	8.5	2	2	3
A0A6P3TYY2	Chitin-binding type-2 domain-containing protein(predicted) OS=Bombus terrestris OX=30195 GN=LOC100651928 PE=4 SV=1	LOC100651928	60.51	4.7	2	2	2	1.355	1.07	1.175	0.716	1.044	0.819	1.096	1.221	0.666	0.716	0.0585062	0.865	0.594673	0.829	0.338635
A0A6P3D7T2	26S proteasome non-ATPase regulatory subunit 5 OS=Bombus terrestris OX=30195 GN=LOC100645186 PE=4 SV=1	LOC100645186	56.738	33.3	13	13	23	1.177	1.07	1.147	0.861	0.954	0.851	1.002	1.045	0.953	0.786	0.00631415	0.889	0.0578441	0.884	0.0340838
A0A6P3TZY6	poly(A)-specific ribonuclease PARN isoform X4 OS=Bombus terrestris OX=30195 GN=LOC100651998 PE=4 SV=1	LOC100651998	63.219	6.2	2	2	2	1.125	1.278	1.081	0.882	0.869	0.834	1.158	1.039	0.91	0.742	0.00509617	0.832	0.0665626	0.892	0.246306
A0A6P3DAR3	4-aminobutyrate aminotransferase, mitochondrial OS=Bombus terrestris OX=30195 GN=LOC100648639 PE=4 SV=1	LOC100648639	56.485	49.8	20	20	29	0.925	1.006	1.083	1.051	1.141	1.074	0.971	1.036	0.906	1.084	0.189388	1.121	0.0658131	0.966	0.605017
A0A6P5HR09	LOW QUALITY PROTEIN: titin OS=Bombus terrestris OX=30195 GN=LOC100643650 PE=4 SV=1	LOC100643650	1625.7	47.2	548	548	1363	1.019	0.716	0.892	0.908	0.995	0.93	1.174	1.186	1.254	1.078	0.468681	0.784	0.00204936	1.376	0.0349961
A0A6P3TTD6	cleavage stimulation factor subunit 2 isoform X2 OS=Bombus terrestris OX=30195 GN=LOC105666049 PE=4 SV=1	LOC105666049	47.229	18.3	7	7	8	0.884	0.983	0.926	1.448	1.096	1.341	0.825	0.795	0.849	1.391	0.0215624	1.574	0.00631807	0.884	0.0273768
A0A6P3U5X2	phosphoinositide 3-kinase regulatory subunit 4 OS=Bombus terrestris OX=30195 GN=LOC100649679 PE=4 SV=1	LOC100649679	160.82	3.3	4	4	4	1.142	0.9	1.416	0.971	0.93	1.06	0.941	0.899	0.877	0.856	0.363837	1.09	0.123694	0.786	0.165305
A0A6P3DDV5	cysteine and histidine-rich protein 1 homolog OS=Bombus terrestris OX=30195 GN=LOC100647659 PE=4 SV=1	LOC100647659	47.304	22.1	7	7	11	1.14	1.025	1.29	0.909	1.015	1.017	0.923	0.866	0.882	0.851	0.106459	1.101	0.0840745	0.773	0.0214625
A0A6P3U4Y3	superkiller viralicidic activity 2-like 2 OS=Bombus terrestris OX=30195 GN=LOC100649317 PE=4 SV=1	LOC100649317	116.69	6.3	6	6	6	0.835	0.813	0.875	1.076	1.21	1.017	1.152	1.159	1.016	1.309	0.00855983	0.993	0.909689	1.319	0.00457752
A0A6P3D6K1	bicaudal D-related protein homolog OS=Bombus terrestris OX=30195 GN=LOC100650109 PE=4 SV=1	LOC100650109	63.434	3.8	1	1	2	0.621	0.531	0.573	1.514	1.396	1.806	0.934	0.909	0.829	2.734	0.000346015	1.765	0.00258523	1.549	0.00162577
A0A6P3UL38	Lysosomal alpha-mannosidase(predicted) OS=Bombus terrestris OX=30195 GN=LOC100651154 PE=4 SV=1	LOC100651154	85.386	49.5	28	4	48	1.246	1.62	1.354	0.738	0.793	1.604	0.635	0.595	0.575	0.743	0.241755	1.737	0.122079	0.428	0.000520335
A0A6P3DIH9	hemK methyltransferase family member 1 OS=Bombus terrestris OX=30195 GN=LOC100652327 PE=4 SV=1	LOC100652327	39.194	26	7	7	11	1.07	1.13	1.083	0.859	0.839	0.764	1.217	1.226	1.114	0.75	0.00184986	0.692	0.0014566	1.083	0.085256
A0A6P3DL62	CD63 antigen OS=Bombus terrestris OX=30195 GN=LOC100649904 PE=4 SV=1	LOC100649904	26.679	12.8	3	3	3
A0A6P3DKC2	40S ribosomal protein SA OS=Bombus terrestris OX=30195 GN=LOC100650377 PE=4 SV=1	LOC100650377	33.752	32.7	7	7	15	1.053	1.18	1.064	1.106	0.95	1.072	0.865	0.973	0.894	0.949	0.415945	1.145	0.0816711	0.829	0.020452
A0A6P3UC37	anaphase-promoting complex subunit 1 OS=Bombus terrestris OX=30195 GN=LOC100643302 PE=4 SV=1	LOC100643302	227.56	1.5	3	3	3	1.013	1.012	0.905	1.218	1.057	1.316	0.808	0.88	0.935	1.226	0.0539595	1.369	0.0154004	0.895	0.120729
A0A6P3UBY0	putative pre-mRNA-splicing factor ATP-dependent RNA helicase PRP1 OS=Bombus terrestris OX=30195 GN=LOC100643219 PE=4 SV=1	LOC100643219	81.783	16.2	9	9	9	0.886	0.962	0.906	0.938	1.028	0.904	1.266	1.079	1.076	1.042	0.424166	0.839	0.057524	1.242	0.022151
A0A6P3UEM5	ubiquitin-fold modifier-conjugating enzyme 1 OS=Bombus terrestris OX=30195 GN=LOC100644704 PE=4 SV=1	LOC100644704	19.72	15.3	3	3	4	0.659	0.743	0.71	1.595	1.46	1.527	0.867	0.654	0.889	2.17	5.72433e-05	1.901	0.00305264	1.141	0.301334
A0A6P3D5L4	LOW QUALITY PROTEIN: CWF19-like protein 1 OS=Bombus terrestris OX=30195 GN=LOC100648734 PE=4 SV=1	LOC100648734	60.348	7.2	4	4	5	0.958	0.937	0.968	1.209	1.191	1.159	0.985	0.884	0.843	1.243	0.000155331	1.312	0.00456305	0.947	0.298067
A0A6P5I051	RING finger protein 157 isoform X3 OS=Bombus terrestris OX=30195 GN=LOC100646900 PE=4 SV=1	LOC100646900	57.822	6.1	3	3	3	1.472	1.245	1.027	0.84	0.844	0.849	0.72	1.103	1.082	0.677	0.0217258	0.872	0.441745	0.776	0.206803
A0A6P3TYD5	laminin subunit alpha-2 isoform X3 OS=Bombus terrestris OX=30195 GN=LOC100649561 PE=4 SV=1	LOC100649561	346.92	3.6	9	9	9	1.042	0.901	1.064	1.056	1.034	1.189	1.035	0.872	0.888	1.09	0.268249	1.173	0.082	0.929	0.385412
A0A6P3D805	39S ribosomal protein L15, mitochondrial OS=Bombus terrestris OX=30195 GN=LOC100647138 PE=4 SV=1	LOC100647138	34.346	30	7	7	8	0.986	1.167	1.039	1.072	0.906	1.119	0.891	0.873	0.878	0.97	0.716217	1.172	0.0749407	0.828	0.020471
A0A6P3TRJ9	PC4 and SFRS1-interacting protein isoform X2 OS=Bombus terrestris OX=30195 GN=LOC100647250 PE=4 SV=1	LOC100647250	61.227	15.5	7	7	9	0.906	0.861	0.916	1.071	1.13	1.102	1.053	1.082	1.022	1.231	0.00106725	1.046	0.116043	1.177	0.0029604
A0A6P3DFZ8	cAMP-dependent protein kinase catalytic subunit PRKX isoform X1 OS=Bombus terrestris OX=30195 GN=LOC100652247 PE=4 SV=1	LOC100652247	37.912	15.7	5	5	6	1.094	0.961	1.002	0.945	0.777	0.813	1.308	1.006	1.216	0.829	0.0547493	0.718	0.0285526	1.155	0.184777
A0A6P3D5X0	programmed cell death protein 6 isoform X1 OS=Bombus terrestris OX=30195 GN=LOC100648157 PE=4 SV=1	LOC100648157	22.02	60	10	1	17	0.9	0.996	1.048	1.001	1.197	1.264	0.927	0.894	0.924	1.176	0.129153	1.261	0.0334174	0.932	0.214451
A0A6P3DDI8	DTW domain-containing protein 2 OS=Bombus terrestris OX=30195 GN=LOC100642727 PE=4 SV=1	LOC100642727	28.107	5.2	1	1	1
A0A6P3U974	phospholipase A2-like OS=Bombus terrestris OX=30195 GN=LOC105666408 PE=4 SV=1	LOC105666408	20.76	57.2	10	10	59	0.592	0.885	1.066	1.01	1.796	1.233	0.993	0.82	0.745	1.588	0.128671	1.579	0.0825028	1.006	0.893397
A0A6P3U9K1	LOW QUALITY PROTEIN: heterogeneous nuclear ribonucleoprotein U OS=Bombus terrestris OX=30195 GN=LOC100648030 PE=4 SV=1	LOC100648030	120.94	13.6	12	12	12	0.903	0.809	0.874	1.165	1.166	1.052	1.09	1.047	1.072	1.308	0.0047161	1.054	0.224671	1.241	0.00331959
A0A6P3DA74	protein UXT homolog OS=Bombus terrestris OX=30195 GN=LOC100645558 PE=4 SV=1	LOC100645558	16.442	11.8	2	2	2	1.148	1.17	1.068	1.016	0.941	0.976	1.01	0.97	0.859	0.866	0.0156779	1.033	0.554755	0.838	0.0337824
A0A6P3UIZ6	general vesicular transport factor p115 isoform X2 OS=Bombus terrestris OX=30195 GN=LOC100649048 PE=4 SV=1	LOC100649048	91.327	9.7	8	8	9	0.879	0.805	0.84	1.119	1.311	1.149	1.061	1.069	0.94	1.418	0.00324764	1.166	0.0764499	1.216	0.016247
A0A6P3UFZ2	T-box transcription factor TBX1(predicted) OS=Bombus terrestris OX=30195 GN=LOC100645781 PE=4 SV=1	LOC100645781	49.472	15.9	5	5	6	0.61	0.548	0.652	1.564	1.662	1.791	0.76	0.71	0.793	2.772	9.05218e-05	2.217	9.64787e-05	1.25	0.0199723
A0A6P3DEY4	LOW QUALITY PROTEIN: anamorsin homolog OS=Bombus terrestris OX=30195 GN=LOC100650245 PE=4 SV=1	LOC100650245	30.476	24.3	6	6	10	0.933	1.015	0.966	1.003	1.192	1.11	0.942	1.068	0.947	1.134	0.0900955	1.118	0.163054	1.015	0.790643
A0A6P3DI82	nuclear transcription factor Y subunit gamma OS=Bombus terrestris OX=30195 GN=LOC100649074 PE=4 SV=1	LOC100649074	35.68	6.2	2	2	2	0.855	0.856	0.944	1.229	1.06	1.275	1.011	0.912	1.001	1.342	0.0110016	1.219	0.039945	1.101	0.106037
A0A6P3U337	LOW QUALITY PROTEIN: 26S proteasome non-ATPase regulatory subunit 1 OS=Bombus terrestris OX=30195 GN=LOC100645205 PE=4 SV=1	LOC100645205	111.88	41.7	33	32	55	1.042	0.898	0.945	1.024	1.146	0.978	1.042	1.03	0.998	1.091	0.247188	1.025	0.661888	1.064	0.232847
A0A6P3D873	actin-related protein 2/3 complex subunit 3 OS=Bombus terrestris OX=30195 GN=LOC100649133 PE=4 SV=1	LOC100649133	20.216	30.5	5	5	8	1.033	1.063	1.05	1.047	0.992	0.935	1.04	1.007	0.988	0.945	0.164818	0.98	0.587892	0.965	0.102699
[truncated: 2,903 more rows]
