# Supplementary material for: Integrative Proteomic and Phosphoproteomic Analyses Revealed Complex Mechanisms Underlying Reproductive Diapause in Bombus terrestris Queens
Source: Insects. 2022 Sep 23;13(10):862. doi: 10.3390/insects13100862 (PMC9604461; doi:10.3390/insects13100862)
Supplement: Supplementary file 1 [file insects-13-00862-s001.zip › insects-1876268-supplementary/insects-1876268-proofed-supplementary/Table S4.xlsx]

## Sheet: Sheet1
Table S4: Phosphorylation sites identified in the phosphoproteome
Protein accession	Position	Amino acid	Protein description	Gene name	Localization probability	PEP	Score	Charge	Modified sequence	Mass error [ppm]	MS/MS Count	D1	D2	D3	FPD1	FPD2	FPD3	PD1	PD2	PD3	FPD/D Ratio	FPD/D P value	FPD/PD Ratio	FPD/PD P value	PD/D Ratio	PD/D P value
A0A6P3D3Q5	270	S	LOW QUALITY PROTEIN: ankyrin repeat domain-containing protein 13C OS=Bombus terrestris OX=30195 GN=LOC100642790 PE=4 SV=1	LOC100642790	1	8.83349e-07	127.17	2	EHLS(1)EEDLQK	-0.57216	2	0.73	0.706	0.85	1.45	1.403	1.084	1.184	0.904	1.189	1.722	0.0076188	1.201	0.22889	1.434	0.0294423
A0A6P3D3R3	58	S	microfibrillar-associated protein 1 OS=Bombus terrestris OX=30195 GN=LOC100645110 PE=4 SV=1	LOC100645110	0.986647	0.000774867	64.806	4	RPDY(0.03)APAAS(0.987)S(0.988)EEES(0.995)EEEDFLER	-0.64234	2
A0A6P3D3R3	59	S	microfibrillar-associated protein 1 OS=Bombus terrestris OX=30195 GN=LOC100645110 PE=4 SV=1	LOC100645110	0.987792	0.00406695	49.187	4	RPDY(0.03)APAAS(0.987)S(0.988)EEES(0.995)EEEDFLER	-0.64234	1
A0A6P3D3R3	63	S	microfibrillar-associated protein 1 OS=Bombus terrestris OX=30195 GN=LOC100645110 PE=4 SV=1	LOC100645110	0.999977	0.000774867	64.806	3	RPDYAPAAS(0.819)S(0.181)EEES(1)EEEDFLER	0.5892	2
A0A6P3D403	125	S	delta-1-pyrroline-5-carboxylate synthase isoform X2 OS=Bombus terrestris OX=30195 GN=LOC100644951 PE=4 SV=1	LOC100644951	0.999523	7.47463e-05	101.89	3	ETLS(1)PGGHMR	-0.15536	6	1.838	1.63	1.403	0.555	0.572	0.575	0.758	0.784	0.705	0.349	0.000187352	0.757	0.00113144	0.461	0.000797974
A0A6P3D403	62	S	delta-1-pyrroline-5-carboxylate synthase isoform X2 OS=Bombus terrestris OX=30195 GN=LOC100644951 PE=4 SV=1	LOC100644951	0.999991	0.00180352	92.538	2	LGS(1)AVITR	0.092828	2	0.786	0.795	0.756	1.354	1.65	1.072	1.03	1.056	1.006	1.744	0.0125516	1.318	0.105792	1.323	0.000172543
A0A6P3D403	409	S	delta-1-pyrroline-5-carboxylate synthase isoform X2 OS=Bombus terrestris OX=30195 GN=LOC100644951 PE=4 SV=1	LOC100644951	0.98689	0.00698073	67.563	2	LS(0.987)LT(0.013)PAK	1.5328	1	0.874	1.048	1.036	1.208	1.153	0.873	0.963	1.154	1.034	1.093	0.51945	1.026	0.876948	1.065	0.463752
A0A6P3D403	768	S	delta-1-pyrroline-5-carboxylate synthase isoform X2 OS=Bombus terrestris OX=30195 GN=LOC100644951 PE=4 SV=1	LOC100644951	0.999993	3.80872e-05	86.944	2	VWLHQS(1)LPINESA	-0.94138	1
A0A6P3DG12	58	S	histone H3.3 OS=Bombus terrestris OX=30195 GN=LOC100644906 PE=4 SV=1	LOC100644906	0.974191	0.00389735	76.679	2	S(0.974)T(0.026)ELLIR	-0.28462	1	0.799	0.833	0.903	0.983	1.408	0.877	1.278	1.324	1.234	1.289	0.186404	0.852	0.27783	1.513	0.000549257
A0A6P3D422	50	S	probable methylthioribulose-1-phosphate dehydratase OS=Bombus terrestris OX=30195 GN=LOC100648848 PE=4 SV=1	LOC100648848	0.999974	0.000301227	96.067	3	IYIAPS(1)GVQK	0.35252	2	1.097	1.128	1.077	0.922	1.019	0.859	1.06	1.039	1.116	0.848	0.0311836	0.871	0.06005	0.974	0.344464
A0A6P3D422	2	S	probable methylthioribulose-1-phosphate dehydratase OS=Bombus terrestris OX=30195 GN=LOC100648848 PE=4 SV=1	LOC100648848	0.934425	1.62703e-14	100.55	3	S(0.934)S(0.066)DYSEYDKEHPR	-0.43962	1	1.117	1.307	1.021	0.941	1.017	1.011	0.807	0.884	1.095	0.862	0.132269	1.066	0.489537	0.809	0.136184
A0A6P5I7Q7	131	S	zinc finger protein OZF isoform X2 OS=Bombus terrestris OX=30195 GN=LOC100643874 PE=4 SV=1	LOC100643874	0.999853	1.10095e-11	132.76	3	RPDS(1)EHDQSLNIEER	0.50054	1	1.156	1.097	1.153	1.01	0.92	0.921	0.867	0.951	1.119	0.837	0.00720307	0.971	0.771699	0.862	0.1153
A0A6P5HXV0	366	S	protein-serine O-palmitoleoyltransferase porcupine isoform X2 OS=Bombus terrestris OX=30195 GN=LOC100648194 PE=4 SV=1	LOC100648194	1	0.0343885	41.399	2	Y(1)MLANIFDACVAS(1)K	-2.1261	1
A0A6P3D473	193	S	ubiquitin-like-conjugating enzyme ATG3 OS=Bombus terrestris OX=30195 GN=LOC100642312 PE=4 SV=1	LOC100642312	0.983256	0.00109463	61.602	4	KPANEKWES(0.983)FS(0.017)EGEIIHTR	-0.75828	1	0.848	0.821	0.827	0.895	1.589	1.199	1.075	1.196	1.112	1.476	0.0947408	1.089	0.745252	1.355	0.000775957
A0A6P3D474	123	S	60S ribosomal protein L18a OS=Bombus terrestris OX=30195 GN=LOC100648890 PE=4 SV=1	LOC100648890	1	0.00119654	86.898	3	AHS(1)IQIIK	0.19074	1
A0A6P3D480	4	S	Putative ubiquinone oxidoreductase ndufb6/b17 subunit(predicted) OS=Bombus terrestris OX=30195 GN=LOC100644354 PE=4 SV=1	LOC100644354	0.987766	2.35747e-05	71.349	2	AAS(0.988)PT(0.012)GGVK	2.8564	2	1.352	0.862	0.948	0.956	0.981	0.663	1.256	1.163	1.281	0.822	0.362174	0.703	0.047489	1.17	0.278242
A0A6P3D484	72	S	LOW QUALITY PROTEIN: FAS-associated factor 1 OS=Bombus terrestris OX=30195 GN=LOC100645550 PE=4 SV=1	LOC100645550	0.939176	1.56018e-11	127.8	3	MPQAHS(0.939)LS(0.055)S(0.003)QT(0.002)NCDPK	-1.5246	2	0.903	1.065	0.915	1.137	1.28	0.988	0.869	1.115	1.106	1.181	0.1487	1.102	0.4266	1.072	0.537033
A0A6P3D484	166	S	LOW QUALITY PROTEIN: FAS-associated factor 1 OS=Bombus terrestris OX=30195 GN=LOC100645550 PE=4 SV=1	LOC100645550	0.996028	0.00082095	78.692	3	S(0.004)LQS(0.996)LDLPK	-1.2601	1	0.968	1.017	1.071	1.211	1.271	0.947	0.977	0.824	0.973	1.122	0.322221	1.236	0.125123	0.908	0.192357
A0A6P3D493	579	S	glycerol kinase isoform X1 OS=Bombus terrestris OX=30195 GN=LOC100643107 PE=4 SV=1	LOC100643107	0.851358	0.0106856	51.092	2	RS(0.851)DQMT(0.149)DER	-0.084485	1	1.026	0.698	0.826	0.609	1.719	0.865	1.709	1.163	1.181	1.252	0.684394	0.788	0.390073	1.589	0.0522849
A0A6P3D493	54	S	glycerol kinase isoform X1 OS=Bombus terrestris OX=30195 GN=LOC100643107 PE=4 SV=1	LOC100643107	0.999177	0.0110092	65.224	3	YYS(0.999)FNKK	0.35076	3	2.041	1.679	1.413	0.52	0.593	0.562	0.682	0.643	0.577	0.326	0.00059922	0.881	0.11183	0.371	0.00109327
A0A6P3TQL3	567	S	SCHIP-1 domain-containing protein(predicted) OS=Bombus terrestris OX=30195 GN=LOC100650023 PE=4 SV=1	LOC100650023	0.999758	0.0118906	50.452	3	KPS(1)LQSR	-0.58074	1	1.754	1.447	1.714	0.498	0.517	0.72	0.57	0.936	0.518	0.353	0.00134055	0.857	0.573759	0.412	0.00892431
A0A6P3TQL3	682	S	SCHIP-1 domain-containing protein(predicted) OS=Bombus terrestris OX=30195 GN=LOC100650023 PE=4 SV=1	LOC100650023	0.75103	0.00488946	58.885	3	LKQS(0.751)PIT(0.249)EMVR	-1.8818	1	0.617	0.625	0.856	1.162	1.786	1.233	1.083	1.091	1.156	1.993	0.0165198	1.256	0.198876	1.587	0.0122316
A0A6P3D4B2	334	S	uncharacterized protein LOC100647954 OS=Bombus terrestris OX=30195 GN=LOC100647954 PE=4 SV=1	LOC100647954	0.999999	4.85929e-12	137.05	3	SNDS(1)KLDDDKSDAK	0.2886	10	1.008	0.902	0.804	0.85	0.989	0.795	1.515	1.472	1.359	0.971	0.761143	0.606	0.00222856	1.601	0.00288931
A0A6P3D4B3	44	S	nucleotide exchange factor SIL1 OS=Bombus terrestris OX=30195 GN=LOC100643271 PE=4 SV=1	LOC100643271	0.821326	0.00746825	52.132	3	GT(0.179)S(0.821)IPAGLHVR	-0.15429	1	1.151	0.992	1.15	1.141	0.96	0.969	0.715	1.148	0.918	0.932	0.396424	1.104	0.482866	0.845	0.271933
A0A6P3D4B7	145	S	mitochondrial-processing peptidase subunit beta OS=Bombus terrestris OX=30195 GN=LOC100644159 PE=4 SV=1	LOC100644159	1	2.68306e-10	127.76	3	AVEILS(1)DIIQNSK	0.017748	2	1.149	0.965	1.133	0.688	1.078	0.648	1.405	1.382	1.046	0.743	0.132806	0.63	0.0620103	1.18	0.222211
A0A6P3D4B7	151	S	mitochondrial-processing peptidase subunit beta OS=Bombus terrestris OX=30195 GN=LOC100644159 PE=4 SV=1	LOC100644159	0.999413	0.00595904	52.323	3	AVEILS(0.001)DIIQNS(0.999)K	-1.3145	1	1.281	0.865	1.204	0.604	1.011	0.666	1.448	1.158	1.234	0.681	0.118154	0.594	0.0340472	1.146	0.35145
A0A6P3D4B7	163	S	mitochondrial-processing peptidase subunit beta OS=Bombus terrestris OX=30195 GN=LOC100644159 PE=4 SV=1	LOC100644159	1	0.00423493	74.841	3	ERS(1)VILR	-0.69051	2	1.051	0.948	0.992	0.729	1.004	0.702	1.334	1.357	1.512	0.814	0.136701	0.579	0.0097102	1.405	0.00232629
A0A6P3D4B7	436	S	mitochondrial-processing peptidase subunit beta OS=Bombus terrestris OX=30195 GN=LOC100644159 PE=4 SV=1	LOC100644159	0.999359	1.20562e-23	162.85	3	INSIT(0.001)AS(0.999)NIHDIGMK	-0.58574	1	0.883	0.861	0.842	1.038	1.067	0.949	1.499	1.143	1.335	1.181	0.0121067	0.768	0.0395989	1.538	0.00599165
A0A6P3D4B7	156	S	mitochondrial-processing peptidase subunit beta OS=Bombus terrestris OX=30195 GN=LOC100644159 PE=4 SV=1	LOC100644159	1	0.00250942	75.652	2	LGES(1)EIER	0.15089	1	0.561	0.481	0.615	1.269	1.778	1.443	1.073	1.196	1.304	2.71	0.00122987	1.257	0.121842	2.156	0.00107722
A0A6P3D4C2	2	S	U4/U6 small nuclear ribonucleoprotein Prp4 OS=Bombus terrestris OX=30195 GN=LOC100645155 PE=4 SV=1	LOC100645155	1	6.9149e-08	81.278	2	S(1)DDEDLVYVK	0.19141	2	1.677	1.711	1.599	0.645	0.621	0.72	0.617	0.569	0.474	0.398	4.57508e-05	1.196	0.110548	0.333	0.000162994
A0A6P3D5Y4	155	S	myophilin isoform X2 OS=Bombus terrestris OX=30195 GN=LOC100642913 PE=4 SV=1	LOC100642913	0.99998	1.75148e-05	104.76	3	AGQGVISLQYGS(1)NK	1.9411	1	1.079	1.039	1.064	1.034	1.106	0.951	0.983	1.046	0.973	0.971	0.531726	1.03	0.601691	0.943	0.0801661
A0A6P3TRJ9	208	S	PC4 and SFRS1-interacting protein isoform X2 OS=Bombus terrestris OX=30195 GN=LOC100647250 PE=4 SV=1	LOC100647250	0.954446	6.32417e-05	86.213	3	FADFS(0.954)S(0.85)S(0.195)EET(0.001)DATTDK	0.53803	3
A0A6P3TRJ9	209	S	PC4 and SFRS1-interacting protein isoform X2 OS=Bombus terrestris OX=30195 GN=LOC100647250 PE=4 SV=1	LOC100647250	0.960649	1.12174e-53	201.4	2	FADFS(0.004)S(0.961)S(0.035)EETDATTDK	0.28215	9	0.793	0.799	0.849	1.397	1.172	1.226	1.075	0.979	1.105	1.555	0.00152187	1.201	0.0470512	1.294	0.00378428
A0A6P3TRJ9	148	S	PC4 and SFRS1-interacting protein isoform X2 OS=Bombus terrestris OX=30195 GN=LOC100647250 PE=4 SV=1	LOC100647250	1	1.39217e-12	152.4	4	RKS(1)VS(1)AADIPEVK	-1.2038	5	1.635	1.409	1.576	0.663	0.66	0.652	0.709	0.838	0.665	0.427	4.6794e-05	0.893	0.191388	0.479	0.000844786
A0A6P3TRJ9	150	S	PC4 and SFRS1-interacting protein isoform X2 OS=Bombus terrestris OX=30195 GN=LOC100647250 PE=4 SV=1	LOC100647250	1	0.00101828	65.225	4	RKS(1)VS(1)AADIPEVK	-1.2038	2
A0A6P3TRJ9	182	S	PC4 and SFRS1-interacting protein isoform X2 OS=Bombus terrestris OX=30195 GN=LOC100647250 PE=4 SV=1	LOC100647250	1	1.35642e-81	239.19	3	QEAVDS(1)QGEESPK	0.5759	3	1.585	1.228	1.522	0.692	0.598	0.784	0.815	0.878	0.782	0.478	0.00269665	0.838	0.100126	0.571	0.00297301
A0A6P3TRJ9	187	S	PC4 and SFRS1-interacting protein isoform X2 OS=Bombus terrestris OX=30195 GN=LOC100647250 PE=4 SV=1	LOC100647250	0.999998	2.60269e-45	190.24	3	QEAVDSQGEES(1)PKEVVSR	0.55203	2	0.94	0.974	0.824	1.113	0.917	1.269	0.935	1.115	1.292	1.205	0.168158	0.987	0.926374	1.221	0.143628
A0A6P3TRJ9	510	S	PC4 and SFRS1-interacting protein isoform X2 OS=Bombus terrestris OX=30195 GN=LOC100647250 PE=4 SV=1	LOC100647250	0.849785	2.51354e-24	148.75	4	VFSLMSDPACPDAVVS(0.85)GDS(0.12)PADES(0.024)GS(0.007)QPDTDAPVEVK	-0.49615	1	0.988	1.162	1.159	0.958	0.736	0.873	1.043	1.199	1.179	0.776	0.0522578	0.75	0.0305523	1.034	0.647604
A0A6P3TRJ9	513	S	PC4 and SFRS1-interacting protein isoform X2 OS=Bombus terrestris OX=30195 GN=LOC100647250 PE=4 SV=1	LOC100647250	0.852181	6.95231e-33	159.36	4	VFSLMSDPACPDAVVS(0.14)GDS(0.852)PADES(0.006)GS(0.002)QPDTDAPVEVK	-0.41567	2	1.095	1.103	0.977	0.951	0.86	0.908	0.924	1.338	1.204	0.856	0.0342114	0.784	0.111549	1.092	0.544038
A0A6P3TRJ9	234	S	PC4 and SFRS1-interacting protein isoform X2 OS=Bombus terrestris OX=30195 GN=LOC100647250 PE=4 SV=1	LOC100647250	0.977729	5.3072e-06	103.27	4	VKT(0.021)EDS(0.978)NDQVT(0.001)PSAVHK	0.16982	1
A0A6P3D4F8	10	S	vesicular glutamate transporter 1 isoform X2 OS=Bombus terrestris OX=30195 GN=LOC100651114 PE=4 SV=1	LOC100651114	0.970242	0.0070323	53.359	3	S(0.007)S(0.022)VES(0.97)VKDT(0.001)EYGTVK	0.039675	1	0.715	0.796	0.637	1.309	1.256	1.114	1.221	1.155	1.464	1.713	0.00257144	0.958	0.667975	1.788	0.00382485
A0A6P3D4F8	478	S	vesicular glutamate transporter 1 isoform X2 OS=Bombus terrestris OX=30195 GN=LOC100651114 PE=4 SV=1	LOC100651114	0.999972	1.09589e-08	126.63	2	S(1)YDNPAMEIDNL	-0.748	1	0.757	0.722	0.789	1.294	1.366	1.232	1.228	1.051	1.075	1.716	0.00016316	1.16	0.0577503	1.479	0.00208537
A0A6P3D4H2	1743	S	nucleoporin NUP188 homolog OS=Bombus terrestris OX=30195 GN=LOC100646133 PE=4 SV=1	LOC100646133	1	7.8665e-27	171.08	2	GVSAGNDS(1)PVVAK	0.92963	3	1.313	0.951	1.196	0.995	0.837	0.972	0.852	1.035	0.976	0.81	0.137278	0.979	0.808915	0.827	0.175751
A0A6P3U1F6	6	S	transmembrane protein 42 isoform X4 OS=Bombus terrestris OX=30195 GN=LOC100646282 PE=4 SV=1	LOC100646282	0.980843	9.90404e-05	113.24	3	KLS(0.981)S(0.016)S(0.003)LTLK	0.029988	3	0.882	1.065	0.977	1.479	0.988	1.545	0.673	0.756	0.618	1.372	0.120306	1.96	0.0129353	0.7	0.0110786
A0A6P3U3S4	1127	S	SEC23-interacting protein isoform X2 OS=Bombus terrestris OX=30195 GN=LOC100643273 PE=4 SV=1	LOC100643273	0.870269	0.00040383	72.184	4	ENIDPS(0.13)KLS(0.87)DHVAK	0.91947	1	0.858	0.817	0.891	1.214	1.343	1.129	1.096	0.993	1.097	1.436	0.00305034	1.157	0.0746169	1.242	0.00649861
A0A6P3U3S4	385	S	SEC23-interacting protein isoform X2 OS=Bombus terrestris OX=30195 GN=LOC100643273 PE=4 SV=1	LOC100643273	0.98124	3.44516e-17	162.7	2	S(0.981)QT(0.019)DS(1)PLPVLK	0.60111	3
A0A6P3U3S4	389	S	SEC23-interacting protein isoform X2 OS=Bombus terrestris OX=30195 GN=LOC100643273 PE=4 SV=1	LOC100643273	0.999766	3.44516e-17	162.7	2	S(0.981)QT(0.019)DS(1)PLPVLK	0.60111	4	1.567	2.053	1.804	0.523	0.568	0.471	0.674	0.521	0.381	0.288	0.000197606	0.991	0.93561	0.291	0.0023288
A0A6P3U3S4	434	S	SEC23-interacting protein isoform X2 OS=Bombus terrestris OX=30195 GN=LOC100643273 PE=4 SV=1	LOC100643273	0.999983	1.28533e-17	150.68	3	KEDS(1)PDLPTETSTK	-0.47773	2	0.802	0.888	0.669	1.356	1.16	1.65	0.76	0.921	1.106	1.766	0.0126228	1.495	0.0534803	1.181	0.301007
A0A6P3U3S4	1381	S	SEC23-interacting protein isoform X2 OS=Bombus terrestris OX=30195 GN=LOC100643273 PE=4 SV=1	LOC100643273	0.997772	0.00147482	71.933	2	LS(0.998)PS(0.743)PT(0.245)LS(0.01)S(0.003)S(0.001)S(0.001)K	-1.3443	6	1.318	1.266	1.303	1.02	0.728	0.971	0.786	0.815	0.715	0.7	0.0254558	1.174	0.248865	0.596	0.000220168
A0A6P3U3S4	1383	S	SEC23-interacting protein isoform X2 OS=Bombus terrestris OX=30195 GN=LOC100643273 PE=4 SV=1	LOC100643273	0.983191	4.24542e-08	123.28	2	LS(0.017)PS(0.983)PT(0.289)LS(0.689)S(0.019)S(0.003)S(0.001)K	-0.26895	8	1.566	1.737	1.489	0.757	0.655	0.662	0.764	0.57	0.525	0.433	0.000209171	1.116	0.382558	0.388	0.0014446
A0A6P3U3S4	1416	S	SEC23-interacting protein isoform X2 OS=Bombus terrestris OX=30195 GN=LOC100643273 PE=4 SV=1	LOC100643273	0.999982	2.89996e-35	176.09	4	VIGMNPTTPISEKPVS(1)PPPK	0.19495	8	1.677	1.719	1.508	0.749	0.699	0.743	0.545	0.516	0.471	0.447	6.11867e-05	1.43	0.00168374	0.312	3.77513e-05
A0A6P3D4J6	574	S	F-BAR domain only protein 2 isoform X4 OS=Bombus terrestris OX=30195 GN=LOC100649794 PE=4 SV=1	LOC100649794	1	6.98209e-06	125.36	2	ADS(1)VAS(1)LEFR	-0.24786	2	1.489	1.487	1.414	0.725	0.545	0.575	0.893	0.949	0.895	0.42	0.000607319	0.674	0.0110387	0.623	5.54292e-05
A0A6P3D4J6	577	S	F-BAR domain only protein 2 isoform X4 OS=Bombus terrestris OX=30195 GN=LOC100649794 PE=4 SV=1	LOC100649794	1	0.00798879	66.023	2	ADS(1)VAS(1)LEFR	-0.24786	1
A0A6P3D4J6	424	S	F-BAR domain only protein 2 isoform X4 OS=Bombus terrestris OX=30195 GN=LOC100649794 PE=4 SV=1	LOC100649794	0.991533	0.000980828	65.924	3	ATVENLS(0.008)LS(0.992)PAPT(0.001)GR	-0.39108	1	1.155	1.193	1.137	1.083	0.578	1.136	0.794	1.001	0.98	0.803	0.293969	1.008	0.901348	0.796	0.0364275
A0A6P3D4J6	559	S	F-BAR domain only protein 2 isoform X4 OS=Bombus terrestris OX=30195 GN=LOC100649794 PE=4 SV=1	LOC100649794	1	0.00496556	60.102	2	RGEGPS(1)PR	0.74906	1	2.098	1.891	1.496	0.475	0.506	0.623	0.545	0.41	0.499	0.292	0.000688885	1.103	0.449707	0.265	0.000533081
A0A6P3D4J6	433	S	F-BAR domain only protein 2 isoform X4 OS=Bombus terrestris OX=30195 GN=LOC100649794 PE=4 SV=1	LOC100649794	0.993722	0.000507959	76.358	3	RGS(0.994)NNDS(0.006)DHHMK	0.29304	6	1.736	1.697	1.747	0.625	0.412	0.791	0.404	0.645	0.434	0.353	0.0048682	1.233	0.459463	0.286	0.000947825
A0A6P3D4J6	410	S	F-BAR domain only protein 2 isoform X4 OS=Bombus terrestris OX=30195 GN=LOC100649794 PE=4 SV=1	LOC100649794	0.991353	1.63031e-15	132.42	3	VEIKPLSNGGAPMS(0.009)AS(0.991)VDELR	1.124	2	1.272	1.282	1.151	0.982	0.801	0.942	0.888	0.849	0.903	0.735	0.0121323	1.032	0.685606	0.713	0.00100179
A0A6P3D4J6	876	S	F-BAR domain only protein 2 isoform X4 OS=Bombus terrestris OX=30195 GN=LOC100649794 PE=4 SV=1	LOC100649794	0.997375	0.000474477	89.9	2	YICDGDS(0.003)DS(0.997)R	-1.1719	1	1.428	1.293	1.283	0.674	0.896	0.786	1.022	0.906	0.799	0.588	0.00386586	0.864	0.245237	0.681	0.00797755
A0A6P3D4J8	304	S	Unpaired-like protein (Fragment)(predicted) OS=Bombus terrestris OX=30195 GN=LOC100644509 PE=4 SV=1	LOC100644509	0.999999	0.000300111	96.64	3	QLS(1)PRPDVSR	-0.031249	2	0.908	0.986	0.862	0.876	1.264	0.999	1.228	1.249	1.183	1.139	0.352532	0.858	0.20287	1.328	0.00252692
A0A6P3D4J8	145	S	Unpaired-like protein (Fragment)(predicted) OS=Bombus terrestris OX=30195 GN=LOC100644509 PE=4 SV=1	LOC100644509	1	0.0223176	42.599	3	RHNS(1)PPK	1.4352	1	1.247	1.058	1.225	0.642	0.714	0.973	1.224	1.241	0.924	0.66	0.0336838	0.687	0.0722107	0.96	0.689227
A0A6P3D4J9	103	S	nuclear RNA export factor 1 OS=Bombus terrestris OX=30195 GN=LOC100650712 PE=4 SV=1	LOC100650712	1	0.00632601	63.32	2	GRNS(1)PVPHR	-0.19528	1	1.229	0.955	0.888	0.918	0.66	1.131	1.13	1.249	1.193	0.882	0.492287	0.758	0.133362	1.163	0.19427
A0A6P3D504	281	S	protein tilB homolog isoform X2 OS=Bombus terrestris OX=30195 GN=LOC100648045 PE=4 SV=1	LOC100648045	0.999999	4.87285e-08	119.56	3	RADRNS(1)YDYDNR	-0.16943	2	1.185	1.053	1.183	0.927	0.991	1.143	0.862	0.944	0.816	0.895	0.195343	1.167	0.111268	0.766	0.00993653
A0A6P3D504	178	S	protein tilB homolog isoform X2 OS=Bombus terrestris OX=30195 GN=LOC100648045 PE=4 SV=1	LOC100648045	0.936586	0.00630784	56.205	3	RY(0.008)S(0.937)S(0.043)S(0.01)S(0.002)DQR	-0.25497	1	1.125	0.87	0.84	1.175	0.842	0.973		0.906		1.055	0.713501	1.1		0.959
A0A6P3D504	261	S	protein tilB homolog isoform X2 OS=Bombus terrestris OX=30195 GN=LOC100648045 PE=4 SV=1	LOC100648045	0.996965	0.00217342	80.231	2	TYAPT(0.003)S(0.997)PR	0.52526	1	1.523	1.275	1.319	1.236	0.416	1.272	0.574	0.535	0.455	0.71	0.288244	1.87	0.241187	0.38	0.000381464
A0A6P3D4L2	289	S	enoyl-[acyl-carrier-protein] reductase, mitochondrial OS=Bombus terrestris OX=30195 GN=LOC100649045 PE=4 SV=1	LOC100649045	0.855076	1.65628e-07	117.79	2	EPLTVPT(0.145)S(0.855)ALIFK	-0.11465	2	0.962	1.026	0.939	0.929	1.224	0.875	1.261	1.158	1.122	1.035	0.835405	0.855	0.202171	1.21	0.0122643
A0A6P3D4L7	91	S	mitochondrial import inner membrane translocase subunit Tim10 OS=Bombus terrestris OX=30195 GN=LOC100645617 PE=4 SV=1	LOC100645617	1	0.0252101	49.35	2	FVEQPKLS(1)	0.57462	1	0.704	0.7	0.715	1.522	1.374	1.249	1.155	1.035	1.038	1.956	0.00031268	1.284	0.0213199	1.523	0.000331858
A0A6P3D4N7	581	S	LOW QUALITY PROTEIN: RNA polymerase II subunit A C-terminal domain phosphatase OS=Bombus terrestris OX=30195 GN=LOC100651629 PE=4 SV=1	LOC100651629	0.832881	2.95673e-25	164.02	4	IPPPHCS(0.167)S(0.833)PERIEEPEK	-0.13447	10	0.692	0.585	0.687	1.131	1.415	1.071	1.143	1.504	1.568	1.842	0.00392566	0.858	0.312687	2.146	0.0026087
A0A6P3D4Q0	359	S	VWFC domain-containing protein (Fragment)(predicted) OS=Bombus terrestris OX=30195 GN=LOC100644429 PE=4 SV=1	LOC100644429	0.999993	2.83342e-17	150.12	2	SIASPEEDES(1)QENFYT	-0.50486	5	0.952	1.05	0.789	1.238	1.021	1.325	1.085	0.894	0.935	1.284	0.0935568	1.23	0.104155	1.044	0.6724
A0A6P5I937	154	S	potassium voltage-gated channel protein Shal isoform X1 OS=Bombus terrestris OX=30195 GN=LOC100644319 PE=4 SV=1	LOC100644319	1	0.000107294	84.665	3	LMDDKLS(1)ENGDQNLQQLLDIR	0.26316	1	0.875	0.945	0.995	0.929	1.27	0.942	1.216	1.268	1.053	1.116	0.408234	0.888	0.339053	1.256	0.0284272
A0A6P3D4T0	40	S	chymotrypsin-1 OS=Bombus terrestris OX=30195 GN=LOC100648122 PE=4 SV=1	LOC100648122	1	0.00547874	58.699	3	FPHQVS(1)LR	0.21545	1
A0A6P3D4T6	219	S	pleckstrin homology domain-containing family F member 2 OS=Bombus terrestris OX=30195 GN=LOC100643753 PE=4 SV=1	LOC100643753	0.972677	8.56722e-27	168.67	2	AS(0.025)S(0.973)PS(0.003)AVDNLNNK	1.4173	5	0.798	0.811	0.815	1.212	1.278	1.249	1.142	0.929	1.248	1.542	1.28742e-05	1.127	0.22758	1.369	0.0249121
A0A6P3D4T6	238	S	pleckstrin homology domain-containing family F member 2 OS=Bombus terrestris OX=30195 GN=LOC100643753 PE=4 SV=1	LOC100643753	0.996576	1.54426e-32	154.99	4	NS(0.01)VDS(0.997)S(0.998)GGDS(0.998)S(0.997)GDDDDGNKEENHDHEPK	-0.99925	10
A0A6P3D4T6	239	S	pleckstrin homology domain-containing family F member 2 OS=Bombus terrestris OX=30195 GN=LOC100643753 PE=4 SV=1	LOC100643753	0.998422	1.54426e-32	154.99	4	NS(0.01)VDS(0.997)S(0.998)GGDS(0.998)S(0.997)GDDDDGNKEENHDHEPK	-0.99925	12
A0A6P3D4T6	243	S	pleckstrin homology domain-containing family F member 2 OS=Bombus terrestris OX=30195 GN=LOC100643753 PE=4 SV=1	LOC100643753	0.999571	1.54426e-32	154.99	5	NS(0.004)VDS(0.462)S(0.535)GGDS(1)S(0.999)GDDDDGNKEENHDHEPK	-0.61744	21
A0A6P3D4T6	244	S	pleckstrin homology domain-containing family F member 2 OS=Bombus terrestris OX=30195 GN=LOC100643753 PE=4 SV=1	LOC100643753	0.999467	1.54426e-32	154.99	5	NS(0.004)VDS(0.462)S(0.535)GGDS(1)S(0.999)GDDDDGNKEENHDHEPK	-0.61744	21
A0A6P3D4U1	5	S	protein-glutamate O-methyltransferase OS=Bombus terrestris OX=30195 GN=LOC100651067 PE=4 SV=1	LOC100651067	1	0.00683637	76.332	2	S(1)NS(1)VDIR	0.12747	1
A0A6P3D4U1	7	S	protein-glutamate O-methyltransferase OS=Bombus terrestris OX=30195 GN=LOC100651067 PE=4 SV=1	LOC100651067	1	0.00417546	76.332	2	S(1)NS(1)VDIR	0.12747	3	1.72	1.333	1.44	0.487	0.682	0.549	0.979	1.034	0.775	0.382	0.00147342	0.616	0.0213234	0.621	0.0146016
A0A6P3D4V0	173	S	39S ribosomal protein L13, mitochondrial OS=Bombus terrestris OX=30195 GN=LOC100643965 PE=4 SV=1	LOC100643965	0.920602	0.00714088	63.816	2	Y(0.079)PS(0.921)DYQLK	-1.4749	1	0.869	0.895	0.859	1.296	1.203	1.264	1.053	0.941	0.951	1.435	0.000135624	1.278	0.00424537	1.123	0.0389153
A0A6P3U4G2	1221	S	tyrosine-protein kinase Abl isoform X5 OS=Bombus terrestris OX=30195 GN=LOC100648270 PE=4 SV=1	LOC100648270	0.999886	7.74631e-05	94.717	3	ESCDSQPHS(1)PK	-0.13557	1	1.291	1.295	1.44	1.072	0.899	0.962	0.333	0.546	0.98	0.729	0.00706584	1.578	0.157034	0.462	0.0506609
A0A6P3U4G2	1242	S	tyrosine-protein kinase Abl isoform X5 OS=Bombus terrestris OX=30195 GN=LOC100648270 PE=4 SV=1	LOC100648270	0.999756	1.89868e-26	161.25	3	QETLDQTEDS(1)PEDHSGASTR	-0.15471	1	1.115	1.292	0.998	0.923	0.743	1.062	1.175	0.948	0.974	0.801	0.151305	0.881	0.344016	0.91	0.404322
A0A6P3D4W3	988	S	regulator of nonsense transcripts 2 OS=Bombus terrestris OX=30195 GN=LOC100647091 PE=4 SV=1	LOC100647091	1	7.56179e-54	198.64	3	RVS(1)CPEDDDFLSALDK	0.054983	1	0.407	0.609	0.467	1.558	2.062	1.545	0.838	0.903	1.282	3.483	0.0011703	1.709	0.0282118	2.038	0.0159407
A0A6P3DKY8	65	S	ubiquitin-60S ribosomal protein L40 OS=Bombus terrestris OX=30195 GN=LOC100643509 PE=4 SV=1	LOC100643509	0.825676	0.000502545	89.171	3	ES(0.826)T(0.174)LHLVLR	-0.41953	1	1.178	1.001	1.361	1.137	0.965	0.723	0.571	0.979	1.187	0.798	0.214471	1.032	0.827463	0.773	0.280797
A0A6P3DKY8	57	S	ubiquitin-60S ribosomal protein L40 OS=Bombus terrestris OX=30195 GN=LOC100643509 PE=4 SV=1	LOC100643509	0.999241	1.37091e-13	158.06	2	T(0.001)LS(0.999)DYNIQK	-0.25335	1	0.867	0.952	0.85	1.219	1.373	1.132	0.938	0.985	1.076	1.395	0.00747673	1.242	0.0358296	1.124	0.0945001
A0A6P3D4Y7	384	S	bromodomain-containing protein 4 OS=Bombus terrestris OX=30195 GN=LOC100651274 PE=4 SV=1	LOC100651274	0.980652	5.06686e-09	138.89	2	ETS(0.019)S(0.981)PPYTENK	-0.16475	2	0.804	0.926	0.77	1.224	1.333	1.216	1.072	1.084	1.018	1.509	0.00279186	1.189	0.00818929	1.27	0.0149182
A0A6P3D4Y8	55	S	ATP-dependent RNA helicase vasa OS=Bombus terrestris OX=30195 GN=LOC100645309 PE=4 SV=1	LOC100645309	1	7.87883e-14	135.72	3	NDQSNDDSLWQS(1)DNNDNDCK	-1.3759	5	0.624	0.595	0.618	1.717	1.655	1.703	0.774	0.76	0.907	2.763	6.30612e-07	2.079	0.000212093	1.329	0.00833912
A0A6P3D4Y8	141	S	ATP-dependent RNA helicase vasa OS=Bombus terrestris OX=30195 GN=LOC100645309 PE=4 SV=1	LOC100645309	0.776972	1.18387e-45	189.99	3	NYEDDVDGGNENDQDGS(0.777)S(0.223)K	-0.50945	1	0.28	0.382	0.543	2.431	0.696	3.017	0.451	0.674	0.377	5.099	0.0395247	4.091	0.0606035	1.246	0.428025
A0A6P3D4Y8	109	S	ATP-dependent RNA helicase vasa OS=Bombus terrestris OX=30195 GN=LOC100645309 PE=4 SV=1	LOC100645309	1	2.42453e-05	107.14	2	S(1)RDGNDNDNNDYR	0.055545	1				1.885	0.979	1.056	0.822		0.58			1.864	0.139951
A0A6P3D4Z0	58	S	protein FAM122A OS=Bombus terrestris OX=30195 GN=LOC100642550 PE=4 SV=1	LOC100642550	0.977125	0.000420653	78.285	3	RFS(0.977)T(0.019)S(0.004)S(0.001)PGTVPR	2.1316	3	1.031	1.116	1.06	1.027	0.994	1.077	0.914	1.075	0.928	0.966	0.352188	1.062	0.333282	0.91	0.162447
A0A6P3D4Z2	365	S	26S protease regulatory subunit 6A-B OS=Bombus terrestris OX=30195 GN=LOC100646613 PE=4 SV=1	LOC100646613	0.990367	0.00239899	64.56	2	MNMS(0.99)PDVNFEELS(0.01)R	-1.7006	1	0.819	0.941	0.857	1.117	1.368	1.147	1.2	1.015	0.991	1.388	0.0126235	1.133	0.228746	1.225	0.050738
A0A6P3D730	137	S	cytochrome P450 9e2 OS=Bombus terrestris OX=30195 GN=LOC100647368 PE=4 SV=1	LOC100647368	0.97765	0.00146316	67.964	3	NMLS(0.978)PT(0.022)FTSSK	0.052216	4	1.158	1.073	1.058	0.947	1.021	1.001	1.068	1.063	0.854	0.903	0.0469958	0.995	0.994383	0.908	0.267847
A0A6P3D502	16	S	NEDD8-conjugating enzyme Ubc12 isoform X1 OS=Bombus terrestris OX=30195 GN=LOC100645787 PE=4 SV=1	LOC100645787	1	0.0375884	46.926	3	KDGES(1)PKAGT(1)QK	-4.2228	1
A0A6P3UC38	300	S	rho guanine nucleotide exchange factor 18 isoform X3 OS=Bombus terrestris OX=30195 GN=LOC100644390 PE=4 SV=1	LOC100644390	0.983951	2.82985e-33	167.17	4	NEKGS(0.984)GS(0.955)ET(0.966)ET(0.095)EDLHTPNSHEFHEDR	-0.46183	4
A0A6P3UC38	302	S	rho guanine nucleotide exchange factor 18 isoform X3 OS=Bombus terrestris OX=30195 GN=LOC100644390 PE=4 SV=1	LOC100644390	0.955062	6.93355e-08	112.95	4	NEKGS(0.984)GS(0.955)ET(0.966)ET(0.095)EDLHTPNSHEFHEDR	-0.46183	3
A0A6P3UC38	151	S	rho guanine nucleotide exchange factor 18 isoform X3 OS=Bombus terrestris OX=30195 GN=LOC100644390 PE=4 SV=1	LOC100644390	0.990665	0.00141116	82.803	2	S(0.991)WT(0.009)DLEDTR	0.12323	3	0.988	1.017	0.976	1.118	0.979	1.124	1.106	1.015	0.969	1.081	0.181595	1.042	0.528517	1.037	0.442838
A0A6P3UC38	166	S	rho guanine nucleotide exchange factor 18 isoform X3 OS=Bombus terrestris OX=30195 GN=LOC100644390 PE=4 SV=1	LOC100644390	0.99989	0.00161681	60.826	3	RYS(1)GQNHLQAQNMR	0.026026	3	1.088	1.138	1.032	0.993	0.934	1.051	1.043	1.061	0.893	0.914	0.11118	0.994	0.94698	0.92	0.237267
A0A6P3UC38	958	S	rho guanine nucleotide exchange factor 18 isoform X3 OS=Bombus terrestris OX=30195 GN=LOC100644390 PE=4 SV=1	LOC100644390	0.917511	0.00593341	66.595	2	S(0.027)LS(0.918)S(0.056)AGER	0.60041	1	1.064	0.973	1.304	0.783	0.717	0.966	1.205	1.265	0.994	0.738	0.0700082	0.712	0.0408718	1.037	0.75204
A0A6P3UC38	1279	S	rho guanine nucleotide exchange factor 18 isoform X3 OS=Bombus terrestris OX=30195 GN=LOC100644390 PE=4 SV=1	LOC100644390	0.994699	0.000908109	68.283	3	S(0.995)PPEY(0.005)SHQQQHQR	2.7098	1	1.131	0.785	0.882	0.577	0.759	2.589	0.614	0.971	0.687	1.403	0.807462	1.728	0.519925	0.812	0.28457
A0A6P3UC38	836	S	rho guanine nucleotide exchange factor 18 isoform X3 OS=Bombus terrestris OX=30195 GN=LOC100644390 PE=4 SV=1	LOC100644390	0.956786	3.70385e-44	197.38	2	S(0.001)S(0.007)S(0.957)IS(0.035)LLSVEER	-0.086082	1	1.644	1.291	1.495	0.812	0.687	0.742	0.782	0.636	0.728	0.506	0.00135008	1.044	0.595661	0.484	0.00146068
A0A6P3D505	305	S	isocitrate dehydrogenase [NAD] subunit beta, mitochondrial OS=Bombus terrestris OX=30195 GN=LOC100646694 PE=4 SV=1	LOC100646694	0.999929	0.0001421	115.57	2	HTYS(1)EAVGK	0.19792	3	0.919	0.706	0.75	1.017	1.48	1.009	1.291	1.241	1.253	1.476	0.0640842	0.926	0.504431	1.594	0.00423591
A0A6P3D505	34	S	isocitrate dehydrogenase [NAD] subunit beta, mitochondrial OS=Bombus terrestris OX=30195 GN=LOC100646694 PE=4 SV=1	LOC100646694	1	9.52502e-21	176.87	3	QES(1)AVEQEGK	-0.98806	2	1.34	1.775	1.05	0.81	0.493	0.585	0.942	1.294	0.825	0.453	0.019843	0.617	0.0694936	0.735	0.207905
A0A6P3UEI2	1136	S	WD repeat-containing protein 7 isoform X14 OS=Bombus terrestris OX=30195 GN=LOC100650754 PE=4 SV=1	LOC100650754	1	9.99349e-54	198.31	2	RKS(1)S(1)IVEGFGIGNNNLAR	0.66051	13	1.122	1.12	1.054	1.041	0.959	1.115	0.947	0.951	0.854	0.945	0.295261	1.132	0.0925798	0.835	0.0112711
A0A6P3UEI2	1137	S	WD repeat-containing protein 7 isoform X14 OS=Bombus terrestris OX=30195 GN=LOC100650754 PE=4 SV=1	LOC100650754	1	9.99349e-54	195.89	2	RKS(1)S(1)IVEGFGIGNNNLAR	0.66051	14	1.258	1.289	1.166	1.017	0.87	1.041	0.809	0.84	0.702	0.789	0.0199349	1.245	0.0490935	0.633	0.00182279
A0A6P3UEI2	356	S	WD repeat-containing protein 7 isoform X14 OS=Bombus terrestris OX=30195 GN=LOC100650754 PE=4 SV=1	LOC100650754	0.999775	0.0052891	60.157	3	LVTVQKQS(1)K	-0.046655	1	0.699	0.748	0.662	1.019	1.558	0.972	1.343	1.278	1.559	1.683	0.0318882	0.849	0.319298	1.982	0.000601832
A0A6P3UEI2	768	S	WD repeat-containing protein 7 isoform X14 OS=Bombus terrestris OX=30195 GN=LOC100650754 PE=4 SV=1	LOC100650754	0.994938	4.50741e-12	137.44	3	VAALTQS(0.005)AS(0.995)PDAHKK	-0.040964	5	1.206	1.297	1.186	0.853	0.865	0.808	0.97	0.945	1.053	0.685	0.000390164	0.851	0.0142177	0.805	0.00693991
A0A6P3TX96	154	S	chromatin complexes subunit BAP18 isoform X3 OS=Bombus terrestris OX=30195 GN=LOC100651827 PE=4 SV=1	LOC100651827	1	2.98521e-17	130.96	2	LEFEGATEEVAS(1)	1.099	1
A0A6P3D517	160	S	mitochondrial inner membrane protease ATP23 homolog isoform X2 OS=Bombus terrestris OX=30195 GN=LOC100650513 PE=4 SV=1	LOC100650513	1	0.000837903	92.866	2	RNS(1)MDMEK	1.5184	3	0.874	0.769	0.915	1.031	0.979	0.858	1.236	1.448	1.53	1.121	0.205079	0.681	0.010337	1.647	0.00379168
A0A6P3D530	512	S	poly(A) polymerase type 3 OS=Bombus terrestris OX=30195 GN=LOC100643840 PE=4 SV=1	LOC100643840	1	0.0058304	57.348	3	KIS(1)GNVHK	-0.58442	2	1.198	0.94	1.432	0.644	1.015	0.526	1.159	1.324	1.116	0.612	0.0881416	0.607	0.0563599	1.008	0.887145
A0A6P3D530	531	S	poly(A) polymerase type 3 OS=Bombus terrestris OX=30195 GN=LOC100643840 PE=4 SV=1	LOC100643840	0.999997	2.01687e-30	151.41	2	NGNIAGNGNTGGVS(1)PR	0.84201	6	1.073	1.043	0.975	0.974	0.965	0.984	1.094	1.124	1.128	0.946	0.129744	0.874	0.000269499	1.082	0.0560576
A0A6P3D530	545	S	poly(A) polymerase type 3 OS=Bombus terrestris OX=30195 GN=LOC100643840 PE=4 SV=1	LOC100643840	0.99984	4.68966e-06	104.26	3	RLS(1)DQSTDAYGK	1.4893	1	1.379	1.3	1.373	0.743	0.823	0.761	0.936	0.858	0.86	0.574	0.000105945	0.877	0.0353219	0.655	0.000248264
A0A6P3UAW1	298	S	GRIP domain-containing protein(predicted) OS=Bombus terrestris OX=30195 GN=LOC100642556 PE=4 SV=1	LOC100642556	0.972565	8.96183e-10	122.53	3	AS(0.027)LNS(0.973)PDERT(0.032)DS(0.806)S(0.158)DALT(0.004)VR	-0.51733	1
A0A6P3UAW1	305	S	GRIP domain-containing protein(predicted) OS=Bombus terrestris OX=30195 GN=LOC100642556 PE=4 SV=1	LOC100642556	0.96753	3.3599e-10	142.47	2	T(0.018)DS(0.968)S(0.014)DALTVR	-0.062147	3	1.172	1.246	1.137	0.953	0.663	0.924	1.11	1.124	0.83	0.714	0.0431414	0.829	0.278951	0.862	0.200009
A0A6P3UAW1	321	S	GRIP domain-containing protein(predicted) OS=Bombus terrestris OX=30195 GN=LOC100642556 PE=4 SV=1	LOC100642556	0.968137	7.97997e-60	199.04	4	ENNPFSPES(0.968)PS(0.032)KDLPDEGTLQK	0.91881	2	1.415	1.523	1.559	0.897	0.568	0.93	0.615	0.64	0.525	0.533	0.0155161	1.346	0.178647	0.396	0.000158015
A0A6P3D542	2422	S	proto-oncogene tyrosine-protein kinase ROS isoform X3 OS=Bombus terrestris OX=30195 GN=LOC100647832 PE=4 SV=1	LOC100647832	0.814844	0.00782596	50.222	4	RAS(0.815)IT(0.062)S(0.062)MT(0.062)EK	-0.66078	1	0.545	0.394	0.536	1.18	1.584	1.134	1.471	1.5	1.66	2.643	0.00286988	0.842	0.17843	3.14	0.000500377
A0A6P3D542	58	S	proto-oncogene tyrosine-protein kinase ROS isoform X3 OS=Bombus terrestris OX=30195 GN=LOC100647832 PE=4 SV=1	LOC100647832	0.899713	0.000219326	88.42	2	TDDS(0.016)S(0.9)S(0.085)EVGCGIR	-3.8752	1	0.852	0.79	0.713	1.517	1.204	1.477	0.755	0.921	1.069	1.783	0.00299384	1.529	0.0259561	1.166	0.267008
A0A6P3U5N6	176	S	diacylglycerol kinase 1 isoform X2 OS=Bombus terrestris OX=30195 GN=LOC100651358 PE=4 SV=1	LOC100651358	0.8361	1.3057e-05	102.73	4	KQS(0.836)T(0.164)IDVHSVK	-0.24052	1	1.198	1.001	1.509	0.271	0.583	0.404	1.29	2.299	0.899	0.339	0.0113324	0.28	0.0240767	1.21	0.687141
A0A6P3UG60	48	S	AF4/FMR2 family member 4 isoform X7 OS=Bombus terrestris OX=30195 GN=LOC100648085 PE=4 SV=1	LOC100648085	1	0.0194758	46.069	3	APVRVS(1)PDAR	0.13619	1	1.331	1.945	1.526	0.632	0.49	0.76	0.922	0.488	0.675	0.392	0.00509086	0.903	0.72302	0.434	0.0163248
A0A6P3UG60	1051	S	AF4/FMR2 family member 4 isoform X7 OS=Bombus terrestris OX=30195 GN=LOC100648085 PE=4 SV=1	LOC100648085	0.999999	0.000195908	86.497	4	KHS(1)DAGAVTPR	0.91554	4	0.747	0.794	0.83	1.236	1.385	1.483	0.868	0.968	1.065	1.731	0.000872705	1.415	0.0119303	1.224	0.0401506
A0A6P3UG60	302	S	AF4/FMR2 family member 4 isoform X7 OS=Bombus terrestris OX=30195 GN=LOC100648085 PE=4 SV=1	LOC100648085	1	0.00977693	61.161	2	LS(1)ADLER	-1.3429	1	0.935	1.017	1.02	1.102	1.114	1.092	1.001	0.951	1.072	1.113	0.0207088	1.094	0.060961	1.017	0.725145
A0A6P3UG60	519	S	AF4/FMR2 family member 4 isoform X7 OS=Bombus terrestris OX=30195 GN=LOC100648085 PE=4 SV=1	LOC100648085	0.999751	0.003601	57.499	3	REGS(1)PVATADAR	0.22402	2	0.869	0.729	0.785	1.279	0.917	1.462	0.982	1.17	1.196	1.535	0.0491654	1.093	0.652804	1.405	0.013613
A0A6P3D564	398	S	probable serine/threonine-protein kinase DDB_G0282963 OS=Bombus terrestris OX=30195 GN=LOC100642394 PE=4 SV=1	LOC100642394	1	8.28533e-12	133.28	3	EIS(1)EEEDIDLQHGK	1.2605	1
A0A6P3D565	499	S	UDP-glucuronosyltransferase 1-8 OS=Bombus terrestris OX=30195 GN=LOC100642358 PE=4 SV=1	LOC100642358	0.861781	0.00165689	99.815	2	S(0.138)S(0.862)FNCTK	1.4566	2	0.883	0.978	1.105	0.946	0.946	1.245	1.068	1.081	1.045	1.058	0.669145	0.982	0.7876	1.077	0.299136
A0A6P3D566	3135	S	ATP-binding cassette sub-family A member 13 OS=Bombus terrestris OX=30195 GN=LOC100650392 PE=4 SV=1	LOC100650392	0.999675	1.6429e-05	80.102	3	LLVTFPSADREENVNS(1)IER	-0.76813	1
A0A6P5IFP2	239	S	facilitated trehalose transporter Tret1 isoform X4 OS=Bombus terrestris OX=30195 GN=LOC100643557 PE=4 SV=1	LOC100643557	0.868533	3.29909e-05	88.075	2	GTDITDELS(0.869)S(0.131)VQK	-3.6105	1
A0A6P5IFP2	240	S	facilitated trehalose transporter Tret1 isoform X4 OS=Bombus terrestris OX=30195 GN=LOC100643557 PE=4 SV=1	LOC100643557	0.92158	1.10475e-35	188.63	2	GTDITDELS(0.078)S(0.922)VQK	0.1266	6	0.968	1	1.118	1.051	0.864	0.791	1.28	1.138	1.186	0.877	0.222271	0.751	0.0321911	1.168	0.048566
A0A6P5IFP2	223	S	facilitated trehalose transporter Tret1 isoform X4 OS=Bombus terrestris OX=30195 GN=LOC100643557 PE=4 SV=1	LOC100643557	1	0.00125978	106.62	2	KS(1)LQWLR	-0.38765	2	0.793	0.855	0.834	1.21	1.187	1.114	1.296	1.195	1.016	1.415	0.000485188	1.001	0.944961	1.413	0.0103834
A0A6P5IFP2	248	S	facilitated trehalose transporter Tret1 isoform X4 OS=Bombus terrestris OX=30195 GN=LOC100643557 PE=4 SV=1	LOC100643557	0.848955	0.0032313	68.224	2	LHT(0.151)ES(0.849)ER	0.21043	2	1.111	1.203	2.607	0.489	0.459	0.367	0.754	1.146	0.511	0.267	0.0119642	0.545	0.0878031	0.49	0.12701
A0A6P5IFP2	477	S	facilitated trehalose transporter Tret1 isoform X4 OS=Bombus terrestris OX=30195 GN=LOC100643557 PE=4 SV=1	LOC100643557	1	2.05652e-30	173.21	3	RMS(1)AVANMKPMPMAC	-0.63689	82	1.073	1.045	1.083	0.952	0.939	0.745	1.115	1.284	1.153	0.823	0.0671147	0.742	0.0284626	1.11	0.0801395
A0A6P5IFP2	253	S	facilitated trehalose transporter Tret1 isoform X4 OS=Bombus terrestris OX=30195 GN=LOC100643557 PE=4 SV=1	LOC100643557	1	1.30975e-13	142.45	3	NVS(1)QGAFMQLFK	0.62347	6	1.305	1.451	1.421	0.656	0.693	0.574	1.11	0.941	0.952	0.46	0.000273991	0.64	0.00446461	0.719	0.00599088
A0A6P3U7Y7	295	S	RNA-binding protein 25 isoform X2 OS=Bombus terrestris OX=30195 GN=LOC100646974 PE=4 SV=1	LOC100646974	0.976235	2.14349e-05	108.71	3	DDQDGDPGS(0.976)PT(0.02)S(0.004)HK	0.2412	4	0.662	0.598	0.653	1.288	1.676	1.16	1.225	1.249	1.203	2.156	0.00267155	1.122	0.403759	1.922	4.12331e-05
A0A6P3U7Y7	283	S	RNA-binding protein 25 isoform X2 OS=Bombus terrestris OX=30195 GN=LOC100646974 PE=4 SV=1	LOC100646974	0.906506	3.7653e-05	91.583	4	DGS(0.907)NT(0.093)KDDQDGDPGS(0.836)PT(0.137)S(0.027)HK	-0.17327	1
A0A6P3U7Y7	568	S	RNA-binding protein 25 isoform X2 OS=Bombus terrestris OX=30195 GN=LOC100646974 PE=4 SV=1	LOC100646974	0.999882	3.26609e-33	165.63	4	EVMPPIETEPIES(1)DS(1)DECVQFDDVS(0.214)QS(0.066)EAPS(0.459)RT(0.26)PPR	-0.073819	1
A0A6P3U7Y7	570	S	RNA-binding protein 25 isoform X2 OS=Bombus terrestris OX=30195 GN=LOC100646974 PE=4 SV=1	LOC100646974	0.999882	3.26609e-33	165.63	4	EVMPPIETEPIES(1)DS(1)DECVQFDDVS(0.214)QS(0.066)EAPS(0.459)RT(0.26)PPR	-0.073819	1
A0A6P3U7Y7	691	S	RNA-binding protein 25 isoform X2 OS=Bombus terrestris OX=30195 GN=LOC100646974 PE=4 SV=1	LOC100646974	0.880947	2.11921e-19	149	5	GGDHGIGNKT(0.963)PAS(0.881)PS(0.078)T(0.078)AINVSTQQTNQNK	-0.90854	3	0.657	0.651	0.682	1.645	1.244	1.262	1.026	1.05	1.299	2.086	0.00138452	1.23	0.158125	1.696	0.0023907
A0A6P3U7Y7	156	S	RNA-binding protein 25 isoform X2 OS=Bombus terrestris OX=30195 GN=LOC100646974 PE=4 SV=1	LOC100646974	0.999963	6.90245e-56	192.52	3	GGQS(1)PLQDETSIEGTEGEEGEDYMDEGMR	-0.034962	4	0.876	0.903	0.833	1.234	1.214	1.198	1.167	1.001	0.97	1.396	0.000182631	1.162	0.0567359	1.201	0.043012
A0A6P3U7Y7	623	S	RNA-binding protein 25 isoform X2 OS=Bombus terrestris OX=30195 GN=LOC100646974 PE=4 SV=1	LOC100646974	0.993006	7.08175e-32	160.93	5	HHQNHHHDGEETEEVIET(0.007)DRES(0.993)VK	0.084729	1	0.32	0.389	0.42	1.671	1.931	1.64	1.221	1.006	1.157	4.643	8.85219e-05	1.549	0.00480406	2.997	0.000378345
A0A6P3U7Y7	657	S	RNA-binding protein 25 isoform X2 OS=Bombus terrestris OX=30195 GN=LOC100646974 PE=4 SV=1	LOC100646974	0.994562	0.0109641	48.741	3	MS(0.005)LVS(0.995)EPEK	-0.37809	1	0.653	0.731	0.716	1.506	0.943	1.477	1.223	1.011	1.192	1.87	0.0181899	1.146	0.513172	1.631	0.00212136
A0A6P3D581	241	S	major facilitator superfamily domain-containing protein 12 OS=Bombus terrestris OX=30195 GN=LOC100642988 PE=4 SV=1	LOC100642988	1	0.00122002	85.522	2	LFDNS(1)QNDR	-1.3382	1	0.594	0.803	0.581	1.57	1.984	1.449	0.743	0.756	0.972	2.529	0.00271033	2.025	0.00534816	1.249	0.17124
A0A6P3D592	487	S	protein disulfide-isomerase A3 OS=Bombus terrestris OX=30195 GN=LOC100648662 PE=4 SV=1	LOC100648662	0.999798	0.010566	55.401	3	TVKPKS(1)DEL	-0.16752	3	1.495	1.758	1.195	0.545	0.558	0.557	0.961	1.118	0.892	0.373	0.000970759	0.559	0.000987286	0.668	0.0384002
A0A6P3D596	1024	S	synaptojanin-1 OS=Bombus terrestris OX=30195 GN=LOC100649435 PE=4 SV=1	LOC100649435	0.99936	0.000176902	73.981	3	PT(0.001)QPPKS(0.999)PVQDR	-0.032378	4	1.327	0.949	1.184	0.971	0.868	0.928	0.836	1.096	0.998	0.8	0.106681	0.944	0.576672	0.847	0.266944
A0A6P3D596	818	S	synaptojanin-1 OS=Bombus terrestris OX=30195 GN=LOC100649435 PE=4 SV=1	LOC100649435	0.968318	6.48718e-74	221.85	3	QVPDIDS(0.968)PT(0.032)DWNPGK	1.2793	2	0.735	0.832	1.099	0.72	1.469	0.769	1.294	1.405	1.373	1.11	0.816523	0.726	0.177714	1.527	0.0227262
A0A6P3D599	721	S	PDZ domain-containing protein 2(predicted) OS=Bombus terrestris OX=30195 GN=LOC100647212 PE=4 SV=1	LOC100647212	0.999996	9.79324e-06	100.45	3	DHHS(1)YENVHFQK	-2.2635	2	1.243	1.233	1.217	0.883	0.584	0.937	0.955	1.054	1.007	0.651	0.0389551	0.797	0.178185	0.817	0.00222576
A0A6P3D599	790	S	PDZ domain-containing protein 2(predicted) OS=Bombus terrestris OX=30195 GN=LOC100647212 PE=4 SV=1	LOC100647212	0.856019	0.0141239	44.788	4	EEGPS(0.051)S(0.093)LGADRS(0.856)PGKK	2.5545	2	1.312	1.026	1.226	1.004	0.762	1.028	0.754	1.068	0.87	0.784	0.110477	1.038	0.795922	0.755	0.0840535
A0A6P3D599	960	S	PDZ domain-containing protein 2(predicted) OS=Bombus terrestris OX=30195 GN=LOC100647212 PE=4 SV=1	LOC100647212	0.984128	7.71549e-06	109.38	4	KRDS(0.984)LT(0.016)LPPAGPAPR	-0.32402	1	0.837	1.024	0.67	1.125	1.369	1.325	1.112	1.049	0.943	1.509	0.0365314	1.23	0.0566478	1.226	0.175199
A0A6P3D599	803	S	PDZ domain-containing protein 2(predicted) OS=Bombus terrestris OX=30195 GN=LOC100647212 PE=4 SV=1	LOC100647212	0.999517	0.000182824	77.221	3	S(1)VANIPSSSGAGLK	0.60581	1	0.704	0.731	0.687	1.193	1.392	1.037	1.224	1.483	1.258	1.707	0.0037163	0.913	0.417037	1.869	0.000576737
A0A6P3D5A1	1421	S	microtubule-associated serine/threonine-protein kinase 3 isoform X3 OS=Bombus terrestris OX=30195 GN=LOC100650267 PE=4 SV=1	LOC100650267	1	0.00325544	65.179	3	ALS(1)PDRLHPR	-0.16201	1	1.534	1.749	1.171	0.891	0.485	1.033	0.841	0.579	0.466	0.541	0.0664753	1.277	0.478068	0.423	0.0137879
A0A6P3D5A1	1521	S	microtubule-associated serine/threonine-protein kinase 3 isoform X3 OS=Bombus terrestris OX=30195 GN=LOC100650267 PE=4 SV=1	LOC100650267	0.841259	0.00128251	70.529	3	IAEEKDS(0.841)PT(0.153)GS(0.006)K	-0.46606	1	0.928	0.759	0.767	1.105	1.101	1.368	1.034	1.223	1.174	1.456	0.0180838	1.042	0.686784	1.398	0.015104
A0A6P3D5A1	103	S	microtubule-associated serine/threonine-protein kinase 3 isoform X3 OS=Bombus terrestris OX=30195 GN=LOC100650267 PE=4 SV=1	LOC100650267	0.999985	0.00191778	92.039	2	S(1)FIAT(0.493)T(0.362)S(0.138)PT(0.007)LPR	-0.84931	1
A0A6P3D5A1	246	S	microtubule-associated serine/threonine-protein kinase 3 isoform X3 OS=Bombus terrestris OX=30195 GN=LOC100650267 PE=4 SV=1	LOC100650267	1	0.0378971	40.002	3	S(1)PLHRPR	-0.73173	1	1.481	1.001	0.865	0.954	0.62	0.629	0.904	1.338	1.638	0.658	0.126015	0.568	0.0679928	1.159	0.573856
A0A6P3D5A1	1355	S	microtubule-associated serine/threonine-protein kinase 3 isoform X3 OS=Bombus terrestris OX=30195 GN=LOC100650267 PE=4 SV=1	LOC100650267	0.972348	0.023516	41.871	2	T(0.997)PS(0.972)PS(0.282)PLPAS(0.648)PT(0.101)R	2.0584	1
A0A6P3D5A1	1362	S	microtubule-associated serine/threonine-protein kinase 3 isoform X3 OS=Bombus terrestris OX=30195 GN=LOC100650267 PE=4 SV=1	LOC100650267	0.998739	1.48712e-20	166.62	2	TPSPSPLPAS(0.999)PT(0.001)R	0.28509	2	1.099	1.291	1.045	1.078	0.967	1.26	0.707	0.739	0.852	0.962	0.706446	1.438	0.019306	0.669	0.00919661
A0A6P5I3K1	1265	S	laminin subunit beta-1 isoform X3 OS=Bombus terrestris OX=30195 GN=LOC100642555 PE=4 SV=1	LOC100642555	0.975937	0.0189572	40.756	4	RDAT(0.017)AARS(0.976)NAQDAFNY(0.007)ALR	1.5315	1	0.907	1.116	1.359	2.229	0.552	1.087	0.515	0.403	0.437	1.144	0.983246	2.855	0.0935776	0.401	0.0027235
A0A6P3UIJ1	452	S	glutamic acid-rich protein isoform X2 OS=Bombus terrestris OX=30195 GN=LOC100650553 PE=4 SV=1	LOC100650553	1	0.000123854	76.259	4	KEPS(1)ES(1)EEEEEENS(1)EEEDDKDPK	0.17742	1
A0A6P3UIJ1	454	S	glutamic acid-rich protein isoform X2 OS=Bombus terrestris OX=30195 GN=LOC100650553 PE=4 SV=1	LOC100650553	1	0.000123854	76.259	4	KEPS(1)ES(1)EEEEEENS(1)EEEDDKDPK	0.17742	1
A0A6P3UIJ1	462	S	glutamic acid-rich protein isoform X2 OS=Bombus terrestris OX=30195 GN=LOC100650553 PE=4 SV=1	LOC100650553	1	0.000123854	76.259	4	KEPS(1)ES(1)EEEEEENS(1)EEEDDKDPK	0.17742	1
A0A6P3UIJ1	77	S	glutamic acid-rich protein isoform X2 OS=Bombus terrestris OX=30195 GN=LOC100650553 PE=4 SV=1	LOC100650553	1	0.0207205	42.647	4	KQS(1)KIT(1)IIPS(1)QPK	2.0525	3
A0A6P3UIJ1	84	S	glutamic acid-rich protein isoform X2 OS=Bombus terrestris OX=30195 GN=LOC100650553 PE=4 SV=1	LOC100650553	1	0.0207205	42.647	4	KQS(1)KIT(1)IIPS(1)QPK	2.0525	3
A0A6P3UIJ1	303	S	glutamic acid-rich protein isoform X2 OS=Bombus terrestris OX=30195 GN=LOC100650553 PE=4 SV=1	LOC100650553	0.9999	0	493.51	2	SEEPTDDS(1)ISDDMDDIDAVR	-0.30363	11	0.391	0.428	0.384	1.187	1.916	1.165	1.576	1.442	1.647	3.548	0.00172733	0.915	0.529393	3.878	1.24232e-05
A0A6P3UIJ1	305	S	glutamic acid-rich protein isoform X2 OS=Bombus terrestris OX=30195 GN=LOC100650553 PE=4 SV=1	LOC100650553	1	0	594.52	4	SEEPT(0.002)DDS(0.998)IS(1)DDMDDIDAVRDDLQSTK	-0.055235	16	0.448	0.512	0.483	1.319	1.913	1.272	1.431	1.16	1.369	3.121	0.0011774	1.137	0.472401	2.744	0.000174976
A0A6P3UIJ1	138	S	glutamic acid-rich protein isoform X2 OS=Bombus terrestris OX=30195 GN=LOC100650553 PE=4 SV=1	LOC100650553	0.841044	3.31259e-19	159.58	2	S(0.092)ES(0.841)T(0.058)T(0.01)GAPT(0.011)LS(0.989)K	1.1836	5	1.241	1.102	1.289	0.847	0.799	0.684	1.145	1.13	0.992	0.642	0.00493903	0.713	0.0123508	0.9	0.182997
A0A6P3UIJ1	146	S	glutamic acid-rich protein isoform X2 OS=Bombus terrestris OX=30195 GN=LOC100650553 PE=4 SV=1	LOC100650553	0.988892	0.00189873	75.574	2	S(0.092)ES(0.841)T(0.058)T(0.01)GAPT(0.011)LS(0.989)K	1.1836	2
A0A6P3UIJ1	126	S	glutamic acid-rich protein isoform X2 OS=Bombus terrestris OX=30195 GN=LOC100650553 PE=4 SV=1	LOC100650553	0.979174	0.00398462	64.65	2	S(0.979)RGDT(0.021)IPLSK	0.31214	3	0.939	0.896	0.933	1.061	1.208	1.139	1.124	1.124	0.97	1.231	0.00681751	1.059	0.398686	1.163	0.0442772
A0A6P3UIJ1	124	S	glutamic acid-rich protein isoform X2 OS=Bombus terrestris OX=30195 GN=LOC100650553 PE=4 SV=1	LOC100650553	0.991422	0.00398462	57.159	2	S(0.991)RS(0.943)RGDT(0.066)IPLSK	0.70311	1
A0A6P3D5B5	787	S	Harmonin(predicted) OS=Bombus terrestris OX=30195 GN=LOC100651712 PE=4 SV=1	LOC100651712	1	0.000186288	73.672	4	AAVS(1)PAAANAPNLKPAPGK	0.78819	1
A0A6P3D5B5	776	S	Harmonin(predicted) OS=Bombus terrestris OX=30195 GN=LOC100651712 PE=4 SV=1	LOC100651712	0.794439	0.00271798	59.248	3	ET(0.038)S(0.168)PS(0.794)PVPEMTK	0.72824	1	1.169	1.395	1.309	0.79	0.707	1.077	0.815	0.904	0.826	0.665	0.0361789	1.011	0.977684	0.657	0.00237841
A0A6P3D5B5	370	S	Harmonin(predicted) OS=Bombus terrestris OX=30195 GN=LOC100651712 PE=4 SV=1	LOC100651712	1	0.00365882	60.401	3	FVGAPGRPNS(1)R	0.47813	1	0.756	0.963	0.757	1.311	1.026	1.619	0.888	0.918	1.049	1.598	0.0412984	1.386	0.0921069	1.153	0.198862
A0A6P3D5B6	12	S	histone H1A, sperm OS=Bombus terrestris OX=30195 GN=LOC100643639 PE=4 SV=1	LOC100643639	0.999823	1.96512e-08	125.28	2	TGNSSVES(1)AENTSSVK	0.61336	3	0.442	0.553	0.636	0.773	0.942	0.847	1.636	2.253	2.158	1.571	0.0188517	0.424	0.0017916	3.708	0.000847111
A0A6P3D5C4	32	S	28S ribosomal protein S36, mitochondrial OS=Bombus terrestris OX=30195 GN=LOC100645934 PE=4 SV=1	LOC100645934	0.980353	1.03455e-07	114.4	3	GTAT(0.019)PS(0.98)VHAGPTMSQK	-0.66028	2	1.236	1.335	1.44	0.941	0.871	0.771	0.734	0.783	0.849	0.644	0.00374504	1.092	0.295451	0.59	0.000980624
A0A6P3D5C8	148	S	PAX3- and PAX7-binding protein 1 OS=Bombus terrestris OX=30195 GN=LOC100644794 PE=4 SV=1	LOC100644794	0.991495	3.26416e-11	139.46	3	AALAAGKDDY(0.04)T(0.968)S(0.991)DEEEDEPR	-0.80585	4	0.97	1.4	1.285	1.063	0.566	1.642	0.68	0.613	0.546	0.895	0.594616	1.779	0.195967	0.503	0.0060125
A0A6P3D5C8	226	S	PAX3- and PAX7-binding protein 1 OS=Bombus terrestris OX=30195 GN=LOC100644794 PE=4 SV=1	LOC100644794	1	1.39029e-57	202.62	3	LIREEDHDRS(1)DDDDSQDR	0.36868	7	0.834	0.833	0.803	1.622	0.62	1.749	0.777	0.878	0.995	1.616	0.315776	1.506	0.405179	1.073	0.41781
A0A6P3D5C8	231	S	PAX3- and PAX7-binding protein 1 OS=Bombus terrestris OX=30195 GN=LOC100644794 PE=4 SV=1	LOC100644794	0.999631	0.000165163	80.418	4	EEDHDRS(1)DDDDS(1)QDRIDMTVNTEAR	0.57378	1
A0A6P3D5C8	506	S	PAX3- and PAX7-binding protein 1 OS=Bombus terrestris OX=30195 GN=LOC100644794 PE=4 SV=1	LOC100644794	0.99984	5.49664e-07	105.92	3	HIDGMS(1)S(0.999)DDEVT(0.001)EQQNLAFK	-1.3246	2
A0A6P3D5C8	507	S	PAX3- and PAX7-binding protein 1 OS=Bombus terrestris OX=30195 GN=LOC100644794 PE=4 SV=1	LOC100644794	0.999267	5.49664e-07	105.92	3	HIDGMS(1)S(0.999)DDEVT(0.001)EQQNLAFK	-1.3246	2
A0A6P3D5C9	1314	S	neither inactivation nor afterpotential protein C isoform X1 OS=Bombus terrestris OX=30195 GN=LOC100647528 PE=4 SV=1	LOC100647528	0.999966	2.05171e-26	173.06	2	DVEVQTTNS(1)PQR	0.3675	2	0.62	0.695	0.485	0.917	1.407	0.926	0.922	2.438	1.612	1.806	0.0301771	0.654	0.305626	2.762	0.0342287
A0A6P3D5C9	1530	S	neither inactivation nor afterpotential protein C isoform X1 OS=Bombus terrestris OX=30195 GN=LOC100647528 PE=4 SV=1	LOC100647528	0.999972	7.90771e-11	132.79	3	RDS(1)PEWSPNEMVR	-0.54427	2	0.854	1.091	0.808	1.095	1.057	1.297	0.997	1.139	1.027	1.253	0.10874	1.09	0.324342	1.149	0.220971
A0A6P3UIM3	878	S	KN motif and ankyrin repeat domain-containing protein 2 isoform X2 OS=Bombus terrestris OX=30195 GN=LOC100649916 PE=4 SV=1	LOC100649916	0.956322	0.000647966	104.05	2	GT(0.036)S(0.956)PY(0.004)S(0.003)S(0.001)MR	-0.71037	3	1.777	1.786	1.593	0.513	0.394	0.651	0.711	0.721	0.502	0.302	0.00124985	0.806	0.298373	0.375	0.00132713
A0A6P3UIM3	125	S	KN motif and ankyrin repeat domain-containing protein 2 isoform X2 OS=Bombus terrestris OX=30195 GN=LOC100649916 PE=4 SV=1	LOC100649916	0.999037	0.0169777	47.037	3	HRS(0.999)QS(0.972)FS(0.029)EQR	-0.7799	2	1.101	1.181	1.082	1.067	0.995	0.861	1.017	0.981	0.94	0.869	0.104204	0.995	0.904918	0.873	0.0183185
A0A6P3UIM3	127	S	KN motif and ankyrin repeat domain-containing protein 2 isoform X2 OS=Bombus terrestris OX=30195 GN=LOC100649916 PE=4 SV=1	LOC100649916	0.993105	0.001706	104.79	2	S(0.002)QS(0.993)FS(0.004)EQR	0.02238	2	1.591	1.279	1.24	0.504	0.752	0.518	0.88	1.383	1.067	0.432	0.00487777	0.533	0.026664	0.81	0.220563
A0A6P3UIM3	905	S	KN motif and ankyrin repeat domain-containing protein 2 isoform X2 OS=Bombus terrestris OX=30195 GN=LOC100649916 PE=4 SV=1	LOC100649916	0.998564	4.64351e-22	141.9	4	RS(0.443)S(0.529)KPT(0.013)T(0.015)PTGPSPSAPVS(0.999)PAPS(0.001)R	0.35006	4	1.19	1.233	1.003	0.928	1.077	0.847	1.099	1.034	0.859	0.832	0.123377	0.953	0.66558	0.873	0.234014
A0A6P3UIM3	426	S	KN motif and ankyrin repeat domain-containing protein 2 isoform X2 OS=Bombus terrestris OX=30195 GN=LOC100649916 PE=4 SV=1	LOC100649916	0.999467	1.24385e-13	143.05	2	SHS(0.999)FNYGDTQLK	0.31411	4	1.49	1.46	1.243	0.772	0.793	0.619	0.951	0.914	0.803	0.521	0.00252583	0.819	0.0953525	0.636	0.00418123
A0A6P3UIM3	262	S	KN motif and ankyrin repeat domain-containing protein 2 isoform X2 OS=Bombus terrestris OX=30195 GN=LOC100649916 PE=4 SV=1	LOC100649916	0.981278	0.0191572	41.202	4	S(0.354)PLQMET(0.559)IPPT(0.106)S(0.981)PK	4.2473	1
A0A6P3UIM3	134	S	KN motif and ankyrin repeat domain-containing protein 2 isoform X2 OS=Bombus terrestris OX=30195 GN=LOC100649916 PE=4 SV=1	LOC100649916	0.99636	0.0260087	42.338	3	S(0.001)QS(0.001)FS(0.002)EQRDS(0.996)QR	0.35195	1	1.148	1.345	1.155	0.906	0.932	0.613	1.237	1.11	0.805	0.672	0.0464798	0.778	0.247359	0.864	0.315281
A0A6P3D5E7	235	S	ATP synthase subunit b, mitochondrial OS=Bombus terrestris OX=30195 GN=LOC100648928 PE=4 SV=1	LOC100648928	0.999429	0.000726363	114.4	2	DLES(0.999)LS(0.001)AK	-0.20106	2	0.955	0.91	0.865	0.96	1.061	0.645	1.53	1.173	1.615	0.977	0.785957	0.617	0.0524992	1.582	0.0119394
A0A6P3D5E7	128	S	ATP synthase subunit b, mitochondrial OS=Bombus terrestris OX=30195 GN=LOC100648928 PE=4 SV=1	LOC100648928	1	3.65867e-37	170.65	5	KIDEFEGDLNAS(1)KDEVIQGQK	0.21423	1	0.982	0.84	1.004	0.775	1.012	1.11	1.282	1.155	1.351	1.025	0.897636	0.765	0.0770372	1.34	0.0154926
A0A6P3D5F4	144	S	exocyst complex component 1 OS=Bombus terrestris OX=30195 GN=LOC100644991 PE=4 SV=1	LOC100644991	0.814528	3.26891e-42	178.44	3	ES(0.155)DS(0.815)IT(0.03)FTPELLTSPISSDYQPITEK	0.10471	1	1.012	0.915	1.239	1.136	0.975	1.01	1.188	0.939	0.771	0.986	0.9372	1.077	0.546658	0.915	0.565428
A0A6P3D5G0	108	S	malignant T-cell-amplified sequence 1 homolog OS=Bombus terrestris OX=30195 GN=LOC100651395 PE=4 SV=1	LOC100651395	1	1.98148e-05	98.269	3	FVLS(1)GANIMCPGLTSK	-1.7302	1	0.859	0.82	0.972	0.997	1.46	0.882	1.218	0.921	1.461	1.26	0.260459	0.927	0.708391	1.358	0.112456
A0A6P3D5G2	263	S	methenyltetrahydrofolate synthase domain-containing protein OS=Bombus terrestris OX=30195 GN=LOC100646815 PE=4 SV=1	LOC100646815	1	2.22891e-250	341.9	3	EEDS(1)DIEIQK	0.24619	9	0.821	0.818	0.754	0.98	1.363	0.762	1.479	1.368	1.454	1.298	0.244347	0.722	0.105932	1.797	8.78054e-05
A0A6P3D5G2	324	S	methenyltetrahydrofolate synthase domain-containing protein OS=Bombus terrestris OX=30195 GN=LOC100646815 PE=4 SV=1	LOC100646815	0.999997	2.96881e-05	100.04	3	SGDDNVFS(1)DVAEAK	0.30084	1	1.569	1.263	1.492	0.431	0.394	0.45	1.205	1.206	1.156	0.295	9.0131e-05	0.357	1.57322e-05	0.825	0.0482665
A0A6P3D5G4	508	S	translocation protein SEC63 homolog OS=Bombus terrestris OX=30195 GN=LOC100652104 PE=4 SV=1	LOC100652104	0.999488	7.54109e-05	85.062	3	INNEAPDEVS(0.999)EEQSQSVK	-0.0081808	1
A0A6P3D5G9	852	S	thrombospondin type-1 domain-containing protein 4 OS=Bombus terrestris OX=30195 GN=LOC100643720 PE=4 SV=1	LOC100643720	0.795152	0.00236084	72.891	3	AY(0.001)EAS(0.795)S(0.204)ECVDK	-1.8888	1
A0A6P3D5I4	71	S	low molecular weight phosphotyrosine protein phosphatase OS=Bombus terrestris OX=30195 GN=LOC100644796 PE=4 SV=1	LOC100644796	0.913555	0.0102408	49.298	3	GIT(0.003)NY(0.011)S(0.914)HT(0.073)AR	0.098952	1	1.088	1.28	1.257	0.823	0.876	0.836	1.294	1.003	0.735	0.699	0.00289969	0.836	0.405132	0.836	0.30326
A0A6P5HM94	86	S	homeobox protein aristaless isoform X2 OS=Bombus terrestris OX=30195 GN=LOC100646892 PE=4 SV=1	LOC100646892	0.878543	2.43308e-09	116.39	3	AAPT(0.121)S(0.879)PES(0.902)ET(0.098)EVDDFAPK	-0.43976	1
A0A6P5HM94	89	S	homeobox protein aristaless isoform X2 OS=Bombus terrestris OX=30195 GN=LOC100646892 PE=4 SV=1	LOC100646892	0.902451	5.08533e-13	130.11	3	AAPT(0.121)S(0.879)PES(0.902)ET(0.098)EVDDFAPK	-0.43976	2	0.624	0.943	0.711	1.613	1.186	1.217	1.06	1.039	1.024	1.763	0.0217382	1.286	0.0711569	1.371	0.053903
A0A6P3D5I9	190	S	THO complex subunit 4 OS=Bombus terrestris OX=30195 GN=LOC100645586 PE=4 SV=1	LOC100645586	0.952379	0.0110863	48.314	3	LS(0.952)GS(0.046)NFT(0.001)QRPQSR	0.059148	1	1.268	1.267	1.181	0.931	0.915	1.098	0.766	0.724	0.863	0.792	0.0197683	1.251	0.0454635	0.633	0.00127968
A0A6P3TYD5	2236	S	laminin subunit alpha-2 isoform X3 OS=Bombus terrestris OX=30195 GN=LOC100649561 PE=4 SV=1	LOC100649561	0.802951	0.0275469	47.198	2	FDVT(0.099)S(0.099)S(0.803)DR	0.66825	1	0.256	0.237	0.399	1.577	2.767	1.035	1.364	1.269	1.19	6.03	0.00602064	1.407	0.414271	4.286	0.000893144
A0A6P3D5J7	280	S	synaptotagmin-6 OS=Bombus terrestris OX=30195 GN=LOC100647134 PE=4 SV=1	LOC100647134	1	1.71617e-41	173.11	3	ISGSEGGPPPPAS(1)PLGSIQPDLYQR	1.7611	1	0.823	0.963	0.966	1.228	1.177	1.188	1.09	0.85	1.04	1.306	0.00778323	1.206	0.0675372	1.083	0.455328
A0A6P3UCW2	608	S	lysine-specific demethylase 7A isoform X4 OS=Bombus terrestris OX=30195 GN=LOC100648008 PE=4 SV=1	LOC100648008	0.908738	0.0237524	40.756	3	QT(0.001)S(0.001)IY(0.002)DFHDGS(0.909)NES(0.909)DY(0.178)GR	-1.0183	1
A0A6P3UCW2	611	S	lysine-specific demethylase 7A isoform X4 OS=Bombus terrestris OX=30195 GN=LOC100648008 PE=4 SV=1	LOC100648008	0.908633	0.0237524	40.756	3	QT(0.001)S(0.001)IY(0.002)DFHDGS(0.909)NES(0.909)DY(0.178)GR	-1.0183	1
A0A6P3TYN0	829	S	blastoderm-specific protein 25D isoform X2 OS=Bombus terrestris OX=30195 GN=LOC100651630 PE=4 SV=1	LOC100651630	1	0.000204457	90.229	2	NGGRLS(1)PIEEK	1.0286	6	0.695	0.619	0.667	1.459	1.718	1.455	0.899	0.963	1.003	2.338	0.000194363	1.617	0.00166738	1.446	0.00137253
A0A6P3TYN0	731	S	blastoderm-specific protein 25D isoform X2 OS=Bombus terrestris OX=30195 GN=LOC100651630 PE=4 SV=1	LOC100651630	0.975051	2.72552e-11	140.16	2	S(0.004)DS(0.975)S(0.021)ESVSLNLK	0.0066689	2	0.852	0.813	0.78	1.216	1.303	1.259	1.106	1.09	1.032	1.545	0.000176922	1.17	0.00560699	1.32	0.00109779
A0A6P3D5K6	194	S	PRA1 family protein 3 OS=Bombus terrestris OX=30195 GN=LOC100648966 PE=4 SV=1	LOC100648966	0.977183	9.88892e-05	99.5	3	TQTTYT(0.023)HS(0.977)VH	-2.3288	1	0.9	0.993	1.089	0.898	1.184	1.777	0.829	0.559	0.862	1.294	0.342913	1.715	0.0987536	0.755	0.116922
A0A6P3TT30	364	S	BAG family molecular chaperone regulator(predicted) OS=Bombus terrestris OX=30195 GN=LOC100642914 PE=4 SV=1	LOC100642914	0.990378	9.87979e-51	209.64	2	GTS(0.99)T(0.009)TEDNEYK	0.034011	1	1.618	1.556	1.444	0.513	0.553	0.556	0.891	0.963	0.863	0.351	1.58715e-05	0.597	0.00024497	0.588	0.000340558
A0A6P3TT30	360	S	BAG family molecular chaperone regulator(predicted) OS=Bombus terrestris OX=30195 GN=LOC100642914 PE=4 SV=1	LOC100642914	1	0.00839066	57.836	3	IEIPKIS(1)R	1.3387	1	2.304	2.139	1.529	0.231	0.245	0.261	0.778	0.648	0.44	0.123	9.21706e-05	0.395	0.00625324	0.312	0.00501302
A0A6P3TT30	321	S	BAG family molecular chaperone regulator(predicted) OS=Bombus terrestris OX=30195 GN=LOC100642914 PE=4 SV=1	LOC100642914	0.99986	8.27239e-05	93.424	4	KDS(1)PPVTEAVK	-0.47931	1	1.338	1.4	1.408	0.756	0.736	0.709	0.957	0.931	0.77	0.531	1.35896e-05	0.828	0.0598032	0.641	0.00307479
A0A6P3TT30	333	S	BAG family molecular chaperone regulator(predicted) OS=Bombus terrestris OX=30195 GN=LOC100642914 PE=4 SV=1	LOC100642914	0.936925	0.0140671	46.606	3	LT(0.063)AS(0.937)PIKK	0.37726	1	1.132	1.5	1.656	0.475	0.728	0.755	0.83	1.091	0.827	0.457	0.0133947	0.713	0.114855	0.641	0.0393776
A0A6P3UE06	300	S	oxysterol-binding protein-related protein 9 isoform X1 OS=Bombus terrestris OX=30195 GN=LOC100650675 PE=4 SV=1	LOC100650675	1	5.57766e-08	122.47	3	RDS(1)ERS(1)HVDISNENR	-0.0034176	4
A0A6P3UE06	303	S	oxysterol-binding protein-related protein 9 isoform X1 OS=Bombus terrestris OX=30195 GN=LOC100650675 PE=4 SV=1	LOC100650675	0.999885	5.57766e-08	122.47	3	RDS(1)ERS(1)HVDISNENR	-0.0034176	5	1.531	1.292	1.234	0.685	0.652	0.783	0.993	1.116	0.781	0.523	0.00162082	0.734	0.0632923	0.712	0.0492945
A0A6P3UE06	308	S	oxysterol-binding protein-related protein 9 isoform X1 OS=Bombus terrestris OX=30195 GN=LOC100650675 PE=4 SV=1	LOC100650675	0.778461	4.27748e-05	94.922	2	RDS(0.826)ERS(0.395)HVDIS(0.778)NENR	-0.56653	1
A0A6P3UE06	130	S	oxysterol-binding protein-related protein 9 isoform X1 OS=Bombus terrestris OX=30195 GN=LOC100650675 PE=4 SV=1	LOC100650675	1	0.0231158	41.54	4	KS(1)PPKQDFDR	0.45668	1	0.916	0.737	0.818	1.122	1.384	1.09	1.088	1.206	1.174	1.455	0.0189417	1.037	0.719041	1.403	0.00810897
A0A6P3U8V9	182	S	CDK5 and ABL1 enzyme substrate 2 isoform X2 OS=Bombus terrestris OX=30195 GN=LOC100644711 PE=4 SV=1	LOC100644711	0.948349	0.0130772	45.207	3	HQY(0.097)NS(0.948)S(0.948)NES(0.005)IGS(0.001)LR	-3.9553	1
A0A6P3U8V9	183	S	CDK5 and ABL1 enzyme substrate 2 isoform X2 OS=Bombus terrestris OX=30195 GN=LOC100644711 PE=4 SV=1	LOC100644711	0.948288	0.0130772	45.207	3	HQY(0.097)NS(0.948)S(0.948)NES(0.005)IGS(0.001)LR	-3.9553	1
A0A6P3U8V9	49	S	CDK5 and ABL1 enzyme substrate 2 isoform X2 OS=Bombus terrestris OX=30195 GN=LOC100644711 PE=4 SV=1	LOC100644711	0.980527	1.66032e-10	132.84	2	TLS(0.981)DS(0.019)QAHQVEVR	0.40465	1	1.31	1.449	1.389	0.748	0.746	0.886	0.759	0.841	0.815	0.574	0.000951276	0.986	0.805309	0.582	0.000212252
A0A6P3U8V9	211	S	CDK5 and ABL1 enzyme substrate 2 isoform X2 OS=Bombus terrestris OX=30195 GN=LOC100644711 PE=4 SV=1	LOC100644711	0.876952	0.000870674	63.728	3	T(0.001)S(0.001)NNIQS(0.123)GS(0.877)ANS(0.999)GIIPEVTR	3.5108	1
A0A6P3U8V9	214	S	CDK5 and ABL1 enzyme substrate 2 isoform X2 OS=Bombus terrestris OX=30195 GN=LOC100644711 PE=4 SV=1	LOC100644711	0.998803	0.000870674	63.728	3	T(0.001)S(0.001)NNIQS(0.123)GS(0.877)ANS(0.999)GIIPEVTR	3.5108	1
A0A6P3UJA7	21	S	RNA-binding protein 1 isoform X3 OS=Bombus terrestris OX=30195 GN=LOC100647607 PE=4 SV=1	LOC100647607	0.796335	0.00116513	67.964	3	VYVGNLGNS(0.796)AS(0.204)K	-2.2019	1	0.77	0.954	0.736	1.065	1.266	1.332	1.227	1.048	1.112	1.489	0.0188169	1.081	0.40586	1.377	0.024611
A0A6P3D5P8	371	S	pre-mRNA-splicing factor 38B isoform X3 OS=Bombus terrestris OX=30195 GN=LOC100649285 PE=4 SV=1	LOC100649285	1	9.42636e-14	145.81	3	RGS(1)PYDYATELAR	-0.4918	4	0.697	0.651	0.683	1.516	1.432	1.245	1.072	1.084	1.159	2.065	0.000309214	1.265	0.021517	1.632	0.000102181
A0A6P3TWA9	190	S	MACRO domain-containing protein(predicted) OS=Bombus terrestris OX=30195 GN=LOC100645477 PE=4 SV=1	LOC100645477	0.867446	0.00476162	72.643	2	VALS(0.867)T(0.133)VK	0.023015	1	0.844	0.865	0.978	1.104	1.39	1.011	1.149	1.028	1.086	1.304	0.0699307	1.074	0.561344	1.214	0.024844
A0A6P3D5S0	144	S	cytochrome P450 9e2 OS=Bombus terrestris OX=30195 GN=LOC100647566 PE=4 SV=1	LOC100647566	0.815888	1.11071e-05	106.42	3	NTLSPAFT(0.001)S(0.183)S(0.816)K	0.025692	1	1.382	1.671	1.52	0.579	0.652	0.74	0.811	0.744	0.77	0.431	0.000708309	0.848	0.087001	0.508	0.000363951
A0A6P3D7V2	231	S	40S ribosomal protein S3 OS=Bombus terrestris OX=30195 GN=LOC100650837 PE=4 SV=1	LOC100650837	1	8.23763e-05	98.439	2	AS(1)KDLPQPIPLAV	-0.50461	2	0.878	1.055	0.979	1.132	1.45	1.135	0.93	0.889	0.837	1.276	0.0703109	1.399	0.0196154	0.912	0.21629
A0A6P3D7V2	226	S	40S ribosomal protein S3 OS=Bombus terrestris OX=30195 GN=LOC100650837 PE=4 SV=1	LOC100650837	0.973014	2.41867e-14	147.26	2	DEVFPSQPT(0.027)S(0.973)EVK	1.7945	1	0.682	0.646	0.763	1.447	1.603	1.285	0.931	1.005	1.137	2.073	0.000831827	1.411	0.016502	1.47	0.00725464
A0A6P3D7V2	36	S	40S ribosomal protein S3 OS=Bombus terrestris OX=30195 GN=LOC100650837 PE=4 SV=1	LOC100650837	0.999798	0.00047297	79.885	2	ELSEDGYS(1)GVEVR	-3.8074	1	0.87	0.946	0.806	1.314	1.222	1.172	1.045	0.916	1.091	1.414	0.00367205	1.215	0.0344932	1.164	0.0968892
A0A6P3D7V2	211	S	40S ribosomal protein S3 OS=Bombus terrestris OX=30195 GN=LOC100650837 PE=4 SV=1	LOC100650837	0.957968	0.000257949	76.391	4	KPLPDS(0.042)VS(0.958)IVEPK	-0.50071	1	0.946	1.22	1.186	0.977	1.23	1.092	0.74	0.861	0.891	0.984	0.899404	1.324	0.0332784	0.743	0.0410022
A0A6P5I8M1	66	S	trafficking protein particle complex subunit 11 isoform X2 OS=Bombus terrestris OX=30195 GN=LOC100646529 PE=4 SV=1	LOC100646529	0.998466	0.0097329	53.754	3	RNS(0.998)Y(0.001)EYYRPK	1.7197	1	0.944	0.913	0.901	1.051	1.072	0.864	1.157	1.418	1.207	1.083	0.343834	0.79	0.0629345	1.371	0.00796512
A0A6P3D5T4	816	S	K0284_0 protein(predicted) OS=Bombus terrestris OX=30195 GN=LOC100642278 PE=4 SV=1	LOC100642278	0.999259	0.00228646	59.943	3	ARLS(0.999)CES(0.922)DT(0.056)T(0.02)PNT(0.003)T(0.001)PEER	0.21283	1
A0A6P3D5T4	819	S	K0284_0 protein(predicted) OS=Bombus terrestris OX=30195 GN=LOC100642278 PE=4 SV=1	LOC100642278	0.921612	0.00228646	59.943	3	ARLS(0.999)CES(0.922)DT(0.056)T(0.02)PNT(0.003)T(0.001)PEER	0.21283	1
A0A6P3D5T4	474	S	K0284_0 protein(predicted) OS=Bombus terrestris OX=30195 GN=LOC100642278 PE=4 SV=1	LOC100642278	0.999946	0.00347361	63.694	3	IPS(1)PIHSR	0.074142	2	0.928	0.89	0.85	1.294	0.806	1.857	0.607	1.046	0.789	1.483	0.236293	1.62	0.192921	0.915	0.518719
A0A6P3D5T4	323	S	K0284_0 protein(predicted) OS=Bombus terrestris OX=30195 GN=LOC100642278 PE=4 SV=1	LOC100642278	0.998684	1.08925e-05	89.272	3	NIDQDDEY(0.002)EHS(0.999)S(0.999)DNVS(1)EK	-1.2246	4
A0A6P3D5T4	324	S	K0284_0 protein(predicted) OS=Bombus terrestris OX=30195 GN=LOC100642278 PE=4 SV=1	LOC100642278	0.999269	1.08925e-05	89.272	3	NIDQDDEY(0.002)EHS(0.999)S(0.999)DNVS(1)EK	-1.2246	5
A0A6P3D5T4	328	S	K0284_0 protein(predicted) OS=Bombus terrestris OX=30195 GN=LOC100642278 PE=4 SV=1	LOC100642278	0.999991	1.08925e-05	89.272	3	NIDQDDEY(0.002)EHS(0.999)S(0.999)DNVS(1)EK	-1.2246	2
A0A6P3D5T4	92	S	K0284_0 protein(predicted) OS=Bombus terrestris OX=30195 GN=LOC100642278 PE=4 SV=1	LOC100642278	1	1.0164e-48	191.85	4	NLGDNLVSTNEEEEEKS(1)DEDKEK	-0.10226	1	0.982	1.127	1.137	1.268	0.844	1.399	0.725	0.738	0.75	1.082	0.738397	1.587	0.0472729	0.682	0.00141361
A0A6P3D5T4	936	S	K0284_0 protein(predicted) OS=Bombus terrestris OX=30195 GN=LOC100642278 PE=4 SV=1	LOC100642278	0.999377	0.00184884	73.499	3	RKS(0.999)Y(0.001)DPMK	1.1325	2	1.117	1.131	1.19	1.007	0.849	1.142	0.858	0.996	0.783	0.872	0.177646	1.137	0.319502	0.767	0.0206686
A0A6P3D5T4	761	S	K0284_0 protein(predicted) OS=Bombus terrestris OX=30195 GN=LOC100642278 PE=4 SV=1	LOC100642278	0.829666	3.36382e-08	127.71	2	RS(0.17)S(0.83)FNSSDIDR	0.21445	1	1.093	0.914	0.748	1.294	0.913	1.46	0.854	1.018	0.919	1.331	0.193008	1.314	0.161709	1.013	0.86254
A0A6P3D5T4	606	S	K0284_0 protein(predicted) OS=Bombus terrestris OX=30195 GN=LOC100642278 PE=4 SV=1	LOC100642278	0.996632	0.00276508	71.491	2	S(0.002)S(0.002)S(0.997)LDRR	-0.34522	1	1.145	0.971	1.122	1.157	0.809	1.43	0.677	0.879	0.805	1.049	0.899227	1.438	0.134693	0.729	0.026179
A0A6P3D5T4	1072	S	K0284_0 protein(predicted) OS=Bombus terrestris OX=30195 GN=LOC100642278 PE=4 SV=1	LOC100642278	0.957887	1.06818e-07	112.13	4	T(0.005)LHQPS(0.958)DT(0.036)ESSDDRHPNAQSAISNTK	1.4128	1	1.195	1.161	1.16	1.059	0.765	1.162	0.686	0.789	1.06	0.849	0.232372	1.178	0.411759	0.721	0.0556362
A0A6P3D5T4	468	S	K0284_0 protein(predicted) OS=Bombus terrestris OX=30195 GN=LOC100642278 PE=4 SV=1	LOC100642278	0.952669	0.0287277	48.115	3	T(1)PPLS(0.953)PS(0.047)K	-0.49282	1
A0A6P3D5T8	19	S	NADH dehydrogenase [ubiquinone] 1 alpha subcomplex subunit 6 OS=Bombus terrestris OX=30195 GN=LOC100647452 PE=4 SV=1	LOC100647452	0.997554	1.13539e-07	119.37	4	VKPILS(0.002)LS(0.998)PIDAHR	-0.27437	2	0.954	0.902	0.865	0.924	1.262	0.928	1.231	1.19	1.33	1.144	0.308622	0.83	0.144634	1.379	0.00179603
A0A6P3D5U0	3	S	RING-box protein 1A OS=Bombus terrestris OX=30195 GN=LOC100643234 PE=4 SV=1	LOC100643234	0.887213	3.76121e-58	157.52	2	AS(0.887)AMEIDDEES(0.113)DLPTSSSSK	0.027345	2	0.906	1.016	0.948	1.179	1.101	1.114	1.017	0.994	1.049	1.183	0.0129802	1.109	0.0170229	1.066	0.15216
A0A6P3D5U0	17	S	RING-box protein 1A OS=Bombus terrestris OX=30195 GN=LOC100643234 PE=4 SV=1	LOC100643234	0.781393	7.99137e-06	68.516	4	AS(0.001)AMEIDDEES(0.01)DLPT(0.171)S(0.781)S(0.045)S(0.208)S(0.784)KGEK	0.62993	2
A0A6P3D5U0	20	S	RING-box protein 1A OS=Bombus terrestris OX=30195 GN=LOC100643234 PE=4 SV=1	LOC100643234	0.783842	5.97482e-88	182.54	4	AS(0.001)AMEIDDEES(0.01)DLPT(0.171)S(0.781)S(0.045)S(0.208)S(0.784)KGEK	0.62993	3
A0A6P3D5U9	239	S	eukaryotic translation initiation factor 6 OS=Bombus terrestris OX=30195 GN=LOC100645278 PE=4 SV=1	LOC100645278	0.999982	0.00050239	110.87	2	AS(1)LIESMS	-0.64486	3	1.191	1.14	1.045	1.012	0.875	0.922	0.973	1.036	1.034	0.832	0.0324864	0.923	0.160065	0.901	0.0778703
A0A6P3D5U9	175	S	eukaryotic translation initiation factor 6 OS=Bombus terrestris OX=30195 GN=LOC100645278 PE=4 SV=1	LOC100645278	0.856712	2.28645e-07	103.07	3	TSIQDQDELS(0.143)S(0.857)LLQVPLAAGTVNR	0.67773	1
A0A6P5I894	342	S	protein lunapark-B isoform X3 OS=Bombus terrestris OX=30195 GN=LOC100649127 PE=4 SV=1	LOC100649127	0.937053	0.00516157	64.224	2	GT(0.04)S(0.937)DS(0.023)DLDMK	0.48747	1	0.768	0.736	0.882	1.666	1.368	1.686	0.719	0.603	0.664	1.978	0.00144308	2.377	0.000521719	0.832	0.0702684
A0A6P5I894	344	S	protein lunapark-B isoform X3 OS=Bombus terrestris OX=30195 GN=LOC100649127 PE=4 SV=1	LOC100649127	0.99324	0.000137369	103.75	2	GTS(0.006)DS(0.993)DLDMK	0.88321	2	0.51	0.442	0.501	2.179	1.559	2.049	0.601	0.59	0.786	3.983	0.000256592	2.927	0.00149703	1.361	0.0431489
A0A6P5I894	238	S	protein lunapark-B isoform X3 OS=Bombus terrestris OX=30195 GN=LOC100649127 PE=4 SV=1	LOC100649127	1	0.0044973	73.248	2	PILS(1)PQR	0.5387	2	0.547	0.525	0.524	1.803	2.187	1.694	0.56	0.704	0.866	3.561	8.54226e-05	2.669	0.00255445	1.335	0.0973488
A0A6P5I894	164	S	protein lunapark-B isoform X3 OS=Bombus terrestris OX=30195 GN=LOC100649127 PE=4 SV=1	LOC100649127	0.772626	0.00642015	68.846	2	S(0.227)S(0.773)FGELR	2.2312	2	0.634	0.609	0.528	1.839	1.259	2.06	0.77	0.719	0.805	2.912	0.00270886	2.248	0.00659275	1.295	0.0155822
A0A6P3D5X3	5	S	proteasome subunit alpha type-6 OS=Bombus terrestris OX=30195 GN=LOC100651829 PE=4 SV=1	LOC100651829	0.97954	0.00194114	83.397	2	GS(0.98)S(0.02)AGFDR	0.85978	1	0.879	0.94	0.834	1.031	1.2	0.973	1.353	1.163	1.19	1.208	0.0599357	0.865	0.133043	1.397	0.0046774
A0A6P3D5X3	6	S	proteasome subunit alpha type-6 OS=Bombus terrestris OX=30195 GN=LOC100651829 PE=4 SV=1	LOC100651829	0.814745	0.00342684	72.365	2	GS(0.185)S(0.815)AGFDR	-0.44166	1	1.102	0.983	1.106	0.876	1.144	0.888	1.103	0.993	1.167	0.911	0.355824	0.891	0.289139	1.023	0.741979
A0A6P3D5X8	6	S	myotubularin-related protein 2 isoform X1 OS=Bombus terrestris OX=30195 GN=LOC100645314 PE=4 SV=1	LOC100645314	1	2.64436e-11	129.05	3	GS(1)AELLNIEQNNSK	1.2092	2
A0A6P3D5X8	649	S	myotubularin-related protein 2 isoform X1 OS=Bombus terrestris OX=30195 GN=LOC100645314 PE=4 SV=1	LOC100645314	0.998426	0.00161445	84.743	3	IHS(0.998)PVHS(0.002)	0.72418	2	0.979	0.872	1.02	0.957	0.955	1.133	1.317	1.058	1.109	1.061	0.47622	0.874	0.201436	1.214	0.0787046
A0A6P3D5Y1	514	S	rab GTPase-activating protein 1-like isoform X2 OS=Bombus terrestris OX=30195 GN=LOC100646018 PE=4 SV=1	LOC100646018	1	2.17795e-11	127.35	3	EEIDS(1)DGDEPMLSGTGEVSK	-1.2316	2	0.933	0.936	0.962	1.074	1.113	1.107	1.092	1.069	1.095	1.164	0.000507174	1.012	0.439295	1.15	0.000343841
A0A6P3D5Y1	987	S	rab GTPase-activating protein 1-like isoform X2 OS=Bombus terrestris OX=30195 GN=LOC100646018 PE=4 SV=1	LOC100646018	0.999754	0.00559043	67.385	2	NS(1)WPWLSK	-1.0002	1	0.424	0.383	0.422	1.703	1.957	1.822	0.971	1.014	0.9	4.461	8.75137e-06	1.9	0.000270349	2.347	5.93166e-05
A0A6P3D5Y1	499	S	rab GTPase-activating protein 1-like isoform X2 OS=Bombus terrestris OX=30195 GN=LOC100646018 PE=4 SV=1	LOC100646018	0.983132	4.504e-45	203.76	2	S(0.013)PS(0.983)LT(0.008)S(0.996)IDTLTPK	-0.69883	3	0.978	1.107	0.824	1.205	1.134	1.135	1.022	0.938	0.966	1.194	0.104039	1.187	0.00593357	1.006	0.895784
A0A6P3D5Y1	502	S	rab GTPase-activating protein 1-like isoform X2 OS=Bombus terrestris OX=30195 GN=LOC100646018 PE=4 SV=1	LOC100646018	0.996039	1.63712e-07	122.1	2	S(0.013)PS(0.983)LT(0.008)S(0.996)IDTLTPK	-0.69883	1
A0A6P3D5Y7	27	S	HIRA-interacting protein 3 OS=Bombus terrestris OX=30195 GN=LOC100646016 PE=4 SV=1	LOC100646016	0.999999	4.03147e-18	152.88	4	EDGKNGDIS(1)NAES(0.879)S(0.11)S(0.011)AK	-0.47939	10	1.123	1.132	1.132	0.824	0.908	0.803	1.068	1.186	1.156	0.748	0.00148394	0.743	0.00372439	1.007	0.863807
A0A6P3D5Y7	31	S	HIRA-interacting protein 3 OS=Bombus terrestris OX=30195 GN=LOC100646016 PE=4 SV=1	LOC100646016	0.878989	3.92047e-16	138.4	4	EDGKNGDIS(1)NAES(0.879)S(0.11)S(0.011)AK	-0.47939	4	1.102	1.246	0.921	0.973	0.889	1.114	0.807	1.06	1.134	0.91	0.45461	0.992	0.986455	0.918	0.551353
A0A6P3D5Y7	33	S	HIRA-interacting protein 3 OS=Bombus terrestris OX=30195 GN=LOC100646016 PE=4 SV=1	LOC100646016	0.963685	5.70625e-59	196.8	3	EDGKNGDISNAES(0.001)S(0.036)S(0.964)AK	0.69985	5	1.238	1.2	1.173	0.713	0.769	0.739	1.155	1.229	1.082	0.615	5.47032e-05	0.641	0.000485538	0.96	0.351644
A0A6P3D5Y7	102	S	HIRA-interacting protein 3 OS=Bombus terrestris OX=30195 GN=LOC100646016 PE=4 SV=1	LOC100646016	0.794096	0.0199787	53.965	2	ET(0.003)ES(0.203)S(0.794)IK	-0.048298	1	1.775	1.671	1.547	0.558	0.537	0.592	0.743	0.655	0.654	0.338	2.44041e-05	0.822	0.0186563	0.411	0.000105864
A0A6P3D5Y7	95	S	HIRA-interacting protein 3 OS=Bombus terrestris OX=30195 GN=LOC100646016 PE=4 SV=1	LOC100646016	0.999572	0.0106857	53.377	3	S(1)MKETESSIK	0.48611	3	1.502	1.926	1.219	0.717	0.618	0.76	0.707	0.776	0.606	0.451	0.00581571	1.003	0.966214	0.45	0.0063967
A0A6P3D5Y7	157	S	HIRA-interacting protein 3 OS=Bombus terrestris OX=30195 GN=LOC100646016 PE=4 SV=1	LOC100646016	1	2.86606e-10	131.39	3	S(1)AENAVDNVVSK	0.20184	2	1.423	1.77	1.423	0.833	0.677	0.678	0.758	0.658	0.562	0.474	0.00173688	1.106	0.402021	0.429	0.00167322
A0A6P3D607	1364	S	protein PRRC2C isoform X2 OS=Bombus terrestris OX=30195 GN=LOC100642991 PE=4 SV=1	LOC100642991	0.99999	5.65768e-125	266.62	3	AKS(1)PNQQSQQTQQSCNK	-0.0019321	3	1.322	1.377	1.179	1.093	0.527	1.138	0.661	0.858	0.706	0.711	0.195182	1.24	0.564765	0.574	0.00355465
A0A6P3D607	1073	S	protein PRRC2C isoform X2 OS=Bombus terrestris OX=30195 GN=LOC100642991 PE=4 SV=1	LOC100642991	0.99989	5.34463e-34	177.64	4	AWADDVS(1)PTFEKEEEK	-0.17266	5	1.385	1.372	1.385	0.921	0.566	0.973	0.715	0.759	0.768	0.594	0.0333075	1.097	0.725278	0.541	1.04338e-05
A0A6P3D607	788	S	protein PRRC2C isoform X2 OS=Bombus terrestris OX=30195 GN=LOC100642991 PE=4 SV=1	LOC100642991	0.999994	2.01841e-05	101.49	4	DHDYDERHS(1)R	-0.63318	3	1.527	1.068	1.387	1.083	0.991	0.988	0.648	0.589	0.515	0.769	0.0852027	1.748	0.00154308	0.44	0.00294258
A0A6P3D607	791	S	protein PRRC2C isoform X2 OS=Bombus terrestris OX=30195 GN=LOC100642991 PE=4 SV=1	LOC100642991	1	2.01841e-05	101.49	3	DHDYDERHS(1)RDS(1)WER	-0.19585	1
A0A6P3D607	809	S	protein PRRC2C isoform X2 OS=Bombus terrestris OX=30195 GN=LOC100642991 PE=4 SV=1	LOC100642991	0.909431	0.0132457	47.545	3	DRDS(0.087)KDS(0.909)IES(0.003)R	1.8395	1	0.971	0.958	0.981	1.317	1.179	1.319	0.887	0.849	0.675	1.311	0.00204342	1.582	0.00737188	0.829	0.0833643
A0A6P3D607	894	S	protein PRRC2C isoform X2 OS=Bombus terrestris OX=30195 GN=LOC100642991 PE=4 SV=1	LOC100642991	0.999704	0.00133276	74.611	3	ERS(1)ES(0.935)T(0.066)EWR	0.21495	6	0.717	0.904	0.797	1.409	1.02	1.09	1.006	1.233	1.304	1.455	0.036077	0.993	0.936671	1.465	0.0212441
A0A6P3D607	896	S	protein PRRC2C isoform X2 OS=Bombus terrestris OX=30195 GN=LOC100642991 PE=4 SV=1	LOC100642991	0.987298	0.000237375	124.98	2	SES(0.987)T(0.013)EWR	0.43908	7	1.085	1.382	1.304	0.868	0.873	0.85	1.016	0.925	0.793	0.687	0.00725756	0.948	0.540135	0.725	0.035102
A0A6P3D607	767	S	protein PRRC2C isoform X2 OS=Bombus terrestris OX=30195 GN=LOC100642991 PE=4 SV=1	LOC100642991	0.999978	1.82359e-05	97.779	3	KS(1)GGYYDEYTR	-0.99926	3	1.074	0.942	1.031	1.18	0.876	1.303	0.873	1.031	0.825	1.102	0.534249	1.231	0.220385	0.896	0.216706
A0A6P3D607	394	S	protein PRRC2C isoform X2 OS=Bombus terrestris OX=30195 GN=LOC100642991 PE=4 SV=1	LOC100642991	1	3.95521e-101	249.32	2	LAFS(1)DDEPDPEPSK	-0.11156	10	0.821	0.996	0.857	1.554	0.712	1.429	0.832	0.916	1.054	1.382	0.346132	1.319	0.428918	1.048	0.64073
A0A6P3D607	933	S	protein PRRC2C isoform X2 OS=Bombus terrestris OX=30195 GN=LOC100642991 PE=4 SV=1	LOC100642991	1	4.45251e-05	111.94	2	NERPQRPDS(1)R	-0.19381	1	0.928	0.7	0.762	1.267	1.064	1.301	0.795	1.373	1.249	1.52	0.0157474	1.063	0.665164	1.43	0.147094
A0A6P3D607	626	S	protein PRRC2C isoform X2 OS=Bombus terrestris OX=30195 GN=LOC100642991 PE=4 SV=1	LOC100642991	0.997411	0.00810498	62.528	2	QDS(0.003)IRS(0.997)ER	-0.19593	2	1.673	1.583	1.391	0.841	0.641	0.753	0.497	0.769	0.569	0.481	0.00156003	1.218	0.240833	0.395	0.00253735
A0A6P3D607	617	S	protein PRRC2C isoform X2 OS=Bombus terrestris OX=30195 GN=LOC100642991 PE=4 SV=1	LOC100642991	0.916398	0.00408725	63.091	3	QGDRQS(0.916)FT(0.084)R	-0.068749	1	1.602	1.461	1.511	0.486	0.59	0.739	0.68	1.086	0.719	0.397	0.00163769	0.73	0.184078	0.543	0.0135675
A0A6P3D607	2482	S	protein PRRC2C isoform X2 OS=Bombus terrestris OX=30195 GN=LOC100642991 PE=4 SV=1	LOC100642991	0.85164	4.50027e-08	115.76	4	QQSSSQQPQPS(0.852)PT(0.148)QHHK	-0.69541	2	0.911	1.094	1.021	1.293	1.139	1.513	0.774	0.678	0.594	1.304	0.055948	1.928	0.00427309	0.676	0.0133578
A0A6P3D607	1445	S	protein PRRC2C isoform X2 OS=Bombus terrestris OX=30195 GN=LOC100642991 PE=4 SV=1	LOC100642991	0.969623	6.57238e-32	157.43	4	QTSSDVGNEDWET(0.006)T(0.02)S(0.97)ENS(0.005)EDHAEDHK	0.10587	7	0.843	0.808	0.798	1.568	1.295	1.24	0.997	0.91	0.848	1.675	0.0023042	1.489	0.0100585	1.125	0.0802752
A0A6P3D607	1448	S	protein PRRC2C isoform X2 OS=Bombus terrestris OX=30195 GN=LOC100642991 PE=4 SV=1	LOC100642991	0.999955	6.57238e-32	157.43	4	QTSSDVGNEDWET(0.948)T(0.265)S(0.788)ENS(1)EDHAEDHK	-0.082577	4
A0A6P3D607	164	S	protein PRRC2C isoform X2 OS=Bombus terrestris OX=30195 GN=LOC100642991 PE=4 SV=1	LOC100642991	0.850644	7.45547e-07	103.63	4	S(0.851)GDGT(0.148)VS(0.001)GGQQQSQQQQQQQQQQQTASR	-0.72282	3	1.552	1.035	1.021	0.396				0.504		0.329		0.786		0.419
A0A6P3D607	728	S	protein PRRC2C isoform X2 OS=Bombus terrestris OX=30195 GN=LOC100642991 PE=4 SV=1	LOC100642991	0.941887	0.00139755	64.295	3	T(0.011)DS(0.942)DIS(0.044)IS(0.003)MDDDRPPSR	-3.7312	1
A0A6P3D607	741	S	protein PRRC2C isoform X2 OS=Bombus terrestris OX=30195 GN=LOC100642991 PE=4 SV=1	LOC100642991	0.999952	3.39644e-05	92.833	4	TDSDISISMDDDRPPS(1)RDYR	1.3307	2	1.116	1.097	1.038	1.126	0.813	1.102	1.061	0.994	0.818	0.935	0.513321	1.058	0.710872	0.884	0.18675
A0A6P3D607	706	S	protein PRRC2C isoform X2 OS=Bombus terrestris OX=30195 GN=LOC100642991 PE=4 SV=1	LOC100642991	0.972818	2.9472e-05	103.83	3	WVHSHS(0.027)S(0.973)LNNNLK	1.0028	1
A0A6P3D611	674	S	LOW QUALITY PROTEIN: receptor-mediated endocytosis protein 6 homolog OS=Bombus terrestris OX=30195 GN=LOC100645706 PE=4 SV=1	LOC100645706	0.85313	1.43446e-14	120.92	2	DT(0.01)PS(0.137)S(0.853)QITEGDEGR	0.83905	1
A0A6P3D611	1136	S	LOW QUALITY PROTEIN: receptor-mediated endocytosis protein 6 homolog OS=Bombus terrestris OX=30195 GN=LOC100645706 PE=4 SV=1	LOC100645706	0.914377	7.10564e-11	119.37	3	IMS(0.914)EDVS(0.083)S(0.002)AGNPSGDSTDDILAK	0.10141	1	1.521	1.202	1.239	0.866	0.848	1.069	0.637	0.774	0.753	0.702	0.027834	1.286	0.0596602	0.546	0.00325369
A0A6P3D611	1162	S	LOW QUALITY PROTEIN: receptor-mediated endocytosis protein 6 homolog OS=Bombus terrestris OX=30195 GN=LOC100645706 PE=4 SV=1	LOC100645706	0.999415	6.94931e-26	159.46	4	RKPS(0.999)AAS(0.979)DT(0.022)EVSVESNQSR	0.29173	9	0.96	0.922	0.94	0.959	1.2	0.934	1.204	1.249	1.133	1.096	0.347941	0.863	0.143063	1.271	0.00147418
A0A6P3D611	1165	S	LOW QUALITY PROTEIN: receptor-mediated endocytosis protein 6 homolog OS=Bombus terrestris OX=30195 GN=LOC100645706 PE=4 SV=1	LOC100645706	0.979564	3.00526e-14	139.79	3	KPS(0.999)AAS(0.98)DT(0.011)EVS(0.01)VESNQSR	-0.088125	3	0.483	0.407	0.45	1.475	1.601	0.963	1.345	1.563	1.744	3.014	0.00280777	0.868	0.413547	3.472	0.000161517
A0A6P3D611	1170	S	LOW QUALITY PROTEIN: receptor-mediated endocytosis protein 6 homolog OS=Bombus terrestris OX=30195 GN=LOC100645706 PE=4 SV=1	LOC100645706	0.965318	2.63914e-05	92.275	3	RKPS(0.998)AAS(0.006)DT(0.015)EVS(0.965)VES(0.015)NQSR	1.0298	1
A0A6P3D611	818	S	LOW QUALITY PROTEIN: receptor-mediated endocytosis protein 6 homolog OS=Bombus terrestris OX=30195 GN=LOC100645706 PE=4 SV=1	LOC100645706	0.999791	0.000958555	59.585	3	S(0.014)DDT(0.986)ARS(1)EIEVEPR	-0.73017	1
A0A6P3D615	495	S	uncharacterized protein LOC100647722 OS=Bombus terrestris OX=30195 GN=LOC100647722 PE=4 SV=1	LOC100647722	0.958713	0.000148704	115	2	IT(0.041)S(0.959)EELLTR	0.80819	1	0.46	1.529	0.77	1.064	0.537	0.391	3.939	0.613	0.595	0.722	0.553036	0.387	0.4203	1.866	0.672997
A0A6P3UIJ7	496	S	epidermal growth factor receptor kinase substrate 8 isoform X2 OS=Bombus terrestris OX=30195 GN=LOC100648158 PE=4 SV=1	LOC100648158	1	8.00196e-54	184.11	2	AHS(1)DIS(1)VDS(1)IER	-1.4737	7
A0A6P3UIJ7	499	S	epidermal growth factor receptor kinase substrate 8 isoform X2 OS=Bombus terrestris OX=30195 GN=LOC100648158 PE=4 SV=1	LOC100648158	1	4.0742e-08	119.32	2	AHS(1)DIS(1)VDS(1)IER	-1.4737	7
A0A6P3UIJ7	502	S	epidermal growth factor receptor kinase substrate 8 isoform X2 OS=Bombus terrestris OX=30195 GN=LOC100648158 PE=4 SV=1	LOC100648158	1	1.59987e-11	140.82	2	AHS(1)DIS(1)VDS(1)IER	-1.4737	8	0.946	0.95	0.895	1.106	1.052	0.882	1.119	1.19	1.362	1.089	0.318146	0.828	0.102273	1.315	0.0113934
A0A6P3UIJ7	224	S	epidermal growth factor receptor kinase substrate 8 isoform X2 OS=Bombus terrestris OX=30195 GN=LOC100648158 PE=4 SV=1	LOC100648158	0.991667	0.00011644	79.635	3	EENNDEVS(0.992)S(0.936)T(0.088)S(0.287)S(0.697)EKYER	-0.20273	3
A0A6P3UIJ7	225	S	epidermal growth factor receptor kinase substrate 8 isoform X2 OS=Bombus terrestris OX=30195 GN=LOC100648158 PE=4 SV=1	LOC100648158	0.939999	3.08811e-05	89.721	3	EENNDEVS(0.056)S(0.94)T(0.027)S(0.283)S(0.695)EKYER	1.7351	7
A0A6P3UIJ7	228	S	epidermal growth factor receptor kinase substrate 8 isoform X2 OS=Bombus terrestris OX=30195 GN=LOC100648158 PE=4 SV=1	LOC100648158	0.800266	3.08811e-05	89.721	4	EENNDEVS(0.481)S(0.414)T(0.106)S(0.197)S(0.8)EKY(0.002)ER	-0.30288	7
A0A6P3UIJ7	454	S	epidermal growth factor receptor kinase substrate 8 isoform X2 OS=Bombus terrestris OX=30195 GN=LOC100648158 PE=4 SV=1	LOC100648158	0.758386	5.38231e-17	144.7	2	EVDES(0.237)HY(0.195)S(0.695)S(0.758)DY(0.114)LEYESR	0.91877	1
A0A6P3UIJ7	661	S	epidermal growth factor receptor kinase substrate 8 isoform X2 OS=Bombus terrestris OX=30195 GN=LOC100648158 PE=4 SV=1	LOC100648158	0.797289	0.0032767	55.763	4	KDES(0.008)T(0.055)EET(0.148)KS(0.797)IGS(0.992)NK	0.765	1
A0A6P3UIJ7	664	S	epidermal growth factor receptor kinase substrate 8 isoform X2 OS=Bombus terrestris OX=30195 GN=LOC100648158 PE=4 SV=1	LOC100648158	0.991668	0.0032767	55.763	4	KDES(0.008)T(0.055)EET(0.148)KS(0.797)IGS(0.992)NK	0.765	1
A0A6P3UIJ7	170	S	epidermal growth factor receptor kinase substrate 8 isoform X2 OS=Bombus terrestris OX=30195 GN=LOC100648158 PE=4 SV=1	LOC100648158	1	0.00217824	80.165	2	LVPGGS(1)PR	3.1621	3	0.956	0.954	0.822	1.005	1.405	0.899	0.927	1.238	1.343	1.211	0.287426	0.943	0.730531	1.284	0.122724
A0A6P3UIJ7	9	S	epidermal growth factor receptor kinase substrate 8 isoform X2 OS=Bombus terrestris OX=30195 GN=LOC100648158 PE=4 SV=1	LOC100648158	0.983186	7.40169e-06	110.34	3	PYYNS(0.013)GHS(0.983)PS(0.004)TYNK	-0.44516	1	1.33	1.339	1.265	0.732	0.603	0.848	0.918	1.085	0.972	0.555	0.00397409	0.734	0.0453176	0.756	0.00572674
A0A6P3UKG7	11	S	myosin heavy chain, non-muscle isoform X3 OS=Bombus terrestris OX=30195 GN=LOC100649130 PE=4 SV=1	LOC100649130	1	0.000427702	96.604	3	VDHS(1)DPELR	-0.39983	1	0.492	0.452	0.437	0.873	1.712	1.504	1.791	1.339	1.444	2.961	0.0074783	0.894	0.555134	3.312	0.000223405
A0A6P3D623	139	S	VWFC domain-containing protein (Fragment)(predicted) OS=Bombus terrestris OX=30195 GN=LOC100643149 PE=4 SV=1	LOC100643149	0.91375	6.65398e-102	255.21	3	LNDCNS(0.914)T(0.086)EEQGCLYR	0.1102	3	0.385	0.385	0.422	1.89	1.606	2.975	0.473	0.453	0.492	5.429	0.000894341	4.563	0.001339	1.19	0.0109401
A0A6P3U7S0	292	S	rho guanine nucleotide exchange factor 12 isoform X5 OS=Bombus terrestris OX=30195 GN=LOC100644321 PE=4 SV=1	LOC100644321	0.981948	5.98044e-05	94.287	3	LIAS(0.018)ES(0.982)MNDLSPPR	-2.9454	4	1.16	1.2	1.176	1.026	0.843	1.001	0.923	0.989	0.767	0.812	0.0274366	1.071	0.509558	0.758	0.0208459
A0A6P3U7S0	297	S	rho guanine nucleotide exchange factor 12 isoform X5 OS=Bombus terrestris OX=30195 GN=LOC100644321 PE=4 SV=1	LOC100644321	0.999995	3.00036e-24	167.61	3	LIASESMNDLS(1)PPR	-0.065013	3	1.101	1.137	1.066	1.108	0.855	0.994	1	0.981	0.95	0.895	0.207763	1.009	0.966213	0.887	0.00743397
A0A6P3U7S0	776	S	rho guanine nucleotide exchange factor 12 isoform X5 OS=Bombus terrestris OX=30195 GN=LOC100644321 PE=4 SV=1	LOC100644321	0.928287	0.00433857	68.735	3	S(0.071)ES(0.928)YKER	-0.16854	1	1.68	1.079	1.295	0.908	0.595	0.694	0.829	1.098	0.807	0.542	0.0265115	0.804	0.228848	0.674	0.074957
A0A6P3U7S0	10	S	rho guanine nucleotide exchange factor 12 isoform X5 OS=Bombus terrestris OX=30195 GN=LOC100644321 PE=4 SV=1	LOC100644321	0.999994	3.51552e-07	107.13	3	S(1)VGGGGGAAGGGTVEPAPVATLVVYK	0.73044	1	1.283	1.342	1.305	0.777	0.809	0.751	1.061	0.905	0.867	0.595	3.24696e-05	0.825	0.0438616	0.721	0.00621311
A0A6P3U7S0	508	S	rho guanine nucleotide exchange factor 12 isoform X5 OS=Bombus terrestris OX=30195 GN=LOC100644321 PE=4 SV=1	LOC100644321	0.999967	3.14278e-37	168.25	3	TAGLGTLFGPS(1)DAQLDESASDK	-0.70122	1	1.204	1.247	1.049	0.973	0.859	0.785	1.095	0.921	1.13	0.748	0.023231	0.832	0.107429	0.899	0.261805
A0A6P3UK18	88	S	SH3 domain-binding glutamic acid-rich protein homolog isoform X2 OS=Bombus terrestris OX=30195 GN=LOC100643683 PE=4 SV=1	LOC100643683	0.983231	0.000122489	85.19	3	ENVPDS(0.017)KQS(0.983)EEIQENGNTTSR	0.82826	1	0.872	1.05	1.013	0.957	1.031	0.935	1.004	1.2	1.399	0.996	0.979043	0.811	0.115699	1.228	0.148609
A0A6P3UK18	99	S	SH3 domain-binding glutamic acid-rich protein homolog isoform X2 OS=Bombus terrestris OX=30195 GN=LOC100643683 PE=4 SV=1	LOC100643683	0.906781	0.00367914	54.353	4	QS(0.016)EEIQENGNT(0.509)T(0.537)S(0.907)REPS(0.509)T(0.521)DKEAAAIQAES(0.001)VEER	-0.25933	1
A0A6P3D631	13	S	small VCP/p97-interacting protein OS=Bombus terrestris OX=30195 GN=LOC100645401 PE=4 SV=1	LOC100645401	0.801562	1.29443e-05	110.22	2	ES(0.177)S(0.802)S(0.021)CEDLTPDLETR	-1.1413	1	0.715	0.758	0.793	1.275	1.243	0.946	1.257	1.329	1.332	1.529	0.014149	0.884	0.247921	1.729	0.000102257
A0A6P3D631	14	S	small VCP/p97-interacting protein OS=Bombus terrestris OX=30195 GN=LOC100645401 PE=4 SV=1	LOC100645401	0.985557	4.808e-135	275.42	2	ESS(0.014)S(0.986)CEDLTPDLETR	-0.40943	5	0.55	0.53	0.634	1.516	1.692	1.225	1.11	1.181	1.247	2.586	0.000990371	1.253	0.0963103	2.064	0.000345822
A0A6P3D638	251	S	NADH-ubiquinone oxidoreductase subunit 9 OS=Bombus terrestris OX=30195 GN=LOC100645281 PE=4 SV=1	LOC100645281	0.999996	3.97894e-06	112.74	3	LAEPEKS(1)KEEESSK	0.79926	2	0.891	0.873	0.865	0.833	0.996	0.677	1.6	1.543	1.506	0.953	0.619194	0.539	0.00506176	1.768	8.41593e-06
A0A6P3D640	200	S	ATP synthase subunit O, mitochondrial OS=Bombus terrestris OX=30195 GN=LOC100643190 PE=4 SV=1	LOC100643190	0.997653	0.000638586	104.24	2	GQS(0.998)ILLT(0.002)SK	-1.0096	1	0.868	0.962	0.933	1.093	1.24	0.988	1.092	1.058	1.23	1.202	0.067325	0.983	0.816886	1.223	0.0219929
A0A6P3U1U1	9	S	quinone oxidoreductase isoform X3 OS=Bombus terrestris OX=30195 GN=LOC100648892 PE=4 SV=1	LOC100648892	0.999986	2.38654e-26	171.73	2	QVS(1)IDS(0.498)PS(0.498)VT(0.003)GR	-2.0258	9	1.278	1.376	1.137	0.677	0.907	0.888	0.983	1.131	0.785	0.652	0.016651	0.853	0.33163	0.765	0.0826646
A0A6P3U1U1	12	S	quinone oxidoreductase isoform X3 OS=Bombus terrestris OX=30195 GN=LOC100648892 PE=4 SV=1	LOC100648892	0.993595	7.70896e-14	147.39	3	QVSIDS(0.994)PS(0.006)VTGR	0.15813	5	1.745	1.43	1.446	0.731	0.734	0.798	0.803	0.531	0.528	0.49	0.0005491	1.215	0.205107	0.403	0.00378916
A0A6P3D651	892	S	glutamate receptor ionotropic, kainate 2 OS=Bombus terrestris OX=30195 GN=LOC100649795 PE=4 SV=1	LOC100649795	1	0.00410739	77.744	2	S(1)IVGS(1)FLR	0.79729	1
A0A6P3D651	896	S	glutamate receptor ionotropic, kainate 2 OS=Bombus terrestris OX=30195 GN=LOC100649795 PE=4 SV=1	LOC100649795	1	0.00410739	77.744	2	S(1)IVGS(1)FLR	0.79729	1
A0A6P3D660	360	S	CLK4-associating serine/arginine rich protein OS=Bombus terrestris OX=30195 GN=LOC100649915 PE=4 SV=1	LOC100649915	0.99996	0.000106171	92.151	2	RRS(1)DS(0.987)PT(0.013)LNER	0.27943	1
A0A6P3D660	362	S	CLK4-associating serine/arginine rich protein OS=Bombus terrestris OX=30195 GN=LOC100649915 PE=4 SV=1	LOC100649915	0.9868	0.000106171	92.151	2	RRS(1)DS(0.987)PT(0.013)LNER	0.27943	2
A0A6P3D660	288	S	CLK4-associating serine/arginine rich protein OS=Bombus terrestris OX=30195 GN=LOC100649915 PE=4 SV=1	LOC100649915	0.871644	0.00688975	54.198	2	VMS(0.872)PPS(0.127)Y(0.001)AAR	-1.7871	2	1.003	0.915	0.979	1.199	0.979	1.279	0.844	0.961	1.067	1.193	0.114618	1.204	0.156057	0.991	0.87273
A0A6P3D662	205	S	Cell wall protein iff6-like protein(predicted) OS=Bombus terrestris OX=30195 GN=LOC100649801 PE=4 SV=1	LOC100649801	1	0.000126547	80.975	3	VLETVAVPAES(1)PEAFK	0.023341	1	0.998	1.182	1.078	1.037	0.979	1.624	0.684	0.876	0.498	1.117	0.632143	1.769	0.0673931	0.632	0.0472359
A0A6P3D672	100	S	phosphoenolpyruvate carboxykinase [GTP] OS=Bombus terrestris OX=30195 GN=LOC100631088 PE=4 SV=1	LOC100631088	0.990531	1.7402e-05	103.14	2	NPS(0.991)IS(0.009)NGYDCIGK	0.33349	3	1.637	1.103	1.435	0.804	0.769	0.669	0.891	0.794	0.867	0.537	0.00892984	0.879	0.114966	0.611	0.0166215
A0A6P3D6Y7	143	S	geminin isoform X6 OS=Bombus terrestris OX=30195 GN=LOC100645624 PE=4 SV=1	LOC100645624	1	3.84919e-08	133.05	2	NDINNS(1)LEDTI	0.10774	1	1.013	0.864	1.147	1.33	1.116	1.016	0.807	0.923	0.959	1.145	0.299202	1.287	0.058162	0.889	0.308328
A0A6P3D680	10	S	mitochondrial fission 1 protein OS=Bombus terrestris OX=30195 GN=LOC100643843 PE=4 SV=1	LOC100643843	0.922406	2.55662e-39	127.71	2	MEDVLEEVVS(0.922)S(0.078)DDLK	0.98905	2	0.776	0.794	1.003	0.828	0.948	0.642	1.682	1.383	1.766	0.94	0.653923	0.501	0.00686837	1.878	0.00470253
A0A6P3UK49	196	S	CBP80/20-dependent translation initiation factor isoform X2 OS=Bombus terrestris OX=30195 GN=LOC100646337 PE=4 SV=1	LOC100646337	1	8.07755e-40	198.74	2	S(1)LNAADVLAAK	-0.1986	6	1.708	1.694	1.491	0.641	0.524	0.525	0.75	0.71	0.748	0.345	0.000183861	0.765	0.0171783	0.451	7.47846e-05
A0A6P3UK49	182	S	CBP80/20-dependent translation initiation factor isoform X2 OS=Bombus terrestris OX=30195 GN=LOC100646337 PE=4 SV=1	LOC100646337	0.999984	7.50152e-06	116.71	2	S(1)LS(0.987)FVS(0.011)T(0.002)YGLK	0.19307	3	1.728	1.735	1.557	0.478	0.7	0.786	0.717	0.521	0.44	0.391	0.00341874	1.17	0.492279	0.334	0.00163819
A0A6P3UK49	184	S	CBP80/20-dependent translation initiation factor isoform X2 OS=Bombus terrestris OX=30195 GN=LOC100646337 PE=4 SV=1	LOC100646337	0.987792	2.36774e-05	111.79	3	S(0.994)LS(0.988)FVS(0.012)T(0.004)Y(0.001)GLK	0.36443	3	1.161	1.012	1.144					0.181						0.164
A0A6P3TUH3	578	S	membralin isoform X3 OS=Bombus terrestris OX=30195 GN=LOC100647924 PE=4 SV=1	LOC100647924	0.999998	0.000842895	98.439	2	ALTS(0.002)T(0.002)EAT(0.997)PEPS(1)PAR	0.15511	2
A0A6P3TUH3	556	S	membralin isoform X3 OS=Bombus terrestris OX=30195 GN=LOC100647924 PE=4 SV=1	LOC100647924	0.999999	8.55288e-11	122.78	3	NHAQPGMADLS(1)PEQPSPSLNR	-0.54512	1	0.651	0.907	1.349	1.199	1.214	1.143	0.755	1.048	0.922	1.223	0.310087	1.305	0.0474305	0.937	0.90531
A0A6P3TUH3	561	S	membralin isoform X3 OS=Bombus terrestris OX=30195 GN=LOC100647924 PE=4 SV=1	LOC100647924	0.751337	7.94284e-05	84.214	3	NHAQPGMADLSPEQPS(0.751)PS(0.248)LNR	0.8923	1	0.867	1.021	0.884	1.341	1.213	1.251	0.723	0.97	0.97	1.373	0.00586751	1.429	0.0234106	0.961	0.694966
A0A6P3D687	108	S	ejaculatory bulb-specific protein 3 OS=Bombus terrestris OX=30195 GN=LOC100643514 PE=4 SV=1	LOC100643514	0.968034	0.00171909	90.108	2	YDS(0.032)S(0.968)GEYK	0.11012	2	0.619	0.668	0.624	1.453	1.718	1.687	0.955	0.761	0.952	2.542	9.00437e-05	1.821	0.00282094	1.396	0.014101
A0A6P3UC87	47	S	splicing factor, suppressor of white-apricot homolog isoform X3 OS=Bombus terrestris OX=30195 GN=LOC100646253 PE=4 SV=1	LOC100646253	0.96303	0.00732749	68.355	2	IACDDS(0.037)QS(0.963)PK	-0.17946	1
A0A6P3UC87	634	S	splicing factor, suppressor of white-apricot homolog isoform X3 OS=Bombus terrestris OX=30195 GN=LOC100646253 PE=4 SV=1	LOC100646253	0.96409	2.94056e-07	102.72	4	KDDSDEVHS(0.013)VPS(0.964)PS(0.023)PSPSLEDSK	-0.76764	1	0.8	0.89	0.89	1.077	1.078	0.999	1.446	1.049	1.351	1.222	0.0098493	0.82	0.133093	1.491	0.0196925
A0A6P3UC87	485	S	splicing factor, suppressor of white-apricot homolog isoform X3 OS=Bombus terrestris OX=30195 GN=LOC100646253 PE=4 SV=1	LOC100646253	1	1.1628e-124	266.78	2	NALPLEES(1)DDEMEAESK	0.73633	7	0.728	0.729	0.732	1.446	1.264	1.353	1.119	0.933	1.16	1.856	9.20588e-05	1.265	0.0376846	1.467	0.00492263
A0A6P3D690	22	S	thioredoxin domain-containing protein 17 OS=Bombus terrestris OX=30195 GN=LOC100647136 PE=4 SV=1	LOC100647136	0.961777	1.73022e-07	115.39	3	NFKS(0.962)NES(0.038)VYVLYSGK	0.32508	1	0.717	0.972	0.764	1.296	1.54	1.786	0.662	0.696	0.764	1.884	0.0084252	2.178	0.00161992	0.865	0.246668
A0A6P3D691	1156	S	inositol 1,4,5-trisphosphate receptor isoform X7 OS=Bombus terrestris OX=30195 GN=LOC100643559 PE=4 SV=1	LOC100643559	1	9.00414e-11	116.13	5	KGS(1)AIDLDIGPPLHADQAEEYKK	-0.65603	1	0.67	0.533	0.572	1.028	1.697	1.058	1.56	1.6	1.211	2.131	0.0140466	0.865	0.424897	2.463	0.0012997
A0A6P3D691	1131	S	inositol 1,4,5-trisphosphate receptor isoform X7 OS=Bombus terrestris OX=30195 GN=LOC100643559 PE=4 SV=1	LOC100643559	0.999745	0.00044954	84.508	2	S(1)KEEEDDGATPR	0.02384	2	0.933	0.609	0.912	0.761	1.025	0.614	1.737	1.85	1.44	0.978	0.903384	0.477	0.0105	2.048	0.00981711
A0A6P3D691	1591	S	inositol 1,4,5-trisphosphate receptor isoform X7 OS=Bombus terrestris OX=30195 GN=LOC100643559 PE=4 SV=1	LOC100643559	0.997867	0.00312778	88.392	2	T(0.002)QS(0.998)QLMR	0.5317	2	1.022	0.615	0.967	0.768	1.087	1.003	1.314	1.622	1.223	1.098	0.607893	0.687	0.0485285	1.597	0.0558505
A0A6P5I9A3	368	S	monocarboxylate transporter 9 isoform X2 OS=Bombus terrestris OX=30195 GN=LOC100649325 PE=4 SV=1	LOC100649325	1	0.00819364	52.576	3	GVQVS(1)MQEEK	-0.15192	1	0.871	0.812	0.799	0.99	1.255	1.173	1.2	1.255	1.215	1.377	0.0137981	0.931	0.350382	1.479	0.000190059
A0A6P5I9A3	598	S	monocarboxylate transporter 9 isoform X2 OS=Bombus terrestris OX=30195 GN=LOC100649325 PE=4 SV=1	LOC100649325	0.925128	7.28692e-05	96.64	2	IAAQT(0.005)S(0.068)GS(0.925)FS(0.002)AD	-0.88697	1	0.685	0.591	0.663	1.556	1.436	1.584	1.349	0.844	0.716	2.36	9.08459e-05	1.573	0.063506	1.5	0.13035
A0A6P5I9A3	302	S	monocarboxylate transporter 9 isoform X2 OS=Bombus terrestris OX=30195 GN=LOC100649325 PE=4 SV=1	LOC100649325	0.998616	0.00213985	62.377	3	RVAS(0.999)IS(0.001)ELEDR	-0.11417	1	0.903	1.453	1.246	0.965	1.083	1.258	0.778	0.54	0.759	0.918	0.672998	1.592	0.0283533	0.577	0.0409088
A0A6P5I9A3	261	S	monocarboxylate transporter 9 isoform X2 OS=Bombus terrestris OX=30195 GN=LOC100649325 PE=4 SV=1	LOC100649325	0.999985	0.0014131	94.309	3	RYS(1)EVIR	0.57141	3	0.854	0.827	0.854	1.618	0.953	2.028	0.603	0.741	0.436	1.814	0.0705669	2.584	0.0271927	0.702	0.0716314
A0A6P5I9A3	274	S	monocarboxylate transporter 9 isoform X2 OS=Bombus terrestris OX=30195 GN=LOC100649325 PE=4 SV=1	LOC100649325	0.995024	0.000843443	111.61	2	WS(0.005)S(0.995)LTSLK	-0.18902	4	0.502	0.455	0.422	2.232	1.353	2.337	0.582	0.631	0.614	4.294	0.00141625	3.241	0.00289195	1.325	0.00699919
A0A6P5I9A3	277	S	monocarboxylate transporter 9 isoform X2 OS=Bombus terrestris OX=30195 GN=LOC100649325 PE=4 SV=1	LOC100649325	0.81319	0.000947292	70.235	3	WS(0.127)S(0.872)LT(0.188)S(0.813)LKGESGK	-0.68055	1
A0A6P3D7P7	305	S	transketolase-like protein 2 isoform X2 OS=Bombus terrestris OX=30195 GN=LOC100649799 PE=4 SV=1	LOC100649799	1	0.00101024	81.338	3	LAS(1)PPNYK	-0.15359	3	0.836	0.922	0.883	1.322	1.438	1.071	1.055	0.938	0.915	1.451	0.0165956	1.317	0.0510807	1.101	0.142709
A0A6P3D7P7	345	S	transketolase-like protein 2 isoform X2 OS=Bombus terrestris OX=30195 GN=LOC100649799 PE=4 SV=1	LOC100649799	0.92628	5.53584e-05	89.011	3	VVALDGDT(0.024)KNS(0.926)T(0.05)YAEK	0.28237	2	0.936	1.021	0.865	1.137	1.421	1.086	1.034	0.908	0.968	1.291	0.0589624	1.252	0.0738209	1.031	0.630895
A0A6P3D7P7	56	S	transketolase-like protein 2 isoform X2 OS=Bombus terrestris OX=30195 GN=LOC100649799 PE=4 SV=1	LOC100649799	0.999974	0.0200415	54.608	2	YKVS(1)APR	0.53614	1	0.803	0.917	0.733	1.128	1.302	0.802	1.35	1.261	1.407	1.318	0.174461	0.804	0.183298	1.638	0.00236882
A0A6P3D6B2	60	S	ragulator complex protein LAMTOR1 OS=Bombus terrestris OX=30195 GN=LOC100646649 PE=4 SV=1	LOC100646649	0.984656	0.00483407	57.804	3	KT(0.015)DEQS(0.985)ALNR	0.22796	1	1.433	1.501	1.426	0.828	0.757	0.774	0.721	0.911	0.476	0.541	4.07469e-05	1.119	0.487497	0.483	0.0161927
A0A6P3D6B2	41	S	ragulator complex protein LAMTOR1 OS=Bombus terrestris OX=30195 GN=LOC100646649 PE=4 SV=1	LOC100646649	1	1.08575e-65	212.55	2	VHS(1)DDYVNQYASSAPK	-1.0735	13	0.896	1.204	1.072	1.153	0.74	2.049	0.598	0.559	0.535	1.243	0.676969	2.33	0.0624854	0.533	0.0024769
A0A6P3D6B2	51	S	ragulator complex protein LAMTOR1 OS=Bombus terrestris OX=30195 GN=LOC100646649 PE=4 SV=1	LOC100646649	0.996449	2.37477e-108	254.71	2	VHSDDYVNQYAS(0.004)S(0.996)APK	-0.057972	25	1.331	1.599	1.292	0.844	0.822	0.89	0.72	0.769	0.616	0.605	0.00213634	1.214	0.0471504	0.499	0.00175286
A0A6P3D6B6	475	S	major facilitator superfamily domain-containing protein 1 OS=Bombus terrestris OX=30195 GN=LOC100651709 PE=4 SV=1	LOC100651709	0.812487	2.63184e-24	153.82	3	LLAPES(0.004)T(0.021)S(0.021)DLS(0.812)T(0.142)DDLLQPQSDISIR	0.18008	1	0.911	0.91	0.884	1.243	1.344	1.164	1.081	1.049	0.746	1.387	0.00159558	1.304	0.0924467	1.063	0.709046
A0A6P3D6B6	8	S	major facilitator superfamily domain-containing protein 1 OS=Bombus terrestris OX=30195 GN=LOC100651709 PE=4 SV=1	LOC100651709	0.97863	1.29558e-36	122.33	2	MEGGILES(0.979)PET(0.018)T(0.003)LER	-2.91	1
A0A6P3D6B6	459	S	major facilitator superfamily domain-containing protein 1 OS=Bombus terrestris OX=30195 GN=LOC100651709 PE=4 SV=1	LOC100651709	0.997532	0.015144	46.844	2	RT(0.002)PES(0.998)LER	1.1916	2	0.706	0.732	0.919	1.285	1.233	1.051	1.4	1.079	1.135	1.514	0.015248	0.988	0.92758	1.533	0.0203129
A0A6P3D6B7	13	S	LOW QUALITY PROTEIN: hsp90 co-chaperone Cdc37 OS=Bombus terrestris OX=30195 GN=LOC100647650 PE=4 SV=1	LOC100647650	0.999999	1.57099e-63	198.21	4	WKDIEIS(1)DDEDDTHPNIDTPSLFR	0.11528	1	0.828	1.115	0.977	1.307	0.657	2.327	0.476	0.535	0.542	1.47	0.519136	2.763	0.072631	0.532	0.00280317
A0A6P3D6B8	115	S	T-box protein 2 OS=Bombus terrestris OX=30195 GN=LOC100651869 PE=4 SV=1	LOC100651869	0.999655	0.023176	40.725	2	YCVLLEVEPAS(1)DRR	1.7775	1	0.788	0.639	0.622	1.131	1.889	1.23	1.069	1.048	1.271	2.074	0.0156238	1.254	0.296476	1.653	0.00641835
A0A6P3D6C1	54	S	proteasome subunit alpha type-1 OS=Bombus terrestris OX=30195 GN=LOC100642673 PE=4 SV=1	LOC100642673	0.804466	0.000192405	92.606	3	AS(0.196)S(0.804)ELSAHQK	0.12249	1	0.872	0.938	1.062	0.781	0.999	1.129	1.423	1.14	1.127	1.013	0.971545	0.788	0.139635	1.285	0.0597658
A0A6P3D6C6	1634	S	myotubularin-related protein 13 OS=Bombus terrestris OX=30195 GN=LOC100645183 PE=4 SV=1	LOC100645183	0.998785	3.48128e-124	263.98	2	GVDT(0.001)GS(0.999)DDETIYPGGR	0.3788	3	0.527	0.52	0.509	1.389	2.073	0.942	1.417	1.383	1.167	2.83	0.0122525	1.11	0.821247	2.549	0.000113165
A0A6P3D6C6	1797	S	myotubularin-related protein 13 OS=Bombus terrestris OX=30195 GN=LOC100645183 PE=4 SV=1	LOC100645183	0.998931	1.15568e-05	119.39	2	HAS(0.999)FS(0.001)TALVR	-2.8769	2	0.788	0.643	0.665	1.201	1.287	1.196	1.263	1.378	1.242	1.758	0.00108207	0.949	0.262783	1.853	0.000934481
A0A6P3D6C6	718	S	myotubularin-related protein 13 OS=Bombus terrestris OX=30195 GN=LOC100645183 PE=4 SV=1	LOC100645183	1	2.97727e-08	128.21	3	LYLPGENS(1)PPR	0.34582	1	1.179	1.272	1.152	1.046	0.854	1.049	1.087	0.568	0.852	0.818	0.051795	1.176	0.392901	0.696	0.107443
A0A6P3D6C6	1814	S	myotubularin-related protein 13 OS=Bombus terrestris OX=30195 GN=LOC100645183 PE=4 SV=1	LOC100645183	0.991918	0.00139986	107.79	2	S(0.992)T(0.008)LELLLR	-0.12576	1	1.314	0.885	1.119	1.257	0.676	1.901	0.5	0.541	0.529	1.156	0.83368	2.442	0.0551775	0.473	0.00327819
A0A6P3D6C9	698	S	LETM1 and EF-hand domain-containing protein anon-60Da, mitochondrial OS=Bombus terrestris OX=30195 GN=LOC100644472 PE=4 SV=1	LOC100644472	0.999836	1.00683e-11	128.05	3	YVPPKS(1)PVPATPVTTEK	0.081166	6	1.217	1.098	1.05	1.038	0.876	0.897	1.008	0.951	1.102	0.835	0.0581433	0.918	0.274824	0.91	0.197063
A0A6P3D6D0	356	S	probable histone-binding protein Caf1 OS=Bombus terrestris OX=30195 GN=LOC100651191 PE=4 SV=1	LOC100651191	0.789305	9.20019e-33	163.48	4	IGEEQS(0.789)S(0.211)EDAEDGPPELLFIHGGHTAK	-0.05432	2	0.777	1.007	0.84	1.635	1.301	1.619	0.652	0.586	0.629	1.736	0.00671312	2.44	0.000392486	0.712	0.0155732
A0A6P3D6E4	16	S	LOW QUALITY PROTEIN: smad nuclear-interacting protein 1 OS=Bombus terrestris OX=30195 GN=LOC100647714 PE=4 SV=1	LOC100647714	1	0.000112025	120.06	3	RERS(1)PEWGK	-0.39361	7	1.064	1.057	1.008	1.174	1.254	1.042	0.876	0.843	0.895	1.109	0.150607	1.327	0.00788417	0.835	0.00181216
A0A6P3D6E5	4	S	LOW QUALITY PROTEIN: arfaptin-2 OS=Bombus terrestris OX=30195 GN=LOC100644005 PE=4 SV=1	LOC100644005	1	0.00163328	82.287	3	S(1)IHEMLK	-0.21061	3	1.648	1.744	1.722	0.6	0.697	0.538	0.48	0.659	0.546	0.359	0.000180306	1.089	0.499127	0.329	0.000281144
A0A6P3D6E5	319	S	LOW QUALITY PROTEIN: arfaptin-2 OS=Bombus terrestris OX=30195 GN=LOC100644005 PE=4 SV=1	LOC100644005	0.912703	6.63894e-61	211.57	2	VKS(0.913)PNS(0.086)S(0.001)LPSWLEQ	-0.74236	1	1.352	1.353	1.393	0.73	0.677	1.078	0.713	0.823	0.771	0.606	0.0225452	1.077	0.734818	0.563	0.000173341
A0A6P3D6E6	765	S	leucine-rich repeat and immunoglobulin-like domain-containing nogo receptor-interacting protein 2 OS=Bombus terrestris OX=30195 GN=LOC100648620 PE=4 SV=1	LOC100648620	0.984022	0.00136943	83.397	2	S(0.016)DS(0.984)MVFDTK	-1.3354	1	0.712	0.676	0.794	1.449	1.715	1.095	1.077	0.986	1.013	1.952	0.00929747	1.385	0.0812697	1.41	0.00310871
A0A6P3D6E7	2	S	density-regulated protein homolog OS=Bombus terrestris OX=30195 GN=LOC100644479 PE=4 SV=1	LOC100644479	0.996766	0.00410122	52.716	2	S(0.997)AEES(0.002)S(0.001)NLR	0.3214	1	0.682	0.661	0.58	1.1	1.87	1.54	0.85	1.423	0.896	2.345	0.00693915	1.423	0.187927	1.648	0.0502773
A0A6P3D6E9	50	S	protein transport protein Sec61 subunit beta OS=Bombus terrestris OX=30195 GN=LOC100645405 PE=4 SV=1	LOC100645405	0.999911	3.62502e-06	122.45	2	NTGAGS(1)DGMWR	-0.63298	2	1.065	1.026	0.919	1.173	1.274	0.89	0.974	1.071	0.941	1.109	0.468687	1.118	0.428881	0.992	0.903644
A0A6P3D6E9	16	S	protein transport protein Sec61 subunit beta OS=Bombus terrestris OX=30195 GN=LOC100645405 PE=4 SV=1	LOC100645405	0.998593	7.68973e-85	230.67	2	PAAASATLVGPPGRS(0.999)PS(0.001)K	0.11877	14	1.785	1.569	1.417	0.781	0.512	0.654	0.721	0.644	0.657	0.408	0.00288847	0.963	0.707275	0.424	0.00034307
A0A6P3D6F1	93	S	Transmembrane protein C5orf28(predicted) OS=Bombus terrestris OX=30195 GN=LOC100648386 PE=4 SV=1	LOC100648386	0.9993	2.20771e-14	155.66	2	DQS(0.999)GT(0.001)YLEAR	0.2071	1	1.593	1.922	1.701	0.487	0.556	0.825	0.592	0.518	0.345	0.358	0.00331565	1.284	0.333641	0.279	0.00162771
A0A6P3D6F9	147	S	collagen type IV alpha-3-binding protein OS=Bombus terrestris OX=30195 GN=LOC100650024 PE=4 SV=1	LOC100650024	0.999456	1.37861e-05	95.435	3	HGS(0.999)AIS(0.98)LIS(0.011)NT(0.009)QS(0.001)IT(0.017)S(0.196)AGS(0.745)FT(0.043)K	-1.3245	1
A0A6P3D6F9	150	S	collagen type IV alpha-3-binding protein OS=Bombus terrestris OX=30195 GN=LOC100650024 PE=4 SV=1	LOC100650024	0.979704	1.37861e-05	95.435	3	HGS(0.999)AIS(0.98)LIS(0.011)NT(0.009)QS(0.001)IT(0.017)S(0.196)AGS(0.745)FT(0.043)K	-1.3245	1
A0A6P3D6F9	138	S	collagen type IV alpha-3-binding protein OS=Bombus terrestris OX=30195 GN=LOC100650024 PE=4 SV=1	LOC100650024	0.997068	6.61805e-06	107.65	2	SES(0.001)GY(0.005)GS(0.997)ENS(0.997)LKR	3.0069	2	0.741	0.654	0.721	1.288	2.252	1.298	0.881	0.704	0.983	2.286	0.0137301	1.884	0.0442293	1.214	0.152829
A0A6P3D6F9	141	S	collagen type IV alpha-3-binding protein OS=Bombus terrestris OX=30195 GN=LOC100650024 PE=4 SV=1	LOC100650024	0.996983	4.81766e-05	96.773	2	SES(0.001)GY(0.005)GS(0.997)ENS(0.997)LKR	3.0069	2	0.966	0.739	0.876	1.517	1.501	1.353	0.708	0.774	0.75	1.694	0.00353411	1.958	0.000116139	0.865	0.165123
A0A6P3D6G2	214	S	Zinc finger protein(predicted) OS=Bombus terrestris OX=30195 GN=LOC100647721 PE=4 SV=1	LOC100647721	1	9.19344e-143	267.77	4	DKEEQHDFYEEEQDAGS(1)EGDQDTNSTK	0.27781	16	0.505	0.471	0.508	1.216	1.532	1.031	1.538	1.545	1.696	2.546	0.00141989	0.791	0.106921	3.22	8.21114e-06
A0A6P3D6G2	905	S	Zinc finger protein(predicted) OS=Bombus terrestris OX=30195 GN=LOC100647721 PE=4 SV=1	LOC100647721	1	1.49374e-82	216.53	4	HDES(1)DDEQQLPLKR	0.26459	15	0.868	0.766	0.878	1.361	1.063	1.286	1.032	1.025	1.067	1.477	0.011139	1.188	0.0927583	1.244	0.00841705
A0A6P3D6G2	898	S	Zinc finger protein(predicted) OS=Bombus terrestris OX=30195 GN=LOC100647721 PE=4 SV=1	LOC100647721	1	1.49374e-82	216.53	4	KQQEYEPIEEMS(1)PERHDES(1)DDEQQLPLK	1.4056	11
A0A6P3D6G2	543	S	Zinc finger protein(predicted) OS=Bombus terrestris OX=30195 GN=LOC100647721 PE=4 SV=1	LOC100647721	1	0.00935032	50.178	3	PLKPS(1)ES(1)EEEQER	0.087932	1
A0A6P3D6G2	545	S	Zinc finger protein(predicted) OS=Bombus terrestris OX=30195 GN=LOC100647721 PE=4 SV=1	LOC100647721	1	4.32438e-05	88.036	3	PLKPS(1)ES(1)EEEQER	0.087932	3	0.866	0.636	0.738	1.368	1.027	1.103	1.205	1.09	1.557	1.562	0.022794	0.908	0.535987	1.72	0.0177648
A0A6P3D6G2	510	S	Zinc finger protein(predicted) OS=Bombus terrestris OX=30195 GN=LOC100647721 PE=4 SV=1	LOC100647721	0.998826	2.42418e-97	228.42	4	T(0.001)KLDLDS(0.999)DEDEEEEQY(0.335)S(0.665)DGDDDYEPPAYIVK	-0.30924	1
A0A6P3D6G2	132	S	Zinc finger protein(predicted) OS=Bombus terrestris OX=30195 GN=LOC100647721 PE=4 SV=1	LOC100647721	1	0.00186336	91.584	2	VDS(1)CDRER	-0.27986	1	1.646	1.087	1.274	0.678	0.641	0.598	0.657	1.597	0.946	0.478	0.00457905	0.599	0.161316	0.799	0.385472
A0A6P3D6G4	113	S	PDZ domain-containing protein(predicted) OS=Bombus terrestris OX=30195 GN=LOC100650950 PE=4 SV=1	LOC100650950	1	1.17161e-43	186.62	3	DRDS(1)DDEDQEEAEDPEK	-1.3679	3	1.19	1.645	1.386	0.752	0.61	1.276	0.715	0.674	0.515	0.625	0.0988817	1.386	0.302228	0.451	0.00441567
A0A6P5HZ43	332	S	casein kinase I isoform X7 OS=Bombus terrestris OX=30195 GN=LOC100642629 PE=4 SV=1	LOC100642629	0.999036	0.000201002	74.876	2	QS(0.999)GAGGT(0.001)LTPADR	0.41567	2	1.168	1.054	1.024	0.976	0.944	0.896	1.126	0.959	1.174	0.868	0.0399666	0.864	0.0979325	1.004	0.980868
A0A6P3D6H3	3	S	myelin P2 protein isoform X1 OS=Bombus terrestris OX=30195 GN=LOC100644162 PE=4 SV=1	LOC100644162	0.897341	0.00658549	46.891	2	MLS(0.897)S(0.103)VFGK	2.147	1
A0A6P3D6H7	8	S	nuclear pore complex protein Nup50 isoform X2 OS=Bombus terrestris OX=30195 GN=LOC100645235 PE=4 SV=1	LOC100645235	0.965815	2.17193e-64	206.58	4	AAS(0.966)T(0.034)DLNHDNWDDEEKPEEAGTFK	0.39846	1	1.207	1.679	1.406	0.635	0.85	0.657	0.916	0.865	0.805	0.499	0.00633888	0.828	0.120222	0.603	0.00821463
A0A6P3D6H7	223	S	nuclear pore complex protein Nup50 isoform X2 OS=Bombus terrestris OX=30195 GN=LOC100645235 PE=4 SV=1	LOC100645235	1	0.0368081	51.456	2	IES(1)S(1)PFGR	0.59734	1
A0A6P3D6H7	224	S	nuclear pore complex protein Nup50 isoform X2 OS=Bombus terrestris OX=30195 GN=LOC100645235 PE=4 SV=1	LOC100645235	1	0.00193878	83.429	2	IES(1)S(1)PFGR	0.59734	2	0.506	0.636	0.517	1.906	1.448	1.804	0.832	0.799	0.903	3.109	0.000522717	2.036	0.00151568	1.527	0.00625098
A0A6P3D6H7	137	S	nuclear pore complex protein Nup50 isoform X2 OS=Bombus terrestris OX=30195 GN=LOC100645235 PE=4 SV=1	LOC100645235	0.977247	8.95468e-45	199.65	2	NST(0.023)S(0.977)DQEEQNISK	-0.43251	3	0.924	1.038	0.963	1.13	1.043	1.122	0.989	1.076	1.028	1.126	0.0484139	1.065	0.148235	1.057	0.249096
A0A6P3D6H7	233	S	nuclear pore complex protein Nup50 isoform X2 OS=Bombus terrestris OX=30195 GN=LOC100645235 PE=4 SV=1	LOC100645235	0.999995	0.00105728	79.659	4	THAKS(1)PLK	0.28709	2	1.335	1.114	1.06	1.357	0.781	1.46	0.566	0.601	0.514	1.025	0.977784	2.14	0.023039	0.479	0.00093231
A0A6P3D6I2	335	S	C2H2-type domain-containing protein(predicted) OS=Bombus terrestris OX=30195 GN=LOC100646053 PE=4 SV=1	LOC100646053	0.989721	0.0335495	41.796	3	EY(0.01)RS(0.99)PEK	-0.35629	1	0.391	0.461	0.414	1.956	1.921	2.652	0.372	0.459	0.509	5.157	0.000144396	4.872	0.000345596	1.058	0.651105
A0A6P3TZQ1	63	S	LAMP family protein C20orf103(predicted) OS=Bombus terrestris OX=30195 GN=LOC100645359 PE=4 SV=1	LOC100645359	0.970822	2.82677e-05	117.86	2	S(0.006)S(0.024)S(0.971)VEQPLYR	0.53277	1	1.406	1.047	1.127	0.933	0.902	0.886	0.862	1.075	0.904	0.76	0.0413004	0.958	0.602774	0.794	0.109734
A0A6P3TZQ1	52	S	LAMP family protein C20orf103(predicted) OS=Bombus terrestris OX=30195 GN=LOC100645359 PE=4 SV=1	LOC100645359	0.961703	1.58928e-09	97.235	3	STTT(0.005)MS(0.962)S(0.033)ESTTTHR	-2.0559	3	0.869	0.695	0.863	0.621	0.704	1.036	0.846	2.414	1.73	0.973	0.797346	0.473	0.118573	2.056	0.115227
A0A6P3UK11	963	S	TBC1 domain family member 9 isoform X3 OS=Bombus terrestris OX=30195 GN=LOC100645705 PE=4 SV=1	LOC100645705	0.98925	0.000110802	92.264	3	S(0.01)MIAS(0.989)KDSPLDLK	0.38953	1	0.903	0.753	0.874	1.172	1.162	0.919	1.416	1.11	1.266	1.286	0.0632611	0.858	0.2196	1.499	0.0109713
A0A6P3UK11	1112	S	TBC1 domain family member 9 isoform X3 OS=Bombus terrestris OX=30195 GN=LOC100645705 PE=4 SV=1	LOC100645705	0.999674	6.46122e-81	235.06	3	VHS(1)LSDTPVLNV	-0.19816	2	0.984	0.989	1.151	1.101	1.168	1.262	0.862	0.774	0.84	1.13	0.129409	1.426	0.00227518	0.793	0.0191761
A0A6P3D6J2	543	S	golgin-84 OS=Bombus terrestris OX=30195 GN=LOC100648502 PE=4 SV=1	LOC100648502	0.999879	0.000343663	87.216	2	AYS(1)LLDAISIR	-0.30461	1	0.883	0.917	1.145	1.136	1.243	1.531	0.781	0.73	0.711	1.328	0.0782191	1.76	0.00383608	0.754	0.0323931
A0A6P3D6J4	333	S	death-associated inhibitor of apoptosis 1 OS=Bombus terrestris OX=30195 GN=LOC100647488 PE=4 SV=1	LOC100647488	0.975872	9.70736e-08	117.8	3	S(0.976)LES(0.023)EPT(0.001)ENPSNIK	3.2201	1	1.013	1.122	1.046	0.955	1.129	1.037	0.955	1.004	1.024	0.981	0.737633	1.046	0.456395	0.938	0.156615
A0A6P3D6K5	132	S	Coilin_N domain-containing protein(predicted) OS=Bombus terrestris OX=30195 GN=LOC100647569 PE=4 SV=1	LOC100647569	0.996206	0.000276276	82.55	3	IESASINS(0.996)PS(0.004)AK	-0.0029935	2	1.16	1.2	1.129	1.093	0.746	0.989	0.915	0.914	0.965	0.811	0.126955	1.012	0.998313	0.801	0.000906329
A0A6P3D6K5	178	S	Coilin_N domain-containing protein(predicted) OS=Bombus terrestris OX=30195 GN=LOC100647569 PE=4 SV=1	LOC100647569	0.874858	1.53344e-11	130.05	3	S(0.875)S(0.125)KLEQPVLNEEDK	0.31198	4	1.198	1.286	1.172	0.954	1.092	0.929	0.853	0.833	0.763	0.814	0.0222708	1.215	0.033057	0.67	0.000802657
A0A6P3D6K8	475	S	LOW QUALITY PROTEIN: DNA topoisomerase 2-binding protein 1 OS=Bombus terrestris OX=30195 GN=LOC100648275 PE=4 SV=1	LOC100648275	0.999609	0.000434782	91.313	2	VTEPAS(1)PLSK	-0.39742	2	0.629	0.546	0.523	1.718	1.551	1.471	1.114	0.876	1.119	2.792	0.000139906	1.525	0.0101104	1.831	0.00359891
A0A6P3D6L1	245	S	LOW QUALITY PROTEIN: ribonuclease H2 subunit B OS=Bombus terrestris OX=30195 GN=LOC100650554 PE=4 SV=1	LOC100650554	0.97049	0.00264926	60.509	4	KLNS(0.97)PKDT(0.03)VEEK	1.366	2	1.204	1.357	1.111	1.099	0.866	0.961	0.85	0.775	0.816	0.797	0.0644231	1.199	0.0747323	0.665	0.00316549
A0A6P3D6L5	267	S	aquaporin AQPAe.a-like OS=Bombus terrestris OX=30195 GN=LOC100643968 PE=4 SV=1	LOC100643968	1	9.25985e-14	141.22	2	S(1)IKAS(1)LQDINFK	0.16941	10	0.877	0.859	0.976	1.845	0.668	1.36	0.751	0.875	0.805	1.428	0.416735	1.593	0.274964	0.896	0.137867
A0A6P3D6L5	7	S	aquaporin AQPAe.a-like OS=Bombus terrestris OX=30195 GN=LOC100643968 PE=4 SV=1	LOC100643968	0.999761	5.1343e-19	115.68	2	S(1)KDS(0.896)QS(0.735)S(0.353)MWS(0.016)VQK	0.60581	13
A0A6P3D6L5	10	S	aquaporin AQPAe.a-like OS=Bombus terrestris OX=30195 GN=LOC100643968 PE=4 SV=1	LOC100643968	0.978981	9.25541e-20	156.67	4	S(0.993)KDS(0.979)QS(0.023)S(0.004)MWSVQK	-0.13696	19	1.033	0.914	1.164	1.008	1.045	0.975	1.165	1.055	0.929	0.973	0.771371	0.962	0.633365	1.012	0.900578
A0A6P3D6L5	12	S	aquaporin AQPAe.a-like OS=Bombus terrestris OX=30195 GN=LOC100643968 PE=4 SV=1	LOC100643968	0.91372	1.98379e-07	115.68	3	S(0.377)KDS(0.705)QS(0.914)S(0.971)MWS(0.034)VQK	0.49994	11
A0A6P3D6L5	13	S	aquaporin AQPAe.a-like OS=Bombus terrestris OX=30195 GN=LOC100643968 PE=4 SV=1	LOC100643968	0.976569	2.31093e-05	100.77	3	S(0.954)KDS(0.3)QS(0.769)S(0.977)MWSVQK	-0.60657	11
A0A6P3D6L5	263	S	aquaporin AQPAe.a-like OS=Bombus terrestris OX=30195 GN=LOC100643968 PE=4 SV=1	LOC100643968	1	9.25985e-14	141.22	2	S(1)IKAS(1)LQDINFK	0.16941	4
A0A6P3D6L6	44	S	protein lethal(2)essential for life OS=Bombus terrestris OX=30195 GN=LOC100652068 PE=4 SV=1	LOC100652068	1	0.00181799	103.7	2	FPPMPS(1)FK	0.18634	4	0.599	0.709	0.564	1.632	1.7	1.431	0.928	0.839	1.104	2.544	0.00040393	1.659	0.00592952	1.534	0.015604
A0A6P3D6L6	152	S	protein lethal(2)essential for life OS=Bombus terrestris OX=30195 GN=LOC100652068 PE=4 SV=1	LOC100652068	1	0.00104078	89.171	2	LS(1)LPAPGER	0.44456	5	0.665	0.668	0.669	1.585	1.626	1.426	0.948	0.885	0.969	2.316	3.12938e-05	1.655	0.00049166	1.4	0.00025472
A0A6P3D6L6	166	S	protein lethal(2)essential for life OS=Bombus terrestris OX=30195 GN=LOC100652068 PE=4 SV=1	LOC100652068	1	0.00255214	110.39	2	S(1)NALAIK	1.0396	1	0.689	0.897	0.763	1.433	1.514	1.316	1.044	0.884	0.844	1.815	0.00230948	1.538	0.00477217	1.18	0.170798
A0A6P3D6L6	98	S	protein lethal(2)essential for life OS=Bombus terrestris OX=30195 GN=LOC100652068 PE=4 SV=1	LOC100652068	0.998775	0.000166138	90.444	3	TDDKS(0.999)IT(0.001)IEGK	-0.3928	1	0.488	0.574	0.589	1.74	1.73	1.603	0.828	0.953	0.962	3.073	6.35174e-05	1.849	0.000366928	1.661	0.00262701
A0A6P3D6L7	12	S	CD151 antigen isoform X2 OS=Bombus terrestris OX=30195 GN=LOC100645516 PE=4 SV=1	LOC100645516	0.812069	0.0343679	46.129	2	LPGT(0.149)S(0.812)T(0.039)R	0.30266	1	1.25	1.457	1.587	0.67	0.619	0.596	0.995	0.973	0.848	0.439	0.000460803	0.669	0.00274639	0.656	0.00812683
A0A6P3D6L8	512	S	ULP_PROTEASE domain-containing protein(predicted) OS=Bombus terrestris OX=30195 GN=LOC100642437 PE=4 SV=1	LOC100642437	0.995125	6.19327e-33	169.94	3	PIHKEPECLT(0.005)IS(0.995)S(1)DEEEEGK	0.33597	5
A0A6P3D6L8	513	S	ULP_PROTEASE domain-containing protein(predicted) OS=Bombus terrestris OX=30195 GN=LOC100642437 PE=4 SV=1	LOC100642437	0.999606	6.19327e-33	169.94	3	PIHKEPECLT(0.005)IS(0.995)S(1)DEEEEGK	0.33597	5
A0A6P3D6M8	83	S	Enolase-phosphatase e1-like protein(predicted) OS=Bombus terrestris OX=30195 GN=LOC100644161 PE=4 SV=1	LOC100644161	0.99772	0	392.45	2	S(0.998)T(0.002)TLSETTEEAATDGASPEK	-0.32774	4	0.407	0.508	0.391	1.568	1.561	1.412	1.291	1.21	1.502	3.477	0.000143727	1.134	0.150057	3.065	0.0004111
A0A6P3D6M8	87	S	Enolase-phosphatase e1-like protein(predicted) OS=Bombus terrestris OX=30195 GN=LOC100644161 PE=4 SV=1	LOC100644161	0.903925	1.78537e-115	257.75	3	S(0.026)T(0.026)T(0.018)LS(0.904)ET(0.026)TEEAATDGASPEK	0.50052	1	0.674	0.671	0.672	1.467	1.334	1.324	1.208	1.091	1.102	2.045	2.70401e-05	1.213	0.0140187	1.686	8.7647e-05
A0A6P3D6M8	99	S	Enolase-phosphatase e1-like protein(predicted) OS=Bombus terrestris OX=30195 GN=LOC100644161 PE=4 SV=1	LOC100644161	0.999978	4.21282e-60	201.6	3	STTLSETTEEAATDGAS(1)PEK	-0.12348	10	0.558	0.59	0.598	1.665	1.615	1.622	0.901	0.885	1.024	2.808	1.53234e-06	1.744	0.00028509	1.609	0.000721662
A0A6P3D6M8	115	S	Enolase-phosphatase e1-like protein(predicted) OS=Bombus terrestris OX=30195 GN=LOC100644161 PE=4 SV=1	LOC100644161	0.996101	1.39715e-37	185.87	2	SAET(0.004)ES(0.996)NGEAEATA	0.20993	7	0.558	0.665	0.754	1.426	1.184	1.612	0.799	1.061	1.401	2.136	0.00374698	1.295	0.210006	1.649	0.0589677
A0A6P3D6M9	227	S	heat shock protein 83 OS=Bombus terrestris OX=30195 GN=LOC100645819 PE=4 SV=1	LOC100645819	1	1.53137e-223	333.47	4	EREKELS(1)EDEAEEEEEEK	0.40543	40	0.489	0.406	0.484	1.456	1.924	1.115	1.361	1.358	1.332	3.26	0.00233859	1.11	0.641197	2.938	5.85776e-05
A0A6P3D6M9	46	S	heat shock protein 83 OS=Bombus terrestris OX=30195 GN=LOC100645819 PE=4 SV=1	LOC100645819	0.911766	0.0034152	56.959	4	ELIS(0.912)NS(0.573)S(0.515)DALDKIR	-1.121	1
A0A6P3DAZ3	498	S	heat shock protein 83 OS=Bombus terrestris OX=30195 GN=LOC100645524 PE=4 SV=1	LOC100645524	0.799507	2.22704e-06	124.51	2	EQVANS(0.8)S(0.2)FVER	0.060185	1	0.696	0.604	0.645	1.685	1.571	1.338	0.97	0.919	1.038	2.362	0.00042283	1.57	0.00432514	1.505	0.00162991
A0A6P3D6N4	21	S	heat shock factor-binding protein 1 OS=Bombus terrestris OX=30195 GN=LOC100647209 PE=4 SV=1	LOC100647209	1	1.24899e-05	102.39	3	TEDTDNYGIGNS(1)AEPK	-0.55963	1	0.913	0.831	0.873	1.107	1.365	1.196	1.266	1.001	0.871	1.402	0.00749567	1.169	0.259226	1.199	0.204657
A0A6P3D6N7	33	S	cytochrome c oxidase subunit 6A1, mitochondrial OS=Bombus terrestris OX=30195 GN=LOC100643317 PE=4 SV=1	LOC100643317	0.977952	0.000558175	81.703	3	QHPVS(0.978)NDT(0.022)VK	-0.079872	1	1.04	0.776	0.986	0.912	1.178	1.025	1.214	1.214	1.127	1.112	0.405356	0.876	0.153927	1.269	0.0584066
A0A6P3D6P0	625	S	leucine-rich repeat-containing protein 15 isoform X2 OS=Bombus terrestris OX=30195 GN=LOC100643923 PE=4 SV=1	LOC100643923	0.996325	9.75371e-06	104.41	2	S(0.002)LS(0.996)CT(0.002)YDDETYR	-2.6191	1	0.957	1.017	1.069	1.071	0.983	1.147	1.088	0.955	0.97	1.052	0.417048	1.062	0.376946	0.99	0.848748
A0A6P3D6P1	111	S	synapse-associated protein 1 isoform X2 OS=Bombus terrestris OX=30195 GN=LOC100651118 PE=4 SV=1	LOC100651118	0.855086	4.915e-78	219.51	3	DDDAS(0.13)S(0.855)AT(0.014)GGADSGPASLEGSPSEDK	0.29033	3	1.057	1.128	1.675	0.786	1.121	1.064	0.682	0.87	0.496	0.77	0.237203	1.451	0.121169	0.531	0.0424265
A0A6P3D6P1	118	S	synapse-associated protein 1 isoform X2 OS=Bombus terrestris OX=30195 GN=LOC100651118 PE=4 SV=1	LOC100651118	1	1.97821e-77	214.11	3	DDDAS(0.155)S(0.768)AT(0.077)GGADS(1)GPASLEGSPSEDK	-0.66331	10	1.133	1.296	1.446	0.94	1.054	0.94	0.877	0.613	0.64	0.757	0.0266494	1.377	0.0495369	0.55	0.0103603
A0A6P3D6P1	122	S	synapse-associated protein 1 isoform X2 OS=Bombus terrestris OX=30195 GN=LOC100651118 PE=4 SV=1	LOC100651118	0.999999	3.5656e-77	208.34	3	DDDASSATGGADSGPAS(1)LEGSPSEDK	-0.43661	7	1.247	1.276	1.379	0.822	1.11	0.884	0.695	0.848	0.731	0.722	0.0250166	1.238	0.126059	0.583	0.00126512
A0A6P3D6P1	45	S	synapse-associated protein 1 isoform X2 OS=Bombus terrestris OX=30195 GN=LOC100651118 PE=4 SV=1	LOC100651118	0.991589	5.06708e-46	193.27	2	LPTGTEGGEDPDRKDS(0.992)PT(0.008)R	-0.77408	6	1.173	1.993	1.947	0.463	0.514	0.964	0.472	0.535	0.449	0.38	0.0255788	1.333	0.373838	0.285	0.00242368
A0A6P3D6P1	234	S	synapse-associated protein 1 isoform X2 OS=Bombus terrestris OX=30195 GN=LOC100651118 PE=4 SV=1	LOC100651118	1	0.00464912	65.5	2	NFLKS(1)PPK	-0.14976	3	0.537	0.677	0.967	1.01	2.007	1.198	1.044	1.053	1.123	1.933	0.0741159	1.309	0.338628	1.476	0.0723163
A0A6P3D6P1	410	S	synapse-associated protein 1 isoform X2 OS=Bombus terrestris OX=30195 GN=LOC100651118 PE=4 SV=1	LOC100651118	0.858872	0.000674401	66.447	3	NS(0.077)NAT(0.064)PIRNS(0.859)GALDKDDWEK	-0.60893	2	1.164	1.242	1.058	1.023	0.687	1.002	1.017	1.111	0.848	0.783	0.13328	0.911	0.536221	0.859	0.165924
A0A6P3D6P1	356	S	synapse-associated protein 1 isoform X2 OS=Bombus terrestris OX=30195 GN=LOC100651118 PE=4 SV=1	LOC100651118	0.995189	2.39343e-05	119.39	2	VS(0.995)DT(0.005)DLEEVR	-0.1123	2	1.33	1.372	1.489	1.006	0.551	0.88	0.732	0.779	0.661	0.581	0.0367609	1.122	0.672353	0.518	0.00035588
A0A6P3D6P3	154	S	uncharacterized protein LOC100649722 OS=Bombus terrestris OX=30195 GN=LOC100649722 PE=4 SV=1	LOC100649722	0.974518	1.45864e-131	270.42	2	S(0.025)NES(0.975)GEDIDDDSITIESI	0.0094667	3	0.808	0.983	0.857	1.028	1.328	1.101	0.868	1.288	1.227	1.306	0.0514496	1.022	0.844811	1.278	0.163776
A0A6P3D6P6	136	S	flightin OS=Bombus terrestris OX=30195 GN=LOC100645162 PE=4 SV=1	LOC100645162	0.998525	0.00316746	87.308	3	YYS(0.999)Y(0.001)HTR	-0.54982	2	0.885	0.976	1.075	0.855	0.911	0.884	1.212	1.218	1.505	0.903	0.166735	0.673	0.00608832	1.34	0.0328193
A0A6P3D6Q2	702	S	protein Hook homolog 3 OS=Bombus terrestris OX=30195 GN=LOC100651744 PE=4 SV=1	LOC100651744	0.999957	0.00346599	63.408	3	RHPPYNS(1)K	-0.48826	1	1.877	1.233	1.526	0.756	0.48	0.904	0.564	0.773	0.543	0.462	0.0241274	1.138	0.645815	0.406	0.00547878
A0A6P3D6Q3	243	S	Na(+)/H(+) exchange regulatory cofactor NHE-RF1 OS=Bombus terrestris OX=30195 GN=LOC100649320 PE=4 SV=1	LOC100649320	1	0.00493323	60.518	3	KES(1)IGFK	-0.10818	1	1.677	2.031	1.533	0.858	0.475	0.586	0.49	0.449	0.418	0.366	0.00585468	1.414	0.150284	0.259	0.000142927
A0A6P3D6Q3	208	S	Na(+)/H(+) exchange regulatory cofactor NHE-RF1 OS=Bombus terrestris OX=30195 GN=LOC100649320 PE=4 SV=1	LOC100649320	0.993218	3.1998e-11	126.36	3	NETTMAHVHDT(0.006)GNGS(0.993)VT(0.001)GNEPR	1.9199	4	1.226	1.299	1.127	0.963	0.885	1.164	0.781	0.821	0.738	0.825	0.0953864	1.287	0.0465486	0.641	0.000989039
A0A6P3D6Q3	136	S	Na(+)/H(+) exchange regulatory cofactor NHE-RF1 OS=Bombus terrestris OX=30195 GN=LOC100649320 PE=4 SV=1	LOC100649320	1	3.33401e-38	178.51	3	NPNSIEQEELNGS(1)NVS(0.855)T(0.145)DENAHK	-0.3821	15	0.877	0.777	0.914	1.248	1.443	1.198	1.17	0.776	0.983	1.514	0.00514593	1.328	0.0892115	1.141	0.403806
A0A6P3D6Q3	139	S	Na(+)/H(+) exchange regulatory cofactor NHE-RF1 OS=Bombus terrestris OX=30195 GN=LOC100649320 PE=4 SV=1	LOC100649320	0.899847	2.31128e-103	237.58	4	NPNSIEQEELNGSNVS(0.9)T(0.1)DENAHK	-1.0219	32	0.716	0.762	0.727	1.454	1.498	1.296	1.036	0.984	0.979	1.927	0.000167487	1.416	0.00190837	1.36	0.00029384
A0A6P3D6Q3	172	S	Na(+)/H(+) exchange regulatory cofactor NHE-RF1 OS=Bombus terrestris OX=30195 GN=LOC100649320 PE=4 SV=1	LOC100649320	0.99987	1.38301e-25	157.9	3	T(0.452)S(0.548)NRS(1)ENENESER	-0.075551	12	1.174	0.908	0.92	1.34	0.957	1.362	0.727	0.938	0.755	1.219	0.247375	1.512	0.0435278	0.806	0.135809
A0A6P3D6Q3	178	S	Na(+)/H(+) exchange regulatory cofactor NHE-RF1 OS=Bombus terrestris OX=30195 GN=LOC100649320 PE=4 SV=1	LOC100649320	0.999976	7.9627e-30	167.27	3	SENENES(1)EREESGR	0.20879	16	1.216	1.41	1.055	1.43	0.453	1.293	0.547	0.656	0.73	0.863	0.533363	1.643	0.362237	0.525	0.00560653
A0A6P3D6Q3	183	S	Na(+)/H(+) exchange regulatory cofactor NHE-RF1 OS=Bombus terrestris OX=30195 GN=LOC100649320 PE=4 SV=1	LOC100649320	0.999998	5.94554e-08	112.99	3	S(0.003)ENENES(0.997)EREES(1)GRENGNGNIR	0.46043	10	1.168	1.539	1.096	1.433	0.599	1.257	0.644	0.513	0.492	0.865	0.528136	1.995	0.09057	0.434	0.00339224
A0A6P3D6Q3	156	S	Na(+)/H(+) exchange regulatory cofactor NHE-RF1 OS=Bombus terrestris OX=30195 GN=LOC100649320 PE=4 SV=1	LOC100649320	0.996667	2.28661e-05	98.543	3	SSGSNDT(0.001)S(0.002)HS(0.997)ES(0.331)S(0.514)T(0.145)LT(0.009)AGATR	-3.1795	3	1.202	1.841	1.608	0.843	0.587	0.7	0.789	0.515	0.66	0.458	0.00897999	1.085	0.626202	0.422	0.00812962
A0A6P3D6Q6	37	S	Putative aminoacyl tRNA synthase complex-interacting multifunctional protein 2(predicted) OS=Bombus terrestris OX=30195 GN=LOC100646897 PE=4 SV=1	LOC100646897	0.941636	4.84774e-25	161.66	4	NIHEEQS(0.942)T(0.058)DDHMEAENK	-0.39927	3	1.297	1.271	1.381	0.832	0.702	0.779	1.024	0.914	0.845	0.586	0.000635802	0.831	0.0687838	0.705	0.00448767
A0A6P3D6Q6	129	S	Putative aminoacyl tRNA synthase complex-interacting multifunctional protein 2(predicted) OS=Bombus terrestris OX=30195 GN=LOC100646897 PE=4 SV=1	LOC100646897	1	0.0306871	40.577	3	QPY(1)FIS(1)ALQK	1.8771	1
A0A6P3D6R5	168	S	vesicle-associated membrane protein 7 OS=Bombus terrestris OX=30195 GN=LOC100649082 PE=4 SV=1	LOC100649082	0.991579	2.18986e-19	162.37	2	TENLST(0.006)NS(0.992)VT(0.003)FR	0.74731	4	1.316	1.18	1.129	0.953	0.941	0.791	0.928	0.946	0.987	0.741	0.0161362	0.938	0.348104	0.789	0.00871631
A0A6P3D6T3	23	S	N-acetylneuraminate lyase isoform X1 OS=Bombus terrestris OX=30195 GN=LOC100652226 PE=4 SV=1	LOC100652226	0.999399	0.00102297	64.843	3	GLITPVFT(0.001)PFNNDS(0.999)AR	-0.36705	1
A0A6P3D6T7	187	S	phosphoglucomutase-2 OS=Bombus terrestris OX=30195 GN=LOC100648849 PE=4 SV=1	LOC100648849	0.999751	1.78929e-17	149.3	3	CAAGIMITAS(1)HNPK	-0.83947	8	0.864	0.962	0.89	1.138	1.188	0.972	1.094	1.11	1.26	1.214	0.0498269	0.952	0.539641	1.275	0.0117438
A0A6P3D6T8	144	S	26S proteasome non-ATPase regulatory subunit 10 OS=Bombus terrestris OX=30195 GN=LOC100649443 PE=4 SV=1	LOC100649443	1	0.00209695	68.044	3	AAS(1)KGNIAIVK	0.45033	1	0.682	1.017	0.812	1.239	1.476	1.249	0.978	0.978	0.984	1.579	0.0223796	1.348	0.00662059	1.171	0.213046
A0A6P3D6T8	211	S	26S proteasome non-ATPase regulatory subunit 10 OS=Bombus terrestris OX=30195 GN=LOC100649443 PE=4 SV=1	LOC100649443	0.999994	6.28027e-06	107.99	3	KTPLDLAS(1)PGLVR	0.90476	3	0.542	0.67	0.598	1.582	1.715	1.473	1.017	0.898	1.029	2.635	0.00020962	1.62	0.00145896	1.627	0.00289596
A0A6P3D6T8	111	S	26S proteasome non-ATPase regulatory subunit 10 OS=Bombus terrestris OX=30195 GN=LOC100649443 PE=4 SV=1	LOC100649443	0.999773	5.26852e-05	95.988	3	TQEGHSALQYAAS(1)K	-0.86404	1	1.073	0.944	1.101	0.975	1.186	0.914	1.005	1.021	1.116	0.986	0.854642	0.979	0.768499	1.008	0.88581
A0A6P3D6U1	516	S	K0930 protein(predicted) OS=Bombus terrestris OX=30195 GN=LOC100647836 PE=4 SV=1	LOC100647836	1	5.13423e-10	149.23	2	RLS(1)DDEVVR	-0.4832	2	0.556	0.487	0.668	1.815	0.999	1.712	1.038	1.084	1.027	2.645	0.0108945	1.437	0.159294	1.84	0.00267011
A0A6P3D6U1	321	S	K0930 protein(predicted) OS=Bombus terrestris OX=30195 GN=LOC100647836 PE=4 SV=1	LOC100647836	0.999582	0.000179559	77.191	3	RLS(1)DPSANLNNFVR	0.36218	2	0.706	0.949	0.833	1.315	1.343	1.137	0.888	1.148	1.117	1.525	0.0131172	1.204	0.122483	1.267	0.114519
A0A6P3D6U1	537	S	K0930 protein(predicted) OS=Bombus terrestris OX=30195 GN=LOC100647836 PE=4 SV=1	LOC100647836	0.999862	1.41756e-10	134.04	2	SAGS(1)DHEEYYTGR	0.13554	1	0.583	0.652	0.707	2.032	0.817	2.107	0.803	0.678	0.658	2.552	0.0531998	2.317	0.0740996	1.101	0.315058
A0A6P3D6U4	233	S	NEDD4 family-interacting protein 1-like OS=Bombus terrestris OX=30195 GN=LOC100648736 PE=4 SV=1	LOC100648736	1	0.0280345	46.73	2	LLPGS(1)AQER	0.91913	1	1.096	1.064	1.224	0.978	1.032	0.988	0.88	0.941	0.959	0.886	0.0590527	1.078	0.0696826	0.822	0.0173749
A0A6P3D6U8	9	S	protein phosphatase 1 regulatory subunit 7 OS=Bombus terrestris OX=30195 GN=LOC100646653 PE=4 SV=1	LOC100646653	1	1.06952e-68	127.14	4	ANNEDNKS(1)EGS(1)AEIEGENENDENEEAEK	-1.4681	15	0.554	0.509	0.547	1.22	1.264	0.987	1.698	1.345	1.906	2.156	0.000728512	0.701	0.0525053	3.074	0.000462222
A0A6P3D6U8	12	S	protein phosphatase 1 regulatory subunit 7 OS=Bombus terrestris OX=30195 GN=LOC100646653 PE=4 SV=1	LOC100646653	1	4.00773e-121	260.25	4	ANNEDNKS(1)EGS(1)AEIEGENENDENEEAEK	-1.4681	9	0.824	0.691	0.8	1.309	1.306	1.038	1.334	1.049	1.22	1.578	0.0085872	1.014	0.907468	1.556	0.00770182
A0A6P3D6V1	249	S	BMP-binding endothelial regulator protein OS=Bombus terrestris OX=30195 GN=LOC100652150 PE=4 SV=1	LOC100652150	0.999999	1.41858e-28	192.68	2	S(1)ADVSDEEHK	0.43605	2	1.535	2.506	1.642	0.462	0.334	0.391	0.682	0.596	0.419	0.209	0.000993103	0.699	0.115904	0.299	0.00467663
A0A6P3D6V1	253	S	BMP-binding endothelial regulator protein OS=Bombus terrestris OX=30195 GN=LOC100652150 PE=4 SV=1	LOC100652150	0.970568	0.000281631	76.151	3	S(0.029)ADVS(0.971)DEEHKICR	0.39	2	1.351	2.794	1.039	0.723	0.495	0.628	0.607	0.528	0.564	0.356	0.0392487	1.087	0.570563	0.328	0.0264058
A0A6P3TZ29	198	S	mitochondrial fission regulator 2 isoform X3 OS=Bombus terrestris OX=30195 GN=LOC100642794 PE=4 SV=1	LOC100642794	1	2.1097e-35	183.23	3	DNS(1)PCNDLQEILR	-0.49257	4	1.242	1.279	1.164	1.046	1.016	1.058	0.688	0.781	0.704	0.847	0.00544805	1.436	0.000882632	0.59	0.00038282
A0A6P3TZ29	166	S	mitochondrial fission regulator 2 isoform X3 OS=Bombus terrestris OX=30195 GN=LOC100642794 PE=4 SV=1	LOC100642794	0.978624	2.2879e-49	204.13	2	GQFASQT(0.004)S(0.979)MT(0.018)DVLK	-0.23399	4	1.703	1.624	1.62	0.655	0.578	0.626	0.729	0.59	0.559	0.376	1.64985e-05	0.99	0.959564	0.38	0.000295365
A0A6P3TZ29	147	S	mitochondrial fission regulator 2 isoform X3 OS=Bombus terrestris OX=30195 GN=LOC100642794 PE=4 SV=1	LOC100642794	1	5.23904e-06	103.61	3	RAS(1)LQDHKVEDR	-1.485	6	1.292	1.189	0.943	1.076	0.944	1.07	0.824	0.965	0.819	0.902	0.406938	1.185	0.067634	0.762	0.0698802
A0A6P3D914	34	S	actin, clone 205 OS=Bombus terrestris OX=30195 GN=LOC100648427 PE=4 SV=1	LOC100648427	1	0.00133624	83.869	2	AVFPS(1)IVGR	0.69914	1	0.95	1.165	1.012	1.136	0.876	0.837	1.252	1.123	0.99	0.911	0.430259	0.847	0.216816	1.076	0.469463
A0A6P3D914	53	S	actin, clone 205 OS=Bombus terrestris OX=30195 GN=LOC100648427 PE=4 SV=1	LOC100648427	1	3.30451e-120	250.24	3	HQGVMVGMGQKDS(1)YVGDEAQSK	-0.13204	23	0.75	0.83	0.673	1.104	1.277	1.028	1.362	1.259	1.443	1.513	0.00928977	0.839	0.0763962	1.804	0.00121197
A0A6P3D914	61	S	actin, clone 205 OS=Bombus terrestris OX=30195 GN=LOC100648427 PE=4 SV=1	LOC100648427	1	4.5973e-20	165.64	2	DSYVGDEAQS(1)KR	-0.11239	8	0.716	0.768	0.733	1.247	1.4	1.198	1.213	1.114	1.197	1.734	0.00042455	1.091	0.185762	1.59	0.000159087
A0A6P3D914	324	S	actin, clone 205 OS=Bombus terrestris OX=30195 GN=LOC100648427 PE=4 SV=1	LOC100648427	0.8665	0.000521759	79.639	3	EITALAPS(0.866)T(0.133)IK	0.097644	3	0.77	0.793	0.731	1.134	1.538	1.131	1.216	1.099	1.207	1.658	0.00911651	1.08	0.565047	1.535	0.000445123
A0A6P3D914	200	S	actin, clone 205 OS=Bombus terrestris OX=30195 GN=LOC100648427 PE=4 SV=1	LOC100648427	0.998617	1.02569e-07	136.48	2	GYS(0.999)FT(0.001)TTAER	-0.16436	2	0.822	0.855	0.863	1.055	1.386	0.912	1.393	1.133	1.193	1.32	0.100746	0.902	0.450003	1.464	0.00409209
A0A6P3D914	366	S	actin, clone 205 OS=Bombus terrestris OX=30195 GN=LOC100648427 PE=4 SV=1	LOC100648427	1	3.92928e-20	164.65	2	QEYDES(1)GPGIVHR	0.28614	2	0.705	0.733	0.675	1.167	1.804	1.095	1.124	1.1	1.295	1.924	0.0165818	1.155	0.502436	1.665	0.000844309
A0A6P3D6W7	396	S	heat shock 70 kDa protein 4 isoform X1 OS=Bombus terrestris OX=30195 GN=LOC100646893 PE=4 SV=1	LOC100646893	0.799383	3.43642e-05	98.943	3	DFS(0.799)VT(0.201)DIQPYPLK	0.43021	1	0.651	0.662	0.915	1.162	1.663	1.252	1.13	1.039	1.057	1.83	0.0177327	1.264	0.118268	1.448	0.0282799
A0A6P3D6W7	536	S	heat shock 70 kDa protein 4 isoform X1 OS=Bombus terrestris OX=30195 GN=LOC100646893 PE=4 SV=1	LOC100646893	1	0.00014572	81.346	4	KDKS(1)DQEAQANEPPAPEVSMDK	-0.84244	1	0.5	0.617	0.611	1.447	1.424	1.121	1.413	1.205	1.451	2.31	0.00146743	0.981	0.835022	2.355	0.000670408
A0A6P3D6W7	708	S	heat shock 70 kDa protein 4 isoform X1 OS=Bombus terrestris OX=30195 GN=LOC100646893 PE=4 SV=1	LOC100646893	1	0.00190567	71.976	4	LKS(1)QGEPIKER	-0.162	2	0.977	0.868	0.899	1.246	1.64	1.064	0.787	0.94	0.914	1.44	0.056223	1.496	0.0476789	0.962	0.573504
A0A6P3D6W7	844	S	heat shock 70 kDa protein 4 isoform X1 OS=Bombus terrestris OX=30195 GN=LOC100646893 PE=4 SV=1	LOC100646893	0.995976	0.00354801	50.857	5	NNQNS(0.996)QGDAHS(0.003)QT(0.001)NQQQQHQEEK	-1.2946	1	1.031	1.091	0.816		1.234		0.931		1.281	1.26		1.116		1.129	0.53121
A0A6P3D6W7	559	S	heat shock 70 kDa protein 4 isoform X1 OS=Bombus terrestris OX=30195 GN=LOC100646893 PE=4 SV=1	LOC100646893	1	5.93992e-05	105.03	2	RNS(1)DADDGGR	-0.35177	5	1.084	0.639	1.049	0.639	1.328	0.647	1.162	1.802	1.358	0.943	0.768202	0.605	0.1158	1.559	0.100541
A0A6P3D6W7	616	S	heat shock 70 kDa protein 4 isoform X1 OS=Bombus terrestris OX=30195 GN=LOC100646893 PE=4 SV=1	LOC100646893	0.999923	8.93205e-06	74.444	3	TIDLPVDMCEYGLS(1)QR	0.1605	1
A0A6P3D6X8	1671	S	plexin-A4 OS=Bombus terrestris OX=30195 GN=LOC100649366 PE=4 SV=1	LOC100649366	0.841013	4.69386e-12	136.66	3	AT(0.159)S(0.841)PLNQNHDGGLK	0.18089	2	1.263	1.134	1.489	0.718	0.778	0.668	1.061	1.054	0.968	0.557	0.00303834	0.702	0.00258707	0.793	0.0555642
A0A6P3D6X8	1663	S	plexin-A4 OS=Bombus terrestris OX=30195 GN=LOC100649366 PE=4 SV=1	LOC100649366	0.964061	0.000823702	84.882	3	FS(0.008)S(0.027)AS(0.964)PPLSR	-0.065953	2	1.203	1.428	1.331	0.927	0.767	0.934	0.697	0.849	0.805	0.663	0.00717222	1.118	0.273521	0.593	0.00247099
A0A6P3D6X8	1634	S	plexin-A4 OS=Bombus terrestris OX=30195 GN=LOC100649366 PE=4 SV=1	LOC100649366	0.948644	1.19191e-14	150.91	2	QS(0.046)S(0.949)IYNLS(0.006)ILSEK	0.35836	1	1.619	1.589	1.607	0.74	0.514	0.721	0.712	0.651	0.511	0.41	0.00153355	1.054	0.766368	0.389	0.000656365
A0A6P3D6Y6	243	S	protein obstructor-E isoform X1 OS=Bombus terrestris OX=30195 GN=LOC100644244 PE=4 SV=1	LOC100644244	0.99992	7.17284e-08	120.39	3	KSELLAGIQNS(1)GETR	-0.52182	8	1.07	1.13	0.992	0.928	0.917	0.941	1.171	1.086	1.119	0.873	0.02493	0.825	0.00116054	1.058	0.261835
A0A6P3D6Z2	372	S	LOW QUALITY PROTEIN: ribosomal protein S6 kinase beta-1 OS=Bombus terrestris OX=30195 GN=LOC100646461 PE=4 SV=1	LOC100646461	0.999998	1.6607e-28	158.35	3	FTTSAPIDS(1)PAEYTLSESANR	0.065675	1	1.319	1.307	1.266	0.927	0.736	1.106	0.88	0.769	0.599	0.711	0.0405091	1.232	0.272936	0.578	0.00776192
A0A6P5IB03	152	S	serine/threonine-protein kinase GD17699 isoform X2 OS=Bombus terrestris OX=30195 GN=LOC100648968 PE=4 SV=1	LOC100648968	0.871263	0.00130598	61.957	2	RGS(0.871)S(0.125)LS(0.004)GLPQSPAGTGR	0.8362	1	0.748	0.892	0.813	1.016	0.91	0.899	1.267	1.578	1.589	1.152	0.0904486	0.637	0.00598238	1.808	0.00282348
A0A6P5IB03	153	S	serine/threonine-protein kinase GD17699 isoform X2 OS=Bombus terrestris OX=30195 GN=LOC100648968 PE=4 SV=1	LOC100648968	0.955291	6.77644e-05	92.307	2	GS(0.026)S(0.955)LS(0.018)GLPQSPAGTGR	0.049633	2	0.837	0.92	0.903	1.31	1.079	1.46	1.068	0.904	0.745	1.447	0.017592	1.417	0.0618198	1.021	0.921857
A0A6P5IB03	160	S	serine/threonine-protein kinase GD17699 isoform X2 OS=Bombus terrestris OX=30195 GN=LOC100648968 PE=4 SV=1	LOC100648968	0.98254	0.000145629	79.462	3	GSSLSGLPQS(0.983)PAGT(0.017)GR	-0.54317	1	0.915	1.022	1.06	1.07	0.974	1.004	1.06	1.068	1.172	1.017	0.747028	0.924	0.136366	1.101	0.150607
A0A6P5IB03	169	S	serine/threonine-protein kinase GD17699 isoform X2 OS=Bombus terrestris OX=30195 GN=LOC100648968 PE=4 SV=1	LOC100648968	1	0.0013871	79.492	2	QIS(1)AIPLCVK	-1.5388	2	1.061	0.993	1.028	1.03	0.892	0.995	1.291	0.974	1.072	0.946	0.298898	0.874	0.237949	1.083	0.438715
A0A6P5IB03	308	S	serine/threonine-protein kinase GD17699 isoform X2 OS=Bombus terrestris OX=30195 GN=LOC100648968 PE=4 SV=1	LOC100648968	0.993284	7.14473e-50	206.74	2	T(0.007)PS(0.993)PSSLILPQPLR	0.45259	2	0.871	0.838	0.841	1.146	1.349	0.892	1.36	1.144	1.141	1.328	0.089512	0.929	0.56277	1.429	0.00397737
A0A6P3UL55	906	S	probable phosphorylase b kinase regulatory subunit alpha isoform X3 OS=Bombus terrestris OX=30195 GN=LOC100643035 PE=4 SV=1	LOC100643035	1	0.000345572	110.38	2	EFAIS(1)S(1)VGR	-0.71642	4	0.586	0.394	0.545	0.934	0.996	0.798	1.928	2.38	1.662	1.789	0.0129866	0.457	0.00324232	3.915	0.00103816
A0A6P3UL55	907	S	probable phosphorylase b kinase regulatory subunit alpha isoform X3 OS=Bombus terrestris OX=30195 GN=LOC100643035 PE=4 SV=1	LOC100643035	1	1.46065e-09	147.41	2	EFAIS(1)S(1)VGR	-0.71642	7	1.184	1.05	1.174	0.865	0.834	0.781	1.174	1.29	0.941	0.728	0.00290879	0.728	0.0344653	0.999	0.941128
A0A6P3UL55	914	S	probable phosphorylase b kinase regulatory subunit alpha isoform X3 OS=Bombus terrestris OX=30195 GN=LOC100643035 PE=4 SV=1	LOC100643035	0.998914	0.00105816	88.338	2	GNFS(0.999)VIS(0.001)CK	2.2903	1	2.057	1.658	1.47	0.517	0.478	0.599	0.528	0.844	0.498	0.307	0.0005817	0.852	0.494083	0.361	0.00583126
A0A6P3UL55	917	S	probable phosphorylase b kinase regulatory subunit alpha isoform X3 OS=Bombus terrestris OX=30195 GN=LOC100643035 PE=4 SV=1	LOC100643035	0.999538	0.000901282	76.326	3	GNFSVIS(1)CK	-0.32587	1	2.163	1.374	2.416	0.381	0.151	0.472	0.43	0.511	0.327	0.169	0.00886011	0.792	0.433693	0.213	0.00207655
A0A6P3UL55	927	S	probable phosphorylase b kinase regulatory subunit alpha isoform X3 OS=Bombus terrestris OX=30195 GN=LOC100643035 PE=4 SV=1	LOC100643035	0.999998	1.76749e-157	279.82	3	KS(1)QIGGFLSSDQTDGNEVEPDR	1.0105	3	1.655	1.34	1.475	0.653	0.752	0.736	0.668	0.944	0.621	0.479	0.000615867	0.959	0.854195	0.5	0.00774611
A0A6P3UL55	934	S	probable phosphorylase b kinase regulatory subunit alpha isoform X3 OS=Bombus terrestris OX=30195 GN=LOC100643035 PE=4 SV=1	LOC100643035	0.815029	9.86032e-16	132.28	3	SQIGGFLS(0.815)S(0.185)DQTDGNEVEPDR	-0.212	1	1.038	1.12	0.967	0.885	0.866	1.122	1.1	1.018	1.23	0.919	0.391916	0.858	0.18957	1.071	0.384426
A0A6P3UL55	638	S	probable phosphorylase b kinase regulatory subunit alpha isoform X3 OS=Bombus terrestris OX=30195 GN=LOC100643035 PE=4 SV=1	LOC100643035	0.99988	5.37321e-43	173.71	3	RPS(1)AVLNTNPFIEVTDTTLTPNSTQSAPMDR	0.82263	5	1.099	1.098	1.021	1.014	0.96	1.085	1.095	1.01	0.845	0.951	0.298369	1.037	0.653956	0.917	0.315495
A0A6P3UL55	620	S	probable phosphorylase b kinase regulatory subunit alpha isoform X3 OS=Bombus terrestris OX=30195 GN=LOC100643035 PE=4 SV=1	LOC100643035	1	0.0198583	41.871	3	S(1)IAVEPEILGVAGEDR	-0.1707	1	0.628	1.114	1.183	0.754		0.827		1.109		0.811	0.55719	0.713		1.137
A0A6P3UL55	669	S	probable phosphorylase b kinase regulatory subunit alpha isoform X3 OS=Bombus terrestris OX=30195 GN=LOC100643035 PE=4 SV=1	LOC100643035	0.976098	1.30169e-124	270.74	2	T(0.022)PS(0.976)PT(0.002)DELLSWTNSPK	0.2374	4	1.465	1.335	0.953	0.895	0.517	1.095	0.805	1.134	0.856	0.668	0.169624	0.897	0.591317	0.745	0.159464
A0A6P3UL55	680	S	probable phosphorylase b kinase regulatory subunit alpha isoform X3 OS=Bombus terrestris OX=30195 GN=LOC100643035 PE=4 SV=1	LOC100643035	0.999374	1.08346e-54	206.62	3	TPSPTDELLSWT(0.001)NS(0.999)PK	-0.76789	4	1.533	1	1.243	0.77	0.556	0.591	1.09	1.274	1.185	0.508	0.0132664	0.54	0.00470178	0.94	0.728538
A0A6P3UL55	924	S	probable phosphorylase b kinase regulatory subunit alpha isoform X3 OS=Bombus terrestris OX=30195 GN=LOC100643035 PE=4 SV=1	LOC100643035	0.999998	8.84752e-32	157.43	4	VS(1)KKS(1)QIGGFLSSDQTDGNEVEPDR	0.49724	1
A0A6P3D705	377	S	LOW QUALITY PROTEIN: heat shock 70 kDa protein cognate 5 OS=Bombus terrestris OX=30195 GN=LOC100644048 PE=4 SV=1	LOC100644048	0.999993	0.00206269	68.069	3	ALS(1)DAEVTK	0.97497	1	1.03	0.925	0.889	0.954	1.057	1.132	1.334	1.136	0.966	1.105	0.208335	0.915	0.476226	1.208	0.151406
A0A6P3D705	153	S	LOW QUALITY PROTEIN: heat shock 70 kDa protein cognate 5 OS=Bombus terrestris OX=30195 GN=LOC100644048 PE=4 SV=1	LOC100644048	1	0.000236985	73.928	3	AS(1)NGDAWVQGGDGK	-0.72044	2	0.809	0.815	0.826	1.063	1.275	0.964	1.233	1.294	1.361	1.348	0.0237844	0.849	0.122647	1.587	9.34781e-05
A0A6P3D705	669	S	LOW QUALITY PROTEIN: heat shock 70 kDa protein cognate 5 OS=Bombus terrestris OX=30195 GN=LOC100644048 PE=4 SV=1	LOC100644048	1	6.70377e-12	134.47	3	EGQS(1)QNQHQQQEDGPEK	0.23494	2	1.438	1.386	1.412	0.804	0.62	0.721	0.801	0.976	0.777	0.506	0.000838345	0.84	0.167391	0.603	0.00210958
A0A6P3D705	186	S	LOW QUALITY PROTEIN: heat shock 70 kDa protein cognate 5 OS=Bombus terrestris OX=30195 GN=LOC100644048 PE=4 SV=1	LOC100644048	0.992788	0.000889407	70.889	3	ET(0.006)AES(0.993)Y(0.001)LSTPVK	0.094067	1	0.573	0.801	0.784	0.868	1.089	0.747	1.831	1.703	1.575	1.253	0.218363	0.529	0.00538283	2.367	0.00171892
A0A6P3D705	13	S	LOW QUALITY PROTEIN: heat shock 70 kDa protein cognate 5 OS=Bombus terrestris OX=30195 GN=LOC100644048 PE=4 SV=1	LOC100644048	0.996605	7.32061e-06	116.98	2	S(0.003)CS(0.997)NITYDITR	0.12454	1	1.406	1.521	1.551	0.697	0.756	0.652	0.772	0.768	0.753	0.47	0.000132864	0.918	0.114891	0.512	2.71519e-05
A0A6P3D705	89	S	LOW QUALITY PROTEIN: heat shock 70 kDa protein cognate 5 OS=Bombus terrestris OX=30195 GN=LOC100644048 PE=4 SV=1	LOC100644048	1	0.00198715	74.611	2	VIENAEGS(1)R	-0.72773	1	1.206	0.924	1.05	0.796	0.894	0.808	1.27	1.382	1.108	0.786	0.0497025	0.664	0.00536377	1.182	0.166585
A0A6P3D707	278	S	polycomb group protein Pc OS=Bombus terrestris OX=30195 GN=LOC100649569 PE=4 SV=1	LOC100649569	0.999995	4.75156e-10	124.08	4	APPAPLS(1)PQIDTPLEQPTK	-1.1544	2	1.411	1.41	1.334	1	0.574	1.04	0.635	0.751	0.624	0.629	0.0613703	1.3	0.31213	0.484	0.000297053
A0A6P3D707	214	S	polycomb group protein Pc OS=Bombus terrestris OX=30195 GN=LOC100649569 PE=4 SV=1	LOC100649569	0.860136	0.000553947	74.789	3	S(0.003)NPT(0.015)S(0.86)PS(0.121)YHSHK	-0.32124	2	1.448	1.792	1.458	0.797	0.526	0.854	0.646	0.531	0.643	0.463	0.0092132	1.196	0.382048	0.387	0.000572488
A0A6P3D708	225	S	UBX domain-containing protein 1 OS=Bombus terrestris OX=30195 GN=LOC100644050 PE=4 SV=1	LOC100644050	0.998401	1.07656e-93	243.9	2	ALT(0.001)ES(0.998)PPTPSSSTSTYR	0.31824	9	1.14	1.289	1.216	1.106	0.778	1.278	0.766	0.688	0.631	0.867	0.345911	1.517	0.0647881	0.572	0.00107614
A0A6P3D708	261	S	UBX domain-containing protein 1 OS=Bombus terrestris OX=30195 GN=LOC100644050 PE=4 SV=1	LOC100644050	0.994156	1.42821e-32	169.39	4	LTNGQTLTQS(0.006)FGS(0.994)KEK	-0.46792	1	0.68	0.892	0.812	1.2	1.386	1.237	1.108	0.94	1.259	1.604	0.00631701	1.156	0.190138	1.387	0.0482655
A0A6P3D713	251	S	splicing factor 3B subunit 1 isoform X1 OS=Bombus terrestris OX=30195 GN=LOC100650395 PE=4 SV=1	LOC100650395	0.887611	0.00299277	62.378	2	GGET(1)PGAT(1)PGVS(0.888)T(0.112)R	0.38508	1
A0A6P3D713	131	S	splicing factor 3B subunit 1 isoform X1 OS=Bombus terrestris OX=30195 GN=LOC100650395 PE=4 SV=1	LOC100650395	1	8.05922e-12	136.14	4	MIIS(1)PERVDPFAEGGK	-0.63373	6	1.376	1.679	1.176	1.017	0.455	1.006	0.723	0.715	0.664	0.586	0.108533	1.179	0.723641	0.497	0.00292495
A0A6P3TZP7	268	S	Neurotrypsin(predicted) OS=Bombus terrestris OX=30195 GN=LOC100644923 PE=4 SV=1	LOC100644923	1	4.00749e-73	210.88	3	CYGGEVADFPS(1)NEHLDSSGNR	-0.15466	3	0.864	0.978	0.785	1.116	1.271	1.181	0.987	1.06	1.215	1.358	0.0139543	1.094	0.268514	1.242	0.0696731
A0A6P3TZP7	42	S	Neurotrypsin(predicted) OS=Bombus terrestris OX=30195 GN=LOC100644923 PE=4 SV=1	LOC100644923	1	5.90075e-08	116.06	3	RRES(1)VLPWYTPGK	-0.40085	3	1.565	1.758	1.633	0.774	0.407	0.671	0.666	0.679	0.463	0.374	0.0067401	1.024	0.989713	0.365	0.00137707
A0A6P3TZP7	54	S	Neurotrypsin(predicted) OS=Bombus terrestris OX=30195 GN=LOC100644923 PE=4 SV=1	LOC100644923	0.999989	1.21794e-45	185.18	2	VDS(1)NEDLSR	-0.069018	7	1.299	1.736	1.343	1.065	0.525	1.056	0.548	0.578	0.511	0.604	0.096271	1.616	0.142942	0.374	0.000577298
A0A6P3TZP7	138	S	Neurotrypsin(predicted) OS=Bombus terrestris OX=30195 GN=LOC100644923 PE=4 SV=1	LOC100644923	1	5.0777e-35	186.16	3	KHFPDS(1)DGLEEGKDK	0.099352	19	1.101	1.153	0.914	1.141	0.983	1.14	0.978	0.855	0.941	1.03	0.727412	1.177	0.0637935	0.876	0.187262
A0A6P3D720	808	S	ubiquitin-like modifier-activating enzyme 1 OS=Bombus terrestris OX=30195 GN=LOC100642600 PE=4 SV=1	LOC100642600	0.965393	8.23432e-29	165.24	3	IAET(0.035)DS(0.965)QVQASNGSGNIDHER	-0.038597	3	0.706	0.845	1.051	1.07	1.087	1.072	1.157	1.318	1.174	1.241	0.117447	0.885	0.0439042	1.402	0.0458372
A0A6P3D720	813	S	ubiquitin-like modifier-activating enzyme 1 OS=Bombus terrestris OX=30195 GN=LOC100642600 PE=4 SV=1	LOC100642600	0.988405	3.80423e-21	141.36	3	IAETDSQVQAS(0.988)NGS(0.012)GNIDHER	-0.12852	2	1.13	1.042	1.04	0.949	0.936	1.162	0.899	1.076	0.985	0.949	0.490138	1.029	0.774674	0.922	0.227008
A0A6P3D729	121	S	Sarcoplasmic calcium-binding proteins I, III, and IV(predicted) OS=Bombus terrestris OX=30195 GN=LOC100648818 PE=4 SV=1	LOC100648818	0.98434	9.64967e-05	88.264	3	Y(0.016)PS(0.984)DENLIAIEEAK	-1.0622	1	0.794	1.181	1.04	0.727	1.337	1.024	1.243	0.98	1.144	1.024	0.975902	0.917	0.585879	1.117	0.431707
A0A6P3D733	340	S	tyrosine-protein kinase Fer isoform X3 OS=Bombus terrestris OX=30195 GN=LOC100649494 PE=4 SV=1	LOC100649494	0.973692	6.73268e-61	210.91	2	QNPPYPSENNS(0.974)DS(0.026)K	1.5787	2	1.161	1.07	1.028	0.776	1.014	0.854	1.224	1.245	1.025	0.811	0.0676904	0.757	0.0481632	1.072	0.402388
A0A6P3D733	278	S	tyrosine-protein kinase Fer isoform X3 OS=Bombus terrestris OX=30195 GN=LOC100649494 PE=4 SV=1	LOC100649494	0.986684	0.0335777	46.001	2	T(0.013)RPAS(0.987)PIR	0.51413	1	1.276	1.245	1.019	0.733	0.978	0.6	1.343	1.11	1.109	0.653	0.0496132	0.649	0.0446844	1.006	0.945009
A0A6P3D741	232	S	clustered mitochondria protein homolog OS=Bombus terrestris OX=30195 GN=LOC100644799 PE=4 SV=1	LOC100644799	0.995447	4.14557e-55	207.39	2	ADS(0.995)VDCT(0.005)PPDYIIPGCK	0.22339	1	0.512	0.43	0.626	1.461	1.849	1.266	0.868	1.343	1.387	2.918	0.00229506	1.272	0.253078	2.295	0.0115899
A0A6P3D751	121	S	uncharacterized protein LOC100642598 OS=Bombus terrestris OX=30195 GN=LOC100642598 PE=4 SV=1	LOC100642598	0.963966	5.59048e-06	102.29	3	RNS(0.964)DLS(0.036)PASQLK	0.076696	1	0.903	0.935	1.058	1.335	1.163	1.085	1.013	0.915	0.814	1.237	0.0527346	1.307	0.0380271	0.947	0.517493
A0A6P3D754	54	S	BZIP domain-containing protein(predicted) OS=Bombus terrestris OX=30195 GN=LOC100651634 PE=4 SV=1	LOC100651634	0.990723	0.000392091	71.428	3	GVY(0.001)EQFS(0.991)PS(0.987)PLT(0.018)S(0.004)IWPNR	-0.30656	2	1.094	1.225	0.925	0.955	0.838	1.249	1.123	0.946	0.858	0.938	0.642258	1.039	0.838508	0.902	0.416997
A0A6P3D754	56	S	BZIP domain-containing protein(predicted) OS=Bombus terrestris OX=30195 GN=LOC100651634 PE=4 SV=1	LOC100651634	0.986513	0.000392091	71.428	3	GVY(0.001)EQFS(0.991)PS(0.987)PLT(0.018)S(0.004)IWPNR	-0.30656	1
A0A6P3D754	272	S	BZIP domain-containing protein(predicted) OS=Bombus terrestris OX=30195 GN=LOC100651634 PE=4 SV=1	LOC100651634	0.958108	0.00350818	62.823	2	LS(0.041)MS(0.958)APTR	-0.12467	4	1.148	1.052	1.069	1.29	0.936	1.066	0.824	0.865	0.837	1.007	0.992206	1.303	0.0530027	0.773	0.00106958
A0A6P3D754	71	S	BZIP domain-containing protein(predicted) OS=Bombus terrestris OX=30195 GN=LOC100651634 PE=4 SV=1	LOC100651634	0.999981	0.00155486	70.942	3	SDHIES(1)PFK	0.39503	1	1.205	1.361	1.318	0.902	0.876	0.983	0.861	0.723	0.742	0.711	0.00245417	1.187	0.0548458	0.599	0.00141927
A0A6P3D758	763	S	nuclear pore complex protein Nup214 OS=Bombus terrestris OX=30195 GN=LOC100642319 PE=4 SV=1	LOC100642319	0.952024	0.000452415	74.12	3	IIRPVS(0.952)S(0.021)S(0.027)DIQDR	0.11184	3	0.952	0.865	0.877	1.122	1.042	1.072	1.18	1.154	1.193	1.201	0.00757431	0.917	0.0216749	1.309	0.00101076
A0A6P3D758	1506	S	nuclear pore complex protein Nup214 OS=Bombus terrestris OX=30195 GN=LOC100642319 PE=4 SV=1	LOC100642319	0.999646	1.95554e-05	101.62	3	PVFGS(1)PPTFGAPK	1.7974	1	1.711	1.997	1.794	0.473	0.338	0.674	0.486	0.485	0.521	0.27	0.0027479	0.995	0.838688	0.271	1.43828e-05
A0A6P3D763	30	S	probable uridine-cytidine kinase isoform X1 OS=Bombus terrestris OX=30195 GN=LOC100643437 PE=4 SV=1	LOC100643437	1	8.21333e-05	113.99	2	MS(1)FGINGK	-0.41516	15	1.077	1.296	1.03	0.979	0.941	0.844	1.135	1.108	0.854	0.812	0.0693849	0.892	0.347756	0.91	0.445742
A0A6P3D763	277	S	probable uridine-cytidine kinase isoform X1 OS=Bombus terrestris OX=30195 GN=LOC100643437 PE=4 SV=1	LOC100643437	0.905877	0.000140155	89.301	2	RT(0.076)S(0.906)T(0.559)S(0.422)S(0.037)DTFSR	0.69981	2	1.603	1.912	1.44	0.305	0.353	0.394	1.134	1.101	0.735	0.212	0.000153441	0.354	0.00293603	0.599	0.0322122
A0A6P3D764	163	S	endochitinase A1 OS=Bombus terrestris OX=30195 GN=LOC100646104 PE=4 SV=1	LOC100646104	1	4.6526e-135	275.83	2	AVVAIES(1)AEESSTTK	-0.96919	5	1.265	1.325	1.25	0.553	0.587	0.392	1.36	1.405	1.271	0.399	0.00182676	0.38	0.0016038	1.051	0.226268
A0A6P3D773	22	S	deoxynucleotidyltransferase terminal-interacting protein 2 isoform X2 OS=Bombus terrestris OX=30195 GN=LOC100645790 PE=4 SV=1	LOC100645790	1	3.48975e-102	206.94	3	DHLVDS(1)DEDDLDFENDGTQSVK	4.042	1
A0A6P3D774	1537	S	LOW QUALITY PROTEIN: lysine-specific demethylase lid OS=Bombus terrestris OX=30195 GN=LOC100648929 PE=4 SV=1	LOC100648929	0.999338	1.4164e-22	153.81	3	T(0.002)KQDT(0.999)S(0.999)DEEDDCAAVNCLRPSGR	0.08819	5	0.572	0.51	0.475	1.126	1.389	0.971	1.18	1.364	2.54	2.239	0.00242446	0.686	0.268445	3.265	0.0094803
A0A6P3D774	245	S	LOW QUALITY PROTEIN: lysine-specific demethylase lid OS=Bombus terrestris OX=30195 GN=LOC100648929 PE=4 SV=1	LOC100648929	1	0.0138478	47.559	2	RFS(1)GQEEK	0.08902	1	1.464	0.845	1.188	0.875	0.715	0.788	1.112	1.195	1.056	0.68	0.099525	0.707	0.00701249	0.962	0.929712
A0A6P5I2Q4	106	S	protein dpy-30 homolog isoform X2 OS=Bombus terrestris OX=30195 GN=LOC100649652 PE=4 SV=1	LOC100649652	0.999945	1.69373e-12	138.21	2	SQYDNGES(1)PPTSQ	1.2407	4	0.881	1.061	0.898	1.059	1.245	1.066	1.028	1.095	1.076	1.187	0.0960428	1.053	0.426868	1.126	0.119837
A0A6P3D786	403	S	xylulose kinase OS=Bombus terrestris OX=30195 GN=LOC100642633 PE=4 SV=1	LOC100642633	0.927399	0.00615435	57.328	3	ANEEIS(0.036)RY(0.001)S(0.927)S(0.036)K	-0.030296	1	1.499	1.868	1.245	0.654	0.723	0.576	0.664	1.024	0.669	0.423	0.00320535	0.829	0.338856	0.511	0.0214239
A0A6P5I9I6	1073	S	probable Ras GTPase-activating protein isoform X5 OS=Bombus terrestris OX=30195 GN=LOC100652225 PE=4 SV=1	LOC100652225	0.996228	7.71789e-05	102.64	2	DLS(0.996)DT(0.29)S(0.713)EEESCTTR	-0.57967	1
A0A6P5I9I6	1020	S	probable Ras GTPase-activating protein isoform X5 OS=Bombus terrestris OX=30195 GN=LOC100652225 PE=4 SV=1	LOC100652225	0.987518	0.000116699	90.707	3	GVDLS(0.012)PS(0.988)PPPQNNVR	1.3027	3	0.869	0.951	0.917	1.101	1.092	1.128	1.167	1.069	1.127	1.213	0.00226058	0.988	0.682527	1.229	0.00487741
A0A6P5I9I6	46	S	probable Ras GTPase-activating protein isoform X5 OS=Bombus terrestris OX=30195 GN=LOC100652225 PE=4 SV=1	LOC100652225	0.999995	0.00018741	82.349	3	RGS(1)APATPVLGAR	-0.89029	1	1.483	1.686	1.327	0.773	0.65	1.108	0.536	0.624	0.509	0.563	0.0256592	1.516	0.0791066	0.371	0.000428665
A0A6P5I9I6	1065	S	probable Ras GTPase-activating protein isoform X5 OS=Bombus terrestris OX=30195 GN=LOC100652225 PE=4 SV=1	LOC100652225	0.99999	0.000946623	98.156	3	RLS(1)LDSTR	-0.44226	2	0.925	0.839	0.84	0.977	0.714	1.244	1.22	1.443	1.308	1.127	0.592031	0.739	0.124806	1.525	0.00197562
A0A6P5I9I6	1093	S	probable Ras GTPase-activating protein isoform X5 OS=Bombus terrestris OX=30195 GN=LOC100652225 PE=4 SV=1	LOC100652225	0.999626	0.0261916	52.599	2	S(1)INQYEVEIER	1.7646	1
A0A6P5I9I6	321	S	probable Ras GTPase-activating protein isoform X5 OS=Bombus terrestris OX=30195 GN=LOC100652225 PE=4 SV=1	LOC100652225	0.981308	0.0264012	47.187	2	T(0.018)DY(0.001)AS(0.981)LCEK	-4.3227	1	0.4	0.358	0.477	0.788	1.472	3.274	0.889	0.81	0.94	4.481	0.0333839	2.097	0.237711	2.137	0.00125142
A0A6P3D7A3	283	S	sodium/potassium/calcium exchanger 3-like OS=Bombus terrestris OX=30195 GN=LOC100646614 PE=4 SV=1	LOC100646614	0.999565	0.000207074	92.939	2	SATKLS(1)NVGEK	-0.39618	3	0.637	0.643	0.666	1.481	1.15	1.166	1.286	1.398	1.214	1.951	0.00135519	0.974	0.748827	2.003	8.78018e-05
A0A6P3U041	120	S	microtubule-associated protein Jupiter isoform X6 OS=Bombus terrestris OX=30195 GN=LOC100648857 PE=4 SV=1	LOC100648857	0.92805	4.59178e-16	130.72	3	SNISLSGESTSSSVSSGAAT(0.072)S(0.928)PAK	0.45373	1	0.793	0.819	0.809	1.4	0.923	1.525	0.993	1.068	0.966	1.589	0.0470671	1.271	0.239576	1.25	0.00208709
A0A6P3D7B0	139	S	40S ribosomal protein S14a OS=Bombus terrestris OX=30195 GN=LOC100649726 PE=4 SV=1	LOC100649726	0.863541	2.49834e-05	106.52	2	IEDVTPIPS(0.002)DS(0.864)T(0.134)R	-0.41885	1	0.824	0.941	1.102	1.306	1.205	1.222	0.862	0.901	0.818	1.302	0.0367098	1.446	0.000589024	0.9	0.327055
A0A6P3D7B2	340	S	mitochondrial amidoxime-reducing component 1 OS=Bombus terrestris OX=30195 GN=LOC100649442 PE=4 SV=1	LOC100649442	1	0.00118933	85.958	2	EQPILIS(1)PP	0.62997	3	0.845	1.219	1.221	1.244	1.051	1.071	0.712	0.895	0.815	1.025	0.801914	1.39	0.0178084	0.737	0.101695
A0A6P3D7B2	65	S	mitochondrial amidoxime-reducing component 1 OS=Bombus terrestris OX=30195 GN=LOC100649442 PE=4 SV=1	LOC100649442	0.995259	0.0215265	42.001	2	VNS(0.995)MECT(0.005)K	-0.51701	1	0.986	0.918	0.876	0.967	0.922	0.925	1.118	1.433	1.399	1.012	0.745456	0.712	0.0143928	1.421	0.0158899
A0A6P3D7B4	107	S	probable ATP-dependent RNA helicase Dbp73D OS=Bombus terrestris OX=30195 GN=LOC100650596 PE=4 SV=1	LOC100650596	0.99746	3.324e-10	129.62	3	KYS(0.997)EES(0.003)SNDTIK	0.069337	1	0.571	0.599	0.629	1.307	1.764	0.791	1.162	1.665	1.41	2.147	0.039027	0.911	0.627775	2.355	0.00141064
A0A6P3D7C8	73	S	sorting nexin-12 OS=Bombus terrestris OX=30195 GN=LOC100644324 PE=4 SV=1	LOC100644324	1	1.05299e-14	166.24	3	RYS(1)DFEWLR	0.0063041	2	0.698	0.769	0.808	1.415	1.557	1.396	0.915	0.839	0.983	1.92	0.000288664	1.596	0.00121575	1.203	0.0424004
A0A6P3D7D3	303	S	striatin-interacting protein 1 OS=Bombus terrestris OX=30195 GN=LOC100642989 PE=4 SV=1	LOC100642989	0.910292	7.85753e-99	235.37	4	AS(0.91)S(0.09)PPVSAADLIETQNQK	-0.22445	3	0.92	0.755	0.869	1.032	1.145	1.013	1.252	1.353	1.236	1.254	0.0310959	0.831	0.0171221	1.51	0.00313059
A0A6P3D7D3	304	S	striatin-interacting protein 1 OS=Bombus terrestris OX=30195 GN=LOC100642989 PE=4 SV=1	LOC100642989	0.999208	0	416.8	2	AS(0.001)S(0.999)PPVSAADLIETQNQK	0.45764	1	0.783	0.597	0.725	0.912	1.298	0.775	1.604	1.728	1.521	1.418	0.126274	0.615	0.0315193	2.305	0.000695003
A0A6P3D7D6	519	S	dentin sialophosphoprotein OS=Bombus terrestris OX=30195 GN=LOC100644004 PE=4 SV=1	LOC100644004	0.919753	0.0211756	45.115	3	S(0.011)QMET(0.069)NS(0.92)PQK	0.32319	1
A0A6P3D7D7	116	S	elongin-B OS=Bombus terrestris OX=30195 GN=LOC100646464 PE=4 SV=1	LOC100646464	1	9.17286e-50	207.95	2	SQEANGQEQS(1)P	0.16948	14	1.17	1.161	1.121	1.063	1.056	1.218	0.935	0.718	0.577	0.967	0.498877	1.496	0.0460237	0.646	0.031217
A0A6P3D7E0	9	S	pre-mRNA-processing factor 17 OS=Bombus terrestris OX=30195 GN=LOC100643605 PE=4 SV=1	LOC100643605	0.978812	2.20686e-05	87.062	3	DY(0.032)GS(0.979)S(0.973)DDNS(0.016)EPENESEIK	-0.014979	2
A0A6P3D7E0	10	S	pre-mRNA-processing factor 17 OS=Bombus terrestris OX=30195 GN=LOC100643605 PE=4 SV=1	LOC100643605	0.9729	2.20686e-05	87.062	3	DY(0.032)GS(0.979)S(0.973)DDNS(0.016)EPENESEIK	-0.014979	2
A0A6P3D7E2	62	S	U3 small nucleolar RNA-interacting protein 2 isoform X1 OS=Bombus terrestris OX=30195 GN=LOC100644674 PE=4 SV=1	LOC100644674	1	3.2334e-230	331.34	3	RNEEYES(1)EEEEETAQEK	-0.59637	8	1.115	0.919	0.933	1.228	0.896	1.046	1.013	1.021	1.12	1.068	0.604503	1.005	0.983215	1.063	0.411993
A0A6P3D7E2	41	S	U3 small nucleolar RNA-interacting protein 2 isoform X1 OS=Bombus terrestris OX=30195 GN=LOC100644674 PE=4 SV=1	LOC100644674	0.989947	0.0088188	54.097	3	S(0.009)IPDDNES(0.99)IAS(0.471)T(0.53)DEELAEENQR	-0.4411	1
A0A6P3U821	200	S	L-galactose dehydrogenase isoform X3 OS=Bombus terrestris OX=30195 GN=LOC100647407 PE=4 SV=1	LOC100647407	0.985472	0.0138663	55.806	2	ISCVLS(0.01)Y(0.005)S(0.985)R	-0.49238	1	0.763	0.643	0.674	1.509	1.687	1.244	0.961	0.966	1.056	2.135	0.00183238	1.488	0.0142138	1.434	0.00368045
A0A6P3D7F3	212	S	serine/threonine-protein phosphatase 2A catalytic subunit alpha isoform OS=Bombus terrestris OX=30195 GN=LOC100646859 PE=4 SV=1	LOC100646859	1	0.0177261	53.968	2	GGWGIS(1)PR	-0.27326	1	1.538	1.34	1.474	0.744	0.848	0.785	0.708	0.724	0.694	0.546	0.000408728	1.118	0.0505933	0.489	7.34761e-05
A0A6P3D7G1	195	S	glutathione S-transferase OS=Bombus terrestris OX=30195 GN=LOC100650722 PE=4 SV=1	LOC100650722	0.999953	0.00684809	59.542	3	AYLDS(1)RPK	0.5213	1	1.303	1.376	1.096	0.875	0.903	0.776	1.051	0.848	0.936	0.677	0.00933902	0.901	0.255098	0.751	0.0366224
A0A6P3D7G1	185	S	glutathione S-transferase OS=Bombus terrestris OX=30195 GN=LOC100650722 PE=4 SV=1	LOC100650722	1	0.00129359	96.143	3	VRS(1)LPNIK	-0.41016	6	0.665	0.779	0.687	1.441	1.41	1.517	0.986	0.851	1.091	2.05	0.000168976	1.492	0.00579607	1.374	0.0221726
A0A6P3D7G4	223	S	ZP domain-containing protein(predicted) OS=Bombus terrestris OX=30195 GN=LOC100648550 PE=4 SV=1	LOC100648550	0.9977	0.00159448	62.104	3	HPFGS(0.998)GS(0.987)GS(0.016)EITK	-0.34513	1
A0A6P3D7G4	225	S	ZP domain-containing protein(predicted) OS=Bombus terrestris OX=30195 GN=LOC100648550 PE=4 SV=1	LOC100648550	0.987452	7.39533e-11	133.48	3	HPFGS(0.012)GS(0.987)GS(0.001)EITK	-0.79366	3	0.961	1.045	0.922	1.019	0.932	0.955	1.231	1.13	1.258	0.992	0.886847	0.803	0.00656468	1.236	0.0125999
A0A6P3D7G4	227	S	ZP domain-containing protein(predicted) OS=Bombus terrestris OX=30195 GN=LOC100648550 PE=4 SV=1	LOC100648550	0.999896	1.1193e-14	147.56	3	HPFGSGSGS(1)EITK	0.89266	2	0.802	0.723	0.696	1.139	1.34	0.981	1.216	1.274	1.561	1.558	0.0117701	0.854	0.24801	1.824	0.00242575
A0A6P3D7G4	468	S	ZP domain-containing protein(predicted) OS=Bombus terrestris OX=30195 GN=LOC100648550 PE=4 SV=1	LOC100648550	0.951102	9.545e-26	160.77	4	IPS(0.951)PS(0.049)PIEQPPLQHHEIR	0.68557	4	0.874	0.671	0.86	1.037	1.171	1.024	1.302	1.258	1.451	1.344	0.0346714	0.806	0.0235848	1.668	0.0057037
A0A6P3D7G4	833	S	ZP domain-containing protein(predicted) OS=Bombus terrestris OX=30195 GN=LOC100648550 PE=4 SV=1	LOC100648550	0.972994	9.10031e-17	142.94	2	LQVSQS(0.973)T(0.027)AAMSQSNR	-0.5628	4	1.048	0.968	1.02	1.112	1.01	1.05	1.032	1.018	1.028	1.045	0.297173	1.031	0.357835	1.014	0.579074
A0A6P3D7G4	815	S	ZP domain-containing protein(predicted) OS=Bombus terrestris OX=30195 GN=LOC100648550 PE=4 SV=1	LOC100648550	0.989265	1.37959e-05	93.043	4	RS(0.467)S(0.531)LPT(0.002)LYEYES(0.989)DGGS(0.009)S(0.002)AHTQSHR	-0.7785	2	0.918	0.809	0.876	1.25	1.345	1.2	1.061	0.909	1.005	1.458	0.00162156	1.276	0.0122205	1.143	0.0852624
A0A6P3D7G4	687	S	ZP domain-containing protein(predicted) OS=Bombus terrestris OX=30195 GN=LOC100648550 PE=4 SV=1	LOC100648550	0.998995	2.27888e-55	215.34	2	S(0.999)IDET(0.001)DADWFSR	-0.034056	1	1.114	0.714	1.036	1.014	1.361	1.016	1.001	1.146	0.966	1.184	0.353492	1.089	0.517957	1.087	0.539301
A0A6P3D7G4	795	S	ZP domain-containing protein(predicted) OS=Bombus terrestris OX=30195 GN=LOC100648550 PE=4 SV=1	LOC100648550	0.923406	0.00396378	69.451	2	S(0.024)KS(0.923)S(0.053)EWDTR	0.3065	1	1.603	1.129	1.531	0.796	0.767	0.707	0.619	1.166	0.536	0.532	0.00581089	0.978	0.887033	0.544	0.0669903
A0A6P3D7G4	404	S	ZP domain-containing protein(predicted) OS=Bombus terrestris OX=30195 GN=LOC100648550 PE=4 SV=1	LOC100648550	0.948622	0.0177295	53.965	2	S(0.949)LDS(0.051)PPAR	0.63135	1	1.264	0.829	1.252	0.913	1.057	0.801	0.973	1.141	1.029	0.828	0.33354	0.882	0.23283	0.94	0.768874
A0A6P3D7G4	407	S	ZP domain-containing protein(predicted) OS=Bombus terrestris OX=30195 GN=LOC100648550 PE=4 SV=1	LOC100648550	0.999984	0.00149269	106.88	2	SLDS(1)PPAR	0.071153	3	1.424	1.288	1.424	0.61	0.658	0.793	0.977	1.005	0.851	0.498	0.00116662	0.727	0.02616	0.685	0.00345161
A0A6P3D7G4	897	S	ZP domain-containing protein(predicted) OS=Bombus terrestris OX=30195 GN=LOC100648550 PE=4 SV=1	LOC100648550	0.988218	0.000110736	118.28	2	S(0.003)LS(0.988)QPS(0.008)LAR	0.81786	3	1.174	1.012	1.145	0.956	0.828	0.933	0.977	1.088	1.135	0.816	0.0332833	0.849	0.0601436	0.961	0.565797
A0A6P3D7G4	900	S	ZP domain-containing protein(predicted) OS=Bombus terrestris OX=30195 GN=LOC100648550 PE=4 SV=1	LOC100648550	0.994642	0.00911266	59.265	2	SLS(0.005)QPS(0.995)LAR	0.19081	1	0.944	0.727	0.78	1.05	1.361	0.914	1.362	1.278	1.244	1.357	0.101542	0.856	0.232098	1.585	0.0048501
A0A6P3D7G4	500	S	ZP domain-containing protein(predicted) OS=Bombus terrestris OX=30195 GN=LOC100648550 PE=4 SV=1	LOC100648550	0.986227	6.1307e-14	142.85	4	S(0.986)LT(0.014)EVTDHTHAK	0.092079	3	0.867	0.807	0.818	1.212	0.87	0.936	1.259	1.383	1.44	1.211	0.152423	0.739	0.0453035	1.638	0.000412372
A0A6P3D7G4	487	S	ZP domain-containing protein(predicted) OS=Bombus terrestris OX=30195 GN=LOC100648550 PE=4 SV=1	LOC100648550	0.999855	1.0486e-55	212.39	2	S(1)LT(0.002)S(0.998)LNTELTETR	0.68264	5	0.8	0.797	0.875	1.209	0.885	1.063	1.393	1.17	1.358	1.277	0.0677958	0.805	0.103496	1.586	0.00181229
A0A6P3D7G4	490	S	ZP domain-containing protein(predicted) OS=Bombus terrestris OX=30195 GN=LOC100648550 PE=4 SV=1	LOC100648550	0.997975	1.18853e-26	172.43	2	S(1)LT(0.002)S(0.998)LNTELTETR	0.68264	1
A0A6P3D7G4	997	S	ZP domain-containing protein(predicted) OS=Bombus terrestris OX=30195 GN=LOC100648550 PE=4 SV=1	LOC100648550	0.999991	1.23672e-07	114.96	2	SSNWFHDDS(1)EPEMQI	-0.41087	2	0.809	1.049	1.028	1.138	0.953	1.006	1.196	0.998	1.211	1.073	0.491632	0.91	0.31468	1.18	0.181726
A0A6P3D7G6	290	S	succinate--CoA ligase [ADP/GDP-forming] subunit alpha, mitochondrial OS=Bombus terrestris OX=30195 GN=LOC100652037 PE=4 SV=1	LOC100652037	1	0.000158652	85.837	2	MGHAGAIIS(1)GGK	-0.95337	6	0.857	0.777	0.828	1.125	1.16	1.072	1.248	1.26	1.237	1.364	0.00107778	0.896	0.00958082	1.521	0.00013533
A0A6P3D7H5	53	S	U4/U6.U5 tri-snRNP-associated protein 1 OS=Bombus terrestris OX=30195 GN=LOC100643882 PE=4 SV=1	LOC100643882	0.999999	6.83369e-12	133.16	3	DYDS(1)DVEIVNAPPPPK	0.24865	5	1.303	1.187	1.326	0.947	0.759	0.952	0.951	0.814	0.748	0.697	0.0112317	1.058	0.616136	0.659	0.00574532
A0A6P3D7H5	180	S	U4/U6.U5 tri-snRNP-associated protein 1 OS=Bombus terrestris OX=30195 GN=LOC100643882 PE=4 SV=1	LOC100643882	0.999998	2.99002e-19	160.38	2	SLGECES(1)DDDTR	-0.11627	3	0.819	0.725	0.72	1.318	1.297	1.139	0.895	1.34	1.296	1.658	0.0012587	1.063	0.613571	1.56	0.034009
A0A6P3D7H6	502	S	putative inorganic phosphate cotransporter isoform X2 OS=Bombus terrestris OX=30195 GN=LOC100651671 PE=4 SV=1	LOC100651671	0.999969	1.55165e-99	236.03	5	KQS(1)NVITIDHPQEFVSLDEK	-0.23667	7	0.757	0.835	0.838	1.105	1.047	1.202	1.17	1.358	1.225	1.38	0.00351251	0.894	0.13334	1.544	0.00141932
A0A6P3D7H6	515	S	putative inorganic phosphate cotransporter isoform X2 OS=Bombus terrestris OX=30195 GN=LOC100651671 PE=4 SV=1	LOC100651671	1	1.02007e-13	129.03	4	KQS(0.96)NVIT(0.04)IDHPQEFVS(1)LDEK	-0.20609	1
A0A6P3D7H9	46	S	proton-coupled amino acid transporter-like protein CG1139 OS=Bombus terrestris OX=30195 GN=LOC100644921 PE=4 SV=1	LOC100644921	1	1.19225e-54	204.83	4	KKS(1)VQEYEEDYDPYDHR	-0.1622	5	0.736	0.662	0.67	1.151	1.049	1.012	1.515	1.585	1.41	1.553	0.000986497	0.712	0.00269441	2.181	8.25125e-05
A0A6P5IFD4	69	S	homer protein homolog 1 isoform X3 OS=Bombus terrestris OX=30195 GN=LOC100647328 PE=4 SV=1	LOC100647328	0.996436	2.71281e-48	193.11	2	LQSNSSSVTPATS(0.001)ANVS(0.996)PIT(0.002)SR	-0.31349	3	1.465	2.181	2.173	0.375	0.384	0.171	0.63	0.579	0.559	0.16	0.0031758	0.526	0.0583216	0.304	0.00100405
A0A6P5IFD4	154	S	homer protein homolog 1 isoform X3 OS=Bombus terrestris OX=30195 GN=LOC100647328 PE=4 SV=1	LOC100647328	0.997336	3.72624e-06	106.69	3	SQSVSQQST(0.002)ES(0.997)PQHQGK	2.5992	2	0.886	0.918	1.705	0.439	0.812	0.943	1.209	1.375	0.968	0.625	0.209341	0.618	0.110493	1.012	0.843831
A0A6P3D7J6	199	S	neurofilament heavy polypeptide OS=Bombus terrestris OX=30195 GN=LOC100647892 PE=4 SV=1	LOC100647892	1	2.14945e-10	146.79	4	AVVPEGKS(1)S(1)EQVDS(1)AEKS(1)GEAAK	0.42047	13	1.299	1.263	1.016	0.81	0.939	0.715	1.024	1.115	1.128	0.689	0.0278974	0.754	0.0272164	0.913	0.360934
A0A6P3D7J6	200	S	neurofilament heavy polypeptide OS=Bombus terrestris OX=30195 GN=LOC100647892 PE=4 SV=1	LOC100647892	1	0.000112061	88.075	4	AVVPEGKS(1)S(1)EQVDS(1)AEKS(1)GEAAK	0.42047	13	1.394	1.206	1.122	0.741	0.938	0.582	1.02	1.066	1.24	0.607	0.0277893	0.68	0.0554364	0.894	0.267724
A0A6P3D7J6	205	S	neurofilament heavy polypeptide OS=Bombus terrestris OX=30195 GN=LOC100647892 PE=4 SV=1	LOC100647892	1	3.56594e-19	142.94	4	AVVPEGKS(1)S(1)EQVDS(1)AEKS(1)GEAAK	0.42047	21	1.13	1.296	0.899	0.934	0.848	0.75	1.241	1.136	1.167	0.762	0.0994301	0.714	0.00778777	1.066	0.535978
A0A6P3D7J6	209	S	neurofilament heavy polypeptide OS=Bombus terrestris OX=30195 GN=LOC100647892 PE=4 SV=1	LOC100647892	1	3.56594e-19	142.94	4	AVVPEGKS(1)S(1)EQVDS(1)AEKS(1)GEAAK	0.42047	10
A0A6P3D7J6	442	S	neurofilament heavy polypeptide OS=Bombus terrestris OX=30195 GN=LOC100647892 PE=4 SV=1	LOC100647892	0.956581	1.95146e-05	92.886	3	ES(0.043)KGS(0.957)EEEKS(0.962)S(0.037)EESSSK	0.00044092	2
A0A6P3D7J6	447	S	neurofilament heavy polypeptide OS=Bombus terrestris OX=30195 GN=LOC100647892 PE=4 SV=1	LOC100647892	0.962438	1.95146e-05	92.886	3	ES(0.043)KGS(0.957)EEEKS(0.962)S(0.037)EESSSK	0.00044092	2
A0A6P3D7J6	238	S	neurofilament heavy polypeptide OS=Bombus terrestris OX=30195 GN=LOC100647892 PE=4 SV=1	LOC100647892	0.855117	3.66411e-22	144.55	3	KDDEAS(0.144)S(0.855)AAS(0.067)ES(0.934)EEK	1.0989	1
A0A6P3D7J6	241	S	neurofilament heavy polypeptide OS=Bombus terrestris OX=30195 GN=LOC100647892 PE=4 SV=1	LOC100647892	0.95528	2.10926e-05	100.53	3	KDDEASSAAS(0.955)ES(0.044)EEK	1.0379	1	1.023	0.872	1.111	1.313	1.053	1.055	0.833	0.979	0.941	1.138	0.275514	1.243	0.0715485	0.916	0.37819
A0A6P3D7J6	243	S	neurofilament heavy polypeptide OS=Bombus terrestris OX=30195 GN=LOC100647892 PE=4 SV=1	LOC100647892	0.999988	1.22868e-39	190.57	4	KDDEASSAASES(1)EEK	1.4184	8	0.989	1.077	0.89	1.012	0.948	0.981	1.071	1.239	1.223	0.995	0.968963	0.832	0.0224459	1.195	0.0680056
A0A6P3D7J6	164	S	neurofilament heavy polypeptide OS=Bombus terrestris OX=30195 GN=LOC100647892 PE=4 SV=1	LOC100647892	0.772076	1.51741e-09	120.33	3	QAAS(0.222)ES(0.772)HET(0.006)VVQVVPQEK	-1.2087	1	0.756	0.72	0.574	1.485	1.257	1.33	1.248	1.005	1.172	1.986	0.00213085	1.189	0.0967492	1.671	0.00835125
A0A6P3D7J6	433	S	neurofilament heavy polypeptide OS=Bombus terrestris OX=30195 GN=LOC100647892 PE=4 SV=1	LOC100647892	0.963142	0.00886854	52.522	3	SDES(0.018)S(0.018)EEKS(0.963)AEK	1.5177	1	1.674	0.994	1.246	0.774	0.63	0.793	0.994	1.043	0.935	0.561	0.0288592	0.739	0.0182911	0.759	0.175611
A0A6P3D7J8	376	S	inositol polyphosphate 5-phosphatase K OS=Bombus terrestris OX=30195 GN=LOC100646819 PE=4 SV=1	LOC100646819	0.754578	4.91775e-05	91.067	3	GKS(0.245)S(0.755)PVPLEPHSITER	0.47478	2	1.032	1.155	1.121	0.925	1.045	0.862	1.038	1.101	1.018	0.856	0.0742185	0.897	0.142057	0.954	0.324303
A0A6P3D7K2	61	S	aquaporin AQPAn.G isoform X1 OS=Bombus terrestris OX=30195 GN=LOC100647412 PE=4 SV=1	LOC100647412	1	6.03539e-05	89.468	4	HAS(1)VS(1)VKDDEDVQDR	0.59376	3	0.594	0.89	0.725	1.038	1.26	0.893	1.313	1.752	1.336	1.445	0.0727638	0.725	0.0775372	1.992	0.00971982
A0A6P3D7K2	63	S	aquaporin AQPAn.G isoform X1 OS=Bombus terrestris OX=30195 GN=LOC100647412 PE=4 SV=1	LOC100647412	1	6.03539e-05	89.468	4	HAS(1)VS(1)VKDDEDVQDR	0.59376	2
A0A6P3D7K2	317	S	aquaporin AQPAn.G isoform X1 OS=Bombus terrestris OX=30195 GN=LOC100647412 PE=4 SV=1	LOC100647412	0.998193	0.000530297	87.913	2	TMDDDAS(0.998)Y(0.002)DF	-0.18644	4	1.062	1.171	1.066	0.821	0.998	0.691	1.369	1.099	1.167	0.761	0.0628167	0.691	0.0390462	1.102	0.268369
A0A6P3D7K5	100	S	vigilin OS=Bombus terrestris OX=30195 GN=LOC100650030 PE=4 SV=1	LOC100650030	0.796957	0.000750434	74.769	3	DQS(0.797)LT(0.203)FLITGK	-0.0082654	1	1.123	1.279	0.953	0.915	1.12	0.865	1.055	1.071	0.928	0.864	0.279084	0.95	0.570401	0.91	0.409358
A0A6P3D7K5	1175	S	vigilin OS=Bombus terrestris OX=30195 GN=LOC100650030 PE=4 SV=1	LOC100650030	1	0.00223226	69.979	3	ENLRS(1)PQRDER	0.51287	7	1.123	0.963	0.99	1.039	1.422	0.982	0.854	0.995	0.928	1.119	0.461493	1.24	0.174747	0.903	0.190366
A0A6P5HLI6	343	S	WW domain-binding protein 4 isoform X2 OS=Bombus terrestris OX=30195 GN=LOC100643401 PE=4 SV=1	LOC100643401	1	3.99586e-10	125.77	3	IITQIDVADS(1)DDDGQPIK	1.8201	2	1.302	1.277	1.214	1.173	0.769	0.989	0.74	0.789	0.651	0.773	0.0939078	1.344	0.102934	0.575	0.000763056
A0A6P3D7L6	81	S	sodium- and chloride-dependent GABA transporter ine isoform X1 OS=Bombus terrestris OX=30195 GN=LOC100642987 PE=4 SV=1	LOC100642987	0.990468	3.54113e-11	122.68	4	IEHQHYQHHQHHDVDS(0.99)DS(0.981)PS(0.028)EER	0.96113	3
A0A6P3D7L6	83	S	sodium- and chloride-dependent GABA transporter ine isoform X1 OS=Bombus terrestris OX=30195 GN=LOC100642987 PE=4 SV=1	LOC100642987	0.981175	3.54113e-11	122.68	4	IEHQHYQHHQHHDVDS(0.99)DS(0.981)PS(0.028)EER	0.96113	3
A0A6P3D7L6	227	S	sodium- and chloride-dependent GABA transporter ine isoform X1 OS=Bombus terrestris OX=30195 GN=LOC100642987 PE=4 SV=1	LOC100642987	0.897862	0.00638281	62.303	2	TLPDS(0.102)VS(0.898)IR	-0.45731	2	1.107	1.315	1.352	0.865	0.771	0.958	0.899	0.913	0.866	0.687	0.013326	0.969	0.611739	0.71	0.00623114
A0A6P3D7M0	588	S	nuclear cap-binding protein subunit 3 OS=Bombus terrestris OX=30195 GN=LOC100651119 PE=4 SV=1	LOC100651119	0.999624	0.00454474	72.496	2	NDKYTEGS(1)ET(1)E	-0.37585	2
A0A6P3D7M3	282	S	active breakpoint cluster region-related protein isoform X2 OS=Bombus terrestris OX=30195 GN=LOC100643237 PE=4 SV=1	LOC100643237	1	5.0283e-14	136.02	3	AAMDS(1)EDEEGASPAPPILLR	-0.28297	2	1.4	1.121	1.175	0.852	0.918	0.937	0.926	0.838	0.943	0.732	0.0138867	1	0.991925	0.732	0.0160695
A0A6P3D7M3	878	S	active breakpoint cluster region-related protein isoform X2 OS=Bombus terrestris OX=30195 GN=LOC100643237 PE=4 SV=1	LOC100643237	1	0.000396962	72.421	4	RVPS(1)AKPQGLFGAK	0.4089	1	1.542	1.232	1.33	0.682	0.838	0.685	0.982	0.975	0.794	0.537	0.00278027	0.802	0.0854327	0.67	0.0139706
A0A6P3D7M3	152	S	active breakpoint cluster region-related protein isoform X2 OS=Bombus terrestris OX=30195 GN=LOC100643237 PE=4 SV=1	LOC100643237	0.998487	0.00331739	57.366	4	S(0.002)EIPRS(0.998)PDKVPELR	0.66845	1	0.894	1.086	1.159	1.039	1.007	1.059	0.995	1.025	0.981	0.989	0.951371	1.035	0.156938	0.956	0.646231
A0A6P3D7N3	48	S	failed axon connections isoform X2 OS=Bombus terrestris OX=30195 GN=LOC100645161 PE=4 SV=1	LOC100645161	0.999986	9.23652e-06	96.44	4	EDS(1)GKKEEAADAAAATPSNAPTK	0.25759	1	1.014	0.844	0.933	1.026	1.299	1.219	1.037	1.005	0.981	1.27	0.0549879	1.172	0.099567	1.083	0.211349
A0A6P3D7N3	63	S	failed axon connections isoform X2 OS=Bombus terrestris OX=30195 GN=LOC100645161 PE=4 SV=1	LOC100645161	0.863167	0.00621131	51.503	3	KEEAADAAAAT(0.009)PS(0.863)NAPT(0.128)K	-3.4706	1
A0A6P3D7P0	172	S	syntaxin OS=Bombus terrestris OX=30195 GN=LOC100646285 PE=4 SV=1	LOC100646285	0.999465	2.04564e-19	169.21	2	HIT(0.001)S(0.999)EELEK	0.26489	1	0.532	0.537	0.532	1.061	1.506	0.81	1.959	1.634	1.572	2.109	0.0164515	0.654	0.0777993	3.226	6.73747e-05
A0A6P3D7P2	458	S	serine/threonine-protein kinase VRK1 OS=Bombus terrestris OX=30195 GN=LOC100646410 PE=4 SV=1	LOC100646410	1	4.86065e-36	193.06	2	IIES(1)DS(0.999)ES(0.001)EITSK	-0.84406	6	0.704	0.763	0.614	1.679	0.976	1.571	0.915	0.954	1.189	2.031	0.0197941	1.382	0.184694	1.469	0.0207002
A0A6P3D7P2	460	S	serine/threonine-protein kinase VRK1 OS=Bombus terrestris OX=30195 GN=LOC100646410 PE=4 SV=1	LOC100646410	0.999397	4.86065e-36	193.06	2	IIES(1)DS(0.999)ES(0.001)EITSK	-0.84406	6	1.597	1.207	0.969	1.002	0.694	1.015	0.837	0.815	0.892	0.719	0.164464	1.066	0.717764	0.674	0.0638057
A0A6P3D7P2	406	S	serine/threonine-protein kinase VRK1 OS=Bombus terrestris OX=30195 GN=LOC100646410 PE=4 SV=1	LOC100646410	1	1.94626e-118	240.24	2	LVLDEIDS(1)DEEYDIK	-1.8425	2
A0A6P3D7P3	136	S	rab11 family-interacting protein 2 OS=Bombus terrestris OX=30195 GN=LOC100649080 PE=4 SV=1	LOC100649080	0.943938	1.94685e-05	120.96	2	AGS(0.944)LT(0.056)DLSHK	0.55818	3	0.957	0.837	0.964	1.033	1.157	0.997	1.15	1.22	1.148	1.156	0.0874452	0.906	0.110401	1.276	0.00808573
A0A6P3D7P3	346	S	rab11 family-interacting protein 2 OS=Bombus terrestris OX=30195 GN=LOC100649080 PE=4 SV=1	LOC100649080	0.999831	2.40017e-35	181.67	2	ESS(1)PINSPSSTLK	-0.50683	7	1.169	1.341	1.166	1.067	0.834	1.05	0.842	0.744	0.789	0.803	0.0719165	1.243	0.0717338	0.646	0.00172123
A0A6P3D7P3	350	S	rab11 family-interacting protein 2 OS=Bombus terrestris OX=30195 GN=LOC100649080 PE=4 SV=1	LOC100649080	0.99631	1.23992e-14	152.34	2	ES(0.017)S(0.983)PINS(0.996)PS(0.003)S(0.001)TLK	-0.16546	3
A0A6P3D7P3	436	S	rab11 family-interacting protein 2 OS=Bombus terrestris OX=30195 GN=LOC100649080 PE=4 SV=1	LOC100649080	1	0.000228273	79.545	3	FKDFNDDNNLS(1)GER	-0.80568	1	1.449	1.478	1.118	0.819	0.908	0.826	0.857	0.795	0.777	0.631	0.00908403	1.051	0.326526	0.6	0.00603196
A0A6P3D7P3	520	S	rab11 family-interacting protein 2 OS=Bombus terrestris OX=30195 GN=LOC100649080 PE=4 SV=1	LOC100649080	1	0.000534125	87.777	2	LLQNPYQS(1)QR	0.47195	1	1.478	1.249	0.956	0.979	0.959	0.738	1.012	0.919	0.895	0.727	0.116566	0.947	0.567699	0.767	0.131074
A0A6P3D7P3	525	S	rab11 family-interacting protein 2 OS=Bombus terrestris OX=30195 GN=LOC100649080 PE=4 SV=1	LOC100649080	0.914424	0.000958835	82.261	2	RLS(0.914)S(0.086)PGHQ	-0.27688	3	1.456	1.394	0.91	1.074	0.73	1.146	0.725	0.84	0.686	0.785	0.307703	1.311	0.170993	0.599	0.0374853
A0A6P3D7P3	407	S	rab11 family-interacting protein 2 OS=Bombus terrestris OX=30195 GN=LOC100649080 PE=4 SV=1	LOC100649080	0.950273	0.029984	41.996	3	Y(0.002)S(0.047)CWS(0.95)PKDEK	-0.81849	1	1.235	1.545	1.186	1.112	0.677	0.932	0.754	0.809	0.647	0.686	0.0794729	1.231	0.295498	0.557	0.00525126
A0A6P3D7P6	20	S	40S ribosomal protein S16 OS=Bombus terrestris OX=30195 GN=LOC100648552 PE=4 SV=1	LOC100648552	0.995499	0.000345302	110.39	2	S(0.995)AT(0.004)AVAYCK	1.9164	1	0.569	0.614	0.578	1.44	2.259	1.235	0.94	0.965	1.069	2.802	0.00548187	1.659	0.062926	1.689	0.000329199
A0A6P3D7Q5	107	S	cytochrome c OS=Bombus terrestris OX=30195 GN=LOC100648549 PE=4 SV=1	LOC100648549	0.999998	4.95975e-06	103.88	3	ADLIAYIEQAS(1)K	0.2279	2	1.006	1.117	1.107	0.93	0.897	0.725	1.263	1.139	1.227	0.79	0.0467992	0.703	0.0129239	1.124	0.0623499
A0A6P3D7Q5	52	S	cytochrome c OS=Bombus terrestris OX=30195 GN=LOC100648549 PE=4 SV=1	LOC100648549	0.99938	1.12442e-17	151.45	4	KTGQAPGYS(0.999)YTDANK	-0.29731	6	0.8	0.699	0.725	1.208	1.493	0.931	1.315	1.225	1.306	1.633	0.0292002	0.944	0.615993	1.729	0.000287377
A0A6P3D7Q5	59	S	cytochrome c OS=Bombus terrestris OX=30195 GN=LOC100648549 PE=4 SV=1	LOC100648549	0.995528	7.55384e-05	84.948	3	TGQAPGYS(0.003)YT(0.002)DANKS(0.996)K	0.47797	3	0.933	0.794	0.892	0.968	0.942	0.922	1.455	1.312	1.409	1.081	0.184274	0.678	0.000324633	1.595	0.00119726
A0A6P3D7Q6	346	S	protein distal antenna OS=Bombus terrestris OX=30195 GN=LOC100642203 PE=4 SV=1	LOC100642203	0.999167	5.77377e-05	84.933	3	QCSFPLIT(0.063)S(0.495)T(0.442)PPAPS(0.999)PVAK	0.0041969	2	0.697	0.696	0.809	1.91	1.244	1.911	0.476	0.581	0.675	2.3	0.00573774	2.924	0.00371451	0.787	0.0931104
A0A6P3D7Q6	260	S	protein distal antenna OS=Bombus terrestris OX=30195 GN=LOC100642203 PE=4 SV=1	LOC100642203	0.913717	5.98167e-05	83.245	3	SLPPAAEAPS(0.004)T(0.082)PVPAS(0.914)PR	-0.0086838	1	0.763	0.601	0.747	1.606	1.098	1.229	1.065	1.031	1.344	1.863	0.0106819	1.143	0.412919	1.63	0.0125949
A0A6P3D7R0	1281	S	zinc finger protein 91-like OS=Bombus terrestris OX=30195 GN=LOC100643524 PE=4 SV=1	LOC100643524	1	0.00221695	59.434	3	NEDFGIES(1)PDIIVK	-0.28643	1	0.575	0.652	0.58	1.461	1.377	1.418	1.323	1.051	1.192	2.355	4.07113e-05	1.193	0.0579034	1.973	0.000965289
A0A6P3D7R1	538	S	probable ATP-dependent RNA helicase CG8611 OS=Bombus terrestris OX=30195 GN=LOC100650594 PE=4 SV=1	LOC100650594	1	7.11448e-19	122.01	3	DIDVES(1)EDDDIVDNTK	-3.4619	1
A0A6P3D7R1	90	S	probable ATP-dependent RNA helicase CG8611 OS=Bombus terrestris OX=30195 GN=LOC100650594 PE=4 SV=1	LOC100650594	1	0.032814	44.135	2	NQS(1)S(1)VVQNK	-0.97773	1
A0A6P3D7R1	91	S	probable ATP-dependent RNA helicase CG8611 OS=Bombus terrestris OX=30195 GN=LOC100650594 PE=4 SV=1	LOC100650594	1	0.032814	44.135	2	NQS(1)S(1)VVQNK	-0.97773	1
A0A6P3D7R3	197	S	60S ribosomal protein L15 OS=Bombus terrestris OX=30195 GN=LOC100648934 PE=4 SV=1	LOC100648934	0.999877	0.00134726	100.02	3	RNS(1)LSLR	-0.69262	1	0.547	0.299	0.43	0.971	1.347	0.47	2.394	1.985	2.06	2.185	0.113109	0.433	0.0433928	5.046	0.000877166
A0A6P3D7R4	2	S	annexin B9 OS=Bombus terrestris OX=30195 GN=LOC100651153 PE=4 SV=1	LOC100651153	0.999997	2.42875e-05	79.597	2	S(1)QQQYYPFK	0.02836	2	1.401	1.293	1.268	0.77	0.715	0.725	0.965	0.953	1.017	0.558	0.000105734	0.753	0.000716743	0.741	0.00119448
A0A6P3D7R5	119	S	sex-regulated protein janus-A OS=Bombus terrestris OX=30195 GN=LOC100651751 PE=4 SV=1	LOC100651751	1	2.53988e-35	190.36	3	KYPDHTIIHIDES(1)	0.14024	8	0.813	0.728	0.729	1.144	1.137	1.137	1.321	1.121	1.528	1.506	0.000360999	0.861	0.188374	1.749	0.00463798
A0A6P3TL38	364	S	serine-rich adhesin for platelets isoform X4 OS=Bombus terrestris OX=30195 GN=LOC100650759 PE=4 SV=1	LOC100650759	1	0.00569316	58.37	3	HVAHAHS(1)R	-0.2564	1	0.868	0.923	0.807
A0A6P3TL38	381	S	serine-rich adhesin for platelets isoform X4 OS=Bombus terrestris OX=30195 GN=LOC100650759 PE=4 SV=1	LOC100650759	0.99912	1.07446e-15	131.38	3	QASSSSANSS(0.001)IVNPGS(0.999)PKPEK	-0.053684	2	0.924	1.381	0.965	1.055	0.879	1.033	0.979	0.998	1.036	0.907	0.581553	0.985	0.77475	0.921	0.637693
A0A6P3D7T4	127	S	CD2 antigen cytoplasmic tail-binding protein 2 homolog OS=Bombus terrestris OX=30195 GN=LOC100644514 PE=4 SV=1	LOC100644514	0.999978	5.31139e-124	258.19	3	TLGLAHS(1)DS(1)EDEDPDIMFNPTQVYK	-0.23465	9
A0A6P3D7T4	129	S	CD2 antigen cytoplasmic tail-binding protein 2 homolog OS=Bombus terrestris OX=30195 GN=LOC100644514 PE=4 SV=1	LOC100644514	1	5.31139e-124	258.19	3	TLGLAHS(1)DS(1)EDEDPDIMFNPTQVYK	-0.23465	10	0.973	0.936	0.875	0.972	1.385	1.17	1.218	0.844	1.056	1.267	0.100727	1.131	0.448543	1.12	0.406427
A0A6P3D7T8	50	S	death-associated protein 1 OS=Bombus terrestris OX=30195 GN=LOC100643729 PE=4 SV=1	LOC100643729	0.791353	0.00494206	72.23	2	T(0.001)S(0.004)S(0.204)S(0.791)PPK	-0.16568	2	1.648	1.853	1.685	0.511	0.486	0.682	0.606	0.625	0.511	0.324	0.000519977	0.964	0.735505	0.336	0.000110857
A0A6P3D7T9	63	S	dynactin subunit 2 OS=Bombus terrestris OX=30195 GN=LOC100645825 PE=4 SV=1	LOC100645825	0.999997	0.000342889	85.493	3	FLS(1)KEVDFSDR	0.021929	1	0.998	1.026	0.982	1.103	1.213	1.489	0.801	0.844	0.65	1.266	0.0634648	1.658	0.0133984	0.763	0.0269108
A0A6P3D7T9	48	S	dynactin subunit 2 OS=Bombus terrestris OX=30195 GN=LOC100645825 PE=4 SV=1	LOC100645825	0.888136	1.26021e-06	124.21	3	LHT(0.075)S(0.888)AT(0.036)EAFIK	0.17828	2	1.569	1.804	1.584	0.608	0.624	0.694	0.621	0.626	0.55	0.389	9.83555e-05	1.072	0.299233	0.363	7.90375e-05
A0A6P3UJG3	183	S	Putative serine/threonine-protein kinase nek3 (Fragment)(predicted) OS=Bombus terrestris OX=30195 GN=LOC100646579 PE=4 SV=1	LOC100646579	0.999664	2.05069e-05	102.89	3	KS(1)EHGDSSEIEDSK	0.22327	1	0.66	0.69	0.819	1.574	1.402	1.065	1.2	1.02	1.073	1.863	0.00999073	1.227	0.196824	1.518	0.00673806
A0A6P3UJG3	576	S	Putative serine/threonine-protein kinase nek3 (Fragment)(predicted) OS=Bombus terrestris OX=30195 GN=LOC100646579 PE=4 SV=1	LOC100646579	0.993971	0.00275365	60.196	3	S(0.994)PPVT(0.006)PVLSPR	0.045536	1	1.193	1.317	1.272	0.432	0.895	0.85	0.936	1.023		0.576	0.063655	0.741	0.334966	0.777	0.014937
A0A6P3UJG3	584	S	Putative serine/threonine-protein kinase nek3 (Fragment)(predicted) OS=Bombus terrestris OX=30195 GN=LOC100646579 PE=4 SV=1	LOC100646579	0.999989	0.000622229	84.352	2	SPPVTPVLS(1)PR	1.1897	1	1.345	1.087	1.031	1.128	0.856	1.008	1.098	0.856	0.687	0.864	0.270421	1.133	0.433782	0.763	0.148111
A0A6P3UJG3	612	S	Putative serine/threonine-protein kinase nek3 (Fragment)(predicted) OS=Bombus terrestris OX=30195 GN=LOC100646579 PE=4 SV=1	LOC100646579	0.99909	0.00177933	69.672	3	VHS(0.999)PPS(0.001)PMK	0.24864	4	1.273	1.288	1.257	0.846	0.934	0.866	0.919	0.871	0.818	0.693	0.000278313	1.015	0.760273	0.683	0.000372031
A0A6P3D7U1	300	S	pre-mRNA-processing factor 39 OS=Bombus terrestris OX=30195 GN=LOC100649994 PE=4 SV=1	LOC100649994	0.9986	1.83428e-24	149.01	4	EPET(0.001)EAVS(0.999)DEELPAAAPADLGET(0.667)ES(0.55)VS(0.783)EDELPLDSEK	1.6888	3
A0A6P3D7U1	319	S	pre-mRNA-processing factor 39 OS=Bombus terrestris OX=30195 GN=LOC100649994 PE=4 SV=1	LOC100649994	0.783112	1.83428e-24	149.01	4	EPET(0.001)EAVS(0.999)DEELPAAAPADLGET(0.667)ES(0.55)VS(0.783)EDELPLDSEK	1.6888	4
A0A6P3D7U1	173	S	pre-mRNA-processing factor 39 OS=Bombus terrestris OX=30195 GN=LOC100649994 PE=4 SV=1	LOC100649994	0.999923	0	374.37	3	EQMDMEGQDIS(1)NDETNQR	-0.62568	26	0.461	0.422	0.507	1.31	1.426	1.247	1.623	1.422	1.549	2.865	8.9313e-05	0.867	0.0605335	3.305	5.31651e-05
A0A6P3D7U1	366	S	pre-mRNA-processing factor 39 OS=Bombus terrestris OX=30195 GN=LOC100649994 PE=4 SV=1	LOC100649994	0.993365	1.77732e-41	173.07	3	LNAEGEYDPS(0.005)S(0.993)PT(0.002)SENNDETPAK	-0.39889	6	0.694	0.682	0.679	1.328	1.329	1.218	1.255	1.094	1.361	1.886	2.85934e-05	1.044	0.541148	1.805	0.000789599
A0A6P3D7U1	281	S	pre-mRNA-processing factor 39 OS=Bombus terrestris OX=30195 GN=LOC100649994 PE=4 SV=1	LOC100649994	0.999996	1.1378e-151	287.54	2	TEPDTEAVS(1)EDELPTEATAK	1.0183	11	0.557	0.616	0.566	1.512	1.73	1.206	1.228	0.915	1.392	2.558	0.00106833	1.258	0.224507	2.033	0.00560282
A0A6P3D7U1	399	S	pre-mRNA-processing factor 39 OS=Bombus terrestris OX=30195 GN=LOC100649994 PE=4 SV=1	LOC100649994	0.999701	0.00926251	57.836	4	QETKPAS(1)PK	0.59208	3	0.445	0.445	0.365	1.082	1.696	0.878	1.674	1.909	1.783	2.913	0.00726477	0.681	0.100498	4.276	4.41707e-05
A0A6P3D7U2	19	S	putative oxidoreductase GLYR1 homolog OS=Bombus terrestris OX=30195 GN=LOC100648504 PE=4 SV=1	LOC100648504	1	0.0135942	57.032	2	GFS(1)PWPGR	-1.4963	1	0.745	0.831	0.816	1.077	1.483	1.124	1.235	1.133	1.142	1.54	0.0162049	1.05	0.72792	1.467	0.00091614
A0A6P3D7U2	180	S	putative oxidoreductase GLYR1 homolog OS=Bombus terrestris OX=30195 GN=LOC100648504 PE=4 SV=1	LOC100648504	0.996869	0.001785	87.806	3	KS(0.997)GS(0.803)T(0.2)LLNR	0.055873	7	2.142	1.52	2.405	0.389	0.278	0.313	0.335	0.504	0.353	0.162	0.000429176	0.822	0.308253	0.196	0.000988273
A0A6P3D7U2	182	S	putative oxidoreductase GLYR1 homolog OS=Bombus terrestris OX=30195 GN=LOC100648504 PE=4 SV=1	LOC100648504	0.861964	3.28226e-10	116.55	2	S(0.113)GS(0.862)T(0.025)LLNR	0.17143	7	1.204	1.267	1.213	0.973	0.875	0.936	0.934	0.809	0.859	0.756	0.00128893	1.07	0.258296	0.706	0.0014363
A0A6P3D7U2	140	S	putative oxidoreductase GLYR1 homolog OS=Bombus terrestris OX=30195 GN=LOC100648504 PE=4 SV=1	LOC100648504	0.999491	2.53466e-06	126.12	3	RLDS(0.999)GASDTR	0.21361	8	1.516	1.428	1.722	0.562	0.603	0.603	0.829	0.856	0.709	0.379	8.63004e-05	0.739	0.00873938	0.513	0.00113911
A0A6P3D7U2	143	S	putative oxidoreductase GLYR1 homolog OS=Bombus terrestris OX=30195 GN=LOC100648504 PE=4 SV=1	LOC100648504	0.874249	0.00516592	65.627	3	LDS(0.993)GAS(0.874)DT(0.132)RRPAK	-0.169	4	1.54	1.569	1.84	0.529	0.308	0.626	0.938	0.784	0.572	0.296	0.00472262	0.638	0.141383	0.464	0.00716001
A0A6P3D7U2	205	S	putative oxidoreductase GLYR1 homolog OS=Bombus terrestris OX=30195 GN=LOC100648504 PE=4 SV=1	LOC100648504	0.967462	1.13928e-05	98.29	3	PVT(1)PPLDVET(0.022)LS(0.967)QT(0.01)LK	0.13345	2
A0A6P3D7U2	166	S	putative oxidoreductase GLYR1 homolog OS=Bombus terrestris OX=30195 GN=LOC100648504 PE=4 SV=1	LOC100648504	0.999988	0.000172017	81.723	3	VGS(1)IS(1)PALNHS(0.154)T(0.846)PLR	-1.2651	14
A0A6P3D7U2	168	S	putative oxidoreductase GLYR1 homolog OS=Bombus terrestris OX=30195 GN=LOC100648504 PE=4 SV=1	LOC100648504	0.999988	2.04344e-30	175.51	3	VGS(1)IS(1)PALNHS(0.154)T(0.846)PLR	-1.2651	21	1.074	1.3	1.185	1	0.92	0.994	0.853	0.874	0.899	0.819	0.0322002	1.11	0.0283389	0.738	0.00622458
A0A6P3UJP8	278	S	histone-lysine N-methyltransferase EHMT2 isoform X3 OS=Bombus terrestris OX=30195 GN=LOC100648622 PE=4 SV=1	LOC100648622	0.985062	2.59502e-08	124.51	4	ALS(0.985)DHT(0.015)EESPGPK	0.89944	2	1.061	1.198	1.043	1.248	0.791	1.282	0.814	0.778	0.81	1.006	0.928714	1.383	0.128252	0.727	0.00232027
A0A6P3UJP8	191	S	histone-lysine N-methyltransferase EHMT2 isoform X3 OS=Bombus terrestris OX=30195 GN=LOC100648622 PE=4 SV=1	LOC100648622	0.999942	5.05748e-26	155.22	3	IENSDENYDTVEKS(1)DSEEGR	0.28799	2	0.733	0.768	0.827	1.341	1.061	1.23	1.251	1.1	1.175	1.56	0.00455937	1.03	0.751706	1.515	0.00125181
A0A6P3UJP8	193	S	histone-lysine N-methyltransferase EHMT2 isoform X3 OS=Bombus terrestris OX=30195 GN=LOC100648622 PE=4 SV=1	LOC100648622	0.99049	0.000557621	67.571	4	IENS(0.001)DENY(0.001)DT(0.046)VEKS(0.952)DS(0.99)EEGRT(0.007)EET(0.002)VK	-0.51259	1
A0A6P3UJP8	697	S	histone-lysine N-methyltransferase EHMT2 isoform X3 OS=Bombus terrestris OX=30195 GN=LOC100648622 PE=4 SV=1	LOC100648622	1	2.25126e-17	149.32	3	LAERPPS(1)PLIQADIIK	-0.178	1	0.803	0.715	0.826	1.064	1.276	0.863	1.381	1.372	1.429	1.366	0.067826	0.766	0.0699997	1.784	0.00022524
A0A6P3UJP8	219	S	histone-lysine N-methyltransferase EHMT2 isoform X3 OS=Bombus terrestris OX=30195 GN=LOC100648622 PE=4 SV=1	LOC100648622	0.842033	0.00782337	48.112	4	NREPEGDIEES(0.158)KS(0.842)PK	4.2627	1	0.983	0.939	1.134	1.141	0.887	1.143	1.076	0.863	1.054	1.038	0.759351	1.059	0.63837	0.979	0.816648
A0A6P3D7V9	458	S	target of rapamycin complex 2 subunit MAPKAP1 OS=Bombus terrestris OX=30195 GN=LOC100650595 PE=4 SV=1	LOC100650595	1	0.021774	42.743	4	RKS(1)FHLHR	-0.51303	2	1.731	1.197	1.168	0.659	0.693	0.66	0.877	1.463	0.635	0.491	0.00564898	0.676	0.245144	0.726	0.256371
A0A6P3D7W3	237	S	LOW QUALITY PROTEIN: probable dolichol-phosphate mannosyltransferase OS=Bombus terrestris OX=30195 GN=LOC100649876 PE=4 SV=1	LOC100649876	1	2.62799e-08	135.6	2	LGGS(1)EIFQFAK	0.72017	1	0.845	1.06	0.899	0.942	1.438	0.946	1.084	1.323	0.958	1.186	0.376348	0.988	0.897293	1.2	0.199012
A0A6P3D7W6	1054	S	tRNA 2-thiocytidine biosynthesis protein TtcA(predicted) OS=Bombus terrestris OX=30195 GN=LOC100643355 PE=4 SV=1	LOC100643355	0.99819	7.4848e-20	121.33	3	HS(0.998)PDAS(0.002)ASDVSSNGCGSPDR	-0.77761	4	0.985	0.878	0.848	0.896	1.528	1.667	0.515	0.8	1.159	1.509	0.130392	1.654	0.16181	0.913	0.581445
A0A6P3D7W6	1069	S	tRNA 2-thiocytidine biosynthesis protein TtcA(predicted) OS=Bombus terrestris OX=30195 GN=LOC100643355 PE=4 SV=1	LOC100643355	0.999986	2.30262e-19	151.16	3	HSPDASASDVSSNGCGS(1)PDR	-1.1881	7	1.076	1.254	1.091	1.051	0.848	1.376	0.779	0.83	0.691	0.957	0.702509	1.424	0.0882302	0.672	0.00543083
A0A6P3D7W6	1005	S	tRNA 2-thiocytidine biosynthesis protein TtcA(predicted) OS=Bombus terrestris OX=30195 GN=LOC100643355 PE=4 SV=1	LOC100643355	0.998227	9.86644e-05	89.484	3	NLSAIS(0.002)QLS(0.998)VEDK	0.33426	1	1.733	1.416	1.385	1.035	0.547	0.942	0.594	0.535	0.426	0.557	0.0430835	1.623	0.108231	0.343	0.000897781
A0A6P3D7W6	775	S	tRNA 2-thiocytidine biosynthesis protein TtcA(predicted) OS=Bombus terrestris OX=30195 GN=LOC100643355 PE=4 SV=1	LOC100643355	0.995584	1.71332e-10	120.6	3	NTDS(0.004)AGERS(0.996)PAT(0.001)CPSSPMPVR	-0.72549	4	1.795	1.852	1.631	0.532	0.496	0.548	0.669	0.611	0.485	0.299	1.51974e-05	0.893	0.353117	0.334	0.000432589
A0A6P3D7W6	16	S	tRNA 2-thiocytidine biosynthesis protein TtcA(predicted) OS=Bombus terrestris OX=30195 GN=LOC100643355 PE=4 SV=1	LOC100643355	0.986684	0.0348273	46.001	2	NWS(0.013)GS(0.987)QR	0.077475	1	1.623	1.359	1.221	0.86	0.762	0.822	0.77	0.72	0.786	0.581	0.00400792	1.074	0.184492	0.542	0.00222875
A0A6P3D7W6	1090	S	tRNA 2-thiocytidine biosynthesis protein TtcA(predicted) OS=Bombus terrestris OX=30195 GN=LOC100643355 PE=4 SV=1	LOC100643355	0.999999	0.00050728	86.344	3	RS(1)GPIEISGK	-0.058813	3	1.046	1.004	0.89	0.829	1.135	1.646	0.857	0.886	0.926	1.228	0.455777	1.353	0.257467	0.908	0.150265
A0A6P3D7W6	595	S	tRNA 2-thiocytidine biosynthesis protein TtcA(predicted) OS=Bombus terrestris OX=30195 GN=LOC100643355 PE=4 SV=1	LOC100643355	0.915787	3.78322e-35	172.69	2	RVS(0.916)GT(0.084)GVLPQNYGDCLQTAR	-0.13559	2	1.233	1.284	1.122	1.059	1.212	1.262	0.579	0.591	0.565	0.971	0.667314	2.036	0.000203333	0.477	6.12691e-05
A0A6P3D7W6	724	S	tRNA 2-thiocytidine biosynthesis protein TtcA(predicted) OS=Bombus terrestris OX=30195 GN=LOC100643355 PE=4 SV=1	LOC100643355	1	1.08357e-09	149.23	2	S(1)LPVLSTVR	-0.25309	2	1.556	1.305	1.344	0.853	0.776	0.768	0.828	0.708	0.786	0.57	0.000929664	1.032	0.595436	0.552	0.00113991
A0A6P3D7W6	1209	S	tRNA 2-thiocytidine biosynthesis protein TtcA(predicted) OS=Bombus terrestris OX=30195 GN=LOC100643355 PE=4 SV=1	LOC100643355	0.996733	8.87725e-17	142.1	2	SS(0.003)S(0.997)AESNSTNSYGR	-1.2342	1	1.707	1.875	1.787	0.577	0.376	0.773	0.364	0.724	0.238	0.321	0.00507302	1.302	0.443355	0.247	0.00984444
A0A6P3D7W6	1156	S	tRNA 2-thiocytidine biosynthesis protein TtcA(predicted) OS=Bombus terrestris OX=30195 GN=LOC100643355 PE=4 SV=1	LOC100643355	1	2.03093e-37	172.83	3	TDDEEVVHDLDDDLNDDDS(1)QER	-0.49333	1	1.073	1.044	1.009	1.245	1.01	1.321	0.811	0.745	0.821	1.144	0.19844	1.504	0.00978819	0.76	0.00148123
A0A6P3D7Y1	74	S	cyclin-dependent kinases regulatory subunit OS=Bombus terrestris OX=30195 GN=LOC100645907 PE=4 SV=1	LOC100645907	0.857176	0.000418396	100.88	2	KIT(0.143)S(0.857)PPPEN	0.60762	1	0.766	0.641	0.735	1.39	1.548	1.291	1.018	1.075	1.028	1.974	0.000833403	1.355	0.00551654	1.457	0.00255199
A0A6P3D7Y4	388	S	baculoviral IAP repeat-containing protein 6 isoform X2 OS=Bombus terrestris OX=30195 GN=LOC100648203 PE=4 SV=1	LOC100648203	0.957198	0.0064614	62.088	2	DSIQFGS(0.957)T(0.043)R	-1.1613	1	1.158	1.181	1.094	0.887	0.775	0.917	1.131	1.123	0.988	0.751	0.00690943	0.795	0.0274599	0.944	0.302327
A0A6P3D7Y5	261	S	BRISC and BRCA1-A complex member 1-like OS=Bombus terrestris OX=30195 GN=LOC100643846 PE=4 SV=1	LOC100643846	0.966656	3.04387e-35	179.9	2	DVCYAICPS(0.967)PS(0.033)SQETCNNI	-0.52107	2	0.692	0.697	0.804	1.27	1.723	1.447	0.725	0.948	1.135	2.025	0.00227332	1.581	0.0412531	1.28	0.169216
A0A6P3D7Z0	11	S	nuclear cap-binding protein subunit 2 isoform X3 OS=Bombus terrestris OX=30195 GN=LOC100644714 PE=4 SV=1	LOC100644714	0.927636	4.60011e-30	169.94	3	LNPS(0.01)T(0.048)S(0.928)PS(0.014)VELSSYR	-0.49001	2	1.301	1.77	1.321	0.94	0.663	0.923	0.697	0.561	0.596	0.575	0.0214243	1.362	0.0823636	0.422	0.00199071
A0A6P3D801	388	S	monocarboxylate transporter 13 OS=Bombus terrestris OX=30195 GN=LOC100645159 PE=4 SV=1	LOC100645159	0.96827	2.99975e-06	117.53	2	AS(0.968)T(0.039)LT(0.992)LNAISSTFTR	1.5162	3	1.448	1.564	1.369	0.707	0.667	1.064	0.652	0.675	0.64	0.556	0.0161823	1.239	0.262643	0.449	4.33345e-05
A0A6P3D801	321	S	monocarboxylate transporter 13 OS=Bombus terrestris OX=30195 GN=LOC100645159 PE=4 SV=1	LOC100645159	0.99391	0.00104926	79.659	3	KIS(0.994)MPT(0.006)GR	0.23024	1	1.845	2.278	2.112	0.275	0.191	0.689	0.308	0.281	0.183	0.185	0.00901249	1.496	0.542282	0.124	0.000253146
A0A6P3D801	31	S	monocarboxylate transporter 13 OS=Bombus terrestris OX=30195 GN=LOC100645159 PE=4 SV=1	LOC100645159	0.99599	0.0023649	65.043	3	LVS(0.996)QHS(0.004)ENEK	-2.6209	1
A0A6P3D801	34	S	monocarboxylate transporter 13 OS=Bombus terrestris OX=30195 GN=LOC100645159 PE=4 SV=1	LOC100645159	0.999929	0.000353928	94.191	2	LVSQHS(1)ENEK	-0.59319	3	1.181	1.176	1.274	0.783	0.804	0.709	1.076	1.173	1.076	0.632	0.000579278	0.691	0.00149613	0.916	0.0853371
A0A6P3D803	512	S	ankyrin repeat domain-containing protein 13D isoform X4 OS=Bombus terrestris OX=30195 GN=LOC100645981 PE=4 SV=1	LOC100645981	0.989564	0.00275445	69.72	4	AQKPS(0.99)RPT(0.428)T(0.58)PNMT(0.002)TEEER	-0.62632	5	0.874	1.063	0.856	1.13	1.158	1.272	1.126	0.89	0.968	1.275	0.0341081	1.193	0.0814786	1.068	0.534019
A0A6P3D806	557	S	double-strand break repair protein MRE11 OS=Bombus terrestris OX=30195 GN=LOC100650073 PE=4 SV=1	LOC100650073	1	7.1715e-18	146.99	4	DINIS(1)DEDEDRNTMPTTK	-0.26617	5	1.032	0.99	0.944	1.064	1.145	1.099	1.057	0.949	1.05	1.115	0.0306021	1.082	0.121661	1.03	0.535455
A0A6P3D806	633	S	double-strand break repair protein MRE11 OS=Bombus terrestris OX=30195 GN=LOC100650073 PE=4 SV=1	LOC100650073	1	2.41666e-26	172.09	2	NKPTEIIIDDS(1)D	0.87641	2	1.627	1.885	1.608	0.586	0.554	0.728	0.622	0.446	0.554	0.365	0.000489475	1.152	0.32585	0.317	0.000464665
A0A6P3D811	357	S	V-type proton ATPase subunit H isoform X2 OS=Bombus terrestris OX=30195 GN=LOC100648051 PE=4 SV=1	LOC100648051	1	0.0102075	51.436	3	LEWS(1)PVHK	1.0769	1
A0A6P5I817	818	S	protein mini spindles isoform X2 OS=Bombus terrestris OX=30195 GN=LOC100650270 PE=4 SV=1	LOC100650270	0.79581	5.23328e-17	144.01	3	DKT(0.204)S(0.796)DDDEDVEMDKK	0.49729	10	0.616	0.599	0.532	1.591	1.726	1.2	1.095	1.083	1.234	2.586	0.00138558	1.324	0.0832009	1.953	0.000400534
A0A6P5I817	830	S	protein mini spindles isoform X2 OS=Bombus terrestris OX=30195 GN=LOC100650270 PE=4 SV=1	LOC100650270	0.995333	3.34666e-87	238.08	2	S(0.995)S(0.004)S(0.001)NS(0.821)ET(0.179)DINNLIPR	-0.14818	1
A0A6P5I817	834	S	protein mini spindles isoform X2 OS=Bombus terrestris OX=30195 GN=LOC100650270 PE=4 SV=1	LOC100650270	0.976661	1.52767e-117	262.74	2	S(0.001)S(0.003)S(0.002)NS(0.977)ET(0.017)DINNLIPR	0.25756	7	0.512	0.495	0.456	1.617	1.954	1.514	0.93	1.029	1.149	3.476	0.000121307	1.636	0.00744691	2.124	0.000429914
A0A6P5I817	1516	S	protein mini spindles isoform X2 OS=Bombus terrestris OX=30195 GN=LOC100650270 PE=4 SV=1	LOC100650270	1	0.0001626	99.522	2	VPVIPMS(1)PPK	0.021113	5	0.832	0.755	0.751	1.498	1.538	1.519	0.778	0.664	0.939	1.948	4.02866e-05	1.913	0.00279662	1.018	0.934096
A0A6P5HFM0	97	S	phosphatidylcholine:ceramide cholinephosphotransferase 2 isoform X9 OS=Bombus terrestris OX=30195 GN=LOC100646584 PE=4 SV=1	LOC100646584	1	0.00792731	49.537	3	HPGIPNGS(1)GNGVVK	-0.49339	1	0.678	0.781	0.834	1.254	1.436	1.414	1	0.901	1.145	1.79	0.00143913	1.347	0.0209525	1.328	0.0376842
A0A6P3D833	207	S	TBC1 domain family member 1 isoform X1 OS=Bombus terrestris OX=30195 GN=LOC100642483 PE=4 SV=1	LOC100642483	0.96089	1.28882e-05	125.46	2	AS(0.029)S(0.961)T(0.008)GS(0.002)VLNAR	-0.96146	4	1.299	0.954	1.103	0.885	0.759	0.639	1.111	1.582	1.038	0.68	0.0407806	0.612	0.0400788	1.112	0.575708
A0A6P3D833	450	S	TBC1 domain family member 1 isoform X1 OS=Bombus terrestris OX=30195 GN=LOC100642483 PE=4 SV=1	LOC100642483	1	7.34707e-05	93.51	4	KGS(1)RDDLGLGHLK	1.212	6	1.037	0.854	1.023	1.015	1.066	1.051	1.063	1.081	1.185	1.075	0.303652	0.941	0.177767	1.142	0.128717
A0A6P3D833	243	S	TBC1 domain family member 1 isoform X1 OS=Bombus terrestris OX=30195 GN=LOC100642483 PE=4 SV=1	LOC100642483	1	0.0117835	50.607	3	LIS(1)PDRK	-0.27337	1	0.749	0.662	0.727	1.067	1.261	1.174	1.382	1.5	1.171	1.638	0.00128131	0.864	0.176759	1.896	0.00147622
A0A6P3D833	1257	S	TBC1 domain family member 1 isoform X1 OS=Bombus terrestris OX=30195 GN=LOC100642483 PE=4 SV=1	LOC100642483	0.837693	1.03156e-10	130.47	3	LS(0.123)S(0.838)PS(0.039)GQDEGMSK	0.087318	5	1.624	1.426	1.333	0.814	0.724	0.837	0.793	0.649	0.632	0.542	0.00111369	1.145	0.174958	0.473	0.00123856
A0A6P3D833	484	S	TBC1 domain family member 1 isoform X1 OS=Bombus terrestris OX=30195 GN=LOC100642483 PE=4 SV=1	LOC100642483	0.99547	0.00221019	60.561	3	QPS(0.995)MADIS(0.004)PDSSRPK	0.60842	1	1.488	1.089	1.273	0.72	0.682	0.79	1.033	1.056	1.006	0.569	0.00505602	0.708	0.00154818	0.804	0.0823265
A0A6P3D833	489	S	TBC1 domain family member 1 isoform X1 OS=Bombus terrestris OX=30195 GN=LOC100642483 PE=4 SV=1	LOC100642483	0.963796	0.0072331	59.372	4	QPSMADIS(0.964)PDS(0.018)S(0.018)RPK	0.2358	2	1.271	1.156	0.946	1.039	0.958	1.059	0.943	1.004	0.79	0.906	0.374464	1.117	0.216846	0.811	0.141098
A0A6P3D833	1198	S	TBC1 domain family member 1 isoform X1 OS=Bombus terrestris OX=30195 GN=LOC100642483 PE=4 SV=1	LOC100642483	0.981968	0.000753467	85.554	3	S(0.982)AY(0.018)ELGSVQK	-2.1086	2	2.19	1.291	1.117	0.711	0.678	0.728	0.736	0.725	0.662	0.46	0.0235672	0.997	0.95823	0.462	0.0243841
A0A6P3D833	474	S	TBC1 domain family member 1 isoform X1 OS=Bombus terrestris OX=30195 GN=LOC100642483 PE=4 SV=1	LOC100642483	0.900359	0.00846244	65.179	2	S(0.098)GS(0.9)QS(0.715)PDMS(0.287)R	-0.74339	1
A0A6P3D833	476	S	TBC1 domain family member 1 isoform X1 OS=Bombus terrestris OX=30195 GN=LOC100642483 PE=4 SV=1	LOC100642483	0.858243	0.00846244	65.179	2	S(0.037)GS(0.102)QS(0.858)PDMS(0.003)R	-0.93196	3	1.653	1.457	1.261	0.777	0.554	1.103	0.747	0.581	0.636	0.557	0.0443118	1.239	0.441723	0.449	0.00173503
A0A6P3D833	497	S	TBC1 domain family member 1 isoform X1 OS=Bombus terrestris OX=30195 GN=LOC100642483 PE=4 SV=1	LOC100642483	0.999998	1.26675e-34	179.58	3	S(1)LRVS(1)PEQQLTVNTGPK	-0.60926	5	1.829	1.393	1.465	0.851	0.373	0.849	0.629	0.66	0.606	0.442	0.037936	1.094	0.937696	0.404	0.0004997
A0A6P3D833	501	S	TBC1 domain family member 1 isoform X1 OS=Bombus terrestris OX=30195 GN=LOC100642483 PE=4 SV=1	LOC100642483	1	1.85625e-73	222.64	2	VS(1)PEQQLTVNTGPK	0.090527	14	1.336	1.15	1.195	0.959	0.85	1.028	0.811	0.856	0.843	0.771	0.0216073	1.13	0.107294	0.682	0.00133533
A0A6P3D833	436	S	TBC1 domain family member 1 isoform X1 OS=Bombus terrestris OX=30195 GN=LOC100642483 PE=4 SV=1	LOC100642483	0.992351	2.68128e-31	191.19	2	S(0.992)LT(0.008)NSFDNLIK	-0.45239	3	1.357	0.987	1.793	0.768	0.713	1.459	0.523	0.544	0.454	0.711	0.267915	1.933	0.0602131	0.368	0.00575774
A0A6P3D833	440	S	TBC1 domain family member 1 isoform X1 OS=Bombus terrestris OX=30195 GN=LOC100642483 PE=4 SV=1	LOC100642483	0.981968	2.1792e-08	131.66	3	S(0.002)LT(0.016)NS(0.982)FDNLIK	-0.36631	2	1.847	1.688	1.387	0.769	0.438	0.812	0.678	0.52	0.482	0.41	0.0127801	1.202	0.515772	0.341	0.00127754
A0A6P3D833	107	S	TBC1 domain family member 1 isoform X1 OS=Bombus terrestris OX=30195 GN=LOC100642483 PE=4 SV=1	LOC100642483	0.968331	1.55211e-11	130.56	2	S(0.004)RPS(0.968)VT(0.027)NFLSESQR	0.31744	4	1.3	1.151	1.266	1.061	0.64	1.061	0.853	0.908	0.712	0.743	0.135144	1.117	0.652819	0.665	0.00732169
A0A6P3D833	115	S	TBC1 domain family member 1 isoform X1 OS=Bombus terrestris OX=30195 GN=LOC100642483 PE=4 SV=1	LOC100642483	0.787221	0.0138047	46.514	3	S(0.002)RPS(0.004)VT(0.004)NFLS(0.202)ES(0.787)QR	0.11093	1	0.991	0.851	0.918	1.195	1.287	1.092	1.123	0.958	0.948	1.295	0.0162916	1.18	0.083637	1.097	0.261066
A0A6P3D833	1184	S	TBC1 domain family member 1 isoform X1 OS=Bombus terrestris OX=30195 GN=LOC100642483 PE=4 SV=1	LOC100642483	0.984781	0.000832846	110.84	2	SS(0.013)S(0.985)LPLNS(0.002)K	-1.5795	3	1.959	1.703	1.216	0.686	0.592	0.76	0.641	0.665	0.491	0.418	0.00569155	1.134	0.341186	0.368	0.00443225
A0A6P3D833	19	S	TBC1 domain family member 1 isoform X1 OS=Bombus terrestris OX=30195 GN=LOC100642483 PE=4 SV=1	LOC100642483	0.999905	1.53908e-19	163.99	2	VTSYS(1)DASAIGK	0.4981	1	1.405	2.239	1.394	0.587	0.599	0.694	0.742	0.474	0.595	0.373	0.00432606	1.038	0.732524	0.359	0.00753562
A0A6P3D836	277	S	UPF0183 protein CG7083 OS=Bombus terrestris OX=30195 GN=LOC100644123 PE=4 SV=1	LOC100644123	1	0.00114373	77.662	3	IHS(1)PHAHK	-0.61551	2	0.924	0.967	0.876	1.425	2.113	1.282	0.426	0.496	0.632	1.742	0.0263323	3.102	0.00416722	0.562	0.00759469
A0A6P3D840	537	S	synergin gamma OS=Bombus terrestris OX=30195 GN=LOC100645160 PE=4 SV=1	LOC100645160	0.965309	2.84288e-07	128.28	2	S(0.002)GS(0.965)VPS(0.033)LDLK	0.50803	3	1.307	1.181	1.133	0.806	0.85	0.953	0.955	0.988	0.998	0.721	0.007273	0.887	0.0756093	0.812	0.00973415
A0A6P3D840	540	S	synergin gamma OS=Bombus terrestris OX=30195 GN=LOC100645160 PE=4 SV=1	LOC100645160	0.999752	0.00368526	72.089	2	S(0.451)GS(0.549)VPS(1)LDLK	0.76428	1
A0A6P3TXS0	600	S	kinesin-like protein Klp10A isoform X3 OS=Bombus terrestris OX=30195 GN=LOC100648161 PE=4 SV=1	LOC100648161	0.968194	3.38941e-13	132.26	2	AS(0.968)PT(0.032)DDER	-1.3433	3	1.707	1.012	1.232	0.822	1.046	0.87	0.793	0.759	0.75	0.693	0.108043	1.189	0.0872479	0.583	0.0280517
A0A6P3TXS0	252	S	kinesin-like protein Klp10A isoform X3 OS=Bombus terrestris OX=30195 GN=LOC100648161 PE=4 SV=1	LOC100648161	0.817554	4.55465e-05	93.753	3	ET(0.182)DS(0.818)VEDHQITVCVR	1.3456	1
A0A6P3TXS0	727	S	kinesin-like protein Klp10A isoform X3 OS=Bombus terrestris OX=30195 GN=LOC100648161 PE=4 SV=1	LOC100648161	1	3.21284e-06	107.61	3	GQLLQEEQIS(1)QK	1.0011	1	0.734	0.823	0.993	1.197	1.156	1.274	1.197	0.975	1.038	1.422	0.0178136	1.13	0.135501	1.259	0.093692
A0A6P3TXS0	617	S	kinesin-like protein Klp10A isoform X3 OS=Bombus terrestris OX=30195 GN=LOC100648161 PE=4 SV=1	LOC100648161	0.995894	9.64371e-05	80.813	3	IEEQS(0.004)NNS(0.996)VLS(0.938)DS(0.062)DLAQLR	-0.32897	1
A0A6P3TXS0	620	S	kinesin-like protein Klp10A isoform X3 OS=Bombus terrestris OX=30195 GN=LOC100648161 PE=4 SV=1	LOC100648161	0.982685	1.44003e-34	168.56	3	IEEQSNNSVLS(0.983)DS(0.017)DLAQLR	0.1028	2	0.497	0.961	1.073	1.167	0.953	1.368	1.088	0.915	1.372	1.378	0.23856	1.033	0.830308	1.333	0.288819
A0A6P3D845	90	S	CREB-regulated transcription coactivator 1(predicted) OS=Bombus terrestris OX=30195 GN=LOC100652030 PE=4 SV=1	LOC100652030	1	2.35237e-07	109.19	3	AGGS(1)LPNVNNNANCGNDAK	-0.68946	1	1.273	1.494	1.231	0.8	0.759	0.859	0.828	0.993	0.79	0.605	0.00198962	0.926	0.403811	0.653	0.00963054
A0A6P3D845	109	S	CREB-regulated transcription coactivator 1(predicted) OS=Bombus terrestris OX=30195 GN=LOC100652030 PE=4 SV=1	LOC100652030	0.999999	2.83048e-05	94.384	4	EHAS(1)PHNAAIHSIDLK	-0.28044	1	0.999	1.388	1.566	1.175	0.55	1.379	0.478	0.581	0.511	0.785	0.39759	1.977	0.101632	0.397	0.00338667
A0A6P3D861	59	S	importin subunit alpha-7 OS=Bombus terrestris OX=30195 GN=LOC100642876 PE=4 SV=1	LOC100642876	0.823656	0.00145468	59.691	4	NVPNIVT(0.011)VDDDIVS(0.824)ANES(0.165)AFAAPQS(0.001)K	-0.026817	2
A0A6P3D861	496	S	importin subunit alpha-7 OS=Bombus terrestris OX=30195 GN=LOC100642876 PE=4 SV=1	LOC100642876	0.999914	0.000398326	92.611	2	YFGS(1)EEEDTR	-0.25656	1	0.96	1.034	1.202	1.187	1.402	1.155	0.72	0.705	0.712	1.171	0.150997	1.752	0.000791127	0.669	0.00389492
A0A6P3D862	662	S	leucine--tRNA ligase, cytoplasmic OS=Bombus terrestris OX=30195 GN=LOC100646533 PE=4 SV=1	LOC100646533	0.997305	9.38565e-05	88.73	3	S(0.997)EGNFLT(0.003)LTEAVEK	-0.52214	1	1.034	0.863	1.015	1.053	1.246	0.939	1.02	1.135	1.086	1.112	0.364049	0.999	0.942286	1.113	0.169165
A0A6P3D863	157	S	succinate dehydrogenase [ubiquinone] iron-sulfur subunit, mitochondrial OS=Bombus terrestris OX=30195 GN=LOC100650758 PE=4 SV=1	LOC100650758	0.99032	3.56401e-08	118.22	3	SIQPWLQHGDGQES(0.99)GS(0.01)K	-0.32948	4	0.883	0.972	0.874	1.036	1.2	1.057	1.26	1.049	1.157	1.207	0.0307348	0.95	0.510971	1.27	0.0194675
A0A6P3D863	159	S	succinate dehydrogenase [ubiquinone] iron-sulfur subunit, mitochondrial OS=Bombus terrestris OX=30195 GN=LOC100650758 PE=4 SV=1	LOC100650758	0.828912	1.92203e-05	92.426	3	SIQPWLQHGDGQES(0.171)GS(0.829)K	0.51392	1	0.806	0.927	0.989	1.137	1.186	1.066	1.024	1.185	1.089	1.245	0.0308564	1.028	0.621203	1.212	0.0583332
A0A6P3D864	455	S	zinc transporter 1 OS=Bombus terrestris OX=30195 GN=LOC100647094 PE=4 SV=1	LOC100647094	0.830239	0.00015159	76.614	3	S(0.17)CQS(0.83)NENLPDGSSCQQR	-0.46376	1	0.991	0.933	0.998	1.141	0.937	0.949	0.977	1.307	1.131	1.036	0.662131	0.886	0.326664	1.169	0.160059
A0A6P5HLE8	654	S	ral GTPase-activating protein subunit beta isoform X5 OS=Bombus terrestris OX=30195 GN=LOC100648392 PE=4 SV=1	LOC100648392	0.997443	4.76238e-05	96.993	3	ELPT(0.003)FLS(0.997)PMVTDK	1.0875	2	0.937	0.838	1.166	0.941	1.307	1.038	0.994	1.115	1.012	1.117	0.465307	1.053	0.698695	1.061	0.548424
A0A6P5HLE8	393	S	ral GTPase-activating protein subunit beta isoform X5 OS=Bombus terrestris OX=30195 GN=LOC100648392 PE=4 SV=1	LOC100648392	0.925602	0.000335029	83.615	3	S(0.926)FS(0.074)VTPSAVTK	-0.33394	1	1.611	1.403	1.238	0.648	0.856	0.751	0.903	0.899	0.69	0.53	0.00457519	0.905	0.456621	0.586	0.0101716
A0A6P5HLE8	1313	S	ral GTPase-activating protein subunit beta isoform X5 OS=Bombus terrestris OX=30195 GN=LOC100648392 PE=4 SV=1	LOC100648392	0.989143	0.00102245	90.05	2	S(0.004)IS(0.989)ES(0.005)T(0.001)SPR	-0.34977	2	1.186	1.027	1.192	0.789	0.979	0.993	1.108	1.019	0.944	0.811	0.0751813	0.899	0.278873	0.902	0.200368
A0A6P3D869	325	S	receptor-type tyrosine-protein phosphatase N2 isoform X2 OS=Bombus terrestris OX=30195 GN=LOC100651793 PE=4 SV=1	LOC100651793	0.836707	0.000117477	91.62	2	KFS(0.006)ET(0.157)S(0.837)DENER	1.069	1	0.865	1.561	1.731	0.696	0.661	0.961	0.678	0.978	0.742	0.558	0.0868273	0.967	0.835435	0.577	0.098936
A0A6P3D869	649	S	receptor-type tyrosine-protein phosphatase N2 isoform X2 OS=Bombus terrestris OX=30195 GN=LOC100651793 PE=4 SV=1	LOC100651793	1	0.00368614	63.185	3	QPADKPES(1)PR	-1.0677	1	1.234	1.197	1.913	0.544	0.626	0.57	0.928	1.08	0.863	0.401	0.0047229	0.606	0.00307385	0.661	0.0753331
A0A6P3D885	355	S	serine/threonine-protein kinase unc-51 OS=Bombus terrestris OX=30195 GN=LOC100644361 PE=4 SV=1	LOC100644361	1	1.86187e-22	151.41	3	EAVS(1)PPRPCFLPISEPIPVPSQR	-0.21065	1	1.634	1.878	1.44	0.716	0.682	0.706	0.512	0.604	0.481	0.425	0.000402919	1.317	0.015677	0.322	0.000383496
A0A6P3D885	448	S	serine/threonine-protein kinase unc-51 OS=Bombus terrestris OX=30195 GN=LOC100644361 PE=4 SV=1	LOC100644361	0.999863	7.2444e-14	140.41	3	LS(0.014)ET(0.986)PPPPNTWQVS(1)PVAR	-0.42601	1
A0A6P3D895	508	S	solute carrier family 12 member 8 OS=Bombus terrestris OX=30195 GN=LOC100645982 PE=4 SV=1	LOC100645982	0.908976	1.27074e-68	200.45	3	NPS(0.909)LS(0.091)ENNMYIDSSPSIDENASSTDNSER	0.12699	3	1.08	1.077	1.076	0.958	1.054	0.929	1.09	1.095	0.933	0.91	0.0648119	0.943	0.42812	0.964	0.50051
A0A6P3D895	467	S	solute carrier family 12 member 8 OS=Bombus terrestris OX=30195 GN=LOC100645982 PE=4 SV=1	LOC100645982	0.95527	3.71164e-23	160.43	2	TQS(0.955)PT(0.044)FDHDYDSTSR	-0.55187	4	1.124	1.354	1.164	0.911	0.801	0.787	0.955	0.993	1.109	0.686	0.00691301	0.817	0.0349221	0.839	0.0747848
A0A6P3D8A0	437	S	clavesin-2 OS=Bombus terrestris OX=30195 GN=LOC100646822 PE=4 SV=1	LOC100646822	0.910364	0.00347875	53.968	4	S(0.015)NEY(0.001)EIS(0.072)NRPDS(0.91)DDS(0.001)KDNSLDNR	-0.44108	1	0.616	0.716	0.75	1.9	0.767	1.558	1.02	1.258	0.636	2.029	0.0848206	1.45	0.374193	1.4	0.225535
A0A6P3D8A2	122	S	lysM and putative peptidoglycan-binding domain-containing protein 3 OS=Bombus terrestris OX=30195 GN=LOC100648509 PE=4 SV=1	LOC100648509	0.847204	4.02103e-25	165.17	3	VSMS(0.017)S(0.136)S(0.847)DQETENAVTK	-0.71419	1	0.729	0.787	0.903	1.476	1.236	1.345	0.952	0.873	1.009	1.677	0.00304884	1.432	0.0056993	1.172	0.100428
A0A6P3D8A5	344	S	inositol polyphosphate multikinase OS=Bombus terrestris OX=30195 GN=LOC100647372 PE=4 SV=1	LOC100647372	0.931807	0.000750631	83.397	2	S(0.068)GS(0.932)CS(0.001)PDFK	-0.56111	2	1.016	0.783	0.813	1.028	1.235	1.096	0.891	1.387	1.255	1.286	0.0587796	0.951	0.814517	1.353	0.136368
A0A6P3D8A5	325	S	inositol polyphosphate multikinase OS=Bombus terrestris OX=30195 GN=LOC100647372 PE=4 SV=1	LOC100647372	0.989246	5.5889e-35	190.86	2	S(0.003)IS(0.989)LS(0.008)GENNSSNK	-0.74067	6	0.829	0.862	0.752	1.197	1.329	1.043	1.235	1.128	1.194	1.461	0.0097658	1.003	0.991733	1.456	0.00147628
A0A6P3D8A5	359	S	inositol polyphosphate multikinase OS=Bombus terrestris OX=30195 GN=LOC100647372 PE=4 SV=1	LOC100647372	0.979459	0.00258657	67.102	2	T(0.02)HS(0.979)Y(0.001)VNNFDDDIR	1.2235	1
A0A6P3D8B7	718	S	LOW QUALITY PROTEIN: tRNA (Cytosine(34)-C(5))-methyltransferase OS=Bombus terrestris OX=30195 GN=LOC100650195 PE=4 SV=1	LOC100650195	0.99739	2.80869e-17	140.45	3	VAQDNSTAVSVDS(0.997)NNET(0.002)TNDLDGK	0.77673	2	0.908	0.919	0.905	1.049	1.134	1.087	1.315	1.078	1.065	1.197	0.00146104	0.946	0.512747	1.266	0.0280382
A0A6P3D8C4	577	S	telomerase-binding protein EST1A isoform X4 OS=Bombus terrestris OX=30195 GN=LOC100651950 PE=4 SV=1	LOC100651950	0.999931	4.56019e-09	101.29	3	ENVNVS(1)GNETTTSSHNR	-0.12039	3	0.985	0.959	0.956	1.028	0.577	0.937	1.11	1.684	1.209	0.877	0.417931	0.635	0.100303	1.38	0.0744538
A0A6P3D8C4	490	S	telomerase-binding protein EST1A isoform X4 OS=Bombus terrestris OX=30195 GN=LOC100651950 PE=4 SV=1	LOC100651950	0.982849	0.00293719	61.363	3	GIS(0.983)PS(0.017)PAFHR	1.1616	1	1.003	0.935	1.144	0.807	1.291	1.133	1.028	0.985	0.99	1.048	0.844284	1.076	0.71833	0.974	0.728052
A0A6P3D8C4	695	S	telomerase-binding protein EST1A isoform X4 OS=Bombus terrestris OX=30195 GN=LOC100651950 PE=4 SV=1	LOC100651950	1	0.000540193	79.022	2	KMS(1)VCDS(1)DDGR	-0.33759	4	1.38	1.281	1.175	0.761	1.01	0.793	0.76	1.04	0.93	0.668	0.0149001	0.939	0.649624	0.712	0.0281507
A0A6P3D8C4	699	S	telomerase-binding protein EST1A isoform X4 OS=Bombus terrestris OX=30195 GN=LOC100651950 PE=4 SV=1	LOC100651950	1	0.00740883	59.871	2	KMS(1)VCDS(1)DDGR	-0.33759	2
A0A6P3D8C4	1147	S	telomerase-binding protein EST1A isoform X4 OS=Bombus terrestris OX=30195 GN=LOC100651950 PE=4 SV=1	LOC100651950	0.970405	3.34336e-26	163.68	3	LS(0.03)HS(0.97)DLEELAQLSSVEVNK	0.54255	1	1.036	0.966	0.99	1.174	0.995	1.076	1.068	0.995	0.976	1.085	0.201817	1.068	0.30941	1.016	0.678723
A0A6P3D8C4	481	S	telomerase-binding protein EST1A isoform X4 OS=Bombus terrestris OX=30195 GN=LOC100651950 PE=4 SV=1	LOC100651950	0.999431	0.00130991	108.67	3	QIS(0.999)PES(0.001)HR	-1.7075	2	1.882	1.584	1.638	0.355		0.201	0.388	0.246		0.163	0.00366121	0.877	0.728367	0.186	0.00262486
A0A6P3D8C4	239	S	telomerase-binding protein EST1A isoform X4 OS=Bombus terrestris OX=30195 GN=LOC100651950 PE=4 SV=1	LOC100651950	0.969127	2.27246e-07	144.79	2	S(0.031)DS(0.969)PLSNR	-0.23572	2	1.383	1.326	1.345	1.279	0.4	1.332	0.458	0.665	0.394	0.743	0.338292	1.985	0.243865	0.374	0.00296283
A0A6P3D8C4	177	S	telomerase-binding protein EST1A isoform X4 OS=Bombus terrestris OX=30195 GN=LOC100651950 PE=4 SV=1	LOC100651950	1	2.27888e-41	168.98	3	SPNQGGWDQDQEREHS(1)EDR	-0.20096	7	1.164	1.243	1.024	1.028	0.788	1.165	0.803	0.929	0.961	0.869	0.307161	1.107	0.512909	0.785	0.0378539
A0A6P3D8C4	182	S	telomerase-binding protein EST1A isoform X4 OS=Bombus terrestris OX=30195 GN=LOC100651950 PE=4 SV=1	LOC100651950	0.996233	4.63219e-32	162.38	4	SPNQGGWDQDQEREHS(1)EDRDS(0.996)HS(0.004)NR	-0.86764	1
A0A6P3D8C4	54	S	telomerase-binding protein EST1A isoform X4 OS=Bombus terrestris OX=30195 GN=LOC100651950 PE=4 SV=1	LOC100651950	0.979735	0.000650418	81.494	2	S(0.98)S(0.02)DDLDNENISR	-0.21638	1	1.176	1.438	1.222	1.027	0.696	0.83	1.204	0.703	0.752	0.666	0.0315796	0.96	0.91372	0.693	0.0948154
A0A6P3D8C6	78	S	elongation factor 1-beta' OS=Bombus terrestris OX=30195 GN=LOC100649164 PE=4 SV=1	LOC100649164	0.999882	1.14823e-18	148.89	3	KAPVILS(1)GNNSTNVVAAK	1.2736	4	1.366	1.378	1.285	0.792	0.837	0.773	0.88	0.84	0.888	0.596	8.78315e-05	0.921	0.0473086	0.647	9.92872e-05
A0A6P3D8C6	82	S	elongation factor 1-beta' OS=Bombus terrestris OX=30195 GN=LOC100649164 PE=4 SV=1	LOC100649164	0.959317	6.19261e-41	150.36	3	KAPVILSGNNS(0.959)T(0.041)NVVAAK	0.66385	1
A0A6P3D8C6	17	S	elongation factor 1-beta' OS=Bombus terrestris OX=30195 GN=LOC100649164 PE=4 SV=1	LOC100649164	0.999994	0.000247782	112.43	2	DLNS(1)YLAER	-0.19013	1	1.4	1.349	1.287	0.808	1.02	0.825	0.881	0.874	0.536	0.657	0.00561017	1.158	0.4085	0.568	0.0236303
A0A6P3D8C6	102	S	elongation factor 1-beta' OS=Bombus terrestris OX=30195 GN=LOC100649164 PE=4 SV=1	LOC100649164	1	1.97842e-48	189.12	3	SQEDDEDVDLFGS(1)DEEEDAEAVR	-0.62439	12	0.858	1.007	0.959	1.009	1.22	0.993	1.124	1.138	1.148	1.141	0.186315	0.945	0.409351	1.208	0.0162327
A0A6P3D8C6	47	S	elongation factor 1-beta' OS=Bombus terrestris OX=30195 GN=LOC100649164 PE=4 SV=1	LOC100649164	0.813529	0.00136925	69.229	3	T(0.002)PT(0.002)S(0.814)S(0.182)NPHVLR	-0.41257	1	1.117	0.998	0.92	0.878	1.077	1.104	1.041	1.209	1.024	1.008	0.951722	0.934	0.477744	1.079	0.379656
A0A6P3D8C6	48	S	elongation factor 1-beta' OS=Bombus terrestris OX=30195 GN=LOC100649164 PE=4 SV=1	LOC100649164	0.800251	0.000508468	85.522	3	T(0.781)PT(0.2)S(0.219)S(0.8)NPHVLR	3.7889	2	0.919	0.769	0.992	0.988	1.312	0.986	1.032	1.089	1.435	1.226	0.17399	0.924	0.607787	1.327	0.093973
A0A6P3D8E0	272	S	UL48 protein (Fragment)(predicted) OS=Bombus terrestris OX=30195 GN=LOC100644880 PE=4 SV=1	LOC100644880	0.917328	4.57864e-88	233.45	3	ALINENMS(0.917)DT(0.083)ENLQEQSVLSK	-0.77043	4	1.089	1.267	1.161	1.131	0.775	1.167	0.708	0.75	0.962	0.874	0.341581	1.27	0.225583	0.688	0.021384
A0A6P3D8E0	288	S	UL48 protein (Fragment)(predicted) OS=Bombus terrestris OX=30195 GN=LOC100644880 PE=4 SV=1	LOC100644880	1	0.0113791	46.319	4	KVS(1)IREHS(1)EK	1.3978	1
A0A6P3D8E0	293	S	UL48 protein (Fragment)(predicted) OS=Bombus terrestris OX=30195 GN=LOC100644880 PE=4 SV=1	LOC100644880	1	0.0113791	46.319	4	KVS(1)IREHS(1)EK	1.3978	1
A0A6P3D8E0	37	S	UL48 protein (Fragment)(predicted) OS=Bombus terrestris OX=30195 GN=LOC100644880 PE=4 SV=1	LOC100644880	0.789326	0.00886732	51.771	3	KY(0.003)S(0.789)S(0.191)RPLFS(0.017)EPR	-0.039539	1	0.955	1.047	0.968	1.62	0.623	0.96	0.852	1.078	1.071	1.078	0.99907	1.067	0.986812	1.01	0.951047
A0A6P3D8E0	43	S	UL48 protein (Fragment)(predicted) OS=Bombus terrestris OX=30195 GN=LOC100644880 PE=4 SV=1	LOC100644880	1	0.00915636	62.582	2	PLFS(1)EPR	-1.1864	1	1.873	1.369	1.598	0.688	0.59	0.67	0.661	0.616	0.618	0.402	0.000900142	1.028	0.648847	0.392	0.000570435
A0A6P3D8E0	222	S	UL48 protein (Fragment)(predicted) OS=Bombus terrestris OX=30195 GN=LOC100644880 PE=4 SV=1	LOC100644880	0.853127	2.33888e-79	225.68	2	LINEDES(0.142)S(0.853)VS(0.005)ANAAATR	1.2385	1	0.879	0.913	0.933	1.356	1.257	1.153	1.073	0.863	0.863	1.382	0.00299917	1.345	0.0255474	1.027	0.785714
A0A6P3D8E0	167	S	UL48 protein (Fragment)(predicted) OS=Bombus terrestris OX=30195 GN=LOC100644880 PE=4 SV=1	LOC100644880	1	0.017746	42.633	3	LRQGQDQVDS(1)ILS(1)S(1)R	0.98791	1
A0A6P3D8E0	170	S	UL48 protein (Fragment)(predicted) OS=Bombus terrestris OX=30195 GN=LOC100644880 PE=4 SV=1	LOC100644880	1	0.017746	42.633	3	LRQGQDQVDS(1)ILS(1)S(1)R	0.98791	1
A0A6P3D8E0	171	S	UL48 protein (Fragment)(predicted) OS=Bombus terrestris OX=30195 GN=LOC100644880 PE=4 SV=1	LOC100644880	1	0.017746	42.633	3	LRQGQDQVDS(1)ILS(1)S(1)R	0.98791	1
A0A6P3D8E0	180	S	UL48 protein (Fragment)(predicted) OS=Bombus terrestris OX=30195 GN=LOC100644880 PE=4 SV=1	LOC100644880	0.996041	0.00443089	62.732	2	S(0.996)IS(0.004)EEAETTFK	-1.6217	1
A0A6P3D8E0	182	S	UL48 protein (Fragment)(predicted) OS=Bombus terrestris OX=30195 GN=LOC100644880 PE=4 SV=1	LOC100644880	0.997762	8.90666e-51	210.79	2	SIS(0.998)EEAET(0.002)TFK	0.49032	1	1.761	1.436	1.916	0.677	0.421	0.776	0.494	0.55	0.434	0.367	0.00728097	1.268	0.348454	0.289	0.000349715
A0A6P3D8E0	193	S	UL48 protein (Fragment)(predicted) OS=Bombus terrestris OX=30195 GN=LOC100644880 PE=4 SV=1	LOC100644880	0.99911	0.00616929	63.727	2	S(0.999)KLFDET(0.001)DR	0.96952	1	1.729	1.642	1.631	0.642	0.598	0.77	0.586	0.501	0.496	0.402	0.000291937	1.27	0.0634489	0.316	3.53595e-05
A0A6P3D8E4	97	S	protein phosphatase inhibitor 2 isoform X1 OS=Bombus terrestris OX=30195 GN=LOC100643444 PE=4 SV=1	LOC100643444	1	1.66465e-08	113.99	4	IFEES(1)S(1)EDEDEKETVEER	1.3726	5	0.781	0.782	0.851	1.326	1.087	1.239	0.983	1.138	1.245	1.513	0.00316553	1.085	0.410373	1.394	0.0115902
A0A6P3D8E4	98	S	protein phosphatase inhibitor 2 isoform X1 OS=Bombus terrestris OX=30195 GN=LOC100643444 PE=4 SV=1	LOC100643444	1	7.2505e-59	207.67	4	IFEES(1)S(1)EDEDEKETVEER	1.3726	5	1.025	1.539	1.202	0.921	0.834	0.711	1.154	0.816	0.976	0.655	0.0416006	0.837	0.238319	0.782	0.194127
A0A6P3D8E4	19	S	protein phosphatase inhibitor 2 isoform X1 OS=Bombus terrestris OX=30195 GN=LOC100643444 PE=4 SV=1	LOC100643444	0.981983	2.17805e-61	211.57	2	SS(0.001)S(0.016)S(0.982)FDNPDIPRPSK	0.040016	4	1.183	1.49	1.108	1.126	0.671	1.147	0.742	0.77	0.675	0.779	0.241846	1.346	0.208229	0.578	0.00527025
A0A6P3D8E8	517	S	LOW QUALITY PROTEIN: H/ACA ribonucleoprotein complex subunit 4 OS=Bombus terrestris OX=30195 GN=LOC100643399 PE=4 SV=1	LOC100643399	0.990272	4.96345e-19	156.08	2	DKDQDQEVTVS(0.01)S(0.99)	1.3623	3	1.058	0.768	1.047	0.893	0.948	0.904	1.303	1.399	1.175	0.955	0.757405	0.708	0.00311067	1.349	0.0576782
A0A6P3D8E8	477	S	LOW QUALITY PROTEIN: H/ACA ribonucleoprotein complex subunit 4 OS=Bombus terrestris OX=30195 GN=LOC100643399 PE=4 SV=1	LOC100643399	1	5.27278e-121	256.97	4	VES(1)EADEPMVTEGTTEESPAKEEK	0.54485	21	1.018	0.864	0.982	0.978	1.153	0.871	1.243	1.176	1.209	1.048	0.676621	0.827	0.0775686	1.267	0.0102997
A0A6P3D8E8	492	S	LOW QUALITY PROTEIN: H/ACA ribonucleoprotein complex subunit 4 OS=Bombus terrestris OX=30195 GN=LOC100643399 PE=4 SV=1	LOC100643399	0.999568	1.32594e-41	173.08	4	VESEADEPMVTEGTTEES(1)PAKEEK	0.60382	6	0.764	0.795	0.91	1.166	1.543	1.166	1.064	1.024	1.034	1.569	0.0143524	1.241	0.0923915	1.264	0.0118493
A0A6P3D8E8	435	S	LOW QUALITY PROTEIN: H/ACA ribonucleoprotein complex subunit 4 OS=Bombus terrestris OX=30195 GN=LOC100643399 PE=4 SV=1	LOC100643399	0.835873	9.80653e-25	161.47	3	KWEET(0.002)VS(0.836)EPT(0.162)DEVTIK	2.762	1	1.045	0.812	0.915	1.003	1.359	1.27	0.938	0.944	1.072	1.31	0.0851115	1.23	0.120561	1.066	0.473999
A0A6P3D8F3	448	S	LOW QUALITY PROTEIN: tRNA-splicing endonuclease subunit Sen2 OS=Bombus terrestris OX=30195 GN=LOC100644121 PE=4 SV=1	LOC100644121	1	2.92649e-27	180.09	2	HKDIEEEDDDS(1)C	0.15571	2	0.85	0.937	0.833	1.014	1.686	1.242	0.347	1.312	1.196	1.505	0.0634277	1.381	0.373768	1.09	0.885755
A0A6P3D8F3	246	S	LOW QUALITY PROTEIN: tRNA-splicing endonuclease subunit Sen2 OS=Bombus terrestris OX=30195 GN=LOC100644121 PE=4 SV=1	LOC100644121	0.989409	0.000153645	77.023	3	LLVLPDS(0.989)DS(0.991)ET(0.019)ENYLQK	-2.0056	4
A0A6P3D8F3	248	S	LOW QUALITY PROTEIN: tRNA-splicing endonuclease subunit Sen2 OS=Bombus terrestris OX=30195 GN=LOC100644121 PE=4 SV=1	LOC100644121	0.991059	0.000153645	77.023	3	LLVLPDS(0.989)DS(0.991)ET(0.019)ENYLQK	-2.0056	4
A0A6P3D8F6	138	S	complement component 1 Q subcomponent-binding protein, mitochondrial OS=Bombus terrestris OX=30195 GN=LOC100649532 PE=4 SV=1	LOC100649532	0.998833	2.27023e-129	257.45	3	ISFNINHT(0.001)VDS(0.999)DS(1)EPEIEMTSDTPDIGDMK	-0.29751	12	0.874	0.952	0.909	1.123	1.192	1.006	1.21	0.969	1.234	1.214	0.0256918	0.973	0.807821	1.248	0.0565309
A0A6P3D8F6	140	S	complement component 1 Q subcomponent-binding protein, mitochondrial OS=Bombus terrestris OX=30195 GN=LOC100649532 PE=4 SV=1	LOC100649532	0.999997	2.9898e-168	276.45	4	ISFNINHT(0.001)VDS(0.999)DS(1)EPEIEMTSDTPDIGDMK	-0.72594	9	0.862	0.987	0.911	1.175	1.2	0.938	1.239	0.973	1.176	1.2	0.113231	0.978	0.840325	1.228	0.0730124
A0A6P5IIS5	68	S	zinc finger protein 395 isoform X2 OS=Bombus terrestris OX=30195 GN=LOC100648355 PE=4 SV=1	LOC100648355	0.99933	3.11865e-34	168.64	2	FDSVPGGRPPS(0.999)PS(0.001)TEYSDR	0.93594	2	0.464	0.551	0.476	1.664	1.803	1.536	0.957	1.008	1.17	3.355	6.82915e-05	1.596	0.00349395	2.103	0.000771189
A0A6P3D8G5	303	S	programmed cell death protein 2-like OS=Bombus terrestris OX=30195 GN=LOC100649619 PE=4 SV=1	LOC100649619	0.968929	0.000320431	85.837	3	TIET(0.031)DS(0.969)EKYEK	-1.9489	1	0.778	0.742	0.623	1.48	1.504	1.325	1.083	0.966	0.98	2.011	0.000864585	1.423	0.00278611	1.413	0.0103176
A0A6P3D8G6	164	S	Yae1_N domain-containing protein(predicted) OS=Bombus terrestris OX=30195 GN=LOC100652159 PE=4 SV=1	LOC100652159	1	2.16442e-05	120.57	2	IRDVS(1)DLEDN	0.69141	2	0.949	1.147	0.946	0.98	0.955	1.037	1.288	1.176	0.884	0.977	0.786633	0.888	0.407284	1.101	0.537762
A0A6P3UKK5	1247	S	Immunodeficiency virus type I enhancer-binding protein 2-like protein (Fragment)(predicted) OS=Bombus terrestris OX=30195 GN=LOC100649920 PE=4 SV=1	LOC100649920	0.86379	0.00041235	92.112	3	DIYPEQS(0.136)S(0.864)PK	-0.68487	2	1.148	1.195	1.126	0.875	0.906	1.202	0.867	0.894	0.896	0.86	0.189724	1.123	0.355861	0.766	0.00020134
A0A6P3UKK5	90	S	Immunodeficiency virus type I enhancer-binding protein 2-like protein (Fragment)(predicted) OS=Bombus terrestris OX=30195 GN=LOC100649920 PE=4 SV=1	LOC100649920	0.813234	0.00216736	63.037	4	DS(0.187)RES(0.813)PKDPIK	0.40333	1	1.157	1.247	1.159	0.889	1.036	0.817	1.096	0.955	0.852	0.77	0.0225783	0.945	0.603785	0.815	0.0526653
A0A6P3D8H6	2724	S	protein bark beetle OS=Bombus terrestris OX=30195 GN=LOC100651194 PE=4 SV=1	LOC100651194	0.887926	0.00128072	84.658	2	Y(0.001)S(0.888)PS(0.095)T(0.014)S(0.002)DFK	-0.6218	1	1.232	1.582	1.33	0.937	0.668	1.03	0.743	0.721	0.581	0.636	0.0371016	1.289	0.18682	0.493	0.00273551
A0A6P3D8H8	201	S	Protein FAM89A(predicted) OS=Bombus terrestris OX=30195 GN=LOC100644166 PE=4 SV=1	LOC100644166	0.998749	4.10198e-06	98.689	3	FFNGVT(0.001)GGVRS(0.999)PVNENGK	0.5509	1	1.412	1.42	1.404	0.826	0.775	0.847	0.817	0.706	0.672	0.578	3.27545e-05	1.115	0.157044	0.518	0.000355652
A0A6P3D8I6	13	S	activated RNA polymerase II transcriptional coactivator p15 OS=Bombus terrestris OX=30195 GN=LOC100643358 PE=4 SV=1	LOC100643358	0.999746	1.48237e-90	236.43	4	EFVYTDDS(1)S(1)DEEMKPK	0.072024	50	0.56	0.94	0.793	0.855	1.418	1.195	1.405	1.14	1.421	1.512	0.123139	0.874	0.41296	1.73	0.0283887
A0A6P3D8I6	14	S	activated RNA polymerase II transcriptional coactivator p15 OS=Bombus terrestris OX=30195 GN=LOC100643358 PE=4 SV=1	LOC100643358	0.999974	1.48237e-90	236.43	3	EFVY(0.005)T(0.996)DDS(0.999)S(1)DEEMKPK	-0.14479	47	0.654	1.124	0.792	0.847	1.356	1.088	1.427	1.075	1.293	1.281	0.289808	0.867	0.388353	1.477	0.084497
A0A6P3D8I7	2	S	ribosomal RNA processing protein 36 homolog OS=Bombus terrestris OX=30195 GN=LOC100647574 PE=4 SV=1	LOC100647574	0.999992	1.02858e-19	100.77	2	S(1)DEEDTLLNEDK	-1.704	2	0.806	0.696	0.932	1.443	1.304	1.141	0.897	0.965	1.203	1.597	0.0121784	1.269	0.0963061	1.259	0.13293
A0A6P3D8I8	2	S	cysteine and histidine-rich domain-containing protein OS=Bombus terrestris OX=30195 GN=LOC100646105 PE=4 SV=1	LOC100646105	1	1.75526e-55	126.41	2	S(1)QEENLLPCYNR	-0.75535	3	0.81	0.884	0.967	0.953	1.198	1.138	1.248	1.101	1.203	1.236	0.0715494	0.926	0.365219	1.335	0.0101335
A0A6P3TM60	314	S	protein kinase C isoform X2 OS=Bombus terrestris OX=30195 GN=LOC100648553 PE=4 SV=1	LOC100648553	1	4.61963e-17	142.35	3	AMAEILSTMNIS(1)PDK	0.22516	1	0.789	0.814	1.295	0.749	0.905	2.333	0.772	0.646	0.614	1.376	0.60875	1.962	0.201327	0.701	0.129127
A0A6P3TM60	143	S	protein kinase C isoform X2 OS=Bombus terrestris OX=30195 GN=LOC100648553 PE=4 SV=1	LOC100648553	0.987543	0.00686101	55.173	3	GGGS(0.988)IT(0.011)T(0.001)GKEPR	0.52489	1	1	0.888	0.817	0.712	1.293	1.004	1.333	1.383	1.209	1.112	0.681228	0.767	0.173666	1.451	0.00623137
A0A6P5HM74	3217	S	obscurin isoform X6 OS=Bombus terrestris OX=30195 GN=LOC100649328 PE=4 SV=1	LOC100649328	1	4.99632e-132	272.27	3	AAQS(1)GDEEVDEELEALLDR	0.31534	3	0.795	0.537	0.662	1.093	1.509	1.136	1.377	1.38	1.275	1.875	0.0143687	0.927	0.460149	2.022	0.00352784
A0A6P5HM74	1938	S	obscurin isoform X6 OS=Bombus terrestris OX=30195 GN=LOC100649328 PE=4 SV=1	LOC100649328	1	0.00779845	62.303	2	ANPGS(1)PQK	-0.5337	1	0.942	0.98	1.47	0.349	0.444	0.343	1.64	1.629	1.905	0.335	0.00280386	0.22	9.95422e-05	1.525	0.0434184
A0A6P5HM74	5570	S	obscurin isoform X6 OS=Bombus terrestris OX=30195 GN=LOC100649328 PE=4 SV=1	LOC100649328	1	0.00489984	52.298	5	APS(1)KRPLVEECHEHR	0.57615	1	1.005	0.73	0.868	0.755	1.032	0.86	1.71	1.493	1.284	1.017	0.901987	0.59	0.0125263	1.724	0.011659
A0A6P5HM74	5398	S	obscurin isoform X6 OS=Bombus terrestris OX=30195 GN=LOC100649328 PE=4 SV=1	LOC100649328	1	0.0131275	44.998	3	AQGS(1)PIALFILEK	-0.1644	1	1.692	1.385	1.319	0.676	0.521	0.87	0.704	0.846	0.867	0.47	0.00982328	0.855	0.343226	0.55	0.00405744
A0A6P5HM74	3092	S	obscurin isoform X6 OS=Bombus terrestris OX=30195 GN=LOC100649328 PE=4 SV=1	LOC100649328	0.999991	0.000152575	90.861	2	AS(1)LITETIMEER	0.60565	1	1.773	1.446	1.197	0.601	0.601	1.047	0.803	0.719	0.662	0.509	0.0324154	1.03	0.986282	0.495	0.00536294
A0A6P5HM74	2632	S	obscurin isoform X6 OS=Bombus terrestris OX=30195 GN=LOC100649328 PE=4 SV=1	LOC100649328	1	0.0175447	45.614	3	DGELLVEDS(1)RIK	0.48156	1	0.979	0.93	0.93	0.915	1.033	0.814	1.514	1.25	1.214	0.973	0.675697	0.694	0.0201934	1.401	0.00956129
A0A6P5HM74	2537	S	obscurin isoform X6 OS=Bombus terrestris OX=30195 GN=LOC100649328 PE=4 SV=1	LOC100649328	1	0.00587343	62.924	2	DGQELREDS(1)R	0.064002	2	1.006	0.444	0.513	0.981	1.452	0.774	1.6	1.658	1.576	1.634	0.168276	0.663	0.0732406	2.463	0.0185574
A0A6P5HM74	5156	S	obscurin isoform X6 OS=Bombus terrestris OX=30195 GN=LOC100649328 PE=4 SV=1	LOC100649328	1	0.00106545	111.06	2	EHDIGS(1)YK	-0.24415	2	0.995	0.676	0.814	0.922	1.141	0.874	1.357	1.474	1.464	1.182	0.279208	0.684	0.0107458	1.728	0.00820683
A0A6P5HM74	3028	S	obscurin isoform X6 OS=Bombus terrestris OX=30195 GN=LOC100649328 PE=4 SV=1	LOC100649328	0.999285	0.000491339	81.632	3	GVS(0.999)IVS(0.954)VS(0.047)DDESTLK	0.042272	2
A0A6P5HM74	3031	S	obscurin isoform X6 OS=Bombus terrestris OX=30195 GN=LOC100649328 PE=4 SV=1	LOC100649328	0.999734	6.10962e-102	255.72	2	GVSIVS(1)VS(0.997)DDES(0.002)T(0.001)LK	0.49914	5	1.456	0.988	1.173	1.281	0.629	1.121	0.742	0.723	0.783	0.838	0.443794	1.348	0.309672	0.622	0.0155502
A0A6P5HM74	3033	S	obscurin isoform X6 OS=Bombus terrestris OX=30195 GN=LOC100649328 PE=4 SV=1	LOC100649328	0.996994	0.0001412	95.57	2	GVSIVS(1)VS(0.997)DDES(0.002)T(0.001)LK	0.49914	1
A0A6P5HM74	3676	S	obscurin isoform X6 OS=Bombus terrestris OX=30195 GN=LOC100649328 PE=4 SV=1	LOC100649328	1	8.27215e-27	170.56	2	IDGS(1)PVPDVGWYK	-0.090433	1	1.154	0.723	0.885	0.764	1.011	0.739	1.377	1.557	1.49	0.91	0.63632	0.568	0.00557339	1.602	0.0252258
A0A6P5HM74	3705	S	obscurin isoform X6 OS=Bombus terrestris OX=30195 GN=LOC100649328 PE=4 SV=1	LOC100649328	0.938856	2.49791e-07	129.84	2	IETLPDGS(0.939)T(0.061)K	-0.97517	3	0.758	0.641	0.919	1.049	1.402	1.051	1.327	1.205	1.285	1.511	0.043327	0.917	0.398333	1.647	0.00919351
A0A6P5HM74	4030	S	obscurin isoform X6 OS=Bombus terrestris OX=30195 GN=LOC100649328 PE=4 SV=1	LOC100649328	0.877358	0.00218157	62.377	3	ISNPLGEDS(0.877)T(0.123)K	0.21761	1	0.937	0.832	0.812	0.918	1.265	1.051	1.138	1.264	1.385	1.253	0.100636	0.854	0.208004	1.467	0.00604032
A0A6P5HM74	2082	S	obscurin isoform X6 OS=Bombus terrestris OX=30195 GN=LOC100649328 PE=4 SV=1	LOC100649328	1	0.00023363	89.231	4	KIES(1)GGGIGKPAFVK	0.038826	2	1.057	0.745	0.759	0.846	0.853	0.694	1.553	1.578	1.745	0.934	0.678612	0.491	0.000736438	1.904	0.0053411
A0A6P5HM74	3135	S	obscurin isoform X6 OS=Bombus terrestris OX=30195 GN=LOC100649328 PE=4 SV=1	LOC100649328	0.999998	3.91591e-35	177.69	3	KMS(1)S(1)VELEQPQTPTIEESK	0.44073	32	1.211	0.994	1.064	0.922	0.845	0.893	1.141	1.155	1.091	0.814	0.0324268	0.785	0.00142007	1.036	0.558383
A0A6P5HM74	3136	S	obscurin isoform X6 OS=Bombus terrestris OX=30195 GN=LOC100649328 PE=4 SV=1	LOC100649328	0.999995	2.07305e-26	164.65	3	KMS(1)S(1)VELEQPQTPTIEESK	0.44073	15	1.354	1.168	1.094	0.858	0.811	0.814	1.076	1.071	0.968	0.687	0.00476948	0.797	0.00441909	0.861	0.111571
A0A6P5HM74	3748	S	obscurin isoform X6 OS=Bombus terrestris OX=30195 GN=LOC100649328 PE=4 SV=1	LOC100649328	0.999127	3.39649e-14	147.12	4	RKPS(0.999)FS(0.001)K	-0.53406	5	1.088	0.511	0.812	0.98	1.092	0.776	1.502	1.545	1.449	1.181	0.448406	0.633	0.0104317	1.865	0.0387198
A0A6P5HM74	1533	S	obscurin isoform X6 OS=Bombus terrestris OX=30195 GN=LOC100649328 PE=4 SV=1	LOC100649328	0.989745	2.04192e-19	169.23	2	S(0.99)S(0.01)DNYIVVK	0.22049	14	1.173	0.851	1.02	0.692	0.78	0.645	1.472	1.454	1.556	0.695	0.0297612	0.472	0.00022133	1.472	0.0142719
A0A6P5HM74	1534	S	obscurin isoform X6 OS=Bombus terrestris OX=30195 GN=LOC100649328 PE=4 SV=1	LOC100649328	0.851321	1.36768e-10	145.17	2	KS(0.149)S(0.851)DNYIVVK	0.069918	4	1.061	0.857	0.937	0.856	0.863	0.775	1.415	1.362	1.494	0.874	0.135047	0.584	0.000250837	1.496	0.00384734
A0A6P5HM74	3205	S	obscurin isoform X6 OS=Bombus terrestris OX=30195 GN=LOC100649328 PE=4 SV=1	LOC100649328	0.999988	0.000382305	72.819	4	LLERS(1)VS(0.997)RES(0.003)ASK	0.34683	5
A0A6P5HM74	3207	S	obscurin isoform X6 OS=Bombus terrestris OX=30195 GN=LOC100649328 PE=4 SV=1	LOC100649328	0.996557	0.000382305	72.819	4	LLERS(1)VS(0.997)RES(0.003)ASK	0.34683	4
A0A6P5HM74	3210	S	obscurin isoform X6 OS=Bombus terrestris OX=30195 GN=LOC100649328 PE=4 SV=1	LOC100649328	0.967064	0.00533971	52.026	2	LLERS(0.974)VS(0.974)RES(0.967)AS(0.085)K	-0.70619	3
A0A6P5HM74	3212	S	obscurin isoform X6 OS=Bombus terrestris OX=30195 GN=LOC100649328 PE=4 SV=1	LOC100649328	0.94157	0.00533971	52.026	4	LLERS(0.909)VS(0.393)RES(0.757)AS(0.942)K	0.44535	1
A0A6P5HM74	3941	S	obscurin isoform X6 OS=Bombus terrestris OX=30195 GN=LOC100649328 PE=4 SV=1	LOC100649328	1	0.00991822	50.95	3	LLS(1)DQPEEK	-0.71532	1	1.174	0.841	1.083	0.793	0.726	0.931	1.19	1.564	1.113	0.791	0.137146	0.634	0.02383	1.248	0.202229
A0A6P5HM74	3195	S	obscurin isoform X6 OS=Bombus terrestris OX=30195 GN=LOC100649328 PE=4 SV=1	LOC100649328	0.983349	0.00231654	71.451	2	MDS(0.983)T(0.016)ESKK	-0.8269	4	1.334	0.774	0.986	0.767	0.865	0.704	1.251	1.592	1.255	0.755	0.197892	0.57	0.00496592	1.324	0.165153
A0A6P5HM74	4935	S	obscurin isoform X6 OS=Bombus terrestris OX=30195 GN=LOC100649328 PE=4 SV=1	LOC100649328	1	3.18809e-33	172.56	4	MVYPPGQKYT(1)PEPS(1)EER	0.16951	43	0.923	0.712	0.738	0.802	1.123	0.856	1.591	1.584	1.521	1.172	0.304341	0.592	0.00680722	1.979	0.00112083
A0A6P5HM74	4939	S	obscurin isoform X6 OS=Bombus terrestris OX=30195 GN=LOC100649328 PE=4 SV=1	LOC100649328	0.920406	6.83614e-23	157.7	2	Y(0.008)T(0.992)PEPS(0.998)EERS(0.92)Y(0.128)S(0.954)PIK	0.57122	20
A0A6P5HM74	4941	S	obscurin isoform X6 OS=Bombus terrestris OX=30195 GN=LOC100649328 PE=4 SV=1	LOC100649328	0.995638	6.83614e-23	157.7	2	YT(1)PEPS(0.003)EERS(0.685)Y(0.316)S(0.996)PIK	-0.41604	15
A0A6P5HM74	5164	S	obscurin isoform X6 OS=Bombus terrestris OX=30195 GN=LOC100649328 PE=4 SV=1	LOC100649328	0.998601	0.000349184	110.31	2	NS(0.999)LGQT(0.001)VVR	0.1102	2	1.107	0.819	1.029	0.593	0.917	0.539	1.534	1.685	1.526	0.693	0.108042	0.432	0.00652442	1.606	0.00753972
A0A6P5HM74	964	S	obscurin isoform X6 OS=Bombus terrestris OX=30195 GN=LOC100649328 PE=4 SV=1	LOC100649328	0.999988	8.14657e-05	98.582	2	QLS(1)EAGLSVGR	1.0324	1	1.196	0.788	1.229	0.887	0.913	0.918	0.844	1.184	1.346	0.846	0.363378	0.806	0.229851	1.05	0.815651
A0A6P5HM74	3238	S	obscurin isoform X6 OS=Bombus terrestris OX=30195 GN=LOC100649328 PE=4 SV=1	LOC100649328	1	8.81507e-24	178.14	3	S(1)VLDDILEK	-1.9523	9	1.647	0.747	1.088	0.598	0.868	0.586	1.448	1.454	1.001	0.589	0.132065	0.526	0.0221962	1.121	0.591448
A0A6P5HM74	3178	S	obscurin isoform X6 OS=Bombus terrestris OX=30195 GN=LOC100649328 PE=4 SV=1	LOC100649328	1	0.000287365	85.672	3	RGS(1)VQNGLS(1)R	0.36244	13	0.449	0.651	0.732	0.859	1.098	0.991	1.67	1.955	1.612	1.609	0.0397897	0.563	0.00340509	2.859	0.00255
A0A6P5HM74	3184	S	obscurin isoform X6 OS=Bombus terrestris OX=30195 GN=LOC100649328 PE=4 SV=1	LOC100649328	1	0.00727542	65.565	3	RGS(1)VQNGLS(1)R	0.36244	4	1.012	1.025	1.239	0.913	0.981	0.898	1.073	1.24	0.884	0.852	0.0920764	0.873	0.280934	0.976	0.814381
A0A6P5HM74	1522	S	obscurin isoform X6 OS=Bombus terrestris OX=30195 GN=LOC100649328 PE=4 SV=1	LOC100649328	1	1.50766e-10	136.39	3	RLS(1)NFQDNCFER	-0.15119	4	0.815	0.723	0.902	0.964	1.024	0.885	1.154	1.728	1.502	1.177	0.096829	0.655	0.0308567	1.797	0.012799
A0A6P5HM74	2021	S	obscurin isoform X6 OS=Bombus terrestris OX=30195 GN=LOC100649328 PE=4 SV=1	LOC100649328	0.834466	0.00811837	52.823	4	RY(0.052)S(0.834)S(0.043)S(0.043)RY(0.008)S(0.014)S(0.004)S(0.001)SK	-0.87314	4	1.211	1.027	1.051	1.131	0.608	1.755	0.736	0.716	0.639	1.062	0.936078	1.671	0.242495	0.636	0.00255245
A0A6P5HM74	2022	S	obscurin isoform X6 OS=Bombus terrestris OX=30195 GN=LOC100649328 PE=4 SV=1	LOC100649328	0.879961	0.00273858	60.968	2	RY(0.002)S(0.166)S(0.88)S(0.829)RY(0.062)S(0.471)S(0.364)S(0.188)S(0.038)K	1.1462	2
A0A6P5HM74	2023	S	obscurin isoform X6 OS=Bombus terrestris OX=30195 GN=LOC100649328 PE=4 SV=1	LOC100649328	0.828828	0.00273858	60.968	2	RY(0.002)S(0.166)S(0.88)S(0.829)RY(0.062)S(0.471)S(0.364)S(0.188)S(0.038)K	1.1462	1
A0A6P5HM74	2026	S	obscurin isoform X6 OS=Bombus terrestris OX=30195 GN=LOC100649328 PE=4 SV=1	LOC100649328	0.830832	0.00273858	60.968	3	RY(0.456)S(0.508)S(0.601)S(0.425)RY(0.03)S(0.831)S(0.125)S(0.021)S(0.004)K	0.034614	1
A0A6P5HM74	4603	S	obscurin isoform X6 OS=Bombus terrestris OX=30195 GN=LOC100649328 PE=4 SV=1	LOC100649328	1	1.28501e-60	202.3	5	S(1)DIKPHHDKPLDEFYDLGDELGR	0.44908	1	1.198	0.582	0.974	0.762	1.222	0.679	1.411	1.477	1.387	0.967	0.936268	0.623	0.0486562	1.552	0.0885308
A0A6P5HM74	3103	S	obscurin isoform X6 OS=Bombus terrestris OX=30195 GN=LOC100649328 PE=4 SV=1	LOC100649328	1	4.31878e-05	124.1	2	S(1)LEELPS(1)EK	1.8586	7	1.593	1.094	1.533	0.742	0.724	0.768	0.838	0.765	0.858	0.529	0.00668283	0.908	0.0695761	0.583	0.0133166
A0A6P5HM74	3109	S	obscurin isoform X6 OS=Bombus terrestris OX=30195 GN=LOC100649328 PE=4 SV=1	LOC100649328	1	2.42052e-05	125.74	2	S(1)LEELPS(1)EK	1.8586	5	2.037	1.153	1.442	0.719	0.556	0.673	0.74	0.786	0.673	0.421	0.00985546	0.886	0.234367	0.475	0.0137872
A0A6P5HM74	5642	S	obscurin isoform X6 OS=Bombus terrestris OX=30195 GN=LOC100649328 PE=4 SV=1	LOC100649328	0.784508	1.34296e-19	164.48	2	S(0.108)T(0.108)S(0.785)IQEELLTTF	0.45451	1	1.444	0.809	1.085	0.894	0.782	1.012	1.349	0.934	0.932	0.805	0.348261	0.836	0.305034	0.963	0.908291
A0A6P5HM74	2017	S	obscurin isoform X6 OS=Bombus terrestris OX=30195 GN=LOC100649328 PE=4 SV=1	LOC100649328	1	0.0100354	48.948	2	VEEEGADMS(1)R	0.64566	1	2.41	1.258	1.888	0.5	0.288	0.501	0.751	0.518	0.322	0.232	0.00527593	0.81	0.580914	0.286	0.0147132
A0A6P5HM74	5331	S	obscurin isoform X6 OS=Bombus terrestris OX=30195 GN=LOC100649328 PE=4 SV=1	LOC100649328	0.999956	1.50922e-28	158.05	2	YS(1)FISEISR	-1.1018	1
A0A6P5HWU9	116	S	peptidyl-prolyl cis-trans isomerase G isoform X3 OS=Bombus terrestris OX=30195 GN=LOC100647376 PE=4 SV=1	LOC100647376	1	5.08437e-43	179.43	4	AKS(1)EDGEIHDS(1)NEDDLGQPHPLVSVTK	-0.2816	3
A0A6P5HWU9	124	S	peptidyl-prolyl cis-trans isomerase G isoform X3 OS=Bombus terrestris OX=30195 GN=LOC100647376 PE=4 SV=1	LOC100647376	1	5.08437e-43	179.43	4	AKS(1)EDGEIHDS(1)NEDDLGQPHPLVSVTK	-0.2816	3
A0A6P5HWU9	433	S	peptidyl-prolyl cis-trans isomerase G isoform X3 OS=Bombus terrestris OX=30195 GN=LOC100647376 PE=4 SV=1	LOC100647376	0.999862	2.51942e-18	153.75	3	RKS(1)DNTLDSNNQPK	0.28367	4	1.529	1.19	1.29	0.864	0.698	1.071	0.689	0.831	0.719	0.657	0.0404506	1.176	0.331499	0.558	0.00338018
A0A6P5HWU9	439	S	peptidyl-prolyl cis-trans isomerase G isoform X3 OS=Bombus terrestris OX=30195 GN=LOC100647376 PE=4 SV=1	LOC100647376	0.996394	0.0161286	53.328	3	KS(0.001)DNT(0.003)LDS(0.996)NNQPK	0.7147	1	1.27	1.108	0.944	0.978	0.858	1.23	0.889	0.898	0.987	0.923	0.569072	1.105	0.460783	0.835	0.131303
A0A6P5HWU9	202	S	peptidyl-prolyl cis-trans isomerase G isoform X3 OS=Bombus terrestris OX=30195 GN=LOC100647376 PE=4 SV=1	LOC100647376	1	0.0177766	45.434	4	S(1)RS(1)RS(1)VT(1)PPHWK	0.28866	1
A0A6P5HWU9	204	S	peptidyl-prolyl cis-trans isomerase G isoform X3 OS=Bombus terrestris OX=30195 GN=LOC100647376 PE=4 SV=1	LOC100647376	1	0.0177766	45.434	4	S(1)RS(1)RS(1)VT(1)PPHWK	0.28866	1
A0A6P5HWU9	206	S	peptidyl-prolyl cis-trans isomerase G isoform X3 OS=Bombus terrestris OX=30195 GN=LOC100647376 PE=4 SV=1	LOC100647376	1	0.0116252	59.426	3	S(1)VT(1)PPHWK	-0.084713	2
A0A6P3TYS0	116	S	protein NDRG3 isoform X1 OS=Bombus terrestris OX=30195 GN=LOC100645195 PE=4 SV=1	LOC100645195	0.999276	0.015229	48.14	3	CLS(0.999)RDDSSVR	0.24417	1	1.234	0.962	1.587	0.413	0.511	0.837		1.266	1.076	0.466	0.0361129	0.501	0.0772521	0.929	0.791838
A0A6P3TYS0	66	S	protein NDRG3 isoform X1 OS=Bombus terrestris OX=30195 GN=LOC100645195 PE=4 SV=1	LOC100645195	0.991792	0.00253793	66.538	2	RES(0.992)VS(0.008)IVSR	-0.91138	1	1.698	1.463	1.52	0.777	0.625	0.587	0.708	0.769	0.627	0.425	0.000854118	0.945	0.593043	0.449	0.000417989
A0A6P3D8L4	234	S	cGMP-dependent protein kinase 1-like OS=Bombus terrestris OX=30195 GN=LOC100644877 PE=4 SV=1	LOC100644877	0.999999	0.00427595	68.44	3	FYIINGGS(1)VK	-0.85327	1
A0A6P3D8L4	23	S	cGMP-dependent protein kinase 1-like OS=Bombus terrestris OX=30195 GN=LOC100644877 PE=4 SV=1	LOC100644877	0.998926	0.00603505	58.592	2	NS(0.999)DAY(0.001)FR	-1.0533	3	0.842	0.833	0.917	1.19	1.243	0.959	1.181	1.148	1.193	1.309	0.0371365	0.963	0.617879	1.359	0.000696756
A0A6P3D8L8	259	S	T-complex protein 1 subunit beta OS=Bombus terrestris OX=30195 GN=LOC100649498 PE=4 SV=1	LOC100649498	1	0.0166154	48.741	3	VRVDS(1)MAK	-0.7411	1	1.007	1.379	0.657	1.279	0.796	1.077	1.088	0.984	1.042	1.036	0.82237	1.012	0.969559	1.023	0.772636
A0A6P3D8L9	43	S	trafficking protein particle complex subunit 12 OS=Bombus terrestris OX=30195 GN=LOC100642323 PE=4 SV=1	LOC100642323	0.999966	0.00221253	66.023	3	TIFDEIVS(1)PK	0.14196	1	1.924	2.186	1.586	0.508	0.416	0.773	0.262	0.503	0.195	0.298	0.00380971	1.768	0.138853	0.169	0.00328286
A0A6P3D8M6	31	S	tropomyosin-2 OS=Bombus terrestris OX=30195 GN=LOC100651601 PE=4 SV=1	LOC100651601	1	0.00493703	66.692	3	ARS(1)ENFR	-2.4977	2	0.64	0.491	0.616	1.112	1.787	1.109	1.319	1.329	1.486	2.294	0.0105524	0.97	0.749858	2.366	0.000686358
A0A6P3D8M6	108	S	tropomyosin-2 OS=Bombus terrestris OX=30195 GN=LOC100651601 PE=4 SV=1	LOC100651601	1	0.000497481	80.469	4	KEELRLS(1)AQLK	0.75638	2	0.881	0.769	0.75	1.03	1.359	1.069	1.343	1.216	1.219	1.441	0.0229267	0.915	0.363236	1.574	0.00159511
A0A6P3D8M6	162	S	tropomyosin-2 OS=Bombus terrestris OX=30195 GN=LOC100651601 PE=4 SV=1	LOC100651601	0.999998	1.2679e-17	152.06	3	LIAEDADAKS(1)DEISK	0.061488	4	1.092	0.782	0.782	0.842	1.151	0.709	1.565	1.314	1.524	1.017	0.960438	0.614	0.0290987	1.658	0.0141436
A0A6P3D8M6	77	S	tropomyosin-2 OS=Bombus terrestris OX=30195 GN=LOC100651601 PE=4 SV=1	LOC100651601	0.987337	1.38874e-57	196.22	4	TNLEQSTADLEQCEKS(0.987)WS(0.013)K	-1.724	1	0.974	0.897	0.989	0.845	1.266	0.886	1.057	1.171	1.462	1.048	0.825661	0.812	0.247958	1.29	0.0701659
A0A6P3D8M6	79	S	tropomyosin-2 OS=Bombus terrestris OX=30195 GN=LOC100651601 PE=4 SV=1	LOC100651601	0.817437	0.00248872	69.602	3	S(0.183)WS(0.817)KAEQDR	-0.23308	1	0.753	0.692	0.634	0.994	1.427	1.212	1.569	1.229	1.259	1.747	0.00896911	0.895	0.427027	1.951	0.00196246
A0A6P3D8M9	13	S	ras-related protein Rap-2a OS=Bombus terrestris OX=30195 GN=LOC100647689 PE=4 SV=1	LOC100647689	0.999991	0.000706762	101.93	3	RFS(1)LQPSSLK	0.82198	3	1.154	1.151	1.33	0.7	0.916	0.81	1.137	1.06	0.973	0.667	0.0110491	0.765	0.0390898	0.872	0.105939
A0A6P3D8M9	230	S	ras-related protein Rap-2a OS=Bombus terrestris OX=30195 GN=LOC100647689 PE=4 SV=1	LOC100647689	0.999985	0.000671837	79.97	3	RQS(1)LPPPQHLNSR	-0.93358	4	1.107	1.127	1.077	0.878	1.005	1.034	0.977	1.038	1.013	0.881	0.0686195	0.963	0.500299	0.915	0.0152394
A0A6P3D8M9	220	S	ras-related protein Rap-2a OS=Bombus terrestris OX=30195 GN=LOC100647689 PE=4 SV=1	LOC100647689	0.999994	0.001907	83.862	2	YNLS(1)PALR	0.26219	2	1.006	1.14	1.23	0.772	1.14	0.745	1.036	1.084	1.209	0.787	0.160218	0.798	0.166705	0.986	0.872396
A0A6P3D8N4	462	S	double-strand-break repair protein rad21 homolog OS=Bombus terrestris OX=30195 GN=LOC100645942 PE=4 SV=1	LOC100645942	0.999966	0.000865088	97.597	2	S(1)YDHEDFGR	-1.5256	1	0.838	0.744	0.734	1.26	1.364	1.258	1.204	1.01	1.094	1.676	0.000485927	1.174	0.0477824	1.428	0.0057215
A0A6P5HG31	21	S	protein arginine N-methyltransferase 1 isoform X3 OS=Bombus terrestris OX=30195 GN=LOC100644398 PE=4 SV=1	LOC100644398	0.880435	0.00358449	98.175	2	DAT(0.014)PS(0.124)S(0.88)CRES(0.953)IS(0.024)VDDMT(0.004)S(0.001)R	-1.3002	1
A0A6P5HG31	25	S	protein arginine N-methyltransferase 1 isoform X3 OS=Bombus terrestris OX=30195 GN=LOC100644398 PE=4 SV=1	LOC100644398	0.997885	6.17475e-71	214.55	3	DATPS(0.001)S(0.001)CRES(0.998)ISVDDMTSR	-0.78187	9	1.195	1.196	1.254	0.67	0.944	0.704	0.889	1.373	1.049	0.636	0.0127337	0.7	0.100935	0.908	0.429462
A0A6P5HG31	27	S	protein arginine N-methyltransferase 1 isoform X3 OS=Bombus terrestris OX=30195 GN=LOC100644398 PE=4 SV=1	LOC100644398	0.999775	1.15613e-13	154.28	2	ESIS(1)VDDMTSR	0.37732	2	1.387	1.207	1.08	0.721	0.896	0.759	1.014	1.141	1.061	0.647	0.0112114	0.739	0.0144706	0.875	0.182452
A0A6P5HG31	3	S	protein arginine N-methyltransferase 1 isoform X3 OS=Bombus terrestris OX=30195 GN=LOC100644398 PE=4 SV=1	LOC100644398	1	7.32415e-36	177.79	2	MES(1)MEVTENSTASNK	-0.97477	3	1.304	1.174	1.178	0.568	0.885	0.821	1.134	1.174	1.057	0.622	0.0253775	0.676	0.0436456	0.92	0.148441
A0A6P5I2K6	540	S	probable ribonuclease ZC3H12C isoform X3 OS=Bombus terrestris OX=30195 GN=LOC100650357 PE=4 SV=1	LOC100650357	0.965038	0.00050577	107.03	2	HS(0.035)S(0.965)NESAYR	-0.004857	1	1.845	1.931	2.1	0.21	0.132	0.461	0.176	0.261		0.137	0.00442605	1.225	0.871402	0.112	0.000743517
A0A6P3D8P5	843	S	LOW QUALITY PROTEIN: gamma-tubulin complex component 2 OS=Bombus terrestris OX=30195 GN=LOC100646180 PE=4 SV=1	LOC100646180	1	0.00749336	73.985	2	TLQEDVS(1)G	0.10221	1
A0A6P3D8P6	607	S	nucleolar GTP-binding protein 2 OS=Bombus terrestris OX=30195 GN=LOC100643924 PE=4 SV=1	LOC100643924	0.998773	8.7432e-13	139.51	3	ES(0.001)NEENS(0.999)DDEIHLPLEK	-0.56389	1	1.052	1.177	1.069	1.374	0.749	1.11	0.857	0.851	0.8	0.98	0.799724	1.289	0.279155	0.76	0.00271754
A0A6P3TQ70	9	S	40S ribosomal protein S29 isoform X2 OS=Bombus terrestris OX=30195 GN=LOC100646020 PE=4 SV=1	LOC100646020	0.989589	0.00758116	51.939	3	GFQNIWY(0.01)S(0.99)HPR	-0.5418	1	0.75	0.616	0.736	1.211	1.452	1.222	1.267	1.045	1.344	1.848	0.00204075	1.063	0.549284	1.739	0.00499173
A0A6P3D8Q3	3	S	V-type proton ATPase subunit G OS=Bombus terrestris OX=30195 GN=LOC100644800 PE=4 SV=1	LOC100644800	0.886394	1.75593e-102	131.43	2	AS(0.886)QT(0.114)QGIQQLLAAEK	0.79607	1	1.322	0.949	1.064	0.815	0.938	0.665	1.154	1.392	1.108	0.725	0.082106	0.662	0.0267537	1.096	0.468794
A0A6P3D8Q3	65	S	V-type proton ATPase subunit G OS=Bombus terrestris OX=30195 GN=LOC100644800 PE=4 SV=1	LOC100644800	1	0.0017926	83.499	3	HMGS(1)KEDVAAR	-0.42268	4	0.365	0.443	0.456	1.808	1.908	1.431	1.127	0.978	1.2	4.072	0.000239755	1.557	0.0148374	2.615	0.000480776
A0A6P3D8Q3	89	S	V-type proton ATPase subunit G OS=Bombus terrestris OX=30195 GN=LOC100644800 PE=4 SV=1	LOC100644800	0.998762	0.00113742	63.894	3	TEEMNQT(0.001)VS(0.999)MHK	-1.092	2	0.822	0.923	0.793	1.273	1.337	1.283	0.853	1.05	1.043	1.534	0.000879826	1.321	0.0154507	1.161	0.148712
A0A6P3D8Q5	448	S	LOW QUALITY PROTEIN: formin-binding protein 1-like OS=Bombus terrestris OX=30195 GN=LOC100642873 PE=4 SV=1	LOC100642873	0.93805	1.55651e-14	149.82	2	AGVSLS(0.057)S(0.938)PS(0.005)QAPR	-0.29096	2	0.871	1.026	1.01	1.285	0.943	1.153	1.235	0.846	0.882	1.163	0.2362	1.141	0.407988	1.019	0.96028
A0A6P3D8Q5	66	S	LOW QUALITY PROTEIN: formin-binding protein 1-like OS=Bombus terrestris OX=30195 GN=LOC100642873 PE=4 SV=1	LOC100642873	0.999856	0.000227908	80.361	4	KKEEEDYQYS(1)PCR	0.39642	2	0.981	0.905	0.956	1.024	1.257	1.077	0.932	1.163	1.097	1.182	0.0686286	1.052	0.602162	1.123	0.185586
A0A6P3D8Q5	516	S	LOW QUALITY PROTEIN: formin-binding protein 1-like OS=Bombus terrestris OX=30195 GN=LOC100642873 PE=4 SV=1	LOC100642873	0.929203	2.54928e-41	172.95	3	SAPGTPQPSHGS(0.009)T(0.052)NS(0.929)PES(0.01)GLGESR	0.85236	1	0.981	0.743	0.971	1.281	0.963	1.075	1.063	1.021	1.281	1.232	0.164558	0.986	0.891648	1.249	0.121265
A0A6P3D8Q5	485	S	LOW QUALITY PROTEIN: formin-binding protein 1-like OS=Bombus terrestris OX=30195 GN=LOC100642873 PE=4 SV=1	LOC100642873	0.906588	6.75578e-99	237.15	3	S(0.092)AS(0.907)DS(0.15)S(0.851)VSNANANQPIHK	-0.28328	3	0.689	0.751	0.933	1.543	0.917	1.738	0.674	0.905	0.995	1.769	0.0659288	1.631	0.111011	1.085	0.633302
A0A6P3D8Q5	488	S	LOW QUALITY PROTEIN: formin-binding protein 1-like OS=Bombus terrestris OX=30195 GN=LOC100642873 PE=4 SV=1	LOC100642873	0.85128	2.09189e-19	153.36	3	S(0.092)AS(0.907)DS(0.15)S(0.851)VSNANANQPIHK	-0.28328	1
A0A6P3D8Q5	472	S	LOW QUALITY PROTEIN: formin-binding protein 1-like OS=Bombus terrestris OX=30195 GN=LOC100642873 PE=4 SV=1	LOC100642873	0.858485	0.00133872	73.466	2	S(0.139)S(0.858)HS(0.002)GGEESLSR	0.038323	1	0.654	0.867	0.969	1.224	1.049	1.37	0.849	1.055	1.341	1.463	0.0505878	1.123	0.452657	1.303	0.213501
A0A6P3UJW4	180	S	casein kinase II subunit beta isoform X4 OS=Bombus terrestris OX=30195 GN=LOC100644006 PE=4 SV=1	LOC100644006	1	5.71828e-07	128.85	2	RPS(1)NQFVPR	-0.74594	4	0.856	0.936	0.85	1.236	1.177	1.152	1.099	1.158	0.929	1.349	0.00130286	1.119	0.170307	1.206	0.0662942
A0A6P3D8R5	299	S	heat shock 70 kDa protein cognate 3 isoform X1 OS=Bombus terrestris OX=30195 GN=LOC100644323 PE=4 SV=1	LOC100644323	0.996034	0.00110269	73.499	3	ALS(0.996)VS(0.004)HQVR	0.23321	1	1.012	0.618	0.871	1.03	1.825	1.282	0.772	1.069	0.943	1.654	0.0888667	1.486	0.120818	1.113	0.531996
A0A6P3TZ30	661	S	rho GTPase-activating protein 26 isoform X2 OS=Bombus terrestris OX=30195 GN=LOC100651522 PE=4 SV=1	LOC100651522	0.999405	0.000118195	87.16	3	LTNANLIY(0.001)HS(0.999)ADK	0.2993	1	1.246	1.532	1.231	0.847	1.075	0.952	0.708	0.729	0.631	0.717	0.0282433	1.39	0.0162227	0.516	0.00139927
A0A6P3TZ30	727	S	rho GTPase-activating protein 26 isoform X2 OS=Bombus terrestris OX=30195 GN=LOC100651522 PE=4 SV=1	LOC100651522	0.897823	2.86528e-05	103.2	2	S(0.898)S(0.102)PGQVPGIWR	0.31535	3	0.806	0.858	0.834	1.328	1.259	1.205	1.057	1.05	1.001	1.518	0.000237214	1.22	0.00381854	1.244	0.000931308
A0A6P3TXE3	259	S	trafficking protein particle complex subunit 8 isoform X2 OS=Bombus terrestris OX=30195 GN=LOC100646499 PE=4 SV=1	LOC100646499	0.902412	3.70467e-06	118.66	3	HSEVLGGSEQNS(0.098)S(0.902)PR	1.0809	2	0.906	0.978	0.891	1.182	1.274	1.188	0.994	0.976	0.943	1.313	0.00190354	1.251	0.00146404	1.05	0.206007
A0A6P5I958	131	S	Ribosome biogenesis protein ERB1(predicted) OS=Bombus terrestris OX=30195 GN=LOC100646335 PE=4 SV=1	LOC100646335	0.904943	0.00828568	51.487	3	S(0.045)AGT(0.05)RDS(0.905)PPCDALDR	-0.0015901	1	0.738	0.608	0.716	1.099	1.751	1.246	1.169	1.079	1.274	1.986	0.0115151	1.163	0.416012	1.708	0.00222468
A0A6P3D8T3	4	S	V-type proton ATPase subunit E OS=Bombus terrestris OX=30195 GN=LOC100648858 PE=4 SV=1	LOC100648858	1	0.000386395	70.1	2	ALS(1)DGDVQK	-0.034292	1	0.741	0.606	0.612	1.248	1.855	1.122	1.123	1.285	1.116	2.157	0.0108231	1.199	0.374958	1.799	0.00180901
A0A6P3D8T3	130	S	V-type proton ATPase subunit E OS=Bombus terrestris OX=30195 GN=LOC100648858 PE=4 SV=1	LOC100648858	0.990045	0.000822289	93.561	3	LT(0.01)ES(0.99)HVVVR	0.093692	3	0.867	0.835	0.833	1.191	1.483	1.156	1.079	0.939	1.072	1.511	0.00694703	1.239	0.0810531	1.219	0.0140943
A0A6P3D8T7	653	S	serine/threonine-protein kinase Warts OS=Bombus terrestris OX=30195 GN=LOC100651439 PE=4 SV=1	LOC100651439	1	0.00205352	81.865	3	IKHQS(1)PIPER	3.4273	6	1.081	1.133	1.009	0.866	0.989	0.914	1.029	1.231	1.111	0.859	0.0410121	0.821	0.0390508	1.046	0.522449
A0A6P3D8T7	179	S	serine/threonine-protein kinase Warts OS=Bombus terrestris OX=30195 GN=LOC100651439 PE=4 SV=1	LOC100651439	0.803152	0.000116785	105.95	2	QYS(0.803)PS(0.197)NFVER	-0.40456	1	1.392	1.411	1.493	0.861	0.752	0.749	0.682	0.79	0.724	0.55	0.000289339	1.076	0.310863	0.511	0.000147815
A0A6P3D8T9	241	S	L-threonine dehydratase catabolic TdcB (Fragment)(predicted) OS=Bombus terrestris OX=30195 GN=LOC100645443 PE=4 SV=1	LOC100645443	0.881728	6.34902e-20	157.2	3	IDS(0.882)T(0.118)LADGLAVPK	0.67644	1	1.377	1.407	1.672	0.812	0.723	0.76	0.566	0.73	0.715	0.515	0.000703224	1.141	0.194318	0.451	0.00144568
A0A6P3D8T9	430	S	L-threonine dehydratase catabolic TdcB (Fragment)(predicted) OS=Bombus terrestris OX=30195 GN=LOC100645443 PE=4 SV=1	LOC100645443	0.99131	0.00541064	52.612	3	VVFGTS(0.001)DMS(0.008)ALDLPVS(0.991)M	3.5551	1	1.375	1.331	1.311	0.821	0.689	0.887	0.782	0.764	1.035	0.597	0.0023644	0.929	0.6011	0.643	0.010139
A0A6P3D8U5	82	S	GTP-binding protein REM 1(predicted) OS=Bombus terrestris OX=30195 GN=LOC100642322 PE=4 SV=1	LOC100642322	0.986696	0.0141767	66.546	2	S(0.987)PS(0.013)Y(0.001)YVR	0.36311	1
A0A6P3D8U6	299	S	RNA-binding protein 28 isoform X2 OS=Bombus terrestris OX=30195 GN=LOC100648633 PE=4 SV=1	LOC100648633	1	2.58051e-17	148.04	3	VKVEEES(1)DIEDTDNTK	1.6352	2	0.594	0.557	0.584	1.298	1.731	1.087	1.362	1.21	1.423	2.372	0.00349209	1.03	0.929618	2.303	8.99312e-05
A0A6P3D8U7	339	S	C6orf136-like (Fragment)(predicted) OS=Bombus terrestris OX=30195 GN=LOC100652032 PE=4 SV=1	LOC100652032	1	0.00153344	78.692	3	FKS(1)PIDAK	0.18126	1	1.176	1.352	1.111	0.783	0.796	0.705	1.161	1.026	1.194	0.628	0.00263833	0.676	0.0028713	0.929	0.387973
A0A6P3D8V5	2	S	KRR1 small subunit processome component homolog OS=Bombus terrestris OX=30195 GN=LOC100644598 PE=4 SV=1	LOC100644598	1	4.38732e-05	80.239	2	S(1)DFEKEHGPK	0.43861	1	0.546	0.563	0.46	1.126	1.506	0.974	1.71	1.502	1.697	2.298	0.00456246	0.735	0.0744563	3.129	0.000111739
A0A6P5HZ58	510	S	nuclear export mediator factor NEMF homolog isoform X2 OS=Bombus terrestris OX=30195 GN=LOC100647613 PE=4 SV=1	LOC100647613	1	1.18184e-220	307.81	4	EIELIGDS(1)EEDEQPENK	-1.2603	3	0.628	0.638	0.652	1.15	1.807	1.058	1.408	1.123	1.359	2.093	0.013043	1.032	0.968313	2.028	0.000588075
A0A6P3D8W5	80	S	leucine-rich repeat protein soc-2 homolog OS=Bombus terrestris OX=30195 GN=LOC100647139 PE=4 SV=1	LOC100647139	0.788354	1.58017e-08	125.73	4	KLS(0.788)S(0.208)AS(0.004)IAGPDTK	-0.17507	2	0.93	0.893	0.941	1.133	1.2	1.108	1.038	1.1	1.035	1.245	0.00156254	1.084	0.0591639	1.148	0.00558882
A0A6P3D8X0	567	S	mitochondrial import receptor subunit TOM70 OS=Bombus terrestris OX=30195 GN=LOC100645004 PE=4 SV=1	LOC100645004	1	5.20889e-06	102.87	2	LGS(1)DVMMNFQNI	-0.2481	1	1.271	0.987	1.006	1.007	0.899	1.028	0.897	1.22	0.903	0.899	0.328772	0.972	0.864148	0.925	0.56456
A0A6P3D8X0	67	S	mitochondrial import receptor subunit TOM70 OS=Bombus terrestris OX=30195 GN=LOC100645004 PE=4 SV=1	LOC100645004	0.999878	1.91274e-08	137.09	2	QIS(1)IDTENPPK	-0.44616	8	1.091	1.005	1.115	0.982	1.191	0.817	1.123	0.981	1.024	0.931	0.50866	0.956	0.657915	0.974	0.626379
A0A6P3D8X1	145	S	LOW QUALITY PROTEIN: protein mothers against dpp OS=Bombus terrestris OX=30195 GN=LOC100648431 PE=4 SV=1	LOC100648431	1	7.21555e-05	92.307	2	VES(1)PVLPPVLVPR	0.61201	3	1.074	1.302	1.335	0.803	0.708	0.861	1.01	1.121	0.928	0.639	0.00755158	0.775	0.0323683	0.824	0.0945139
A0A6P3D8X2	385	S	uncharacterized aarF domain-containing protein kinase 1 OS=Bombus terrestris OX=30195 GN=LOC100651953 PE=4 SV=1	LOC100651953	0.915	0.000227319	85.909	3	S(0.915)WNT(0.085)IITGVQK	1.0345	1	0.662	0.825	0.743	1.189	1.311	1.381	1.411	0.944	1.079	1.74	0.00197113	1.13	0.345568	1.54	0.0347995
A0A6P3D8X8	227	S	mitoguardin isoform X1 OS=Bombus terrestris OX=30195 GN=LOC100643315 PE=4 SV=1	LOC100643315	0.756502	0.00758127	49.106	3	DKADAAS(0.757)S(0.297)PES(0.952)FES(0.995)AR	-0.65992	1
A0A6P3D8X8	231	S	mitoguardin isoform X1 OS=Bombus terrestris OX=30195 GN=LOC100643315 PE=4 SV=1	LOC100643315	0.951883	0.000466426	83.966	3	DKADAAS(0.757)S(0.297)PES(0.952)FES(0.995)AR	-0.65992	3
A0A6P3D8X8	234	S	mitoguardin isoform X1 OS=Bombus terrestris OX=30195 GN=LOC100643315 PE=4 SV=1	LOC100643315	0.999752	0.000466426	83.966	2	ADAAS(0.012)S(0.106)PES(0.882)FES(1)AR	0.68183	4
A0A6P3D8X8	106	S	mitoguardin isoform X1 OS=Bombus terrestris OX=30195 GN=LOC100643315 PE=4 SV=1	LOC100643315	0.999199	5.72727e-24	157.74	2	AS(0.999)LIS(0.065)S(0.936)VPGGPDGDIR	0.31414	3	0.872	0.922	0.933	1.153	1.646	1.056	0.938	0.915	0.954	1.414	0.0754948	1.373	0.0936822	1.029	0.292572
A0A6P3D8X8	110	S	mitoguardin isoform X1 OS=Bombus terrestris OX=30195 GN=LOC100643315 PE=4 SV=1	LOC100643315	0.935892	5.72727e-24	157.74	2	AS(0.999)LIS(0.065)S(0.936)VPGGPDGDIR	0.31414	1
A0A6P3D8X8	204	S	mitoguardin isoform X1 OS=Bombus terrestris OX=30195 GN=LOC100643315 PE=4 SV=1	LOC100643315	0.999864	8.92254e-10	123.32	3	NEDEES(1)IDS(0.991)HKPS(0.008)NIGS(0.001)R	0.61087	3	1.07	1.174	1.275	1.006	0.517	1.602	0.697	0.85	0.661	0.888	0.547648	1.415	0.496681	0.627	0.0069039
A0A6P3D8X8	207	S	mitoguardin isoform X1 OS=Bombus terrestris OX=30195 GN=LOC100643315 PE=4 SV=1	LOC100643315	0.991185	0.000822374	68.361	3	NEDEES(1)IDS(0.991)HKPS(0.008)NIGS(0.001)R	0.61087	1
A0A6P5HMX7	261	S	protein groucho-1 isoform X3 OS=Bombus terrestris OX=30195 GN=LOC100647968 PE=4 SV=1	LOC100647968	1	0.00715918	49.066	4	EQDKDIGHQS(1)DGEK	1.7968	1	1.107	1.077	1.217	1.198	0.813	1.25	0.75	0.749	0.812	0.959	0.701122	1.411	0.0787858	0.68	0.00107402
A0A6P5HMX7	317	S	protein groucho-1 isoform X3 OS=Bombus terrestris OX=30195 GN=LOC100647968 PE=4 SV=1	LOC100647968	1	0.00544241	67.726	3	KEVPPPS(1)PR	1.8284	3	1.095	1.244	1.147	1.031	0.931	1.172	0.783	0.855	0.783	0.899	0.224705	1.295	0.0249393	0.694	0.00154951
A0A6P5HMX7	235	S	protein groucho-1 isoform X3 OS=Bombus terrestris OX=30195 GN=LOC100647968 PE=4 SV=1	LOC100647968	1	1.23015e-17	150.59	3	S(1)PDPQHHDHLPLKK	-0.30004	10	1.124	1.478	1.175	1.117	0.738	1.082	0.727	0.791	0.689	0.778	0.173587	1.331	0.123722	0.584	0.00479598
A0A6P5HMX7	223	S	protein groucho-1 isoform X3 OS=Bombus terrestris OX=30195 GN=LOC100647968 PE=4 SV=1	LOC100647968	0.998735	0.016574	60.064	2	S(0.417)S(0.584)IS(0.999)PAER	-0.47929	1
A0A6P3UK62	21	S	cyclin-related protein FAM58A isoform X3 OS=Bombus terrestris OX=30195 GN=LOC100644122 PE=4 SV=1	LOC100644122	0.959219	0.0269207	40.727	3	S(0.959)IT(0.971)IDY(0.128)T(0.942)K	-2.7701	1
A0A6P3D8Y6	231	S	zinc finger protein-like 1 OS=Bombus terrestris OX=30195 GN=LOC100646902 PE=4 SV=1	LOC100646902	1	0.000237238	89.301	3	EIS(1)FDHDENK	-0.82979	1	1.542	1.248	1.399	0.774	1.293	0.754	0.611	0.54	0.763	0.673	0.0847337	1.474	0.145233	0.457	0.00260489
A0A6P3D8Y6	151	S	zinc finger protein-like 1 OS=Bombus terrestris OX=30195 GN=LOC100646902 PE=4 SV=1	LOC100646902	1	0.00165998	67.646	3	EQKPEQEHPS(1)LR	-0.35485	2	1.772	1.562	1.501	0.737	0.687	0.67	0.638	0.631	0.487	0.433	0.000131491	1.192	0.120071	0.363	0.000554596
A0A6P3D8Y6	257	S	zinc finger protein-like 1 OS=Bombus terrestris OX=30195 GN=LOC100646902 PE=4 SV=1	LOC100646902	0.995003	0.00256165	74.941	2	LIVS(0.995)PPT(0.005)R	-0.01809	2	1.141	1.245	1.097	0.903	1.015	0.908	1.09	0.895	0.929	0.811	0.0172872	0.97	0.711145	0.837	0.0638714
A0A6P3TS82	249	S	transport and Golgi organization protein 1 isoform X5 OS=Bombus terrestris OX=30195 GN=LOC100650845 PE=4 SV=1	LOC100650845	0.879753	0.00165484	87.298	2	DFVAS(0.88)S(0.12)EK	-0.19138	1	1.338	1.249	1.227	1.05	0.726	0.69	0.922	1.003	0.867	0.647	0.0282559	0.883	0.368842	0.732	0.00327517
A0A6P3TS82	159	S	transport and Golgi organization protein 1 isoform X5 OS=Bombus terrestris OX=30195 GN=LOC100650845 PE=4 SV=1	LOC100650845	0.87416	2.81501e-55	213.94	2	T(0.126)S(0.874)NEQIDNLDLK	0.18701	4	1.229	1.247	1.258	0.811	0.697	0.786	1.041	1.131	0.968	0.614	0.00046797	0.731	0.00820373	0.841	0.0182411
A0A6P3TS82	1346	S	transport and Golgi organization protein 1 isoform X5 OS=Bombus terrestris OX=30195 GN=LOC100650845 PE=4 SV=1	LOC100650845	0.999753	0.00365878	57.009	4	NHKGS(1)LHS(0.993)S(0.993)GES(0.014)LDK	-0.11412	3
A0A6P3TS82	1349	S	transport and Golgi organization protein 1 isoform X5 OS=Bombus terrestris OX=30195 GN=LOC100650845 PE=4 SV=1	LOC100650845	0.993135	0.000374697	81.448	4	NHKGS(1)LHS(0.993)S(0.993)GES(0.014)LDK	-0.11412	4
A0A6P3TS82	1350	S	transport and Golgi organization protein 1 isoform X5 OS=Bombus terrestris OX=30195 GN=LOC100650845 PE=4 SV=1	LOC100650845	0.993135	3.73077e-10	134.99	4	NHKGS(1)LHS(0.993)S(0.993)GES(0.014)LDK	-0.11412	6	0.836	0.921	0.809	1.482	1.12	1.101	0.932	0.946	1.227	1.443	0.0259803	1.193	0.254108	1.21	0.131871
A0A6P3TS82	1271	S	transport and Golgi organization protein 1 isoform X5 OS=Bombus terrestris OX=30195 GN=LOC100650845 PE=4 SV=1	LOC100650845	0.999798	5.66686e-07	105.84	3	YDNAGS(1)PPPMS(1)PHLLPPFNHR	-0.43066	5	1.062	1.154	0.996	1.052	1.045	0.905	1.08	0.966	1.043	0.935	0.353616	0.972	0.640101	0.962	0.516349
A0A6P3TS82	1276	S	transport and Golgi organization protein 1 isoform X5 OS=Bombus terrestris OX=30195 GN=LOC100650845 PE=4 SV=1	LOC100650845	1	5.66686e-07	105.84	3	YDNAGS(1)PPPMS(1)PHLLPPFNHR	-0.43066	4
A0A6P3D8Z2	57	S	signal peptidase complex subunit 3 OS=Bombus terrestris OX=30195 GN=LOC100642206 PE=4 SV=1	LOC100642206	0.970286	0.00171032	78.548	2	NVADYS(0.03)AS(0.97)R	-0.016021	2	1.052	1.023	0.925	1.029	1.223	0.961	1.032	1.1	1.032	1.071	0.471494	1.015	0.894172	1.055	0.289404
A0A6P3D8Z5	341	S	splicing factor 3A subunit 1 OS=Bombus terrestris OX=30195 GN=LOC100642363 PE=4 SV=1	LOC100642363	1	1.1067e-41	173.89	3	DNNQVQDMEEDS(1)S(1)DEDDVSPPGDTHK	-0.074165	24
A0A6P3D8Z5	342	S	splicing factor 3A subunit 1 OS=Bombus terrestris OX=30195 GN=LOC100642363 PE=4 SV=1	LOC100642363	1	1.1067e-41	173.89	4	DNNQVQDMEEDS(1)S(1)DEDDVS(0.989)PPGDT(0.011)HK	-1.3523	24
A0A6P3D8Z5	348	S	splicing factor 3A subunit 1 OS=Bombus terrestris OX=30195 GN=LOC100642363 PE=4 SV=1	LOC100642363	0.998805	1.15153e-06	92.91	3	DNNQVQDMEEDS(1)S(1)DEDDVS(0.999)PPGDT(0.001)HK	4.165	6
A0A6P3D8Z5	311	S	splicing factor 3A subunit 1 OS=Bombus terrestris OX=30195 GN=LOC100642363 PE=4 SV=1	LOC100642363	0.999948	3.142e-07	104.89	3	IEEGEDVEMQIDS(1)EGEDEMQSR	-1.9232	4	0.937	0.989	1.043	1.074	1.079	1.007	1.181	1.03	1.009	1.064	0.174842	0.981	0.771672	1.085	0.243587
A0A6P3TMW3	31	S	DNA polymerase alpha subunit B isoform X5 OS=Bombus terrestris OX=30195 GN=LOC100644719 PE=4 SV=1	LOC100644719	0.998478	3.91374e-06	112.57	3	ARS(0.998)PT(0.002)AETESNNK	0.99336	1	0.806	0.797	0.749	1.491	1.347	1.735	0.668	0.724	0.875	1.944	0.00101766	2.017	0.0029458	0.964	0.634133
A0A6P3D8Z8	1070	S	kinesin-like protein KIF21A isoform X2 OS=Bombus terrestris OX=30195 GN=LOC100649572 PE=4 SV=1	LOC100649572	0.982276	1.10269e-05	108.34	3	SHGSIS(0.001)GGS(0.982)PT(0.016)LS(0.001)R	0.97042	1	1.065	1.184	1.203	1.002	1.056	1.25	0.91	0.74	0.607	0.958	0.584372	1.466	0.0437573	0.654	0.0237144
A0A6P3D8Z8	1049	S	kinesin-like protein KIF21A isoform X2 OS=Bombus terrestris OX=30195 GN=LOC100649572 PE=4 SV=1	LOC100649572	0.999913	0.00316499	61.833	3	VPS(1)APGSLK	0.39196	1	1.754	1.492	1.903	0.553	0.483	0.608	0.842	0.531	0.41	0.319	0.000309011	0.922	0.863777	0.346	0.00775073
A0A6P3TXA2	447	S	E3 SUMO-protein ligase PIAS1 isoform X4 OS=Bombus terrestris OX=30195 GN=LOC100650762 PE=4 SV=1	LOC100650762	0.930565	5.45682e-06	77.391	3	AVIIDLIS(0.069)DS(0.931)DDDDER	2.6657	1
A0A6P3D904	193	S	protein lin-37 homolog OS=Bombus terrestris OX=30195 GN=LOC100646460 PE=4 SV=1	LOC100646460	1	8.78017e-05	116.54	3	NRIPS(1)PIPR	0.19382	6	0.568	0.633	0.629	1.312	1.5	1.183	1.376	1.228	1.33	2.183	0.000546753	1.016	0.885201	2.15	9.55779e-05
A0A6P3U0M3	246	S	spastin isoform X2 OS=Bombus terrestris OX=30195 GN=LOC100651717 PE=4 SV=1	LOC100651717	1	0.00835526	55.567	3	KLS(1)VPGK	-0.94079	1	0.875	0.81	0.863	1.018	1.375	1.13	1.137	1.309	0.992	1.383	0.0255834	1.025	0.856454	1.349	0.0245025
A0A6P5II92	423	S	LOW QUALITY PROTEIN: inosine-5'-monophosphate dehydrogenase 1b OS=Bombus terrestris OX=30195 GN=LOC100644387 PE=4 SV=1	LOC100644387	1	1.12613e-07	136.02	2	GMGS(1)LEAMNR	-1.051	5	1.034	1.04	1.009	1.098	1.335	0.965	0.971	0.964	0.869	1.102	0.403889	1.212	0.141646	0.91	0.0604544
A0A6P3DA36	100	S	ubiquitin-conjugating enzyme E2-22 kDa isoform X2 OS=Bombus terrestris OX=30195 GN=LOC100646708 PE=4 SV=1	LOC100646708	0.999804	0.00474826	51.025	3	TVLLS(1)LQALLS(1)AAEPDDPQDAVVAR	-4.4458	1
A0A6P3DA36	106	S	ubiquitin-conjugating enzyme E2-22 kDa isoform X2 OS=Bombus terrestris OX=30195 GN=LOC100646708 PE=4 SV=1	LOC100646708	0.999784	0.00474826	51.025	3	TVLLS(1)LQALLS(1)AAEPDDPQDAVVAR	-4.4458	1
A0A6P3D923	1192	S	Cell surface glycoprotein(predicted) OS=Bombus terrestris OX=30195 GN=LOC100649576 PE=4 SV=1	LOC100649576	0.799867	0.00118662	78.548	2	APPPPVS(0.2)S(0.8)LPR	0.6273	1	1.223	1.386	1.255	0.962	0.749	0.811	0.918	0.926	0.812	0.653	0.00659244	0.95	0.549971	0.687	0.00276571
A0A6P3D923	1223	S	Cell surface glycoprotein(predicted) OS=Bombus terrestris OX=30195 GN=LOC100649576 PE=4 SV=1	LOC100649576	0.984311	0.0288751	47.869	2	AT(0.013)Y(0.003)S(0.984)LPR	1.7305	1	1.678	1.987	1.893	0.523	0.349	0.223	0.623	0.744	0.568	0.197	0.00259411	0.566	0.0738437	0.348	0.000350703
A0A6P3D923	1283	S	Cell surface glycoprotein(predicted) OS=Bombus terrestris OX=30195 GN=LOC100649576 PE=4 SV=1	LOC100649576	0.99994	0.0012247	74.611	3	KYS(1)GEVVR	0.37489	3	1.529	2.038	1.7	0.593	0.516	0.601	0.629	0.514	0.463	0.325	0.000321531	1.065	0.539164	0.305	0.000640901
A0A6P3D923	590	S	Cell surface glycoprotein(predicted) OS=Bombus terrestris OX=30195 GN=LOC100649576 PE=4 SV=1	LOC100649576	0.895554	0.00160758	72.089	2	SEPEPS(0.896)S(0.091)ET(0.014)EPK	0.086207	1	1.236	1.247	0.887	0.991	1.087	0.937	0.946	0.975	0.944	0.895	0.447398	1.052	0.330756	0.85	0.252563
A0A6P3D936	145	S	mitochondrial intermembrane space import and assembly protein 40-B OS=Bombus terrestris OX=30195 GN=LOC100647334 PE=4 SV=1	LOC100647334	0.858413	3.56382e-21	134.9	2	T(0.124)S(0.858)S(0.018)VGTGIEQSNVK	1.2772	1
A0A6P3D937	73	S	uncharacterized protein LOC100651124 OS=Bombus terrestris OX=30195 GN=LOC100651124 PE=4 SV=1	LOC100651124	0.997574	0.000449405	90.793	2	ASQNS(0.002)MS(0.998)PLR	-0.38105	4	0.436	0.471	0.394	2.084	1.527	2.708	0.458	0.525	0.466	4.857	0.000854532	4.361	0.00106857	1.114	0.181495
A0A6P3D942	10	S	Natterin-3(predicted) OS=Bombus terrestris OX=30195 GN=LOC100643481 PE=4 SV=1	LOC100643481	0.99983	0.0039041	55.763	3	S(1)AGQNLPETAVTGGR	-0.83074	1	1.206	1.104	1.171	0.955	0.948	0.953	1.069	0.894	0.859	0.82	0.00163636	1.012	0.817519	0.811	0.0413092
A0A6P3D944	488	S	neural Wiskott-Aldrich syndrome protein OS=Bombus terrestris OX=30195 GN=LOC100643483 PE=4 SV=1	LOC100643483	0.932194	0.00361248	58.98	3	S(0.067)EVKQS(0.932)PPPPDS(0.001)R	-0.60387	1	0.912	0.866	0.751	1.376	1.033	1.465	1.077	0.966	0.834	1.532	0.0266606	1.347	0.089172	1.138	0.249235
A0A6P3D954	12	S	RNA-binding protein Nova-1 isoform X1 OS=Bombus terrestris OX=30195 GN=LOC100651952 PE=4 SV=1	LOC100651952	0.999929	1.23948e-114	199.05	2	AADSGMETCPS(1)PEIADSR	-0.16514	16	0.744	0.749	0.712	1.268	1.166	1.09	1.245	1.221	1.454	1.598	0.000554014	0.899	0.209449	1.778	0.000571416
A0A6P3D954	35	S	RNA-binding protein Nova-1 isoform X1 OS=Bombus terrestris OX=30195 GN=LOC100651952 PE=4 SV=1	LOC100651952	0.995398	6.9765e-05	92.977	3	S(0.995)HYGS(0.005)GGDGTYHLK	1.2994	1	0.887	1.415	0.942	1.056	0.937	1.263	1.028	0.811	0.832	1.004	0.918875	1.219	0.162476	0.823	0.341487
A0A6P3D954	39	S	RNA-binding protein Nova-1 isoform X1 OS=Bombus terrestris OX=30195 GN=LOC100651952 PE=4 SV=1	LOC100651952	0.998947	1.11753e-11	130.56	4	SHYGS(0.999)GGDGT(0.001)YHLK	-0.2952	3	0.94	0.979	1.121	1.333	1.226	1.045	0.887	0.793	0.84	1.186	0.132263	1.43	0.0107106	0.829	0.0406389
A0A6P3D954	414	S	RNA-binding protein Nova-1 isoform X1 OS=Bombus terrestris OX=30195 GN=LOC100651952 PE=4 SV=1	LOC100651952	0.998763	9.23373e-05	114.87	2	S(0.999)PT(0.001)QVDANNK	0.6634	2	1.589	1.384	1.401	0.597	0.665	0.77	0.778	0.916	0.838	0.465	0.000858195	0.803	0.0633403	0.579	0.00106856
A0A6P3D956	484	S	LOW QUALITY PROTEIN: zinc finger CCHC domain-containing protein 8 homolog OS=Bombus terrestris OX=30195 GN=LOC100646581 PE=4 SV=1	LOC100646581	0.889004	6.66528e-23	157.42	3	ANS(0.889)PS(0.095)LS(0.016)ELENIKK	1.2511	2	0.964	1.176	0.959	1.252	0.877	1.232	0.901	0.835	0.958	1.085	0.615811	1.248	0.162327	0.869	0.153909
A0A6P3D956	486	S	LOW QUALITY PROTEIN: zinc finger CCHC domain-containing protein 8 homolog OS=Bombus terrestris OX=30195 GN=LOC100646581 PE=4 SV=1	LOC100646581	0.813874	2.92451e-45	202.33	3	ANS(0.186)PS(0.814)LSELENIK	0.41659	1	1.196	1.227	1.075	1.004	0.705	1.21	0.837	0.72	1.106	0.834	0.280972	1.096	0.700601	0.761	0.0953844
A0A6P3D956	178	S	LOW QUALITY PROTEIN: zinc finger CCHC domain-containing protein 8 homolog OS=Bombus terrestris OX=30195 GN=LOC100646581 PE=4 SV=1	LOC100646581	0.99876	2.39552e-06	112.82	3	KYILCDNES(0.999)DDT(0.001)K	-0.25456	1	1.559	1.699	1.479	0.589	0.575	0.737	0.752	0.721	0.682	0.401	0.000493903	0.882	0.193643	0.455	9.03849e-05
A0A6P3D961	117	S	transcription initiation factor TFIID subunit 7 OS=Bombus terrestris OX=30195 GN=LOC100647652 PE=4 SV=1	LOC100647652	0.827125	1.37592e-05	75.239	3	EEDDHTT(0.092)T(0.08)DEES(0.827)PVR	-3.1616	1
A0A6P3TLP3	62	S	eukaryotic translation initiation factor 4E type 2 isoform X3 OS=Bombus terrestris OX=30195 GN=LOC100647769 PE=4 SV=1	LOC100647769	0.98282	1.15849e-05	102.52	2	QS(0.012)S(0.983)IQS(0.005)YDQNLK	-0.47998	1	1.559	1.406	1.398	0.74	0.7	0.661	0.817	0.849	0.801	0.482	0.00010988	0.852	0.0118294	0.565	0.000132493
A0A6P3D966	1016	S	zinc finger protein 62 homolog OS=Bombus terrestris OX=30195 GN=LOC100649016 PE=4 SV=1	LOC100649016	1	0.000698484	107.06	3	RLS(1)QEEPR	-0.12595	4	0.746	0.73	0.751	1.201	1.183	1.151	1.353	1.235	1.274	1.587	6.81011e-06	0.915	0.040887	1.734	4.03228e-05
A0A6P3D968	291	S	DNA replication factor Cdt1 OS=Bombus terrestris OX=30195 GN=LOC100648475 PE=4 SV=1	LOC100648475	0.999041	0.0315746	53.683	2	ES(0.5)T(0.5)PS(0.999)PVK	0.29708	1
A0A6P3D968	265	S	DNA replication factor Cdt1 OS=Bombus terrestris OX=30195 GN=LOC100648475 PE=4 SV=1	LOC100648475	1	0.000691632	89.629	3	ILLS(1)PLKDK	0.20889	1	0.328	0.256	0.287	2.876	1.494	2.37	0.42	0.459	0.606	7.738	0.000623724	4.539	0.00263336	1.705	0.0161598
A0A6P3D968	251	S	DNA replication factor Cdt1 OS=Bombus terrestris OX=30195 GN=LOC100648475 PE=4 SV=1	LOC100648475	1	1.23244e-05	105.03	3	IQLEIPVS(1)PQK	-0.062447	3	0.662	0.82	0.698	1.931	1.339	1.72	0.676	0.635	0.617	2.289	0.00284507	2.588	0.00107757	0.884	0.162323
A0A6P3D968	121	S	DNA replication factor Cdt1 OS=Bombus terrestris OX=30195 GN=LOC100648475 PE=4 SV=1	LOC100648475	0.873951	5.30537e-07	113.43	2	KS(0.041)S(0.874)S(0.085)EEGQLDIR	-1.4356	1	0.522	0.566	0.416	1.901	1.682	1.654	0.781	0.843	1.13	3.482	0.000252111	1.902	0.00565118	1.831	0.0145501
A0A6P3D968	97	S	DNA replication factor Cdt1 OS=Bombus terrestris OX=30195 GN=LOC100648475 PE=4 SV=1	LOC100648475	1	0.00124042	74.841	3	NIQFDS(1)PK	0.88282	1	0.52	0.68	0.573	1.979	1.017	2.207	0.865	0.68	0.59	2.935	0.015558	2.437	0.0333123	1.204	0.258955
A0A6P3D968	276	S	DNA replication factor Cdt1 OS=Bombus terrestris OX=30195 GN=LOC100648475 PE=4 SV=1	LOC100648475	1	0.00119955	85.813	2	QLMNAS(1)PQR	-0.17255	1	0.63	0.554	0.62	1.931	1.462	1.548	0.79	0.95	0.852	2.739	0.000438736	1.906	0.00308477	1.437	0.00575734
A0A6P3D968	67	S	DNA replication factor Cdt1 OS=Bombus terrestris OX=30195 GN=LOC100648475 PE=4 SV=1	LOC100648475	0.978385	7.22518e-12	137.8	2	TMVVS(0.978)PET(0.022)VVVPGR	1.4767	2	0.829	0.852	0.838	1.731	0.86	1.728	0.857	0.664	0.668	1.715	0.103445	1.973	0.0617023	0.869	0.155387
A0A6P3D970	798	S	WD repeat-containing protein 75 OS=Bombus terrestris OX=30195 GN=LOC100649764 PE=4 SV=1	LOC100649764	1	2.82868e-29	162.91	3	DETMQNDEES(1)EES(1)EEELSRPENR	0.2363	10
A0A6P3D970	801	S	WD repeat-containing protein 75 OS=Bombus terrestris OX=30195 GN=LOC100649764 PE=4 SV=1	LOC100649764	0.999999	2.82868e-29	162.91	3	DETMQNDEES(1)EES(1)EEELSRPENR	-0.25242	13	1.01	0.987	0.971	1.052	1.016	1.354	1.025	0.894	0.918	1.153	0.215525	1.206	0.143902	0.956	0.341717
A0A6P3TZ12	1296	S	rho guanine nucleotide exchange factor 10-like protein isoform X2 OS=Bombus terrestris OX=30195 GN=LOC100650685 PE=4 SV=1	LOC100650685	0.901905	2.52672e-05	105.13	2	QQLAS(0.098)S(0.902)PVMLR	0.65834	2	0.978	0.852	0.912	1.429	0.988	0.991	1.33	1.045	0.801	1.243	0.189386	1.073	0.710255	1.158	0.448831
A0A6P3TZ12	1374	S	rho guanine nucleotide exchange factor 10-like protein isoform X2 OS=Bombus terrestris OX=30195 GN=LOC100650685 PE=4 SV=1	LOC100650685	1	4.56258e-12	147.72	3	S(1)DPELAAIPNK	1.2037	4	1.145	1.183	1.114	1.048	0.693	1.009	0.897	0.978	1.084	0.799	0.144826	0.929	0.576095	0.86	0.0552179
A0A6P3TZ12	1305	S	rho guanine nucleotide exchange factor 10-like protein isoform X2 OS=Bombus terrestris OX=30195 GN=LOC100650685 PE=4 SV=1	LOC100650685	0.99959	0.00840606	59.067	3	S(1)KEYEYR	-0.31859	1	1.437	1.155	1.463	0.716	0.613	1.226	0.692	0.92	0.598	0.63	0.0877342	1.156	0.662535	0.545	0.0138552
A0A6P3D986	92	S	protein HEXIM1 OS=Bombus terrestris OX=30195 GN=LOC100651323 PE=4 SV=1	LOC100651323	0.847847	0.00184904	80.174	4	HS(0.104)GKFES(0.848)GS(0.571)GS(0.502)GDQEGGQY(0.975)EDGIDIATK	0.31296	1
A0A6P3D989	285	S	tubulin beta-1 chain OS=Bombus terrestris OX=30195 GN=LOC100644287 PE=4 SV=1	LOC100644287	0.999999	4.84942e-23	158.17	3	ALS(1)VPELTQQMFDAK	-0.36277	8	0.969	0.93	0.911	1.199	1.057	0.92	1.212	0.975	1.269	1.13	0.211088	0.919	0.494129	1.23	0.0734438
A0A6P3D989	55	S	tubulin beta-1 chain OS=Bombus terrestris OX=30195 GN=LOC100644287 PE=4 SV=1	LOC100644287	1	6.66286e-10	130.2	3	INVYYNEAS(1)GGK	0.39561	2	0.642	0.671	0.723	1.502	1.476	1.209	1.182	1.055	1.089	2.056	0.000767005	1.259	0.0429047	1.634	0.000535159
A0A6P3U149	966	S	bromodomain adjacent to zinc finger domain protein 1A isoform X5 OS=Bombus terrestris OX=30195 GN=LOC100652277 PE=4 SV=1	LOC100652277	0.99915	0.000290306	83.905	3	HS(0.019)RPGT(0.981)PDS(0.999)EVGS(0.001)INTK	-0.24112	1
A0A6P3U149	756	S	bromodomain adjacent to zinc finger domain protein 1A isoform X5 OS=Bombus terrestris OX=30195 GN=LOC100652277 PE=4 SV=1	LOC100652277	1	0.0342608	41.502	3	NILKS(1)PR	0.53003	1	0.255	0.198	0.149	2.035	2.902	1.431	0.887	0.87	1.197	10.578	0.000798078	2.156	0.0321058	4.907	0.00100407
A0A6P3D997	973	S	myosin-VIIa isoform X2 OS=Bombus terrestris OX=30195 GN=LOC100650199 PE=4 SV=1	LOC100650199	1	2.153e-16	136.44	3	ADQQEIIS(1)PVQT(1)AS(1)EDEEDLSEFK	-0.17923	4
A0A6P3D997	979	S	myosin-VIIa isoform X2 OS=Bombus terrestris OX=30195 GN=LOC100650199 PE=4 SV=1	LOC100650199	0.999907	2.153e-16	136.44	3	ADQQEIIS(1)PVQT(1)AS(1)EDEEDLSEFK	-0.17923	4
A0A6P3D999	552	S	T-complex protein 1 subunit alpha OS=Bombus terrestris OX=30195 GN=LOC100646058 PE=4 SV=1	LOC100646058	1	0.000472754	83	2	EAMES(1)GELEE	-0.10072	1	1.037	1.27	0.959	0.865	0.866	0.947	1.122	1.139	1.155	0.82	0.096604	0.784	0.00142813	1.046	0.570184
A0A6P3D999	6	S	T-complex protein 1 subunit alpha OS=Bombus terrestris OX=30195 GN=LOC100646058 PE=4 SV=1	LOC100646058	0.813181	7.44664e-25	81.709	2	S(0.554)T(0.633)VAS(0.813)PLVVGGIR	1.4911	2
A0A6P3D9A5	323	S	ataxin-7-like protein 3 OS=Bombus terrestris OX=30195 GN=LOC100642246 PE=4 SV=1	LOC100642246	1	1.52628e-07	134.56	2	DRGS(1)PISQGD	1.5359	1	1.204	1.237	1.147	0.958	0.942	1.221	0.883	0.714	0.704	0.87	0.167007	1.356	0.0528436	0.641	0.00420713
A0A6P3D9A5	2	S	ataxin-7-like protein 3 OS=Bombus terrestris OX=30195 GN=LOC100642246 PE=4 SV=1	LOC100642246	1	0.0189884	42.209	2	MS(1)VT(1)EERIQELNRR	-3.2137	1
A0A6P3D9B9	1004	S	transcription initiation factor TFIID subunit 2 OS=Bombus terrestris OX=30195 GN=LOC100648200 PE=4 SV=1	LOC100648200	1	2.25551e-57	196.55	4	AGPPS(1)PEQDIKPNVSHIK	-0.30244	1	0.936	0.838	0.753	1.347	1.123	1.249	1.057	0.91	1.179	1.472	0.00913344	1.182	0.137273	1.245	0.0904322
A0A6P3D9C7	336	S	uncharacterized protein LOC100647061 OS=Bombus terrestris OX=30195 GN=LOC100647061 PE=4 SV=1	LOC100647061	0.913093	0.00421528	63.611	2	VT(0.087)S(0.913)IEVSEVPR	0.05001	1	0.77	0.675	0.675	1.462	1.174	0.998	1.304	1.248	1.339	1.714	0.0113247	0.934	0.515211	1.835	0.000230933
A0A6P3D9D0	249	S	LOW QUALITY PROTEIN: nuclear pore complex protein Nup153 OS=Bombus terrestris OX=30195 GN=LOC100644254 PE=4 SV=1	LOC100644254	0.99967	0.0010042	65.454	3	RPS(1)FNASIMTNTPDR	-3.8259	1	1.097	0.927	0.862	1.086	1.248	0.872	1.292	1.066	1.005	1.111	0.474924	0.953	0.703977	1.165	0.217595
A0A6P3D9D0	104	S	LOW QUALITY PROTEIN: nuclear pore complex protein Nup153 OS=Bombus terrestris OX=30195 GN=LOC100644254 PE=4 SV=1	LOC100644254	0.999921	0.0129195	45.992	3	S(1)T(1)INKAS(0.285)PS(0.715)K	1.1425	1
A0A6P3D9D3	786	S	LOW QUALITY PROTEIN: bromodomain-containing protein 7 OS=Bombus terrestris OX=30195 GN=LOC100649806 PE=4 SV=1	LOC100649806	0.999999	5.80166e-32	145.44	3	EFLESDPTLGHS(1)PLHDDK	0.30749	1
A0A6P3D9E5	49	S	protein tantalus OS=Bombus terrestris OX=30195 GN=LOC100651715 PE=4 SV=1	LOC100651715	0.965036	0.0199884	51.013	2	T(0.033)RS(0.965)EMEDNS(0.002)R	-0.71766	1	1.641	0.91	1.34	0.634	0.983	0.768	1.029	1.073	0.73	0.613	0.0903534	0.842	0.379663	0.728	0.225399
A0A6P3D9E8	172	S	Arf-GAP with Rho-GAP domain, ANK repeat and PH domain-containing protein 2(predicted) OS=Bombus terrestris OX=30195 GN=LOC100644485 PE=4 SV=1	LOC100644485	0.962801	3.06499e-06	123.28	2	LT(0.037)S(0.963)LNQDDLLR	0.85037	1	1.225	1.277	1.326	0.937	1.005	0.893	0.907	0.799	0.629	0.741	0.00187366	1.214	0.144226	0.61	0.0100052
A0A6P3D9F0	1942	S	dnaJ homolog subfamily C member 13 isoform X2 OS=Bombus terrestris OX=30195 GN=LOC100643888 PE=4 SV=1	LOC100643888	1	0.00216714	69.721	2	RNS(1)NAILK	-0.21684	3	0.83	0.526	0.671	1.558	1.174	1.336	1.005	1.086	1.313	2.007	0.0103457	1.195	0.193652	1.679	0.0263014
A0A6P3D9F5	94	S	prolyl endopeptidase isoform X1 OS=Bombus terrestris OX=30195 GN=LOC100643685 PE=4 SV=1	LOC100643685	0.934844	0.00837087	54.598	3	WLEDPDS(0.935)EKT(0.065)K	0.0069471	1
A0A6P3D9F9	30	S	mitochondrial import receptor subunit TOM22 homolog OS=Bombus terrestris OX=30195 GN=LOC100646379 PE=4 SV=1	LOC100646379	1	1.85262e-13	137.09	3	S(1)LLPDDEDDEEDESLAER	-0.54956	1	0.911	0.89	0.778	1.039	0.996	1.101	1.24	1.462	1.126	1.216	0.0260483	0.819	0.0757838	1.484	0.0124986
A0A6P3D9F9	43	S	mitochondrial import receptor subunit TOM22 homolog OS=Bombus terrestris OX=30195 GN=LOC100646379 PE=4 SV=1	LOC100646379	1	3.60341e-115	260.65	2	SLLPDDEDDEEDES(1)LAER	-0.099954	4	0.338	0.216	0.814	1.267	1.556	1.219	1.385	1.468	1.667	2.955	0.0359839	0.894	0.287284	3.304	0.0266464
A0A6P3D9F9	16	S	mitochondrial import receptor subunit TOM22 homolog OS=Bombus terrestris OX=30195 GN=LOC100646379 PE=4 SV=1	LOC100646379	0.994386	0.000178989	78.9	4	VEEVEEVEQLDS(0.994)GMGS(0.965)S(0.073)DAHS(0.969)PEVK	0.48196	2
A0A6P3D9F9	20	S	mitochondrial import receptor subunit TOM22 homolog OS=Bombus terrestris OX=30195 GN=LOC100646379 PE=4 SV=1	LOC100646379	0.974676	7.99962e-78	219.76	3	VEEVEEVEQLDS(0.015)GMGS(0.975)S(0.01)DAHS(1)PEVK	0.6156	6
A0A6P3D9F9	25	S	mitochondrial import receptor subunit TOM22 homolog OS=Bombus terrestris OX=30195 GN=LOC100646379 PE=4 SV=1	LOC100646379	0.999997	0	355.39	3	VEEVEEVEQLDSGMGSSDAHS(1)PEVK	0.14065	12	0.969	1.194	1.09	1.076	1.144	0.862	0.991	0.916	1.029	0.947	0.612937	1.05	0.669989	0.903	0.223232
A0A6P5I3V2	542	S	tight junction protein ZO-1 isoform X3 OS=Bombus terrestris OX=30195 GN=LOC100649923 PE=4 SV=1	LOC100649923	0.96652	2.38411e-11	125.02	3	LSYAS(0.005)S(0.028)PES(0.967)DLELSPAPALPGALGAPSR	0.13447	1	0.923	0.857	0.933	0.978	1.334	1.45	0.857	0.986	0.999	1.387	0.0629042	1.324	0.106332	1.048	0.467609
A0A6P3TLY6	222	S	sorting nexin-29 isoform X3 OS=Bombus terrestris OX=30195 GN=LOC100648360 PE=4 SV=1	LOC100648360	0.830043	2.98271e-10	126.26	3	IS(0.17)LS(0.83)EPIISSTIPGPTSK	2.1867	1	0.925	1.016	1.094	1.297	0.934	1.113	1.351	0.765	0.684	1.102	0.444208	1.194	0.404391	0.923	0.5946
A0A6P3TLY6	446	S	sorting nexin-29 isoform X3 OS=Bombus terrestris OX=30195 GN=LOC100648360 PE=4 SV=1	LOC100648360	0.932043	5.17601e-53	189.9	4	RDS(0.932)DS(0.017)T(0.04)T(0.011)VSEEDPSLDYHYEAQQYEEK	0.29765	1	0.887	0.685	0.863	1.009	1.39	1.039	1.264	1.322	1.146	1.412	0.0600472	0.921	0.456603	1.533	0.00941758
A0A6P5IBC8	657	S	Hermansky-Pudlak syndrome 4 protein (Fragment)(predicted) OS=Bombus terrestris OX=30195 GN=LOC100646462 PE=4 SV=1	LOC100646462	0.965933	2.97079e-13	130.37	4	ET(0.034)GS(0.966)DGEDELEEDWVTTSK	-0.5586	1	0.925	0.947	0.987	1.004	1.303	1.206	0.944	1.049	0.968	1.229	0.0654177	1.186	0.117833	1.036	0.405555
A0A6P5IBC8	564	S	Hermansky-Pudlak syndrome 4 protein (Fragment)(predicted) OS=Bombus terrestris OX=30195 GN=LOC100646462 PE=4 SV=1	LOC100646462	0.858323	8.16386e-06	102.21	3	S(0.142)MS(0.858)LPLKPLNITDNDDR	-0.25218	1	1.527	1.419	1.63	0.611	0.842	0.85	0.513	0.82	0.525	0.503	0.00383396	1.24	0.290857	0.406	0.00424388
A0A6P3D9H8	2688	S	mucin-3A OS=Bombus terrestris OX=30195 GN=LOC100642366 PE=4 SV=1	LOC100642366	0.966254	0.000268148	83.929	3	DEPS(0.031)S(0.966)QGES(0.002)DLIQR	-0.69242	2	0.805	0.77	0.922	1.276	1.355	1.314	1.022	0.951	0.936	1.58	0.00127108	1.356	0.000686295	1.165	0.0627173
A0A6P3D9H8	499	S	mucin-3A OS=Bombus terrestris OX=30195 GN=LOC100642366 PE=4 SV=1	LOC100642366	0.967324	2.14532e-26	162.47	3	EIEHNKPEDEDNT(0.029)S(0.967)S(0.004)NECER	0.15751	6	1.286	0.926	1.313	0.93	0.809	0.917	0.724	1.116	1.106	0.753	0.0881065	0.902	0.594904	0.836	0.363774
A0A6P3D9H8	500	S	mucin-3A OS=Bombus terrestris OX=30195 GN=LOC100642366 PE=4 SV=1	LOC100642366	0.976992	8.55249e-07	103.29	3	EIEHNKPEDEDNT(0.486)S(0.537)S(0.977)NECER	-0.5531	4
A0A6P3D9H8	155	S	mucin-3A OS=Bombus terrestris OX=30195 GN=LOC100642366 PE=4 SV=1	LOC100642366	0.793042	0.016523	48.568	2	KS(0.793)DS(0.083)S(0.124)EVVR	4.382	1
A0A6P3D9H8	2658	S	mucin-3A OS=Bombus terrestris OX=30195 GN=LOC100642366 PE=4 SV=1	LOC100642366	1	9.82256e-12	133.52	3	LDEHS(1)MDIDEVIESK	0.16676	1	1.124	1.15	1.081	1.027	0.98	1.109	0.833	0.95	0.88	0.929	0.136836	1.17	0.0400346	0.794	0.00531439
A0A6P3D9H8	1292	S	mucin-3A OS=Bombus terrestris OX=30195 GN=LOC100642366 PE=4 SV=1	LOC100642366	0.912127	8.38377e-14	146.77	2	SLIQS(0.912)PT(0.088)EDSTK	-2.8251	1	0.899	0.852	0.929	1.51	0.932	1.395	0.857	0.878	0.906	1.432	0.0893416	1.453	0.0788309	0.985	0.657934
A0A6P3D9H8	324	S	mucin-3A OS=Bombus terrestris OX=30195 GN=LOC100642366 PE=4 SV=1	LOC100642366	0.779089	1.14826e-05	106.36	2	SNPTDIAS(0.005)MNDS(0.779)S(0.215)PK	1.2391	4	1.178	0.925	0.998	1.172	0.843	1.336	0.94	0.854	0.871	1.081	0.697342	1.257	0.205042	0.859	0.128994
A0A6P3D9H8	325	S	mucin-3A OS=Bombus terrestris OX=30195 GN=LOC100642366 PE=4 SV=1	LOC100642366	0.943384	8.48981e-39	181.51	3	SNPTDIASMNDS(0.056)S(0.943)PK	0.98775	6	1.025	1.023	0.97	1.172	0.941	1.265	1.048	0.871	0.884	1.119	0.309185	1.205	0.162401	0.929	0.281476
A0A6P3D9H8	2623	S	mucin-3A OS=Bombus terrestris OX=30195 GN=LOC100642366 PE=4 SV=1	LOC100642366	1	0.00197438	97.456	3	VHS(1)PICEK	0.38777	2	0.746	0.624	0.823	1.449	1.134	1.49	0.665	1.186	1.251	1.857	0.00647498	1.313	0.240789	1.415	0.221498
A0A6P3D9H8	3134	S	mucin-3A OS=Bombus terrestris OX=30195 GN=LOC100642366 PE=4 SV=1	LOC100642366	0.930985	0.00437942	54.974	3	YPVDY(0.006)T(0.063)LENS(0.931)PIDR	-1.2267	1
A0A6P3D9I1	434	S	26S protease regulatory subunit 4 OS=Bombus terrestris OX=30195 GN=LOC100651918 PE=4 SV=1	LOC100651918	0.999988	3.09292e-05	125.16	2	EGS(1)PEGLYL	-1.1682	5	1.096	0.999	1.025	0.773	1.015	0.849	1.202	1.239	1.277	0.845	0.108805	0.709	0.0128846	1.192	0.00577148
A0A6P3D9I1	366	S	26S protease regulatory subunit 4 OS=Bombus terrestris OX=30195 GN=LOC100651918 PE=4 SV=1	LOC100651918	0.99027	0.00215516	69.979	3	IFS(0.99)IHT(0.008)S(0.002)R	-0.18076	1	1.034	0.757	0.785	1.193	1.489	0.915	1.135	1.021	1.208	1.396	0.13209	1.069	0.755162	1.306	0.0671254
A0A6P3D9I4	319	S	protein Jumonji OS=Bombus terrestris OX=30195 GN=LOC100643807 PE=4 SV=1	LOC100643807	0.982347	0.0150031	45.879	3	S(0.006)HS(0.005)GT(0.007)IS(0.982)PK	1.2472	1	0.798	0.641	0.662	1.094	1.276	1.274	1.554	1.669	0.675	1.734	0.00291514	0.935	0.986682	1.855	0.140482
A0A6P3D9K2	579	S	LOW QUALITY PROTEIN: translation elongation factor 2 OS=Bombus terrestris OX=30195 GN=LOC100647296 PE=4 SV=1	LOC100647296	0.996981	0.0150431	42.338	3	ET(0.002)IS(0.002)EQS(0.002)NQMCLS(0.997)KS(0.997)PNK	-3.7202	1
A0A6P3D9K2	581	S	LOW QUALITY PROTEIN: translation elongation factor 2 OS=Bombus terrestris OX=30195 GN=LOC100647296 PE=4 SV=1	LOC100647296	0.996981	0.0150431	42.338	3	ET(0.002)IS(0.002)EQS(0.002)NQMCLS(0.997)KS(0.997)PNK	-3.7202	1
A0A6P3D9K2	488	S	LOW QUALITY PROTEIN: translation elongation factor 2 OS=Bombus terrestris OX=30195 GN=LOC100647296 PE=4 SV=1	LOC100647296	0.993714	0.00171136	89.886	2	FS(0.006)VS(0.994)PVVR	-0.090847	1	1.868	1.573	1.61	0.433	0.687	0.49	0.678	0.734	0.694	0.319	0.00143443	0.764	0.109109	0.417	0.000119871
A0A6P3D9K2	564	S	LOW QUALITY PROTEIN: translation elongation factor 2 OS=Bombus terrestris OX=30195 GN=LOC100647296 PE=4 SV=1	LOC100647296	0.999998	0.00165946	88.392	2	SDPVVS(1)YR	0.094424	1	0.875	0.669	0.651	1.095	1.48	0.953	1.271	1.367	1.401	1.607	0.0438924	0.873	0.318367	1.84	0.0033267
A0A6P3D9K2	38	S	LOW QUALITY PROTEIN: translation elongation factor 2 OS=Bombus terrestris OX=30195 GN=LOC100647296 PE=4 SV=1	LOC100647296	0.995454	0.000611678	86.911	2	STLT(0.004)DS(0.995)LVSK	-2.1236	1	1.259	1.368	1.146	0.926	0.906	0.865	0.947	0.846	0.826	0.715	0.00372258	1.03	0.546244	0.694	0.0053423
A0A6P3D9K3	183	S	eukaryotic translation initiation factor 4B OS=Bombus terrestris OX=30195 GN=LOC100651635 PE=4 SV=1	LOC100651635	0.756016	8.47478e-05	98.421	2	DNDYDPERT(0.244)S(0.756)GDWR	-0.21672	2	0.95	0.949	0.916	1.211	1.141	1.145	1.017	1.003	0.987	1.242	0.000673056	1.163	0.0020498	1.068	0.0110716
A0A6P3D9K3	218	S	eukaryotic translation initiation factor 4B OS=Bombus terrestris OX=30195 GN=LOC100651635 PE=4 SV=1	LOC100651635	0.995363	1.11015e-27	179.83	2	ES(0.005)S(0.995)DYDNKPGAWR	0.44581	2	1.548	1.515	1.437	0.739	0.561	1.012	0.587	0.69	0.636	0.514	0.0155894	1.209	0.409562	0.425	7.7184e-05
A0A6P3D9K3	230	S	eukaryotic translation initiation factor 4B OS=Bombus terrestris OX=30195 GN=LOC100651635 PE=4 SV=1	LOC100651635	0.825069	4.72413e-05	85.573	3	ESSDYDNKPGAWRES(0.825)S(0.175)DR	-1.2097	1	1.775	1.484	1.683	0.659	0.46	0.762	0.485	0.685	0.612	0.381	0.00346467	1.056	0.825959	0.361	0.000858999
A0A6P3D9K3	157	S	eukaryotic translation initiation factor 4B OS=Bombus terrestris OX=30195 GN=LOC100651635 PE=4 SV=1	LOC100651635	0.967821	0.00153887	63.681	3	IDVS(0.032)NS(0.968)VNDDRR	-0.57948	2	0.932	0.997	1.09	1.116	1.205	1.035	1.067	1.089	0.731	1.112	0.16851	1.162	0.295285	0.956	0.691208
A0A6P3D9K3	54	S	eukaryotic translation initiation factor 4B OS=Bombus terrestris OX=30195 GN=LOC100651635 PE=4 SV=1	LOC100651635	0.841565	3.78193e-11	138.28	3	S(0.158)S(0.842)KEPVILPTAPR	-0.024346	2	1.012	0.983	0.986	1.006	1.017	1.056	1.169	1.02	1.119	1.033	0.136938	0.931	0.175549	1.11	0.0676968
A0A6P3D9K7	851	S	LOW QUALITY PROTEIN: cold shock domain-containing protein E1 OS=Bombus terrestris OX=30195 GN=LOC100647098 PE=4 SV=1	LOC100647098	0.957486	9.10933e-05	108.7	2	T(0.005)T(0.037)S(0.957)LEDTGPK	0.59399	3	1.643	1.074	1.311	0.592	0.859	0.764	0.975	1.024	0.849	0.55	0.0225806	0.778	0.102781	0.707	0.0683056
A0A6P3D9K9	457	S	RNA polymerase II elongation factor Ell OS=Bombus terrestris OX=30195 GN=LOC100650279 PE=4 SV=1	LOC100650279	0.945443	7.15733e-08	111.82	3	ACLT(0.001)PT(0.053)S(0.945)DS(0.001)EETNQHGHR	0.78947	2	0.992	1.019	1.024	0.974	1.469	0.917	0.995	0.97	1.014	1.107	0.622522	1.128	0.546737	0.982	0.312938
A0A6P3TTL4	748	S	circadian locomoter output cycles protein kaput isoform X4 OS=Bombus terrestris OX=30195 GN=LOC100647695 PE=4 SV=1	LOC100647695	0.99994	3.66667e-08	125.53	2	IYS(1)DEDTNTSCSK	-0.59126	3	1.616	1.472	1.564	0.68	0.64	0.695	0.696	0.794	0.617	0.433	2.22335e-05	0.956	0.630864	0.453	0.00051273
A0A6P5I1B2	151	S	caspase-3 isoform X2 OS=Bombus terrestris OX=30195 GN=LOC100652115 PE=4 SV=1	LOC100652115	0.999984	5.7263e-31	179.79	2	EEESVLS(1)DVEGEDIR	0.72388	3	0.811	0.846	0.76	1.37	1.297	1.091	1.198	1.043	1.068	1.555	0.00437512	1.136	0.198599	1.369	0.00408624
A0A6P3D9L7	176	S	hydroxyacid oxidase 1 OS=Bombus terrestris OX=30195 GN=LOC100646060 PE=4 SV=1	LOC100646060	0.997143	0.00528101	59.607	3	NKFS(0.997)LPT(0.003)HLR	0.30098	1	1.232	1.151	1	1.085	1.297	1.004	0.923	0.74	0.712	1.001	0.990664	1.426	0.032666	0.702	0.0246083
A0A6P3D9L7	22	S	hydroxyacid oxidase 1 OS=Bombus terrestris OX=30195 GN=LOC100646060 PE=4 SV=1	LOC100646060	0.991176	4.81391e-05	97.69	3	YASTHLT(0.009)PS(0.991)VR	-0.26238	2	1.236	1.28	1.482	0.831	0.777	0.79	0.881	1.033	0.664	0.6	0.001007	0.93	0.688108	0.645	0.0325109
A0A6P3D9M4	880	S	ubiquitin carboxyl-terminal hydrolase 31 OS=Bombus terrestris OX=30195 GN=LOC100651203 PE=4 SV=1	LOC100651203	1	2.32082e-157	277.43	3	NVATETDIGQIDHYS(1)DDEAPCR	0.072261	1	0.913	0.912	0.895	1.144	1.26	0.994	1.017	1.174	1.139	1.249	0.0344742	1.02	0.841453	1.224	0.0105007
A0A6P3D9M8	278	S	probable serine/threonine-protein kinase roco9 isoform X2 OS=Bombus terrestris OX=30195 GN=LOC100643044 PE=4 SV=1	LOC100643044	1	0.0016854	78.903	2	DNS(1)GGNNFR	-1.751	1	1.727	1.84	1.667	0.517	0.452	0.516	0.728	0.62	0.594	0.284	1.85477e-05	0.765	0.0250281	0.371	0.000129532
A0A6P3D9M8	287	S	probable serine/threonine-protein kinase roco9 isoform X2 OS=Bombus terrestris OX=30195 GN=LOC100643044 PE=4 SV=1	LOC100643044	1	0.0204857	47.187	3	DRS(1)PINR	-0.042052	1	1.037	1.374	0.951	0.844	0.547	1.371	0.418			0.822	0.42762	2.203		0.373
A0A6P3UKT9	229	S	uncharacterized protein LOC100647806 isoform X4 OS=Bombus terrestris OX=30195 GN=LOC100647806 PE=4 SV=1	LOC100647806	0.797394	0.0128014	50.226	3	LY(0.055)T(0.139)GRDS(0.797)PVDLIS(0.009)MK	-1.2217	1	1.077	0.95	0.878	1.209	1.005	1.381	1.017	0.785	0.897	1.238	0.130412	1.332	0.0750084	0.929	0.473228
A0A6P3TYI4	290	S	calcium-dependent protein kinase 11 isoform X3 OS=Bombus terrestris OX=30195 GN=LOC100649174 PE=4 SV=1	LOC100649174	0.995006	6.56242e-08	111.97	3	EHPDS(0.995)PY(0.005)IIDIPQCVLTQQNSTR	-1.308	1	1.281	1.393	1.217	0.959	0.736	1.033	0.793	0.819	0.712	0.701	0.0298524	1.174	0.244135	0.597	0.000873546
A0A6P3TYI4	502	S	calcium-dependent protein kinase 11 isoform X3 OS=Bombus terrestris OX=30195 GN=LOC100649174 PE=4 SV=1	LOC100649174	0.904288	0.000260612	82.007	3	GS(0.002)IES(0.094)VRS(0.904)ES(1)FEK	1.2187	1
A0A6P3TYI4	504	S	calcium-dependent protein kinase 11 isoform X3 OS=Bombus terrestris OX=30195 GN=LOC100649174 PE=4 SV=1	LOC100649174	0.999899	0.000260612	82.007	3	GS(0.002)IES(0.094)VRS(0.904)ES(1)FEK	1.2187	1
A0A6P3TYI4	359	S	calcium-dependent protein kinase 11 isoform X3 OS=Bombus terrestris OX=30195 GN=LOC100649174 PE=4 SV=1	LOC100649174	0.999995	0.00015047	96.591	3	RAS(1)EGVTAEK	1.17	4	1.525	0.772	0.885	0.783	0.964	0.786	1.208	1.282	1.269	0.796	0.439648	0.674	0.00494409	1.181	0.368214
A0A6P3TYI4	406	S	calcium-dependent protein kinase 11 isoform X3 OS=Bombus terrestris OX=30195 GN=LOC100649174 PE=4 SV=1	LOC100649174	0.766847	2.36066e-64	206.48	3	SIATGASGYSNEEES(0.041)S(0.178)S(0.767)ET(0.014)GEQSK	-0.2236	1	1.092	0.942	1.182	1.116	0.871	1.1	0.99	0.816	1.056	0.96	0.702266	1.079	0.536879	0.89	0.311657
A0A6P3TYI4	561	S	calcium-dependent protein kinase 11 isoform X3 OS=Bombus terrestris OX=30195 GN=LOC100649174 PE=4 SV=1	LOC100649174	0.999999	2.82071e-06	119.17	3	S(1)LNLDEPTNTK	-0.049733	1	1.268	1.072	1.048	1.098	1.255	0.67	0.93	0.819	1.116	0.892	0.510001	1.055	0.902403	0.846	0.186409
A0A6P3TYI4	266	S	calcium-dependent protein kinase 11 isoform X3 OS=Bombus terrestris OX=30195 GN=LOC100649174 PE=4 SV=1	LOC100649174	0.991606	1.82382e-18	157.35	3	VET(0.812)S(0.196)S(0.992)IDELDVTK	-0.045123	3	0.949	0.823	0.925	1.141	1.097	0.998	1.188	1.026	1.328	1.2	0.0367614	0.914	0.365086	1.313	0.0360719
A0A6P3D9N2	358	S	presenilin-1 isoform X2 OS=Bombus terrestris OX=30195 GN=LOC100648974 PE=4 SV=1	LOC100648974	0.999642	8.76943e-06	99.569	2	DQADNQNNPASGDAEES(1)DR	-0.11731	3	1.257	1.66	1.609	0.851	0.28	0.998	0.406	0.868	0.734	0.47	0.0973229	1.06	0.954471	0.444	0.0257302
A0A6P3D9N2	374	S	presenilin-1 isoform X2 OS=Bombus terrestris OX=30195 GN=LOC100648974 PE=4 SV=1	LOC100648974	0.950406	0.0114235	57.583	2	ENT(0.029)LS(0.95)LT(0.02)ER	3.0996	1	0.909	1.027	0.9	1.147	1.109	0.998	1.049	1.186	1.073	1.147	0.0823458	0.984	0.781094	1.166	0.0530795
A0A6P3D9N2	390	S	presenilin-1 isoform X2 OS=Bombus terrestris OX=30195 GN=LOC100648974 PE=4 SV=1	LOC100648974	1	4.32781e-18	152.41	3	VARES(1)QGQQIAITEEER	-0.78685	2	0.762	0.698	0.653	1.148	1.374	1.201	1.364	1.353	1.124	1.762	0.0012815	0.969	0.734347	1.818	0.00153413
A0A6P3D9N6	362	S	innexin shaking-B isoform X4 OS=Bombus terrestris OX=30195 GN=LOC100648671 PE=4 SV=1	LOC100648671	1	0.000988402	74.162	3	HHHS(1)VPGIK	0.22588	3	0.837	0.986	0.91	0.708	1.236	0.531	1.181	2.022	1.383	0.906	0.560609	0.54	0.0909438	1.678	0.0413001
A0A6P3D9P0	263	S	Ras association domain-containing protein 2 (Fragment)(predicted) OS=Bombus terrestris OX=30195 GN=LOC100650678 PE=4 SV=1	LOC100650678	0.821657	1.53487e-05	91.583	3	S(0.029)DS(0.822)RENS(0.149)EADSPNHQSNR	0.71557	1	1.431	1.32	1.362	0.413		0.388		0.46		0.292	6.59458e-05	0.871		0.336
A0A6P3D9P0	348	S	Ras association domain-containing protein 2 (Fragment)(predicted) OS=Bombus terrestris OX=30195 GN=LOC100650678 PE=4 SV=1	LOC100650678	0.968144	3.15374e-06	126.71	2	S(0.032)MS(0.968)GPDCLQR	-0.7459	2	1.193	1.319	1.042	1.234	0.718	1.116	0.751	0.803	0.814	0.863	0.401498	1.296	0.237433	0.666	0.00522401
A0A6P3D9P0	187	S	Ras association domain-containing protein 2 (Fragment)(predicted) OS=Bombus terrestris OX=30195 GN=LOC100650678 PE=4 SV=1	LOC100650678	0.983755	0.0192377	57.164	2	S(0.984)VPT(0.246)S(0.77)PDHLK	-0.14043	1
A0A6P3D9P0	191	S	Ras association domain-containing protein 2 (Fragment)(predicted) OS=Bombus terrestris OX=30195 GN=LOC100650678 PE=4 SV=1	LOC100650678	0.994828	9.14069e-08	135.8	3	SVPT(0.005)S(0.995)PDHLK	-0.23516	3	0.725	0.82	0.781	1.611	1.151	1.708	0.75	0.765	0.862	1.922	0.00750839	1.881	0.00900297	1.022	0.727522
A0A6P3D9P0	158	S	Ras association domain-containing protein 2 (Fragment)(predicted) OS=Bombus terrestris OX=30195 GN=LOC100650678 PE=4 SV=1	LOC100650678	0.970303	2.43244e-05	93.572	3	S(0.97)VS(0.03)DSIEDEEKEEDCVK	1.028	1	1.132	1.274	1.13	1.175	0.908	1.093	0.633	0.745	0.915	0.898	0.266282	1.385	0.0651697	0.648	0.0176294
A0A6P3D9P0	360	S	Ras association domain-containing protein 2 (Fragment)(predicted) OS=Bombus terrestris OX=30195 GN=LOC100650678 PE=4 SV=1	LOC100650678	0.994975	8.188e-30	174.62	2	T(0.002)DS(0.995)DT(0.002)DSVNSLQFR	-1.5518	2	0.993	0.986	1.002	1.218	1.026	1.284	0.846	0.949	0.863	1.183	0.0730592	1.327	0.021532	0.892	0.0315981
A0A6P3D9P0	77	S	Ras association domain-containing protein 2 (Fragment)(predicted) OS=Bombus terrestris OX=30195 GN=LOC100650678 PE=4 SV=1	LOC100650678	0.871144	0.00534822	57.836	3	VES(0.002)HT(0.127)S(0.871)FGK	0.17883	1	1.269	1.191	1.262	0.738	0.881	0.818	1.055	1.158	0.796	0.655	0.00152299	0.81	0.179596	0.808	0.121381
A0A6P3D9P1	430	S	LOW QUALITY PROTEIN: ankyrin repeat and zinc finger domain-containing protein 1 OS=Bombus terrestris OX=30195 GN=LOC100651247 PE=4 SV=1	LOC100651247	1	0.00102558	89.9	3	NKIPAQAS(1)PER	0.15965	3	1.101	1.106	1.07	0.979	1.134	1.068	0.91	0.908	0.933	0.971	0.51356	1.156	0.0300682	0.839	0.000206623
A0A6P3D9P1	450	S	LOW QUALITY PROTEIN: ankyrin repeat and zinc finger domain-containing protein 1 OS=Bombus terrestris OX=30195 GN=LOC100651247 PE=4 SV=1	LOC100651247	1	7.961e-05	92.633	4	KS(1)PCRPLPDIIAR	0.044494	2	1.239	1.284	1.27	0.902	0.865	0.794	0.813	0.903	1.028	0.675	0.000539193	0.933	0.443946	0.723	0.008777
A0A6P3D9P3	544	S	T-complex protein 1 subunit gamma OS=Bombus terrestris OX=30195 GN=LOC100652074 PE=4 SV=1	LOC100652074	0.99972	6.64323e-06	95.344	4	KSDNEPGQPAQVS(1)EES(1)MKD	0.68611	2	1.083	1.215	1.126	0.965	1.123	0.938	0.971	0.89	0.884	0.884	0.126743	1.102	0.208316	0.802	0.00820894
A0A6P3D9P3	547	S	T-complex protein 1 subunit gamma OS=Bombus terrestris OX=30195 GN=LOC100652074 PE=4 SV=1	LOC100652074	0.999867	1.85505e-09	118.52	4	KSDNEPGQPAQVS(1)EES(1)MKD	0.68611	4	0.699	0.787	0.755	1.181	1.459	1.191	1.149	1.155	1.218	1.71	0.00233194	1.088	0.328553	1.572	0.000327494
A0A6P3TQ47	309	S	transmembrane protein 245 isoform X2 OS=Bombus terrestris OX=30195 GN=LOC100651834 PE=4 SV=1	LOC100651834	0.995577	0.00118337	62.002	4	KFS(0.996)NKS(0.419)MS(0.582)LDAT(0.003)NK	-0.10624	1
A0A6P3TQ47	314	S	transmembrane protein 245 isoform X2 OS=Bombus terrestris OX=30195 GN=LOC100651834 PE=4 SV=1	LOC100651834	0.990746	0.000489567	88.596	2	S(0.009)MS(0.991)LDATNK	-0.4485	5	1.35	1.256	1.266	0.834	0.816	0.873	0.95	0.898	0.811	0.652	0.000145495	0.949	0.370643	0.687	0.00186227
A0A6P3TQ47	328	S	transmembrane protein 245 isoform X2 OS=Bombus terrestris OX=30195 GN=LOC100651834 PE=4 SV=1	LOC100651834	0.986269	0.00274233	64.224	3	LQS(0.986)PS(0.014)IPLR	-0.64849	1	1.16	1.172	1.012	1.071	0.762	1.124	0.723	1.186	0.922	0.884	0.361057	1.045	0.805226	0.847	0.287099
A0A6P3TQ47	349	S	transmembrane protein 245 isoform X2 OS=Bombus terrestris OX=30195 GN=LOC100651834 PE=4 SV=1	LOC100651834	0.998492	0.0167271	47.201	3	MS(0.998)IDIES(0.001)DKVDTDK	1.099	1	1.033	1.098	0.948	0.915	1.078	1.028	1.143	0.989	1.15	0.981	0.777553	0.92	0.29799	1.066	0.386492
A0A6P3TQ47	846	S	transmembrane protein 245 isoform X2 OS=Bombus terrestris OX=30195 GN=LOC100651834 PE=4 SV=1	LOC100651834	0.936819	8.79704e-34	170.16	3	YLHS(0.937)PS(0.063)EEVIPAYAQIK	-0.74436	2	1.398	1.624	1.491	0.778	0.931	0.675	0.709	0.594	0.625	0.528	0.00327735	1.237	0.125634	0.427	0.000236781
A0A6P3D9Q5	373	S	vacuolar protein sorting-associated protein 26B-like OS=Bombus terrestris OX=30195 GN=LOC100642403 PE=4 SV=1	LOC100642403	1	0.000470451	72.585	3	EEGDGEGAKEVNS(1)ES(1)N	-1.7662	1
A0A6P3D9Q5	375	S	vacuolar protein sorting-associated protein 26B-like OS=Bombus terrestris OX=30195 GN=LOC100642403 PE=4 SV=1	LOC100642403	1	0.000470451	72.585	3	EEGDGEGAKEVNS(1)ES(1)N	-1.7662	1
A0A6P3TY43	137	S	neurogenic protein mastermind isoform X10 OS=Bombus terrestris OX=30195 GN=LOC100648747 PE=4 SV=1	LOC100648747	0.906056	0.00116166	70.98	2	SDLLNAS(0.005)S(0.089)S(0.906)PK	0.42586	2	0.733	0.713	0.707	1.425	1.317	1.271	1.138	1.058	1.156	1.864	6.25136e-05	1.197	0.0144467	1.557	0.000113835
A0A6P3TZ25	206	S	clathrin light chain isoform X2 OS=Bombus terrestris OX=30195 GN=LOC100650809 PE=4 SV=1	LOC100650809	1	0.00061229	104.79	2	QTPPAPVS(1)L	0.17166	1	0.999	0.944	0.919	1.503	1.455	0.824	1.068	0.974	0.587	1.321	0.28262	1.439	0.251963	0.919	0.567666
A0A6P3D9S3	342	S	dnaJ protein homolog 1 OS=Bombus terrestris OX=30195 GN=LOC100645002 PE=4 SV=1	LOC100645002	0.999992	4.48197e-11	152.85	2	FPDTLTQS(1)AR	1.188	4	0.819	0.987	0.865	1.019	1.277	0.978	1.284	1.154	1.164	1.226	0.115872	0.909	0.321853	1.349	0.00986403
A0A6P3D9S3	16	S	dnaJ protein homolog 1 OS=Bombus terrestris OX=30195 GN=LOC100645002 PE=4 SV=1	LOC100645002	1	0.00037679	100.93	3	IAS(1)DDEIKK	0.40423	1	0.724	0.722	0.691	1.345	1.578	1.328	0.985	1.029	1.116	1.989	0.000284975	1.358	0.0101942	1.465	0.000654469
A0A6P3D9S3	155	S	dnaJ protein homolog 1 OS=Bombus terrestris OX=30195 GN=LOC100645002 PE=4 SV=1	LOC100645002	0.999973	7.9913e-56	220.46	2	SHS(1)FNFVGSNSGR	3.5217	36	0.941	1.156	0.928	0.962	0.998	0.846	1.165	1.164	1.317	0.928	0.451273	0.77	0.0153926	1.205	0.0812644
A0A6P3D9S6	275	S	Hsc70-interacting protein(predicted) OS=Bombus terrestris OX=30195 GN=LOC100650201 PE=4 SV=1	LOC100650201	0.833105	0.000707285	71.085	3	AYEDNT(0.008)RT(0.063)S(0.833)QT(0.096)DHPR	-0.16228	2	0.762	0.954	0.815	1.273	1.101	1.152	1.138	1.05	1.215	1.393	0.0134839	1.036	0.587613	1.345	0.0192787
A0A6P3D9S6	83	S	Hsc70-interacting protein(predicted) OS=Bombus terrestris OX=30195 GN=LOC100650201 PE=4 SV=1	LOC100650201	0.998101	1.07614e-219	302.79	4	EPEPEPKPEPES(0.002)EES(0.998)DIDLDMSGVIEPDEDTPQK	0.36039	2	0.333	0.843	0.783	0.891	1.068	0.471	2.011	1.747	2.056	1.24	0.573468	0.418	0.0216578	2.968	0.018309
A0A6P3D9S8	78	S	ras-related protein Rab-1A OS=Bombus terrestris OX=30195 GN=LOC100645673 PE=4 SV=1	LOC100645673	0.850041	0.00173777	104.48	2	TIT(0.075)S(0.85)S(0.075)YYR	0.87063	1	0.97	0.98	0.958	1.13	1.241	1.039	1.013	1.005	1.005	1.173	0.038844	1.128	0.0835424	1.04	0.00537815
A0A6P3D9S8	184	S	ras-related protein Rab-1A OS=Bombus terrestris OX=30195 GN=LOC100645673 PE=4 SV=1	LOC100645673	0.999228	5.15443e-49	199.37	3	VGPPSS(0.001)GNS(0.999)DPANK	0.17696	5	0.844	0.823	0.886	0.99	1.08	0.957	1.184	1.504	1.346	1.186	0.0156881	0.75	0.0219536	1.58	0.00332734
A0A6P3D9T0	1399	S	LOW QUALITY PROTEIN: DNA-directed RNA polymerase I subunit RPA1 OS=Bombus terrestris OX=30195 GN=LOC100642568 PE=4 SV=1	LOC100642568	1	1.86767e-16	134.78	3	HANLGEMHES(1)S(1)DEEAAAEDADATLLR	1.2477	2
A0A6P3D9T0	1400	S	LOW QUALITY PROTEIN: DNA-directed RNA polymerase I subunit RPA1 OS=Bombus terrestris OX=30195 GN=LOC100642568 PE=4 SV=1	LOC100642568	1	1.86767e-16	134.78	3	HANLGEMHES(1)S(1)DEEAAAEDADATLLR	1.2477	2
A0A6P5I0W3	669	S	trithorax group protein osa isoform X4 OS=Bombus terrestris OX=30195 GN=LOC100645080 PE=4 SV=1	LOC100645080	0.868777	0.00360452	53.214	3	RFS(0.869)DVET(0.111)NS(0.02)EAS(0.001)PYQCGPLPAQR	-0.85402	1	0.915	0.906	1.021	1.013	0.968	1.007	1.306	1.046	1.274	1.051	0.277021	0.824	0.0578153	1.276	0.0397861
A0A6P3TRB1	477	S	puromycin-sensitive aminopeptidase isoform X2 OS=Bombus terrestris OX=30195 GN=LOC100651719 PE=4 SV=1	LOC100651719	0.987454	0.002934	73.499	2	ILS(0.013)LS(0.987)QER	-0.86963	1	1.037	0.923	0.876	0.855	0.993	0.928	1.478	1.259	1.219	0.979	0.769102	0.702	0.00872624	1.395	0.0129489
A0A6P3D9U5	166	S	cytochrome b-c1 complex subunit Rieske, mitochondrial isoform X2 OS=Bombus terrestris OX=30195 GN=LOC100644605 PE=4 SV=1	LOC100644605	0.999997	0.000228121	74.074	3	EAQVDVAS(1)LRDPEVDTDR	1.9077	1	0.94	0.906	0.846	1.089	1.09	1.082	1.353	0.994	1.183	1.211	0.00339199	0.924	0.468874	1.311	0.0490142
A0A6P3D9U6	103	S	LOW QUALITY PROTEIN: serine/threonine-protein phosphatase 2A 56 kDa regulatory subunit epsilon isoform OS=Bombus terrestris OX=30195 GN=LOC100651075 PE=4 SV=1	LOC100651075	0.989875	1.88357e-14	148.85	2	DVT(0.01)PS(0.99)EQEELFIR	0.71742	1	1.049	0.992	1.024	0.916	1.209	1.049	1.08	0.998	1.029	1.036	0.742453	1.022	0.861987	1.014	0.659797
A0A6P3D9U6	86	S	LOW QUALITY PROTEIN: serine/threonine-protein phosphatase 2A 56 kDa regulatory subunit epsilon isoform OS=Bombus terrestris OX=30195 GN=LOC100651075 PE=4 SV=1	LOC100651075	1	3.20246e-108	252.83	3	NS(1)QDVELQQLPQLK	0.45121	6	0.889	0.893	0.884	0.742	0.998	0.76	1.462	1.679	1.449	0.938	0.482339	0.545	0.00445378	1.722	0.000346791
A0A6P3D9V3	261	S	trifunctional enzyme subunit beta, mitochondrial OS=Bombus terrestris OX=30195 GN=LOC100651074 PE=4 SV=1	LOC100651074	1	0.00147273	80.69	2	VPNVS(1)EVINK	1.1778	1
A0A6P3D9V4	160	S	cyclin-dependent kinase 7 OS=Bombus terrestris OX=30195 GN=LOC100647145 PE=4 SV=1	LOC100647145	1	0.00451505	73.208	2	FFGS(1)PNR	4.0858	1	0.716	0.795	0.846	1.004	1.41	0.818	1.361	1.418	1.387	1.371	0.153013	0.776	0.154246	1.768	0.000336343
A0A6P5HMW4	742	S	MTSS1-like protein isoform X3 OS=Bombus terrestris OX=30195 GN=LOC100644258 PE=4 SV=1	LOC100644258	1	6.52882e-08	134.88	4	KHS(1)IEQQISK	-0.69059	2	1.009	1.077	1.144	1.048	1.193	1.256	0.739	0.77	0.871	1.083	0.296579	1.469	0.0062513	0.737	0.00747058
A0A6P3D9W0	177	S	survival motor neuron protein 1 OS=Bombus terrestris OX=30195 GN=LOC100648277 PE=4 SV=1	LOC100648277	1	5.89354e-68	229.48	3	MDCDS(1)EEANAYK	1.0353	6	1.283	1.667	1.277	1.023	0.738	1.122	0.493	0.626	0.487	0.682	0.0650784	1.795	0.0188603	0.38	0.00129578
A0A6P3D9X1	126	S	MADF domain-containing protein(predicted) OS=Bombus terrestris OX=30195 GN=LOC100645556 PE=4 SV=1	LOC100645556	1	0.00110269	73.499	3	DEHS(1)PPPIK	-0.029467	1	1.709	1.272	1.566	0.733	0.847	0.568	0.727	0.691	0.723	0.472	0.00662193	1.003	0.937527	0.471	0.00111105
A0A6P3D9X4	41	S	esterase FE4 OS=Bombus terrestris OX=30195 GN=LOC100647100 PE=4 SV=1	LOC100647100	1	0.00271954	64.224	2	GIPFAAPPIGS(1)LR	1.5582	1	0.598	0.681	0.569	1.94	1.153	2.116	0.695	0.739	0.623	2.819	0.0069604	2.532	0.0101777	1.113	0.215777
A0A6P3D9X4	333	S	esterase FE4 OS=Bombus terrestris OX=30195 GN=LOC100647100 PE=4 SV=1	LOC100647100	0.999625	0.00960287	61.56	2	SINS(1)FNR	0.22142	1	0.58	0.621	0.579	1.571	1.807	1.47	0.983	0.91	1.016	2.724	0.000105018	1.667	0.00181606	1.634	0.000252909
A0A6P3D9X5	342	S	protein groucho-1 OS=Bombus terrestris OX=30195 GN=LOC100643198 PE=4 SV=1	LOC100643198	1	0.000944952	96.957	4	KDVPPHS(1)PR	-0.27866	17	1.508	1.439	1.513	0.754	0.672	0.827	0.721	0.76	0.591	0.505	0.000383237	1.087	0.427243	0.465	0.000592508
A0A6P3D9X5	244	S	protein groucho-1 OS=Bombus terrestris OX=30195 GN=LOC100643198 PE=4 SV=1	LOC100643198	0.965527	0.00792785	62.005	2	S(0.008)S(0.027)IS(0.966)PGDK	-0.22527	1	1.326	1.504	1.292	0.885	0.735	0.977	0.602	0.751	0.81	0.63	0.00819054	1.201	0.206544	0.525	0.00295379
A0A6P3D9X7	629	S	nose resistant to fluoxetine protein 6 isoform X2 OS=Bombus terrestris OX=30195 GN=LOC100643324 PE=4 SV=1	LOC100643324	0.998627	0.0054238	56.039	3	IFGS(0.999)IDS(0.918)S(0.084)KEIYR	-0.84239	1
A0A6P3D9X7	632	S	nose resistant to fluoxetine protein 6 isoform X2 OS=Bombus terrestris OX=30195 GN=LOC100643324 PE=4 SV=1	LOC100643324	0.917594	0.0054238	56.039	3	IFGS(0.999)IDS(0.918)S(0.084)KEIYR	-0.84239	1
A0A6P3D9Y9	241	S	malate dehydrogenase, cytoplasmic OS=Bombus terrestris OX=30195 GN=LOC100649206 PE=4 SV=1	LOC100649206	0.981259	1.48952e-07	128.31	2	KMS(0.981)S(0.019)AMSAAK	-0.44297	7	0.78	0.829	0.682	1.498	1.649	1.288	0.852	0.89	0.928	1.936	0.00202825	1.661	0.00270708	1.165	0.0679336
A0A6P3D9Y9	242	S	malate dehydrogenase, cytoplasmic OS=Bombus terrestris OX=30195 GN=LOC100649206 PE=4 SV=1	LOC100649206	0.817817	0.00136587	66.989	3	KMS(0.171)S(0.818)AMS(0.011)AAK	-0.89585	3	0.794	0.867	0.727	1.408	1.723	1.368	0.771	0.86	0.821	1.884	0.00206083	1.835	0.00160044	1.027	0.664105
A0A6P3D9Y9	310	S	malate dehydrogenase, cytoplasmic OS=Bombus terrestris OX=30195 GN=LOC100649206 PE=4 SV=1	LOC100649206	0.999946	0.00158733	77.597	3	S(1)KLNITSK	0.18169	1	0.768	0.959	0.963	1.246	1.557	0.996	0.954	0.944	1.013	1.412	0.0885051	1.305	0.128427	1.082	0.342045
A0A6P3D9Z2	217	S	E3 ubiquitin-protein ligase LRSAM1 isoform X1 OS=Bombus terrestris OX=30195 GN=LOC100652077 PE=4 SV=1	LOC100652077	0.999495	1.06945e-73	227.74	2	YSPEEPDS(0.999)ET(0.001)DISR	0.21087	2	1.052	0.997	0.964	0.941	1.187	0.907	1.128	1.225	1.017	1.007	0.994375	0.901	0.336472	1.118	0.139095
A0A6P3DA05	20	S	CHK domain-containing protein(predicted) OS=Bombus terrestris OX=30195 GN=LOC100650600 PE=4 SV=1	LOC100650600	1	0.00393958	76.064	2	DIES(1)VLR	-0.50586	1	0.776	0.621	0.766	1.15	1.36	0.827	1.724	1.171	1.417	1.543	0.0623415	0.774	0.223609	1.994	0.00682456
A0A6P3DA10	132	S	thioredoxin-like protein 4A OS=Bombus terrestris OX=30195 GN=LOC100651879 PE=4 SV=1	LOC100651879	1	0.00298381	94.302	2	GLVVS(1)PK	-0.52747	1	0.646	0.553	0.621	1.426	1.787	1.529	0.927	1.03	1.017	2.605	0.000301603	1.594	0.00341079	1.634	0.00100701
A0A6P3DA14	359	S	WD repeat-containing protein 20 isoform X2 OS=Bombus terrestris OX=30195 GN=LOC100643075 PE=4 SV=1	LOC100643075	0.972311	0.000437611	73.21	3	ANRLS(0.972)T(0.026)T(0.001)SQGIHSNR	-0.06839	1	0.941	1.076	1.201	0.904	1.297	1.092	0.918	1.03	0.748	1.023	0.898015	1.221	0.230695	0.838	0.197982
A0A6P3DA14	502	S	WD repeat-containing protein 20 isoform X2 OS=Bombus terrestris OX=30195 GN=LOC100643075 PE=4 SV=1	LOC100643075	0.994811	0.00409347	74.173	2	NFS(0.995)LT(0.005)MR	-1.0934	1	1.301	1.43	1.134	0.979	0.755	0.886	0.901	0.838	0.804	0.678	0.0183035	1.03	0.774998	0.658	0.00522992
A0A6P3DA17	118	S	icarapin-like OS=Bombus terrestris OX=30195 GN=LOC100642807 PE=4 SV=1	LOC100642807	1	0.0195382	48.214	3	IPGDGVVNWS(1)K	1.7086	1
A0A6P3DA17	209	S	icarapin-like OS=Bombus terrestris OX=30195 GN=LOC100642807 PE=4 SV=1	LOC100642807	1	1.85626e-197	316.54	2	S(1)VET(1)VEEFDNEIPK	0.76111	12	0.372	0.402	0.38	2.207	2.141	2.062	0.605	0.558	0.596	5.555	5.88185e-07	3.644	2.14972e-06	1.524	0.000241968
A0A6P3DA17	207	S	icarapin-like OS=Bombus terrestris OX=30195 GN=LOC100642807 PE=4 SV=1	LOC100642807	0.769455	0.000397927	89.891	3	T(0.126)T(0.147)PS(0.769)RS(0.965)VET(0.993)VEEFDNEIPK	0.19536	2
A0A6P3U202	325	S	arrestin domain-containing protein 17 isoform X2 OS=Bombus terrestris OX=30195 GN=LOC100643805 PE=4 SV=1	LOC100643805	0.996439	0.00873271	48.216	3	GESEY(0.001)IY(0.003)GVS(0.996)NR	0.18352	1	1.126	0.826	0.864	0.906	1.547	0.982	1.198	1.033	1.01	1.22	0.404339	1.06	0.86325	1.151	0.25351
A0A6P3DA22	213	S	glucose-6-phosphate isomerase OS=Bombus terrestris OX=30195 GN=LOC100643448 PE=4 SV=1	LOC100643448	0.999967	0.00146944	62.658	3	LNPETTLFIIAS(1)K	-1.8961	1	0.939	0.965	0.793	0.966	0.936	0.787	2.23	1.024	1.051	0.997	0.972431	0.625	0.198252	1.596	0.200407
A0A6P3DA22	415	S	glucose-6-phosphate isomerase OS=Bombus terrestris OX=30195 GN=LOC100643448 PE=4 SV=1	LOC100643448	1	1.15464e-07	116.29	3	LVPADFLIPIQS(1)HNK	-0.28222	1	0.913	1.156	1.099	0.66	0.955	0.751	1.396	1.261	1.357	0.747	0.0828943	0.589	0.00864967	1.267	0.0364894
A0A6P3DA37	467	S	dolichyl-diphosphooligosaccharide--protein glycosyltransferase subunit STT3B OS=Bombus terrestris OX=30195 GN=LOC100647181 PE=4 SV=1	LOC100647181	0.995903	3.2254e-11	137.73	3	S(0.004)NNGS(0.996)EEES(1)EEERER	2.094	9		0.289		1.471	2.35	1.234	0.611	0.949	0.904	5.83		2.052	0.0422608	2.842
A0A6P3DA37	471	S	dolichyl-diphosphooligosaccharide--protein glycosyltransferase subunit STT3B OS=Bombus terrestris OX=30195 GN=LOC100647181 PE=4 SV=1	LOC100647181	1	2.5733e-16	143.28	2	S(0.163)NNGS(0.837)EEES(1)EEERER	0.6413	16	0.11	0.089	0.154	1.784	3.182	1.489	1.256	0.971	1.058	18.286	0.000500053	1.965	0.0602062	9.306	0.000218689
A0A6P3DA37	478	S	dolichyl-diphosphooligosaccharide--protein glycosyltransferase subunit STT3B OS=Bombus terrestris OX=30195 GN=LOC100647181 PE=4 SV=1	LOC100647181	0.999982	0.000732219	67.364	4	S(0.007)NNGS(0.993)EEES(1)EEERERS(1)PGR	0.084614	4			0.791
A0A6P3DA39	97	S	40S ribosomal protein S20 OS=Bombus terrestris OX=30195 GN=LOC100644175 PE=4 SV=1	LOC100644175	0.959657	2.71958e-20	167.14	2	VIDLYS(0.04)PS(0.96)EIVK	1.6363	2	0.975	1.057	1.039	1.16	1.265	1.036	0.946	0.924	0.836	1.127	0.136434	1.279	0.0241832	0.881	0.0478248
A0A6P5HLJ6	403	S	coronin-2B isoform X2 OS=Bombus terrestris OX=30195 GN=LOC100647215 PE=4 SV=1	LOC100647215	0.776984	0.0133007	48.527	3	T(0.219)GGS(0.777)IT(0.003)T(0.001)HKPR	0.45951	1	1.556	1.435	1.447	0.611	0.814	0.738	0.806	0.756	0.741	0.487	0.00118467	0.939	0.476188	0.519	5.39987e-05
A0A6P3DA53	268	S	RING finger and CHY zinc finger domain-containing protein 1 isoform X3 OS=Bombus terrestris OX=30195 GN=LOC100651326 PE=4 SV=1	LOC100651326	0.993507	3.74685e-07	119.45	2	VKGS(0.994)PS(0.051)PADPDT(0.956)LD	-0.68804	3	0.733	0.871	0.831	1.18	1.627	1.109	1.167	0.973	1.027	1.608	0.0232091	1.237	0.198766	1.301	0.0244103
A0A6P3DA53	270	S	RING finger and CHY zinc finger domain-containing protein 1 isoform X3 OS=Bombus terrestris OX=30195 GN=LOC100651326 PE=4 SV=1	LOC100651326	0.973253	1.76377e-22	156.24	3	VKGS(0.887)PS(0.973)PADPDT(0.139)LD	-0.47931	3	0.682	0.729	0.725	1.332	1.683	1.183	1.204	0.92	1.128	1.965	0.00326143	1.291	0.129069	1.522	0.00778838
A0A6P3TPW4	412	S	PX domain-containing protein kinase-like protein isoform X4 OS=Bombus terrestris OX=30195 GN=LOC100651080 PE=4 SV=1	LOC100651080	1	0.00318497	69.01	3	HANGKS(1)PER	-0.013597	1	2.021	1.332	2.048	0.343	0.335	0.282	0.599	0.798	0.897	0.178	0.00037357	0.418	0.00309378	0.425	0.0100742
A0A6P3TPW4	438	S	PX domain-containing protein kinase-like protein isoform X4 OS=Bombus terrestris OX=30195 GN=LOC100651080 PE=4 SV=1	LOC100651080	0.999889	3.7006e-05	102.73	2	S(1)IDVPQSDGVPAK	0.015368	2	1.261	0.989	1.21	0.931	0.896	0.932	1.016	0.995	0.944	0.797	0.0440176	0.934	0.0547709	0.854	0.122431
A0A6P3DA60	126	S	zinc finger protein 267 OS=Bombus terrestris OX=30195 GN=LOC100643240 PE=4 SV=1	LOC100643240	0.763263	0.0155873	49.216	2	NVS(0.237)S(0.763)ELEVDQWCR	0.42683	1	0.993	0.935	1.103	1.017	1.21	1.03	1.001	1.175	0.825	1.075	0.390516	1.085	0.487372	0.99	0.881433
A0A6P3DA63	1361	S	transient receptor potential cation channel trpm isoform X5 OS=Bombus terrestris OX=30195 GN=LOC100650204 PE=4 SV=1	LOC100650204	0.950922	0.0115978	49.3	3	HSET(0.049)AIS(0.951)R	-0.38416	1
A0A6P3DA63	1475	S	transient receptor potential cation channel trpm isoform X5 OS=Bombus terrestris OX=30195 GN=LOC100650204 PE=4 SV=1	LOC100650204	0.797782	0.00746046	57.802	3	QDS(0.798)T(0.202)ERPIR	-0.61427	1	0.99	0.769	0.956	1.347	0.906	1.543	0.875	0.86	0.895	1.398	0.150022	1.443	0.0990783	0.969	0.762337
A0A6P3DA63	1632	S	transient receptor potential cation channel trpm isoform X5 OS=Bombus terrestris OX=30195 GN=LOC100650204 PE=4 SV=1	LOC100650204	1	0.000151173	95.428	3	RAS(1)AIDEESR	0.1132	1	1.786	1.243	1.014	0.653	0.605	1.059		0.826	0.489	0.573	0.0805554	1.175	0.623894	0.488	0.0877454
A0A6P3DA65	148	S	60S ribosomal protein L9 isoform X2 OS=Bombus terrestris OX=30195 GN=LOC100644293 PE=4 SV=1	LOC100644293	0.999985	4.96993e-06	112.82	2	DELIIEGNS(1)LEDVSR	1.0489	1	0.859	0.927	0.836	1.296	1.377	1.156	1.06	0.92	0.94	1.46	0.00325374	1.311	0.0161516	1.114	0.118707
A0A6P3DA69	328	S	actin-interacting protein 1 isoform X2 OS=Bombus terrestris OX=30195 GN=LOC100645373 PE=4 SV=1	LOC100645373	0.999986	1.14434e-30	175.33	4	GHNKPITVLTLS(1)PDR	-0.12654	4	1.043	1	0.945	1.002	1.139	1.117	1.036	1.018	1.035	1.09	0.15536	1.055	0.268297	1.034	0.307887
A0A6P3DA69	198	S	actin-interacting protein 1 isoform X2 OS=Bombus terrestris OX=30195 GN=LOC100645373 PE=4 SV=1	LOC100645373	0.918829	8.63001e-05	84.166	3	Y(0.036)S(0.919)PS(0.045)GNLFASAGFDGK	0.17882	1	0.961	1.016	1.031	0.979	0.917	0.879	1.237	1.228	1.186	0.923	0.099319	0.76	0.0012564	1.214	0.00149657
A0A6P3TX49	199	S	C-1-tetrahydrofolate synthase, cytoplasmic isoform X3 OS=Bombus terrestris OX=30195 GN=LOC100644014 PE=4 SV=1	LOC100644014	0.980826	0.00102681	69.431	3	WHNAT(0.004)VT(0.016)VCHS(0.981)K	-0.6906	1
A0A6P3DA75	23	S	ATP-binding cassette sub-family G member 1 OS=Bombus terrestris OX=30195 GN=LOC100644848 PE=4 SV=1	LOC100644848	0.975232	4.31949e-23	146.89	4	S(0.009)S(0.009)LS(0.007)CCQVEHNS(0.975)RDDVHGVTVAAK	0.21939	1	1.235	1.207	1.358	0.813	1.105	0.764	0.654	0.951	1.016	0.706	0.0394175	1.023	0.884747	0.69	0.0520997
A0A6P3TLL3	222	S	cytoplasmic polyadenylation element-binding protein 1 isoform X3 OS=Bombus terrestris OX=30195 GN=LOC100644634 PE=4 SV=1	LOC100644634	0.953751	5.69203e-05	86.791	3	GSMQNVGSPS(0.045)S(0.954)PIHS(0.001)PYYGR	0.34024	1	0.67	0.929	0.63	1.291	1.075	1.463	0.947	1.23	1.256	1.718	0.0217419	1.115	0.439889	1.54	0.0437662
A0A6P3DA88	113	S	probable ATP-dependent RNA helicase DDX27 OS=Bombus terrestris OX=30195 GN=LOC100643937 PE=4 SV=1	LOC100643937	1	5.21857e-07	121.79	4	KEDDELS(1)LS(1)EDELRK	-0.027013	3
A0A6P3DA88	115	S	probable ATP-dependent RNA helicase DDX27 OS=Bombus terrestris OX=30195 GN=LOC100643937 PE=4 SV=1	LOC100643937	1	5.21857e-07	121.79	4	KEDDELS(1)LS(1)EDELRK	-0.027013	3
A0A6P3DA88	23	S	probable ATP-dependent RNA helicase DDX27 OS=Bombus terrestris OX=30195 GN=LOC100643937 PE=4 SV=1	LOC100643937	0.998632	5.07445e-23	145.67	3	TIEDDQEVPNFS(0.001)EDS(0.999)DVEDDFQPR	-2.4549	1	0.953	0.967	1.132	0.949	1.204	1.161	0.927	1.068	0.897	1.086	0.434367	1.146	0.216942	0.948	0.523302
A0A6P3DA94	281	S	C3 and PZP-like alpha-2-macroglobulin domain-containing protein 8(predicted) OS=Bombus terrestris OX=30195 GN=LOC100649410 PE=4 SV=1	LOC100649410	0.910779	0.022104	41.092	4	T(0.003)AQY(0.087)PS(0.911)HPPHK	0.36728	2	0.778	0.931	0.788	1.189	1.093	1.077	1.3	1.235	1.146	1.345	0.0103173	0.913	0.129465	1.474	0.00468074
A0A6P3DA94	81	S	C3 and PZP-like alpha-2-macroglobulin domain-containing protein 8(predicted) OS=Bombus terrestris OX=30195 GN=LOC100649410 PE=4 SV=1	LOC100649410	0.997703	5.82738e-10	120.57	3	TKPDVAEADT(0.002)PGILS(0.998)ADETR	0.15173	2	0.769	0.824	0.775	1.106	1.281	1.015	1.416	1.141	1.332	1.437	0.00739932	0.875	0.224121	1.642	0.0019146
A0A6P3DA94	352	S	C3 and PZP-like alpha-2-macroglobulin domain-containing protein 8(predicted) OS=Bombus terrestris OX=30195 GN=LOC100649410 PE=4 SV=1	LOC100649410	0.998644	7.57232e-10	123.53	3	VKPGDS(0.999)VCY(0.001)VAWGGDEHGK	-0.073533	1	1.049	1.112	0.967	1.017	1.11	1.155	0.853	0.953	1.035	1.049	0.431529	1.155	0.0964245	0.908	0.230424
A0A6P5I4C6	383	S	zinc finger protein DPF3 isoform X1 OS=Bombus terrestris OX=30195 GN=LOC100646981 PE=4 SV=1	LOC100646981	0.995766	3.13064e-05	94.031	3	EEHLPAVPS(0.996)PGT(0.005)AVPS(0.77)PS(0.177)S(0.053)VR	-0.2172	1
A0A6P5I4C6	390	S	zinc finger protein DPF3 isoform X1 OS=Bombus terrestris OX=30195 GN=LOC100646981 PE=4 SV=1	LOC100646981	0.769894	3.13064e-05	94.031	3	EEHLPAVPS(0.996)PGT(0.005)AVPS(0.77)PS(0.177)S(0.053)VR	-0.2172	1
A0A6P3DAA4	147	S	ADP-ribosylation factor 1 OS=Bombus terrestris OX=30195 GN=LOC100649927 PE=4 SV=1	LOC100649927	1	0.00386388	65.224	3	LGLHS(1)LR	0.18782	1	1.058	0.626	0.694	1.026	1.5	1.336	1.041	0.979	1.28	1.624	0.0634145	1.17	0.33527	1.388	0.125326
A0A6P3DAA7	395	S	mitochondrial amidoxime-reducing component 1 isoform X2 OS=Bombus terrestris OX=30195 GN=LOC100649504 PE=4 SV=1	LOC100649504	0.999999	2.20458e-11	131.56	3	SEPTDPERIS(1)LEGK	-0.9188	5	0.739	0.772	0.658	1.62	1.371	1.275	0.973	0.996	1.02	1.967	0.00139957	1.427	0.00828111	1.378	0.00287542
A0A6P3DAB2	330	S	G-protein coupled receptor 143 OS=Bombus terrestris OX=30195 GN=LOC100645371 PE=4 SV=1	LOC100645371	0.884025	0.000120633	89.261	3	NT(0.108)RLS(0.884)ES(0.689)S(0.319)PLLDPK	0.69774	2
A0A6P3DAB2	332	S	G-protein coupled receptor 143 OS=Bombus terrestris OX=30195 GN=LOC100645371 PE=4 SV=1	LOC100645371	0.997327	0.000120633	89.261	3	NT(0.145)RLS(0.859)ES(0.997)S(0.999)PLLDPK	-1.1747	2
A0A6P3DAB2	333	S	G-protein coupled receptor 143 OS=Bombus terrestris OX=30195 GN=LOC100645371 PE=4 SV=1	LOC100645371	0.998988	0.00667818	50.938	3	NT(0.145)RLS(0.859)ES(0.997)S(0.999)PLLDPK	-1.1747	1
A0A6P3DAB6	571	S	carcinine transporter isoform X4 OS=Bombus terrestris OX=30195 GN=LOC100651482 PE=4 SV=1	LOC100651482	0.993017	0.00235897	66.393	3	HQHY(0.007)HS(0.993)CER	-0.44282	1
A0A6P3DAB9	84	S	Putative secreted protein(predicted) OS=Bombus terrestris OX=30195 GN=LOC100645408 PE=4 SV=1	LOC100645408	0.788995	0.00113458	60.093	3	FVVDNADT(0.203)GES(0.789)HAS(0.728)Y(0.28)QPALQTEAAP	0.71315	1
A0A6P3TZV8	569	S	sodium-independent sulfate anion transporter isoform X3 OS=Bombus terrestris OX=30195 GN=LOC100646107 PE=4 SV=1	LOC100646107	1	0.00390242	61.65	3	IAS(1)PHVPRE	-0.35378	2	0.501	0.545	0.6	1.909	1.957	1.064	1.317	1.015	0.693	2.995	0.00667623	1.63	0.149717	1.838	0.0406163
A0A6P3DAC8	204	S	rabenosyn-5 OS=Bombus terrestris OX=30195 GN=LOC100643697 PE=4 SV=1	LOC100643697	0.931859	1.80275e-07	107.95	3	MTSPVSVQDDS(0.001)AVS(0.932)PT(0.052)S(0.015)ERPIS(0.001)ER	-0.81419	2	0.784	0.745	0.843	1.181	1.27	1.192	1.135	1.214	1.155	1.536	0.000538237	1.04	0.271824	1.477	0.000683325
A0A6P3DAE6	164	S	FK506-binding protein 2 isoform X2 OS=Bombus terrestris OX=30195 GN=LOC100645079 PE=4 SV=1	LOC100645079	1	7.93676e-14	147.18	2	EIDS(1)DHDNQLSR	-0.69789	2	0.95	1.076	3.748	0.419	0.223	0.418	0.398	0.675	0.144	0.184	0.0346413	0.871	0.995223	0.211	0.072024
A0A6P3DAE6	171	S	FK506-binding protein 2 isoform X2 OS=Bombus terrestris OX=30195 GN=LOC100645079 PE=4 SV=1	LOC100645079	0.999967	2.23206e-26	160	3	EIDSDHDNQLS(1)REEVSEYLR	0.5097	2	1.02	1.575	1.05	1.153	0.912	1.118	0.747	0.755	0.647	0.873	0.48959	1.481	0.0117775	0.59	0.0265494
A0A6P3DAE9	331	S	tubulin beta-1 chain-like isoform X4 OS=Bombus terrestris OX=30195 GN=LOC100649766 PE=4 SV=1	LOC100649766	0.998619	0.00851514	47.568	3	MS(0.473)T(0.528)KLVDEQMS(0.999)NIR	-0.91926	1
A0A6P5HMX0	721	S	UDP-N-acetylglucosamine--peptide N-acetylglucosaminyltransferase 110 kDa subunit isoform X3 OS=Bombus terrestris OX=30195 GN=LOC100650322 PE=4 SV=1	LOC100650322	0.999989	1.32067e-48	190.93	3	VADNVAVINATDLS(1)PMIENTCVK	1.3661	2	1.486	1.659	1.532	0.806	0.611	0.729	0.756	0.596	0.548	0.459	0.000851477	1.129	0.377637	0.406	0.000869034
A0A6P3U0Q2	707	S	Transcriptional regulator ATRX(predicted) OS=Bombus terrestris OX=30195 GN=LOC100650603 PE=4 SV=1	LOC100650603	0.993247	0.0226412	44.765	2	QS(0.993)VNS(0.1)QS(0.907)K	0.23784	1
A0A6P3U0Q2	712	S	Transcriptional regulator ATRX(predicted) OS=Bombus terrestris OX=30195 GN=LOC100650603 PE=4 SV=1	LOC100650603	0.906841	0.0226412	44.765	2	QS(0.993)VNS(0.1)QS(0.907)K	0.23784	1
A0A6P3DAG4	200	S	GroS protein(predicted) OS=Bombus terrestris OX=30195 GN=LOC100642965 PE=4 SV=1	LOC100642965	1	0.00445747	55.186	2	GNS(1)GDNDVGPILLPPR	-3.9687	1
A0A6P3DAH5	141	S	nucleolar protein 14 homolog OS=Bombus terrestris OX=30195 GN=LOC100644487 PE=4 SV=1	LOC100644487	0.999971	0.000172941	100.45	3	FDDPKS(1)DDEY(0.029)S(0.971)DDESR	-1.2258	4
A0A6P3DAH5	146	S	nucleolar protein 14 homolog OS=Bombus terrestris OX=30195 GN=LOC100644487 PE=4 SV=1	LOC100644487	1	3.63877e-17	158.4	2	SDDEYS(1)DDESR	-0.12474	6	0.71	0.831	0.861	1.413	1.166	1.783	0.849	0.844	0.709	1.816	0.0127423	1.816	0.0127237	1	0.999767
A0A6P3DAH6	55	S	mitochondrial import inner membrane translocase subunit Tim8 OS=Bombus terrestris OX=30195 GN=LOC100652278 PE=4 SV=1	LOC100652278	0.95388	9.4537e-09	127.29	3	LDS(0.954)RT(0.038)ET(0.008)CLSNCVDR	-0.48131	2	0.693	0.784	0.66	1.44	1.484	1.277	0.965	1.051	1.161	1.966	0.000599199	1.322	0.016431	1.487	0.00586975
A0A6P3DAJ1	184	S	non-specific lipid-transfer protein OS=Bombus terrestris OX=30195 GN=LOC100647066 PE=4 SV=1	LOC100647066	0.999987	0.000141173	67.866	3	NHLHS(1)LNNPYSQFQER	0.49323	1
A0A6P3DAJ1	412	S	non-specific lipid-transfer protein OS=Bombus terrestris OX=30195 GN=LOC100647066 PE=4 SV=1	LOC100647066	0.847946	4.88681e-12	147.24	2	NLS(0.152)AS(0.848)DPDQFK	0.43703	2	0.8	0.943	0.816	1.556	1.433	0.915	0.959	1.013	0.958	1.526	0.082064	1.332	0.190138	1.145	0.0664627
A0A6P3DAJ1	204	S	non-specific lipid-transfer protein OS=Bombus terrestris OX=30195 GN=LOC100647066 PE=4 SV=1	LOC100647066	1	2.03085e-05	102.28	3	YTLEQIMKS(1)PK	0.088949	4	0.804	0.893	0.819	1.575	1.386	1.196	0.912	0.838	0.866	1.652	0.0044307	1.589	0.00534743	1.04	0.387206
A0A6P3DAJ8	19	S	peptide transporter family 1 isoform X1 OS=Bombus terrestris OX=30195 GN=LOC100645679 PE=4 SV=1	LOC100645679	0.995073	1.26654e-93	243.17	3	EIQDYPDNES(0.995)S(0.917)T(0.087)EENQKK	-0.48206	16	0.721	0.546	0.66	1.248	1.568	0.94	1.443	1.328	1.368	1.949	0.0182108	0.907	0.475073	2.148	0.000840934
A0A6P3DAJ8	20	S	peptide transporter family 1 isoform X1 OS=Bombus terrestris OX=30195 GN=LOC100645679 PE=4 SV=1	LOC100645679	0.917282	1.78952e-18	146.99	3	EIQDYPDNES(0.995)S(0.917)T(0.087)EENQKK	-0.48206	6
A0A6P3DAJ8	7	S	peptide transporter family 1 isoform X1 OS=Bombus terrestris OX=30195 GN=LOC100645679 PE=4 SV=1	LOC100645679	0.998509	0.000706646	65.581	4	S(0.999)IKEIQDY(0.002)PDNES(0.366)S(0.332)T(0.301)EENQK	-1.9667	1
A0A6P3DAJ9	152	S	abl interactor 2 isoform X2 OS=Bombus terrestris OX=30195 GN=LOC100651448 PE=4 SV=1	LOC100651448	0.999998	2.75302e-54	204.31	3	KS(1)IDYTILDDIGHGVR	0.83095	3	0.713	0.779	0.746	1.308	1.631	1.289	1.037	0.888	1.109	1.889	0.00141802	1.394	0.0304626	1.356	0.0130636
A0A6P3DAJ9	365	S	abl interactor 2 isoform X2 OS=Bombus terrestris OX=30195 GN=LOC100651448 PE=4 SV=1	LOC100651448	0.853361	2.21856e-23	149.16	3	S(0.002)S(0.002)GAS(0.142)S(0.853)PPLPPPPPPEQEEHPQFGR	0.18559	8	1.033	0.932	0.95	1.209	1.059	1.132	0.99	1.013	0.954	1.166	0.0364497	1.15	0.0301416	1.014	0.699011
A0A6P5I633	787	S	type I inositol 3,4-bisphosphate 4-phosphatase isoform X4 OS=Bombus terrestris OX=30195 GN=LOC100648942 PE=4 SV=1	LOC100648942	0.98909	0.00897864	48.004	2	NDIKNNDES(0.989)S(0.011)K	-2.9455	1	0.871	1.362	1.107	1.104	0.793	0.908	1.016	1.06	1.001	0.84	0.357239	0.912	0.356696	0.921	0.64021
A0A6P5I633	247	S	type I inositol 3,4-bisphosphate 4-phosphatase isoform X4 OS=Bombus terrestris OX=30195 GN=LOC100648942 PE=4 SV=1	LOC100648942	0.958595	0.022921	51.949	2	S(0.041)QS(0.959)LPPR	-0.078481	1	0.918	0.928	0.862	0.907	1.041	0.964	1.255	1.513	1.186	1.075	0.194955	0.736	0.0225877	1.46	0.00836694
A0A6P3DAK2	153	S	Protein bric-a-brac(predicted) OS=Bombus terrestris OX=30195 GN=LOC100642212 PE=4 SV=1	LOC100642212	0.999997	4.72292e-92	228.05	3	SDSTQNDLGNSGHS(1)PGAATPGVETVLR	0.10308	1	1.109	1.25	1.075	0.946	1.038	1.055	0.982	0.819	0.895	0.885	0.101303	1.127	0.123887	0.785	0.0253594
A0A6P3DAK5	215	S	sesquipedalian-1-like OS=Bombus terrestris OX=30195 GN=LOC100649535 PE=4 SV=1	LOC100649535	1	7.06781e-05	121.73	2	TVETPLIS(1)F	0.33765	1	0.8	1.298	1.047	0.658	1.101	1.042	1.662		0.565	0.891	0.601916	0.838	0.899572	1.062	0.901476
A0A6P3DAK9	46	S	eukaryotic translation initiation factor 5A OS=Bombus terrestris OX=30195 GN=LOC100642603 PE=4 SV=1	LOC100642603	0.756703	0.0380316	44.318	2	IVEMS(0.757)T(0.123)S(0.12)K	1.1109	1
A0A6P3DAL0	854	S	dedicator of cytokinesis protein 7 OS=Bombus terrestris OX=30195 GN=LOC100645525 PE=4 SV=1	LOC100645525	0.999997	0.000588669	67.832	3	AQS(1)NPDLPLEDLEMEVHSR	-1.262	1
A0A6P3DAL0	2	S	dedicator of cytokinesis protein 7 OS=Bombus terrestris OX=30195 GN=LOC100645525 PE=4 SV=1	LOC100645525	0.99926	0.0142822	47.189	3	MS(0.999)S(0.999)VQRAFT(0.001)QK	4.0637	2
A0A6P3DAL0	3	S	dedicator of cytokinesis protein 7 OS=Bombus terrestris OX=30195 GN=LOC100645525 PE=4 SV=1	LOC100645525	0.99926	0.0142822	47.189	3	MS(0.999)S(0.999)VQRAFT(0.001)QK	4.0637	2
A0A6P3DAL0	137	S	dedicator of cytokinesis protein 7 OS=Bombus terrestris OX=30195 GN=LOC100645525 PE=4 SV=1	LOC100645525	1	0.00893908	54.722	3	RVS(1)PIAR	-0.063534	1	0.876		0.771	0.744	0.936	0.753	1.995	1.907	0.893	0.985	0.87119	0.507	0.0832507	1.941	0.173754
A0A6P3DAL5	530	S	serine/threonine-protein kinase greatwall OS=Bombus terrestris OX=30195 GN=LOC100645119 PE=4 SV=1	LOC100645119	1	0.000272661	86.378	3	HRS(1)PQGIS(1)PIK	-0.60362	1
A0A6P3DAL5	535	S	serine/threonine-protein kinase greatwall OS=Bombus terrestris OX=30195 GN=LOC100645119 PE=4 SV=1	LOC100645119	1	0.000272661	86.378	3	HRS(1)PQGIS(1)PIK	-0.60362	2	0.431	0.278	0.316	1.992	1.844	1.645	1.099	0.886	1.196	5.347	0.00028139	1.723	0.00644136	3.103	0.00193724
A0A6P3DAL5	34	S	serine/threonine-protein kinase greatwall OS=Bombus terrestris OX=30195 GN=LOC100645119 PE=4 SV=1	LOC100645119	0.798946	1.49899e-13	95.586	3	LNDNEQINETDDENSCANYNDS(0.799)ES(0.201)ER	3.5753	1
A0A6P3DAL5	442	S	serine/threonine-protein kinase greatwall OS=Bombus terrestris OX=30195 GN=LOC100645119 PE=4 SV=1	LOC100645119	0.999977	9.38038e-06	104.79	2	S(1)PINSTISESIK	0.07441	1	0.788	0.711	0.7	1.749	1.114	1.645	0.837	0.861	0.8	2.05	0.00868454	1.805	0.0160976	1.136	0.0401128
A0A6P3DAL7	362	S	ankyrin repeat and LEM domain-containing protein 2 OS=Bombus terrestris OX=30195 GN=LOC100650559 PE=4 SV=1	LOC100650559	0.761559	0.00431951	54.744	3	KTDDES(0.004)NAIDS(0.762)PT(0.234)NNLALR	2.5547	1	0.712	0.648	0.735	1.421	1.36	1.5	1.077	1.045	0.932	2.043	0.000111127	1.402	0.00293979	1.458	0.00291754
A0A6P3DAL8	1328	S	Reticulocyte-binding protein(predicted) OS=Bombus terrestris OX=30195 GN=LOC100647502 PE=4 SV=1	LOC100647502	0.858741	0.0187023	40.428	4	S(0.011)RPRT(0.011)QNHGS(0.859)QVQT(0.096)DGNEY(0.023)IK	-3.7112	2	0.937	0.841	0.929	0.951	1.074	1.004	1.437	1.204	1.161	1.119	0.0853697	0.797	0.0398995	1.405	0.0106639
A0A6P3DAM5	190	S	KRAP_IP3R_bind domain-containing protein(predicted) OS=Bombus terrestris OX=30195 GN=LOC100648903 PE=4 SV=1	LOC100648903	0.999065	0.0128567	52.451	3	GLT(0.499)GS(0.499)PY(0.003)VAPS(0.999)EIVQK	0.00029234	1
A0A6P3DAM5	401	S	KRAP_IP3R_bind domain-containing protein(predicted) OS=Bombus terrestris OX=30195 GN=LOC100648903 PE=4 SV=1	LOC100648903	1	3.05398e-19	145.89	3	HS(1)DGFVQTTEHVDDTVLAR	-0.32456	3	1.084	1.086	0.945	1.075	1.071	1.098	0.923	0.929	1.051	1.041	0.413225	1.117	0.058419	0.932	0.324155
A0A6P3DAM5	469	S	KRAP_IP3R_bind domain-containing protein(predicted) OS=Bombus terrestris OX=30195 GN=LOC100648903 PE=4 SV=1	LOC100648903	0.96029	8.75231e-05	89.846	3	NLHEVCNQES(0.96)VS(0.033)T(0.006)K	-1.706	1	0.977	1.4	1.151	0.983	0.767	0.972	0.92	1.154	0.812	0.772	0.125145	0.943	0.700334	0.818	0.241862
A0A6P3DAM5	381	S	KRAP_IP3R_bind domain-containing protein(predicted) OS=Bombus terrestris OX=30195 GN=LOC100648903 PE=4 SV=1	LOC100648903	0.999994	3.69023e-05	110.92	3	RAS(1)DGFYDTK	0.46413	4	0.659	0.703	0.669	1.296	1.278	1.204	1.137	1.098	1.642	1.86	3.16297e-05	0.974	0.947312	1.909	0.00841857
A0A6P3DAN3	359	S	LOW QUALITY PROTEIN: SRSF protein kinase 3 OS=Bombus terrestris OX=30195 GN=LOC100646783 PE=4 SV=1	LOC100646783	0.948733	0.00811258	81.967	4	ANGELET(0.037)NS(0.949)PDQDINT(0.014)ES(0.001)IEDNTESK	-0.42872	1	0.823	0.967	1.003	1.023	1.191	1.12	0.896	1.124	1.26	1.194	0.0760274	1.016	0.835738	1.174	0.2577
A0A6P3DAN3	432	S	LOW QUALITY PROTEIN: SRSF protein kinase 3 OS=Bombus terrestris OX=30195 GN=LOC100646783 PE=4 SV=1	LOC100646783	1	1.30678e-47	185.72	4	NCGEEVHS(1)PDHDDADECSEGR	-0.19149	4	0.993	0.942	1.118	1.091	1.111	1.103	0.664	0.886	1.339	1.083	0.183172	1.144	0.435334	0.946	0.675809
A0A6P3DAN3	442	S	LOW QUALITY PROTEIN: SRSF protein kinase 3 OS=Bombus terrestris OX=30195 GN=LOC100646783 PE=4 SV=1	LOC100646783	0.999993	0.000109068	79.762	3	NCGEEVHSPDHDDADECS(1)EGR	-0.41773	1	0.961	0.802	0.785	1.15	1.46	0.566		1.354	1.288	1.246	0.633075	0.801	0.481113	1.555	0.0134688
A0A6P3TSV6	40	S	cAMP-dependent protein kinase type I regulatory subunit isoform X3 OS=Bombus terrestris OX=30195 GN=LOC100651332 PE=4 SV=1	LOC100651332	1	9.9331e-150	277	2	GGIS(1)AEPVS(1)EEDATSYVK	0.57799	5	1.779	1.521	1.697	0.482	0.45	0.419	0.885	0.868	0.694	0.27	2.90417e-05	0.552	0.00256523	0.49	0.00138358
A0A6P3TSV6	45	S	cAMP-dependent protein kinase type I regulatory subunit isoform X3 OS=Bombus terrestris OX=30195 GN=LOC100651332 PE=4 SV=1	LOC100651332	1	1.11527e-44	182.15	2	GGISAEPVS(1)EEDATSYVK	0.71665	5	1.53	1.397	1.694	0.486	0.687	0.681	0.782	0.884	0.705	0.401	0.00189653	0.782	0.125172	0.513	0.00146922
A0A6P3TSV6	16	S	cAMP-dependent protein kinase type I regulatory subunit isoform X3 OS=Bombus terrestris OX=30195 GN=LOC100651332 PE=4 SV=1	LOC100651332	0.812847	5.86619e-05	85.191	3	QQIAT(0.185)S(0.813)PEDT(0.003)EDIPAGQQGPQVPR	0.93684	1	1.124	0.991	1.073	0.936	0.993	0.868	1.317	1.005	1.051	0.877	0.0707125	0.829	0.120455	1.058	0.609354
A0A6P3TSV6	193	S	cAMP-dependent protein kinase type I regulatory subunit isoform X3 OS=Bombus terrestris OX=30195 GN=LOC100651332 PE=4 SV=1	LOC100651332	0.999988	5.94699e-05	122.7	2	VS(1)ILESLDK	-2.4058	1	1.23	1.187	1.265	0.721	0.825	0.733	1.376	0.988	0.928	0.619	0.000482174	0.692	0.0520263	0.894	0.362053
A0A6P3DAP0	607	S	DNA ligase 4 isoform X2 OS=Bombus terrestris OX=30195 GN=LOC100644250 PE=4 SV=1	LOC100644250	1	6.54733e-23	158.45	3	EIS(1)YEDIEEAHESK	0.99463	1	1.297	1.262	1.278	0.819	0.929	0.835	0.995	0.803	0.87	0.673	0.00057583	0.968	0.705297	0.695	0.00432481
A0A6P3DAP9	102	S	cytoplasmic protein NCK1 OS=Bombus terrestris OX=30195 GN=LOC100644764 PE=4 SV=1	LOC100644764	1	8.10798e-07	132.88	2	AVES(1)PIMAR	0.064333	2	1.117	1.707	1.239	0.892	0.67	0.703	1.09	0.716	0.935	0.557	0.0207222	0.826	0.290859	0.675	0.0915215
A0A6P3DAP9	270	S	cytoplasmic protein NCK1 OS=Bombus terrestris OX=30195 GN=LOC100644764 PE=4 SV=1	LOC100644764	0.999916	1.83215e-61	212.69	2	GMTSSEISTGDS(1)LER	-0.1906	4	0.832	0.866	0.872	1.137	1.338	0.94	1.166	1.184	1.211	1.329	0.0563912	0.959	0.638496	1.386	5.82974e-05
A0A6P3DAP9	232	S	cytoplasmic protein NCK1 OS=Bombus terrestris OX=30195 GN=LOC100644764 PE=4 SV=1	LOC100644764	1	1.68073e-05	109.95	3	NS(1)QGQIGLVPR	-0.32518	2	0.569	0.637	0.419	1.576	1.64	1.32	1.008	1.226	1.318	2.791	0.0018581	1.277	0.0772992	2.186	0.00599331
A0A6P3DAP9	95	S	cytoplasmic protein NCK1 OS=Bombus terrestris OX=30195 GN=LOC100644764 PE=4 SV=1	LOC100644764	0.992429	0.000440126	91.123	2	TLPSS(0.001)NS(0.992)PS(0.006)R	-0.10545	2	0.995	0.931	0.885	1.115	1.089	0.949	1.088	1.208	1.189	1.122	0.134616	0.905	0.165184	1.24	0.0102338
A0A6P3DAQ2	511	S	heat shock 70 kDa protein cognate 4 OS=Bombus terrestris OX=30195 GN=LOC100645451 PE=4 SV=1	LOC100645451	1	0.000779412	77.776	2	GRLS(1)KEDIER	0.65634	3	1.188	1.001	1.061	1.003	1.239	0.928	0.973	0.931	0.93	0.975	0.779187	1.119	0.298277	0.872	0.0621373
A0A6P3DAQ2	221	S	heat shock 70 kDa protein cognate 4 OS=Bombus terrestris OX=30195 GN=LOC100645451 PE=4 SV=1	LOC100645451	0.92196	7.66169e-17	142.73	2	S(0.922)T(0.078)AGDTHLGGEDFDNR	-0.79169	2	1.321	1.561	1.237	0.713	0.697	0.611	1.088	1.018	0.88	0.491	0.00109273	0.677	0.00792619	0.725	0.0264361
A0A6P3DAQ2	153	S	heat shock 70 kDa protein cognate 4 OS=Bombus terrestris OX=30195 GN=LOC100645451 PE=4 SV=1	LOC100645451	0.999899	3.08192e-09	94.449	3	SVSNAVITVPAYFNDS(1)QR	-1.5122	1
A0A6P3DAQ2	527	S	heat shock 70 kDa protein cognate 4 OS=Bombus terrestris OX=30195 GN=LOC100645451 PE=4 SV=1	LOC100645451	0.996483	0.00966116	57.785	3	Y(0.004)RS(0.996)EDEK	1.1835	1	0.772	0.626	0.895	0.984	1.037	1.171	1.349	1.592	1.207	1.392	0.0430275	0.77	0.0539585	1.809	0.0104348
A0A6P3DAQ4	221	S	ubiquitin carboxyl-terminal hydrolase 30 homolog OS=Bombus terrestris OX=30195 GN=LOC100646867 PE=4 SV=1	LOC100646867	0.96639	0.00382981	77.662	2	S(0.966)S(0.034)ELLSK	0.063767	1	1.484	1.5	1.282	0.897	0.795	0.926	0.666	0.615	0.661	0.614	0.0020807	1.348	0.00494904	0.455	0.000157322
A0A6P3DAQ4	172	S	ubiquitin carboxyl-terminal hydrolase 30 homolog OS=Bombus terrestris OX=30195 GN=LOC100646867 PE=4 SV=1	LOC100646867	0.998751	3.02899e-10	136.14	2	S(0.001)VS(0.999)CNDIVSANK	-0.7199	2	1.173	1.309	1.099	1.039	0.994	0.971	0.844	0.824	0.841	0.839	0.0338999	1.197	0.00106258	0.701	0.00237801
A0A6P3TTS7	230	S	3-phosphoinositide-dependent protein kinase 1 isoform X3 OS=Bombus terrestris OX=30195 GN=LOC100644761 PE=4 SV=1	LOC100644761	0.995678	2.06515e-45	186.44	3	RGS(0.996)FVGT(0.004)AQYVSPELLTDK	-0.85901	2	0.955	1.049	0.965	0.973	1.032	0.86	1.158	1.25	1.229	0.965	0.573125	0.788	0.0146422	1.225	0.00571247
A0A6P3DAR9	770	S	Ras guanine nucleotide exchange factor e-like protein(predicted) OS=Bombus terrestris OX=30195 GN=LOC100643764 PE=4 SV=1	LOC100643764	0.941721	0.000761212	80.014	3	KDLS(0.058)S(0.942)PILK	-0.05205	1	0.751	0.803	0.922	1.38	1.45	1.564	0.762	0.85	0.72	1.775	0.00122332	1.884	0.000476284	0.942	0.491979
A0A6P3DAR9	757	S	Ras guanine nucleotide exchange factor e-like protein(predicted) OS=Bombus terrestris OX=30195 GN=LOC100643764 PE=4 SV=1	LOC100643764	0.966463	0.00013391	88.73	3	RVS(0.966)ES(0.034)AWVGVK	-0.72058	1	0.925	0.952	0.916	1.046	1.443	1.115	0.958	1.12	0.908	1.29	0.0685346	1.207	0.193659	1.069	0.381105
A0A6P3DAR9	616	S	Ras guanine nucleotide exchange factor e-like protein(predicted) OS=Bombus terrestris OX=30195 GN=LOC100643764 PE=4 SV=1	LOC100643764	0.99993	0.00364355	58.674	3	S(1)NPNLVSNSLK	0.86064	1
A0A6P3DAR9	807	S	Ras guanine nucleotide exchange factor e-like protein(predicted) OS=Bombus terrestris OX=30195 GN=LOC100643764 PE=4 SV=1	LOC100643764	0.864013	2.68603e-05	88.09	3	S(0.528)S(0.605)QS(0.864)INT(0.003)DDLSTETVLK	1.1609	1
A0A6P3DAR9	796	S	Ras guanine nucleotide exchange factor e-like protein(predicted) OS=Bombus terrestris OX=30195 GN=LOC100643764 PE=4 SV=1	LOC100643764	0.780029	2.70786e-05	118.28	2	T(0.031)S(0.189)S(0.78)PILSPTR	0.22406	2	0.991	0.964	0.739	1.38	0.967	1.353	0.942	0.85	1.089	1.373	0.102825	1.284	0.148873	1.069	0.582868
A0A6P3DAR9	800	S	Ras guanine nucleotide exchange factor e-like protein(predicted) OS=Bombus terrestris OX=30195 GN=LOC100643764 PE=4 SV=1	LOC100643764	0.872653	0.00039116	92.866	2	TSSPILS(0.873)PT(0.127)R	-0.60062	2	0.979	0.993	1.181	1.371	0.939	1.386	0.77	0.758	0.568	1.172	0.357636	1.763	0.0256294	0.665	0.0232845
A0A6P3DAS3	118	S	N-acetylgalactosamine kinase isoform X2 OS=Bombus terrestris OX=30195 GN=LOC100648022 PE=4 SV=1	LOC100648022	1	0.000434782	91.313	2	DAGS(1)GPDWYK	-2.4025	1	0.878	0.814	0.858	1.211	1.299	1.138	1.124	1.035	1.09	1.431	0.00128601	1.123	0.0636558	1.274	0.00181049
A0A6P3DAS3	10	S	N-acetylgalactosamine kinase isoform X2 OS=Bombus terrestris OX=30195 GN=LOC100648022 PE=4 SV=1	LOC100648022	0.996866	0.0232477	48.981	2	ECS(0.997)VES(0.003)EER	0.077219	1	1.53	1.439	1.517	0.493	0.541	0.518	0.873	1.285	0.808	0.346	5.55363e-06	0.523	0.0126958	0.661	0.0398343
A0A6P3DIM7	439	S	tubulin alpha-1 chain OS=Bombus terrestris OX=30195 GN=LOC100643379 PE=4 SV=1	LOC100643379	1	8.41029e-170	291.2	2	DYEEVGMDS(1)AEGEGEGAEEY	-0.062047	7	1.001	1.051	1.065	0.962	1.087	0.991	1.133	1.024	1.016	0.975	0.563068	0.958	0.445906	1.018	0.692979
A0A6P3DIM7	48	S	tubulin alpha-1 chain OS=Bombus terrestris OX=30195 GN=LOC100643379 PE=4 SV=1	LOC100643379	0.996977	3.15819e-10	122.34	3	TIGGGDDS(0.997)FNT(0.003)FFSETGAGK	-2.4401	1	0.579	0.615	0.865	2.063	1.406	1.657	0.686	0.545	0.676	2.49	0.00540633	2.688	0.00182924	0.926	0.673792
A0A6P3TZA7	772	S	ubiquitin carboxyl-terminal hydrolase 47 isoform X3 OS=Bombus terrestris OX=30195 GN=LOC100644927 PE=4 SV=1	LOC100644927	0.99413	0.00327423	65.092	4	EKPVT(0.003)DS(0.994)PS(0.003)K	0.92036	2	0.63	0.441	0.548	1.385	1.85	1.246	0.919	1.206	1.557	2.768	0.00297255	1.217	0.347176	2.274	0.0117577
A0A6P3TZA7	1177	S	ubiquitin carboxyl-terminal hydrolase 47 isoform X3 OS=Bombus terrestris OX=30195 GN=LOC100644927 PE=4 SV=1	LOC100644927	0.992734	1.64257e-14	149.57	2	EVS(0.993)PS(0.007)LPLSSASR	-0.043578	5	1.292	1.013	1.11	0.746	0.819	0.7	1.299	1.266	1.152	0.663	0.00844014	0.609	0.00105345	1.088	0.329553
A0A6P3TZA7	1179	S	ubiquitin carboxyl-terminal hydrolase 47 isoform X3 OS=Bombus terrestris OX=30195 GN=LOC100644927 PE=4 SV=1	LOC100644927	0.776739	1.57842e-05	104.09	3	EVS(0.223)PS(0.777)LPLSSASR	0.3674	2	1.205	1.01	1.178	0.805	0.866	0.844	1.184	1.225	0.983	0.741	0.00751732	0.741	0.0146512	1	0.98423
A0A6P3TZA7	513	S	ubiquitin carboxyl-terminal hydrolase 47 isoform X3 OS=Bombus terrestris OX=30195 GN=LOC100644927 PE=4 SV=1	LOC100644927	1	0.00892098	51.695	3	MKENEDNDRES(1)R	-0.45764	1	1.692	0.831	1.508	0.21	0.457	0.261	1.67	1.763	1.027	0.23	0.00982215	0.208	0.00518866	1.106	0.693772
A0A6P3TZA7	808	S	ubiquitin carboxyl-terminal hydrolase 47 isoform X3 OS=Bombus terrestris OX=30195 GN=LOC100644927 PE=4 SV=1	LOC100644927	1	9.24972e-148	265.52	3	NAS(1)PQLVEGEEWHTPEQSNSEDSSLSDSDK	-0.99444	2	0.897	0.72	0.918	1.018	1.045	0.898	1.447	1.224	1.482	1.168	0.153587	0.713	0.0115078	1.638	0.00719063
A0A6P3DAU8	110	S	long-chain-fatty-acid--CoA ligase 4 isoform X3 OS=Bombus terrestris OX=30195 GN=LOC100648828 PE=4 SV=1	LOC100648828	1	1.18256e-07	118.47	2	EILAEEDEVQS(1)NGR	2.0104	4	0.915	0.763	0.806	1.188	1.386	1.2	0.969	1.094	1.138	1.519	0.00464798	1.179	0.0769004	1.289	0.0245907
A0A6P3DAU8	261	S	long-chain-fatty-acid--CoA ligase 4 isoform X3 OS=Bombus terrestris OX=30195 GN=LOC100648828 PE=4 SV=1	LOC100648828	0.86125	4.60714e-11	124.17	3	LLPFSDILQTGNSS(0.005)AAS(0.861)LS(0.113)S(0.021)PK	-2.5126	1	0.735	0.667	0.661	1.057	1.765	1.368	1.407	0.996	0.996	2.031	0.0105764	1.233	0.343812	1.648	0.0154207
A0A6P3DAV3	298	S	LOW QUALITY PROTEIN: ATP-binding cassette sub-family B member 8, mitochondrial OS=Bombus terrestris OX=30195 GN=LOC100649886 PE=4 SV=1	LOC100649886	1	3.75744e-15	153.72	3	KLS(1)IEAQNQLAK	-0.033805	1	0.739	0.779	0.779	1.043	1.516	1.196	1.071	1.339	1.139	1.635	0.0122965	1.058	0.722118	1.545	0.00333027
A0A6P3DAV5	366	S	protein phosphatase 1B isoform X2 OS=Bombus terrestris OX=30195 GN=LOC100645370 PE=4 SV=1	LOC100645370	0.9392	4.16953e-05	103.88	2	EVCPNRADS(0.939)NS(0.049)QAS(0.011)	0.018522	2	1.544	1.542	1.296	0.654	0.605	0.654	0.795	0.954	0.951	0.437	0.000203646	0.709	0.00648078	0.616	0.00443408
A0A6P3TTC0	757	S	PHD finger protein 14 isoform X4 OS=Bombus terrestris OX=30195 GN=LOC100650729 PE=4 SV=1	LOC100650729	1	5.57508e-35	176.44	4	RKS(1)LDVENPEGQSQPEIHR	-0.051913	1	1.305	1.401	1.524	0.672	0.75	0.561	0.617	1.106	1.1	0.469	0.00134802	0.702	0.198396	0.667	0.0927076
A0A6P3DAW0	15	S	alkyldihydroxyacetonephosphate synthase OS=Bombus terrestris OX=30195 GN=LOC100649138 PE=4 SV=1	LOC100649138	1	9.67045e-24	165.9	2	NDTNEDAES(1)LNGPIR	-0.37739	1	0.903	1.099	0.902	1.077	1.245	0.952	1.327	1.014	0.9	1.127	0.309028	1.01	0.905302	1.116	0.488726
A0A6P3DAW3	25	S	C9orf78 protein(predicted) OS=Bombus terrestris OX=30195 GN=LOC100646225 PE=4 SV=1	LOC100646225	0.999999	0.000141344	86.488	2	QVS(1)S(1)DEDDNENEEASVR	-0.75634	2
A0A6P3DAW3	26	S	C9orf78 protein(predicted) OS=Bombus terrestris OX=30195 GN=LOC100646225 PE=4 SV=1	LOC100646225	1	1.33404e-43	182	2	QVS(1)S(1)DEDDNENEEASVR	-0.75634	4	1.617	1.997	1.706	0.537	0.538	0.589	0.543	0.523	0.524	0.313	7.92621e-05	1.047	0.245275	0.299	4.85455e-05
A0A6P3U4D5	217	S	Zinc finger protein 384(predicted) OS=Bombus terrestris OX=30195 GN=LOC100651527 PE=4 SV=1	LOC100651527	0.986575	4.76238e-05	96.993	3	QLLT(0.002)T(0.012)ES(0.987)PIFFPK	-0.37147	1	0.65	0.294	0.331	1.555	1.609	1.018	1.274	1.362	1.945	3.28	0.0128196	0.913	0.659216	3.593	0.00905356
A0A6P5I6B6	48	S	cyclin-dependent kinase 14 isoform X4 OS=Bombus terrestris OX=30195 GN=LOC100652163 PE=4 SV=1	LOC100652163	0.996352	0.00245747	80.738	2	GQLPYNGY(0.004)S(0.996)EEFLDR	-2.3524	1	1.06	0.96	1.062	1.303	1.071	1.061	0.755	0.918	0.974	1.115	0.233328	1.298	0.0622228	0.859	0.134802
A0A6P5I6B6	27	S	cyclin-dependent kinase 14 isoform X4 OS=Bombus terrestris OX=30195 GN=LOC100652163 PE=4 SV=1	LOC100652163	0.978644	0.0205163	44.054	3	LS(0.979)IS(0.021)KEEADDAANR	-1.9401	1	1.096	1.2	1.073	0.988	0.979	1.03	1.108	0.865	0.855	0.89	0.0369704	1.06	0.490859	0.839	0.11797
A0A6P3DAX6	355	S	actin-related protein 3 OS=Bombus terrestris OX=30195 GN=LOC100647262 PE=4 SV=1	LOC100647262	0.958092	0.000290797	75.764	3	LS(0.001)ET(0.001)LS(0.024)GS(0.958)LIT(0.017)PK	-2.8743	1	0.917	0.899	0.874	1.06	1.027	1.024	1.693	0.959	1.072	1.157	0.00121829	0.835	0.442053	1.384	0.167222
A0A6P3TZP6	891	S	F-actin-uncapping protein LRRC16A isoform X4 OS=Bombus terrestris OX=30195 GN=LOC100648513 PE=4 SV=1	LOC100648513	1	0.0228365	49.28	2	NLIGDCDS(1)R	-3.9603	1	0.977	1.054	1.037	0.976	1.166	1.009	0.93	1.086	1.097	1.027	0.703996	1.012	0.883659	1.015	0.843176
A0A6P3DAY1	4	S	vacuolar protein sorting-associated protein 4B OS=Bombus terrestris OX=30195 GN=LOC100648278 PE=4 SV=1	LOC100648278	0.79255	0.00245443	54.549	2	AS(0.104)S(0.793)T(0.104)ILQK	-0.7884	1
A0A6P3DAY1	97	S	vacuolar protein sorting-associated protein 4B OS=Bombus terrestris OX=30195 GN=LOC100648278 PE=4 SV=1	LOC100648278	0.882529	0.000687905	64.954	4	T(0.112)EDKKS(0.883)DS(0.519)GDS(0.468)DT(0.015)DS(0.003)DPEK	-1.122	1
A0A6P3DAY1	99	S	vacuolar protein sorting-associated protein 4B OS=Bombus terrestris OX=30195 GN=LOC100648278 PE=4 SV=1	LOC100648278	0.999938	5.46886e-155	300.51	2	SDS(1)GDS(1)DTDSDPEK	0.48772	9
A0A6P3DAY1	102	S	vacuolar protein sorting-associated protein 4B OS=Bombus terrestris OX=30195 GN=LOC100648278 PE=4 SV=1	LOC100648278	0.999845	5.46886e-155	300.51	2	SDS(1)GDS(1)DTDSDPEK	0.48772	9	0.559	0.36	0.47	1.342	1.674	1.387	1.374	1.378	1.322	3.17	0.00131371	1.081	0.356695	2.933	0.00105719
A0A6P3DAZ3	227	S	heat shock protein 83 OS=Bombus terrestris OX=30195 GN=LOC100645524 PE=4 SV=1	LOC100645524	1	4.4998e-224	334.68	5	ERDKELS(1)EDEEEEEEEK	0.24034	37	0.458	0.384	0.451	1.416	2.161	1.08	1.347	1.268	1.429	3.602	0.00404535	1.152	0.647591	3.128	6.57303e-05
A0A6P3DAZ3	446	S	heat shock protein 83 OS=Bombus terrestris OX=30195 GN=LOC100645524 PE=4 SV=1	LOC100645524	1	0.000138166	96.604	3	LGIHEDS(1)QNR	0.54307	2	0.703	0.742	0.656	1.116	1.677	1.159	1.216	1.23	1.205	1.881	0.0102647	1.082	0.659662	1.738	0.000105816
A0A6P3DAZ3	719	S	heat shock protein 83 OS=Bombus terrestris OX=30195 GN=LOC100645524 PE=4 SV=1	LOC100645524	0.983564	1.84743e-21	141.21	3	MDTEVPPLEDDT(0.016)EEAS(0.984)RMEEVD	-0.81467	1	0.7	0.766	0.829	1.253	1.734	1.222	1.013	0.935	1.047	1.834	0.00834072	1.405	0.0492433	1.305	0.010732
A0A6P3DAZ3	298	S	heat shock protein 83 OS=Bombus terrestris OX=30195 GN=LOC100645524 PE=4 SV=1	LOC100645524	0.999689	0.00108077	64.83	3	NPDDIS(1)QEEYGEFYK	-0.22446	1	0.619	0.547	0.664	1.273	1.882	1.294	1.249	1.058	1.104	2.431	0.00331913	1.304	0.140649	1.864	0.00116885
A0A6P3DAZ3	469	S	heat shock protein 83 OS=Bombus terrestris OX=30195 GN=LOC100645524 PE=4 SV=1	LOC100645524	1	6.22938e-12	134.99	3	YHTSASGDEMCS(1)LK	-0.91138	1	0.704	0.665	0.77	1.231	1.837	1.022	1.088	1.101	1.245	1.912	0.0254458	1.191	0.458786	1.605	0.00145355
A0A6P3DAZ4	115	S	protein lin-7 homolog C isoform X2 OS=Bombus terrestris OX=30195 GN=LOC100648754 PE=4 SV=1	LOC100648754	0.844289	0.00114697	81.789	2	EQNS(0.844)PIY(0.002)IS(0.154)R	2.2304	1	0.816	1.004	0.991	0.978	1.308	1.104	1.173	0.945	1.106	1.206	0.161876	1.051	0.679935	1.147	0.213865
A0A6P5IEN5	50	S	Dentin sialophospho (Fragment)(predicted) OS=Bombus terrestris OX=30195 GN=LOC100650668 PE=4 SV=1	LOC100650668	1	0.00370437	79.489	2	S(1)IELLDK	-0.013353	1	1.37	1.295	1.47	0.987	0.717	0.75	0.802	0.739	0.753	0.593	0.00755606	1.07	0.604398	0.555	0.000184546
A0A6P3DAZ5	2	S	nuclear pore glycoprotein p62 OS=Bombus terrestris OX=30195 GN=LOC100651681 PE=4 SV=1	LOC100651681	0.97595	0.000909922	62.659	2	S(0.976)FT(0.021)YS(0.002)TPK	-0.84003	1	1.114	2.146	1.337	0.614	0.682	0.716	0.809	0.761	0.737	0.438	0.0170583	0.872	0.0595445	0.502	0.0299714
A0A6P3DAZ6	138	S	protein enabled homolog OS=Bombus terrestris OX=30195 GN=LOC100643403 PE=4 SV=1	LOC100643403	0.99983	0.00262647	107.79	2	SNS(1)PLYK	-1.3388	1	2.1	2.424	1.767	0.336	0.208	0.477	0.278	0.419	0.253	0.162	0.00192053	1.075	0.892731	0.151	0.000447471
A0A6P3DB01	580	S	nucleolin OS=Bombus terrestris OX=30195 GN=LOC100644519 PE=4 SV=1	LOC100644519	0.824806	9.3486e-66	208.34	3	KET(0.175)S(0.825)PQQQGNNFQGQK	-0.45044	5	0.284	0.259	0.255	1.667	1.683	1.096	1.759	1.56	1.618	5.571	0.000305673	0.901	0.448262	6.187	3.09941e-06
A0A6P3DB02	183	S	serine/threonine-protein kinase PRP4 homolog OS=Bombus terrestris OX=30195 GN=LOC100648054 PE=4 SV=1	LOC100648054	1	6.07243e-07	108.57	3	AT(0.023)ET(0.977)PDVILVEDDS(1)ENDNIPPK	0.96483	3
A0A6P3DB02	20	S	serine/threonine-protein kinase PRP4 homolog OS=Bombus terrestris OX=30195 GN=LOC100648054 PE=4 SV=1	LOC100648054	0.993749	3.59939e-06	109.72	3	DMVTIDS(0.994)ES(0.006)DMLVDQR	0.20491	1	0.515	0.85	0.82	1.21	1.312	1.233	1.085	1.235	1.337	1.719	0.0257189	1.027	0.676043	1.674	0.0359703
A0A6P3DB02	394	S	serine/threonine-protein kinase PRP4 homolog OS=Bombus terrestris OX=30195 GN=LOC100648054 PE=4 SV=1	LOC100648054	1	0.0142664	49.423	3	DRPPS(1)RDQR	-0.32858	1	0.468	0.407		0.689	1.761	1.08	1.562	1.945	1.347	2.69	0.0804398	0.727	0.26239	3.698	0.00307221
A0A6P3DB02	634	S	serine/threonine-protein kinase PRP4 homolog OS=Bombus terrestris OX=30195 GN=LOC100648054 PE=4 SV=1	LOC100648054	0.999951	5.07789e-10	119.33	4	FEDAPS(1)EETDKNEDTKPTEK	1.3575	1	0.688	0.674	0.717	1.216	1.673	0.875	1.454	1.233	1.252	1.81	0.0409424	0.956	0.711206	1.895	0.000333258
A0A6P3DB02	4	S	serine/threonine-protein kinase PRP4 homolog OS=Bombus terrestris OX=30195 GN=LOC100648054 PE=4 SV=1	LOC100648054	0.988351	4.40064e-12	147.96	2	GT(0.012)S(0.988)DLECIESK	0.20387	4	0.574	0.512	0.66	1.593	1.307	1.458	0.951	1.125	1.383	2.496	0.000596116	1.26	0.122168	1.981	0.00662223
A0A6P3DB02	153	S	serine/threonine-protein kinase PRP4 homolog OS=Bombus terrestris OX=30195 GN=LOC100648054 PE=4 SV=1	LOC100648054	0.992435	8.45238e-06	99.709	4	LQACLVQY(0.008)LS(0.992)DES(1)EKEDKEPDQDEVK	-0.97347	1
A0A6P3DB02	156	S	serine/threonine-protein kinase PRP4 homolog OS=Bombus terrestris OX=30195 GN=LOC100648054 PE=4 SV=1	LOC100648054	0.99979	8.45238e-06	99.709	4	LQACLVQY(0.008)LS(0.992)DES(1)EKEDKEPDQDEVK	-0.97347	1
A0A6P3DB12	527	S	ATP synthase subunit alpha, mitochondrial OS=Bombus terrestris OX=30195 GN=LOC100645715 PE=4 SV=1	LOC100645715	0.996981	1.59586e-05	110.44	2	DNT(0.003)IS(0.997)EASDAK	-0.80406	2	0.962	0.97	0.94	0.715	0.871	0.669	1.482	1.49	1.623	0.785	0.0358605	0.491	0.00105679	1.6	0.000109739
A0A6P3DB12	56	S	ATP synthase subunit alpha, mitochondrial OS=Bombus terrestris OX=30195 GN=LOC100645715 PE=4 SV=1	LOC100645715	1	0.00326674	85.862	3	ILGS(1)AAK	-0.53457	4	1.121	0.974	1.035	0.622	0.84	0.501	1.576	1.605	1.405	0.627	0.0348532	0.428	0.0050232	1.465	0.00279671
A0A6P3DB12	546	S	ATP synthase subunit alpha, mitochondrial OS=Bombus terrestris OX=30195 GN=LOC100645715 PE=4 SV=1	LOC100645715	0.999982	2.06383e-19	162.68	2	QVVTDFLASFS(1)G	0.19835	4	0.907	1.001	0.906	1.06	0.933	1.008	1.272	1.116	1.267	1.066	0.266845	0.821	0.0257184	1.299	0.00858542
A0A6P3DB12	248	S	ATP synthase subunit alpha, mitochondrial OS=Bombus terrestris OX=30195 GN=LOC100645715 PE=4 SV=1	LOC100645715	0.990267	1.22844e-07	149.23	2	S(0.99)T(0.01)VAQIVK	-0.10022	2	0.973	0.845	0.895	1.023	1.002	0.86	1.322	1.27	1.391	1.063	0.4281	0.724	0.00589576	1.468	0.00138373
A0A6P3DB12	42	S	ATP synthase subunit alpha, mitochondrial OS=Bombus terrestris OX=30195 GN=LOC100645715 PE=4 SV=1	LOC100645715	1	1.68378e-30	184.34	2	S(1)AEISSILEER	0.15323	4	0.629	0.642	0.692	1.36	1.86	1.189	1.11	1.179	0.958	2.246	0.00429466	1.358	0.116759	1.654	0.00183093
A0A6P3DB12	47	S	ATP synthase subunit alpha, mitochondrial OS=Bombus terrestris OX=30195 GN=LOC100645715 PE=4 SV=1	LOC100645715	0.798248	3.90596e-23	172.11	2	SAEIS(0.202)S(0.798)ILEER	0.56698	1	1.161	0.922	0.933	0.65	0.707	0.666	1.63	1.503	1.517	0.671	0.00753687	0.435	2.02647e-05	1.542	0.00522158
A0A6P3DB12	70	S	ATP synthase subunit alpha, mitochondrial OS=Bombus terrestris OX=30195 GN=LOC100645715 PE=4 SV=1	LOC100645715	1	1.78551e-07	133.05	2	VLS(1)IGDGIAR	-2.0817	2	0.958	0.893	0.939	0.914	1.092	0.934	1.39	1.174	1.256	1.054	0.453581	0.77	0.0243427	1.369	0.0042509
A0A6P3DB12	178	S	ATP synthase subunit alpha, mitochondrial OS=Bombus terrestris OX=30195 GN=LOC100645715 PE=4 SV=1	LOC100645715	1	0.000657014	77.051	3	VS(1)VREPMQTGIK	-0.37256	2	0.903	0.894	0.765	0.829	0.929	0.762	1.733	1.27	1.745	0.984	0.839278	0.531	0.00633586	1.853	0.00663258
A0A6P3DB13	26	S	alpha-1,2-mannosyltransferase ALG9 isoform X1 OS=Bombus terrestris OX=30195 GN=LOC100642493 PE=4 SV=1	LOC100642493	0.985719	1.31662e-73	210.68	4	RFS(0.986)KPEES(0.007)S(0.007)DT(0.001)GLIYPGVDTAFK	1.167	2	0.911	1.194	0.849	1.004	1.223	0.985	1.043	1.143	1.073	1.087	0.511187	0.986	0.813865	1.103	0.369099
A0A6P3DB25	121	S	bolA-like protein DDB_G0274169 OS=Bombus terrestris OX=30195 GN=LOC100645495 PE=4 SV=1	LOC100645495	0.908321	0.00613145	61.213	2	STVT(0.043)PS(0.908)PT(0.048)CR	0.39613	1	0.939	1.136	0.876	1.004	0.745	1.116	0.991	1.442	1.13	0.971	0.806606	0.804	0.249627	1.207	0.246911
A0A6P3UIU7	53	S	histone H2B OS=Bombus terrestris OX=30195 GN=LOC100645616 PE=4 SV=1	LOC100645616	0.900165	1.03242e-05	107.35	3	QVHPDTGIS(0.9)S(0.1)K	0.45348	1	1.179	1.076	1.151	0.786	1.056	0.707	1.127	1.084	1.204	0.748	0.0690969	0.746	0.0687769	1.003	0.955498
A0A6P3TQ21	206	S	tectonin beta-propeller repeat-containing protein isoform X2 OS=Bombus terrestris OX=30195 GN=LOC100649136 PE=4 SV=1	LOC100649136	0.983052	0.0231082	40.552	3	HS(0.983)MCGT(0.017)PQQQR	-2.1234	1	0.713	0.987	0.698	1.035	1.589	1.185	1.139	1.259	0.979	1.588	0.0531264	1.128	0.495938	1.408	0.0590862
A0A6P3TQ21	191	S	tectonin beta-propeller repeat-containing protein isoform X2 OS=Bombus terrestris OX=30195 GN=LOC100649136 PE=4 SV=1	LOC100649136	1	3.74869e-10	141.08	2	LINAPLQLS(1)R	0.55139	3	0.852	0.918	0.861	1.093	1.316	1.056	1.134	1.228	1.031	1.317	0.0198771	1.021	0.835972	1.29	0.0105487
A0A6P3TQ21	270	S	tectonin beta-propeller repeat-containing protein isoform X2 OS=Bombus terrestris OX=30195 GN=LOC100649136 PE=4 SV=1	LOC100649136	0.826165	1.1851e-05	103.01	3	NPQQT(0.174)S(0.826)FQDIYLNEGK	-0.60902	1	1.599	1.375	1.607	0.713	0.478	0.869	0.673	0.685	0.728	0.45	0.0107143	0.988	0.825806	0.455	0.000155021
A0A6P3TQ21	244	S	tectonin beta-propeller repeat-containing protein isoform X2 OS=Bombus terrestris OX=30195 GN=LOC100649136 PE=4 SV=1	LOC100649136	0.999798	0.000661233	92.611	2	S(1)APTPTSLK	-0.20259	3	1.623	1.505	1.555	0.657	0.583	0.637	0.703	0.845	0.691	0.401	2.61408e-05	0.838	0.078215	0.478	0.000401164
A0A6P3DB48	17	S	annulin isoform X1 OS=Bombus terrestris OX=30195 GN=LOC100650808 PE=4 SV=1	LOC100650808	1	0.002347	73.327	2	DEFAFPS(1)PR	1.8972	1	0.977	0.907	0.919	1.334	1.24	0.985	1.081	0.943	0.944	1.27	0.0701641	1.199	0.160438	1.059	0.334977
A0A6P3DB48	37	S	annulin isoform X1 OS=Bombus terrestris OX=30195 GN=LOC100650808 PE=4 SV=1	LOC100650808	1	0.00172629	118.67	2	S(1)NPFPFR	-0.19446	1	1.103	1.005	1.031	0.906	1.016	0.865	1.045	1.186	1.241	0.888	0.0948685	0.803	0.0353629	1.106	0.165585
A0A6P3DB48	506	S	annulin isoform X1 OS=Bombus terrestris OX=30195 GN=LOC100650808 PE=4 SV=1	LOC100650808	0.999853	0.00641426	63.091	2	YPEKS(1)EEER	0.18978	1	1.339	1.067	0.91	0.878	0.974	0.736	1.083	1.221	1.193	0.78	0.156295	0.74	0.0268687	1.055	0.61367
A0A6P3DB48	31	S	annulin isoform X1 OS=Bombus terrestris OX=30195 GN=LOC100650808 PE=4 SV=1	LOC100650808	0.999984	0.00216874	86.344	3	YRS(1)FNDRR	1.5554	2	1.204	0.85	0.907	1.044	1.429	0.972	0.912	1.043	0.999	1.163	0.403905	1.166	0.322059	0.998	0.948577
A0A6P3TUK7	56	S	cytoplasmic polyadenylation element-binding protein 2 isoform X2 OS=Bombus terrestris OX=30195 GN=LOC100650364 PE=4 SV=1	LOC100650364	0.972489	1.4002e-18	146.78	4	AAPLS(0.972)PS(0.024)T(0.004)GLEAVAGLEK	-0.80153	3	0.909	1.054	1.412	1.093	0.967	1.071	0.862	0.816	0.874	0.928	0.682254	1.227	0.00931873	0.756	0.115376
A0A6P3TUK7	305	S	cytoplasmic polyadenylation element-binding protein 2 isoform X2 OS=Bombus terrestris OX=30195 GN=LOC100650364 PE=4 SV=1	LOC100650364	0.792793	0.000862121	59.305	5	KPS(0.793)PT(0.207)FPGHPGPAAHPS(0.023)CIS(0.977)PVK	-1.7983	1
A0A6P3TUK7	322	S	cytoplasmic polyadenylation element-binding protein 2 isoform X2 OS=Bombus terrestris OX=30195 GN=LOC100650364 PE=4 SV=1	LOC100650364	0.977155	0.000862121	59.305	5	KPS(0.793)PT(0.207)FPGHPGPAAHPS(0.023)CIS(0.977)PVK	-1.7983	1
A0A6P3TUK7	374	S	cytoplasmic polyadenylation element-binding protein 2 isoform X2 OS=Bombus terrestris OX=30195 GN=LOC100650364 PE=4 SV=1	LOC100650364	0.98871	0.00060751	98.676	2	MT(0.001)T(0.009)NGNS(0.989)PLDS(0.001)MR	-0.78695	3	1.264	1.498	1.451	0.811	0.811	0.86	0.763	0.801	0.62	0.589	0.000695537	1.136	0.174311	0.518	0.00218576
A0A6P3TUK7	492	S	cytoplasmic polyadenylation element-binding protein 2 isoform X2 OS=Bombus terrestris OX=30195 GN=LOC100650364 PE=4 SV=1	LOC100650364	0.850316	2.77557e-05	105.65	2	S(0.15)S(0.85)PHSQGSETGER	-0.95981	4	1.072	1.466	1.533	0.384	0.861	0.703	1.092	1.009	1.071	0.479	0.0434395	0.614	0.0903718	0.779	0.107408
A0A6P3TUK7	498	S	cytoplasmic polyadenylation element-binding protein 2 isoform X2 OS=Bombus terrestris OX=30195 GN=LOC100650364 PE=4 SV=1	LOC100650364	0.978169	4.21986e-05	102.28	2	S(0.447)S(0.553)PHS(0.02)QGS(0.978)ET(0.001)GER	0.23193	2
A0A6P3TUK7	331	S	cytoplasmic polyadenylation element-binding protein 2 isoform X2 OS=Bombus terrestris OX=30195 GN=LOC100650364 PE=4 SV=1	LOC100650364	0.995444	0.00294467	95.909	2	ST(0.005)S(0.995)YPGK	0.14705	1	1.528	1.445	1.511	0.758	0.644	0.859	0.666	0.694	0.665	0.504	0.00125027	1.117	0.287998	0.452	3.54146e-06
A0A6P3DB64	8	S	cytochrome b5 OS=Bombus terrestris OX=30195 GN=LOC100648214 PE=4 SV=1	LOC100648214	0.811631	0.000272517	82.01	3	QY(0.005)T(0.183)RS(0.812)EVASLNCK	0.30047	1	0.91	0.976	0.715	1.254	1.498	1.132	0.828	1.05	1.06	1.493	0.0320583	1.322	0.0724985	1.13	0.373953
A0A6P5I6N9	158	S	nucleolar protein 4-like isoform X3 OS=Bombus terrestris OX=30195 GN=LOC100644762 PE=4 SV=1	LOC100644762	0.98895	0.000261922	78.814	2	KT(0.005)PS(0.989)PAS(0.005)GAT(0.001)PSR	0.39618	3	1.096	1.408	1.163	0.855	0.849	0.779	0.947	1.069	1.045	0.677	0.00906375	0.811	0.0119314	0.835	0.104637
A0A6P3DB83	275	S	protein SCAI OS=Bombus terrestris OX=30195 GN=LOC100651837 PE=4 SV=1	LOC100651837	1	5.62618e-06	111.33	2	DDPNHLHDAS(1)PAGR	0.93123	3	0.704	0.889	1.164	0.661	1.136	0.793	1.261	1.674	1.385	0.939	0.770639	0.6	0.041827	1.567	0.0505556
A0A6P3DB85	504	S	monocarboxylate transporter 3 isoform X3 OS=Bombus terrestris OX=30195 GN=LOC100647772 PE=4 SV=1	LOC100647772	0.956667	1.2154e-18	148.09	4	KDIFYS(0.957)GS(0.043)VVNLPEY(0.032)QS(0.968)QK	0.55372	2
A0A6P3DB85	515	S	monocarboxylate transporter 3 isoform X3 OS=Bombus terrestris OX=30195 GN=LOC100647772 PE=4 SV=1	LOC100647772	0.999722	1.2154e-18	148.09	3	DIFYS(0.956)GS(0.044)VVNLPEYQS(1)QK	0.20985	2
A0A6P3DB85	497	S	monocarboxylate transporter 3 isoform X3 OS=Bombus terrestris OX=30195 GN=LOC100647772 PE=4 SV=1	LOC100647772	1	0.00216736	63.037	4	EKPQIIRPLS(1)R	0.71222	1	2.184	1.542	1.985	0.574	0.361	0.591	0.316	0.48	0.25	0.267	0.00219195	1.459	0.191332	0.183	0.00136413
A0A6P3DB85	277	S	monocarboxylate transporter 3 isoform X3 OS=Bombus terrestris OX=30195 GN=LOC100647772 PE=4 SV=1	LOC100647772	0.999891	9.01313e-19	146.17	3	GS(1)IGGSYFMVQLPDGSMEK	-0.21293	5	1.375	1.134	1.218	0.771	0.778	0.875	0.998	1.13	0.856	0.65	0.00350004	0.812	0.0871326	0.801	0.0828949
A0A6P3DB85	281	S	monocarboxylate transporter 3 isoform X3 OS=Bombus terrestris OX=30195 GN=LOC100647772 PE=4 SV=1	LOC100647772	0.874355	0.000428465	70.357	3	GS(0.102)IGGS(0.874)Y(0.023)FMVQLPDGSMEK	1.7672	3
A0A6P3DB85	23	S	monocarboxylate transporter 3 isoform X3 OS=Bombus terrestris OX=30195 GN=LOC100647772 PE=4 SV=1	LOC100647772	0.948514	2.51111e-54	204.63	4	KIS(0.949)T(0.042)T(0.009)DS(0.001)EYSVEEHAR	0.72264	4	0.953	0.873	0.748	1.092	1.249	1.129	1.08	1.14	1.253	1.348	0.0207443	0.999	0.992228	1.349	0.021896
A0A6P3DB85	27	S	monocarboxylate transporter 3 isoform X3 OS=Bombus terrestris OX=30195 GN=LOC100647772 PE=4 SV=1	LOC100647772	0.963609	4.34858e-36	153.2	2	IST(0.001)T(0.035)DS(0.964)EY(0.001)S(1)VEEHAR	1.9272	5
A0A6P3DB85	30	S	monocarboxylate transporter 3 isoform X3 OS=Bombus terrestris OX=30195 GN=LOC100647772 PE=4 SV=1	LOC100647772	0.999768	4.34858e-36	153.2	2	IST(0.001)T(0.035)DS(0.964)EY(0.001)S(1)VEEHAR	1.9272	4	1.24	1.054	1.242	0.913	0.838	0.771	1.139	1.186	0.816	0.713	0.00991881	0.803	0.179184	0.888	0.378467
A0A6P3DB85	462	S	monocarboxylate transporter 3 isoform X3 OS=Bombus terrestris OX=30195 GN=LOC100647772 PE=4 SV=1	LOC100647772	1	0.000296676	96.229	2	LSTGSVMGS(1)R	0.055667	1	1.59	1.445	1.394	0.783	0.922	1.012	0.551	0.615	0.401	0.613	0.00433798	1.734	0.0195258	0.354	0.00141936
A0A6P3DB85	394	S	monocarboxylate transporter 3 isoform X3 OS=Bombus terrestris OX=30195 GN=LOC100647772 PE=4 SV=1	LOC100647772	0.999995	7.42893e-54	198.98	4	NAS(1)QPAFTTHVQGLPK	-0.2925	3	1.185	1.205	1.051	0.965	0.874	0.918	1.106	0.946	0.979	0.801	0.0129717	0.91	0.167303	0.881	0.11776
A0A6P3DB85	410	S	monocarboxylate transporter 3 isoform X3 OS=Bombus terrestris OX=30195 GN=LOC100647772 PE=4 SV=1	LOC100647772	1	0.00727242	96.067	2	NGS(1)VPFFDR	-1.1339	1	1.479	1.107	1.163	0.698	0.735	0.495	1.182	1.459	1.003	0.514	0.0117816	0.529	0.017827	0.972	0.831015
A0A6P3DB85	525	S	monocarboxylate transporter 3 isoform X3 OS=Bombus terrestris OX=30195 GN=LOC100647772 PE=4 SV=1	LOC100647772	0.999991	0.00613836	58.098	3	QS(1)VIS(0.988)LS(0.012)K	-1.0138	1
A0A6P3DB85	528	S	monocarboxylate transporter 3 isoform X3 OS=Bombus terrestris OX=30195 GN=LOC100647772 PE=4 SV=1	LOC100647772	0.99844	0.00188096	94.767	2	QS(0.001)VIS(0.998)LS(0.001)K	0.014896	3	1.574	1.155	1.464	0.747	0.566	0.465	1.087	1.175	0.829	0.424	0.00641178	0.575	0.0317963	0.737	0.0950187
A0A6P3DB85	16	S	monocarboxylate transporter 3 isoform X3 OS=Bombus terrestris OX=30195 GN=LOC100647772 PE=4 SV=1	LOC100647772	0.999978	0.00106478	88.021	2	SQYSQYGS(1)R	-0.29602	1	2.337	1.421	1.6	0.535	0.355	0.576	0.63	0.749	0.33	0.274	0.00367587	0.858	0.706913	0.319	0.0155722
A0A6P3DB85	442	S	monocarboxylate transporter 3 isoform X3 OS=Bombus terrestris OX=30195 GN=LOC100647772 PE=4 SV=1	LOC100647772	0.999835	2.07826e-09	145.31	2	TTLNS(1)NGDIR	-0.92606	3	1.546	1.084	1.239	1.032	0.7	1.094	0.708	0.848	0.614	0.73	0.138284	1.302	0.205712	0.561	0.0144694
A0A6P3DB85	348	S	monocarboxylate transporter 3 isoform X3 OS=Bombus terrestris OX=30195 GN=LOC100647772 PE=4 SV=1	LOC100647772	0.809855	4.79634e-19	110.26	3	VQEHSSSGAT(0.185)S(0.81)NS(0.005)GSMDLK	-0.27928	2
A0A6P3DB85	350	S	monocarboxylate transporter 3 isoform X3 OS=Bombus terrestris OX=30195 GN=LOC100647772 PE=4 SV=1	LOC100647772	0.967046	0.000231254	76.768	3	VQEHSSSGAT(0.007)S(0.05)NS(0.967)GS(0.975)MDLK	-0.75585	2
A0A6P3DB85	352	S	monocarboxylate transporter 3 isoform X3 OS=Bombus terrestris OX=30195 GN=LOC100647772 PE=4 SV=1	LOC100647772	0.975363	1.07725e-26	166.49	3	VQEHSSSGAT(0.007)S(0.05)NS(0.967)GS(0.975)MDLK	-0.75585	9	0.792	0.933	0.912	0.954	0.759	0.733	1.245	1.305	2.115	0.928	0.459	0.524	0.029816	1.769	0.037322
A0A6P3DBA0	385	S	Neuronal acetylcholine receptor subunit alpha-5(predicted) OS=Bombus terrestris OX=30195 GN=LOC100646787 PE=4 SV=1	LOC100646787	1	2.3862e-05	91.957	3	LSTTGILGGEGEDNS(1)DLPK	-0.072336	1	0.864	0.915	0.62	1.334	1.27	1.132	1.304	0.943	1.149	1.557	0.0253708	1.1	0.391545	1.416	0.0832494
A0A6P3DBA8	61	S	ejaculatory bulb-specific protein 3 isoform X2 OS=Bombus terrestris OX=30195 GN=LOC100646145 PE=4 SV=1	LOC100646145	1	0.000722256	72.662	3	S(1)LPDALENNCEK	-2.078	1
A0A6P3DBA9	209	S	ras-related and estrogen-regulated growth inhibitor isoform X2 OS=Bombus terrestris OX=30195 GN=LOC100646382 PE=4 SV=1	LOC100646382	0.992202	0.00370441	64.65	3	GKS(0.992)DS(0.008)ALPK	0.49986	1	1.92	1.305	1.15	0.832	0.702	1.142	0.505	0.696	0.454	0.612	0.0808967	1.617	0.0678696	0.378	0.0086022
A0A6P3DBA9	14	S	ras-related and estrogen-regulated growth inhibitor isoform X2 OS=Bombus terrestris OX=30195 GN=LOC100646382 PE=4 SV=1	LOC100646382	0.97141	0.00313302	88.177	2	S(0.971)S(0.029)LCEVK	-0.029222	3	1.22	0.9	1.035	0.847	1.286	0.74	1.014	1.325	1.056	0.911	0.575652	0.846	0.368228	1.076	0.574218
A0A6P3DBB2	320	S	LOW QUALITY PROTEIN: N-glycosylase/DNA lyase OS=Bombus terrestris OX=30195 GN=LOC100652192 PE=4 SV=1	LOC100652192	0.774504	0.00168916	62.055	3	KNS(0.775)T(0.182)S(0.044)NMLQNLK	0.075853	1
A0A6P5I5G5	422	S	esterase FE4 isoform X2 OS=Bombus terrestris OX=30195 GN=LOC100647220 PE=4 SV=1	LOC100647220	0.787202	1.32162e-34	169.6	3	QIS(0.787)GAS(0.086)HT(0.127)DDVTYLLYLPK	0.39033	1	1.524	1.725	1.748	0.699	0.766	0.582	0.562	0.641	0.368	0.41	0.000614942	1.303	0.200129	0.314	0.00240233
A0A6P3DBB9	290	S	alpha-tubulin N-acetyltransferase isoform X2 OS=Bombus terrestris OX=30195 GN=LOC100649139 PE=4 SV=1	LOC100649139	0.899411	1.17307e-08	136.01	3	S(0.101)LS(0.899)LYSEEEQK	0.40938	1	1.019	1.738	1.633	0.681	0.816	0.955	0.682	0.6	0.68	0.559	0.0440672	1.25	0.113218	0.447	0.0108944
A0A6P3DBB9	293	S	alpha-tubulin N-acetyltransferase isoform X2 OS=Bombus terrestris OX=30195 GN=LOC100649139 PE=4 SV=1	LOC100649139	0.993575	0.000866836	73.466	3	S(0.002)LS(0.002)LY(0.002)S(0.994)EEEQK	-1.734	1	1.356	1.31	1.537	0.742	0.774	0.724	0.779	0.921	0.797	0.533	0.000277328	0.897	0.130433	0.594	0.00187904
A0A6P3DBB9	200	S	alpha-tubulin N-acetyltransferase isoform X2 OS=Bombus terrestris OX=30195 GN=LOC100649139 PE=4 SV=1	LOC100649139	0.998317	0.00277382	68.44	3	T(0.001)NRY(0.001)S(0.998)LPAK	0.017814	2	1.059	1.365	1.289	0.691	0.934	0.956	1.032	1	0.823	0.695	0.0469029	0.904	0.446263	0.769	0.0663025
A0A6P3DBC2	360	S	homeobox protein prospero isoform X2 OS=Bombus terrestris OX=30195 GN=LOC100645194 PE=4 SV=1	LOC100645194	0.949717	0.00612468	53.491	3	S(0.95)PS(0.574)HS(0.477)PCPIVPK	-0.097681	1
A0A6P5HND7	478	S	ubiquitin carboxyl-terminal hydrolase 8 isoform X2 OS=Bombus terrestris OX=30195 GN=LOC100650929 PE=4 SV=1	LOC100650929	0.967015	7.72986e-05	98.508	2	S(0.001)YS(0.967)S(0.032)PNLLQLTDR	-0.30509	1	1.103	1.168	1.101	1.33	0.861	1.154	0.81	0.724	0.741	0.992	0.864255	1.47	0.0489289	0.675	0.000556059
A0A6P3TTT1	217	S	glycogen synthase kinase-3 beta isoform X8 OS=Bombus terrestris OX=30195 GN=LOC100645880 PE=4 SV=1	LOC100645880	0.999896	4.79693e-05	103.85	2	GEPNVS(0.564)Y(0.436)ICS(1)R	-0.23842	6	1.088	1.101	0.956	0.886	1.118	0.697	1.03	1.495	1.095	0.859	0.305615	0.746	0.171022	1.151	0.356722
A0A6P3TTT1	9	S	glycogen synthase kinase-3 beta isoform X8 OS=Bombus terrestris OX=30195 GN=LOC100645880 PE=4 SV=1	LOC100645880	0.998531	1.0427e-190	306.4	2	TT(0.001)S(0.999)FADCTNAPTNPPLGGMR	0.28843	8	1.337	1.201	1.193	0.818	0.881	0.697	0.922	1.075	1.08	0.642	0.00470084	0.779	0.043402	0.825	0.0382854
A0A6P3TTT1	64	S	glycogen synthase kinase-3 beta isoform X8 OS=Bombus terrestris OX=30195 GN=LOC100645880 PE=4 SV=1	LOC100645880	1	1.48626e-16	151.9	2	VIGNGS(1)FGVVYLAK	-0.43979	2	0.988	1.005	1.167	0.87	1.141	0.946	1.052	1.01	1.165	0.936	0.506041	0.916	0.367496	1.021	0.761871
A0A6P5HQ81	68	S	receptor-type tyrosine-protein phosphatase kappa isoform X2 OS=Bombus terrestris OX=30195 GN=LOC100646666 PE=4 SV=1	LOC100646666	0.992811	3.98866e-05	89.049	4	HLNPGHS(0.993)LAS(0.007)IPSQIK	0.62297	1
A0A6P5HQ81	8	S	receptor-type tyrosine-protein phosphatase kappa isoform X2 OS=Bombus terrestris OX=30195 GN=LOC100646666 PE=4 SV=1	LOC100646666	0.863146	0.000182972	77.1	2	T(0.013)QS(0.863)T(0.124)GGGVLGLSSVGSDR	-0.26785	2	1.284	1.136	1.32	0.874	0.849	0.891	0.918	0.866	0.94	0.699	0.00178788	0.96	0.220127	0.728	0.00377167
A0A6P5HQ81	21	S	receptor-type tyrosine-protein phosphatase kappa isoform X2 OS=Bombus terrestris OX=30195 GN=LOC100646666 PE=4 SV=1	LOC100646666	0.885269	0.0184897	48.919	2	TQSTGGGVLGLS(0.017)S(0.098)VGS(0.885)DR	-2.5449	1
A0A6P3DBF2	105	S	vacuolar fusion protein MON1 homolog A OS=Bombus terrestris OX=30195 GN=LOC100650152 PE=4 SV=1	LOC100650152	0.987841	0.001492	72.681	2	LGQS(0.003)S(0.009)IDS(0.988)DPLR	-2.5333	1	0.816	0.845	0.878	1.107	1.269	1.207	1.142	1.088	1.116	1.411	0.00160537	1.071	0.18789	1.318	0.000402971
A0A6P3DBF2	85	S	vacuolar fusion protein MON1 homolog A OS=Bombus terrestris OX=30195 GN=LOC100650152 PE=4 SV=1	LOC100650152	0.998536	5.21031e-62	218.85	2	T(0.001)NS(0.999)LDDS(0.001)ELDDVTQR	0.47664	6	1.009	1.021	0.941	1.011	1.088	0.941	1.166	1.168	1.069	1.023	0.678962	0.893	0.0900761	1.145	0.0249789
A0A6P3DBF2	89	S	vacuolar fusion protein MON1 homolog A OS=Bombus terrestris OX=30195 GN=LOC100650152 PE=4 SV=1	LOC100650152	0.999956	2.57073e-05	109.63	2	T(0.164)NS(0.836)LDDS(1)ELDDVTQR	0.74055	3	0.859	0.851	0.685	0.876	1.649	1.033	1.429	1.101	1.247	1.486	0.148001	0.942	0.677683	1.577	0.0125127
A0A6P3DBF7	173	S	dihydrolipoyllysine-residue succinyltransferase component of 2-oxoglutarate dehydrogenase complex, mitochondrial OS=Bombus terrestris OX=30195 GN=LOC100651798 PE=4 SV=1	LOC100651798	0.767251	8.94553e-05	68.515	4	APS(0.767)PPS(0.209)APS(0.012)T(0.012)AAPPPPPPPPPPPPPPPSAAVPPPAAR	0.63582	1	0.902	1.026	0.71	0.847	1.031	1.041	1.546	1.328	1.226	1.107	0.442478	0.712	0.0237844	1.554	0.0246543
A0A6P3DBF7	88	S	dihydrolipoyllysine-residue succinyltransferase component of 2-oxoglutarate dehydrogenase complex, mitochondrial OS=Bombus terrestris OX=30195 GN=LOC100651798 PE=4 SV=1	LOC100651798	0.991917	4.25141e-08	116.39	3	EVVVPPFAES(0.992)VS(0.008)EGDVR	-0.90469	2	0.891	0.64	0.668	0.99	1.228	1.167	1.065	1.655	1.401	1.539	0.023241	0.821	0.268888	1.874	0.0196015
A0A6P3DBF7	90	S	dihydrolipoyllysine-residue succinyltransferase component of 2-oxoglutarate dehydrogenase complex, mitochondrial OS=Bombus terrestris OX=30195 GN=LOC100651798 PE=4 SV=1	LOC100651798	0.889937	5.34063e-25	161.04	3	EVVVPPFAES(0.11)VS(0.89)EGDVR	-1.6056	2	0.574	0.949	1.01	1.199	1.217	0.913	1.466	1.108	1.113	1.314	0.217871	0.903	0.482277	1.456	0.120336
A0A6P3DBF7	228	S	dihydrolipoyllysine-residue succinyltransferase component of 2-oxoglutarate dehydrogenase complex, mitochondrial OS=Bombus terrestris OX=30195 GN=LOC100651798 PE=4 SV=1	LOC100651798	1	7.89301e-05	121.02	2	HAQS(1)LEGAK	-1.0116	2	1.107	1.193	1.129	0.821	0.948	0.754	1.174	1.028	1.194	0.736	0.0115938	0.743	0.021638	0.99	0.8387
A0A6P5I3F4	2	S	non-histone chromosomal protein 6 isoform X2 OS=Bombus terrestris OX=30195 GN=LOC100646785 PE=4 SV=1	LOC100646785	0.909322	3.05608e-66	117.23	2	S(0.909)DES(0.909)EY(0.181)DVEPEEFDIYK	-1.1086	1
A0A6P5I3F4	5	S	non-histone chromosomal protein 6 isoform X2 OS=Bombus terrestris OX=30195 GN=LOC100646785 PE=4 SV=1	LOC100646785	0.909322	3.05608e-66	117.23	2	S(0.909)DES(0.909)EY(0.181)DVEPEEFDIYK	-1.1086	1
A0A6P5HQC1	679	S	SLIT1_1 protein(predicted) OS=Bombus terrestris OX=30195 GN=LOC100651566 PE=4 SV=1	LOC100651566	0.996881	0.000149692	91.07	2	LS(0.997)QPILAT(0.003)LAGR	-0.31605	1	1.566	2.266	1.578	0.498	0.526	0.523	0.747	0.468	0.449	0.286	0.000552535	0.93	0.795971	0.308	0.00426282
A0A6P5HQC1	725	S	SLIT1_1 protein(predicted) OS=Bombus terrestris OX=30195 GN=LOC100651566 PE=4 SV=1	LOC100651566	0.999997	1.02849e-05	104.81	4	TENHRPPDS(1)PK	-0.20875	3	1.241	1.893	1.327	0.78	0.698	1.217	0.558	0.614	0.345	0.604	0.0738396	1.777	0.0799963	0.34	0.00787961
A0A6P3DBH2	226	S	LOW QUALITY PROTEIN: puff-specific protein Bx42 OS=Bombus terrestris OX=30195 GN=LOC100650365 PE=4 SV=1	LOC100650365	1	2.68233e-05	109.42	3	GPPS(1)PPAPVMHS(0.86)PT(0.14)R	-0.21739	14	1.183	1.4	1.089	0.71	0.687	0.7	1.249	1.189	1.116	0.571	0.00173886	0.59	0.000100899	0.968	0.744665
A0A6P3DBH2	234	S	LOW QUALITY PROTEIN: puff-specific protein Bx42 OS=Bombus terrestris OX=30195 GN=LOC100650365 PE=4 SV=1	LOC100650365	0.995437	2.68233e-05	109.42	2	GPPS(1)PPAPVMHS(0.995)PT(0.005)R	1.2286	13
A0A6P3DBH3	919	S	LOW QUALITY PROTEIN: alsin OS=Bombus terrestris OX=30195 GN=LOC100652045 PE=4 SV=1	LOC100652045	0.931547	0.000961879	97.965	2	S(0.017)S(0.017)S(0.932)FS(0.034)FTK	0.52536	3	0.817	0.768	0.773	1.217	1.095	1.179	1.272	1.205	1.22	1.48	0.00044725	0.944	0.175662	1.568	6.11809e-05
A0A6P3DBH4	502	S	5'-3' exoribonuclease 2 homolog OS=Bombus terrestris OX=30195 GN=LOC100644887 PE=4 SV=1	LOC100644887	1	2.46162e-182	302.18	3	RREPVEDDS(1)DDDQVHDEVR	0.3519	24	0.896	0.868	0.846	1.023	1.089	0.931	1.322	1.384	1.234	1.166	0.0352362	0.772	0.010084	1.51	0.00038341
A0A6P3DBH6	121	S	arginine/serine-rich coiled-coil protein 2 OS=Bombus terrestris OX=30195 GN=LOC100651205 PE=4 SV=1	LOC100651205	0.999997	0.00209375	75.378	2	RPS(1)YDDR	0.36119	3	1.288	1.218	1.141	1.101	0.733	1.209	0.775	0.825	0.635	0.834	0.268498	1.362	0.165819	0.613	0.00460063
A0A6P3DBI1	42	S	la protein homolog OS=Bombus terrestris OX=30195 GN=LOC100644686 PE=4 SV=1	LOC100644686	0.998761	2.65902e-06	110.38	3	DEKPVS(0.999)EEY(0.378)S(0.624)PK	-0.57329	4	1.054	1.043	1.207	0.788	1.304	0.813	0.997	1.155	0.972	0.879	0.414585	0.93	0.600208	0.946	0.471689
A0A6P3DBI1	46	S	la protein homolog OS=Bombus terrestris OX=30195 GN=LOC100644686 PE=4 SV=1	LOC100644686	0.999999	1.0275e-59	196.8	5	INDANVEVKDEKPVSEEYS(1)PK	0.53887	14	0.689	0.689	0.687	1.181	1.545	1.02	1.347	1.275	1.325	1.814	0.00880848	0.949	0.613874	1.911	2.40155e-06
A0A6P3DBI1	363	S	la protein homolog OS=Bombus terrestris OX=30195 GN=LOC100644686 PE=4 SV=1	LOC100644686	1	2.15773e-87	244.36	2	DVTCCVLES(1)EEEEK	-0.61498	5	0.758	0.745	0.744	1.231	1.714	1.138	0.729	1.176	1.336	1.817	0.00984632	1.26	0.330654	1.442	0.144187
A0A6P3DBI1	261	S	la protein homolog OS=Bombus terrestris OX=30195 GN=LOC100644686 PE=4 SV=1	LOC100644686	0.998822	2.49791e-07	129.84	2	S(0.001)ES(0.999)VDMGSEK	0.40737	6	0.828	0.986	1.062	0.643	0.777	0.797	1.466	1.509	1.618	0.771	0.0606903	0.483	0.000579763	1.597	0.00399211
A0A6P3DBI1	405	S	la protein homolog OS=Bombus terrestris OX=30195 GN=LOC100644686 PE=4 SV=1	LOC100644686	1	6.82745e-14	142.54	3	RMS(1)ES(1)NDVVPAK	0.89507	42	1.134	1.033	1.031	1.072	0.932	0.971	0.997	1.014	1.078	0.93	0.233541	0.963	0.463066	0.966	0.4335
A0A6P3DBI1	407	S	la protein homolog OS=Bombus terrestris OX=30195 GN=LOC100644686 PE=4 SV=1	LOC100644686	1	0.000177028	85.16	3	RMS(1)ES(1)NDVVPAK	0.89507	4	1.158	1.053	1.155	1.051	0.725	0.875	0.971	1.065	1.17	0.788	0.0893731	0.827	0.17305	0.952	0.461599
A0A6P3DBI3	173	S	LOW QUALITY PROTEIN: nipped-B-like protein OS=Bombus terrestris OX=30195 GN=LOC100643330 PE=4 SV=1	LOC100643330	0.770058	0.000137699	91.939	2	FS(0.77)PS(0.225)YS(0.005)SSSGSR	0.66417	1	1.163	1.216	1.253	1.148	0.839	1.406	0.578	0.653	0.553	0.934	0.586488	1.902	0.0169555	0.491	0.000193132
A0A6P3DBI3	149	S	LOW QUALITY PROTEIN: nipped-B-like protein OS=Bombus terrestris OX=30195 GN=LOC100643330 PE=4 SV=1	LOC100643330	0.996025	0.028926	46.819	2	GPQY(0.004)NS(0.996)PR	-0.48696	1	0.697	0.592	0.636	1.387	1.202	1.209	1.193	1.527	1.216	1.973	0.000516496	0.965	0.749649	2.045	0.00152788
A0A6P3DBI3	189	S	LOW QUALITY PROTEIN: nipped-B-like protein OS=Bombus terrestris OX=30195 GN=LOC100643330 PE=4 SV=1	LOC100643330	0.999491	0.000130834	83.758	3	QT(0.001)PQGS(0.999)PAHPAAAR	-1.3807	2	1.397	1.36	1.253	0.911	0.735	1.156	0.74	0.678	0.618	0.699	0.0499297	1.376	0.0961741	0.508	0.000380463
A0A6P3DBJ5	116	S	acylphosphatase-1 OS=Bombus terrestris OX=30195 GN=LOC100648791 PE=4 SV=1	LOC100648791	0.999974	3.21396e-17	144.27	3	NEEEIS(1)QPTFANFEIK	0.72241	1	0.936	1.063	1.039	0.969	0.994	1.162	1.041	0.939	1.168	1.029	0.720647	0.993	0.941426	1.036	0.678578
A0A6P3DBJ8	175	S	ubiquitin-protein ligase E3A isoform X1 OS=Bombus terrestris OX=30195 GN=LOC100650076 PE=4 SV=1	LOC100650076	1	5.33315e-12	146.59	3	NDS(1)PLAALLNR	-0.14635	6	1.54	1.389	1.315	0.72	0.774	0.593	0.853	0.995	0.851	0.492	0.00148867	0.773	0.0515173	0.636	0.00284432
A0A6P3DBJ8	352	S	ubiquitin-protein ligase E3A isoform X1 OS=Bombus terrestris OX=30195 GN=LOC100650076 PE=4 SV=1	LOC100650076	0.766813	0.00553725	67.507	2	VIGGS(0.767)FT(0.233)R	-0.91051	1	0.576	0.614	0.585	1.223	1.75	1.155	1.487	1.109	1.336	2.326	0.00326207	1.05	0.817478	2.215	0.00085179
A0A6P3DBJ9	23	S	superoxide dismutase [Cu-Zn] OS=Bombus terrestris OX=30195 GN=LOC100646662 PE=4 SV=1	LOC100646662	0.821702	1.08765e-101	251.28	2	GTLYFEQS(0.16)DS(0.822)S(0.018)SPVK	0.17748	1	0.634	0.776	0.683	1.445	1.595	1.314	1.048	0.878	1.149	2.08	0.000839364	1.416	0.0222436	1.469	0.0178901
A0A6P3DBJ9	25	S	superoxide dismutase [Cu-Zn] OS=Bombus terrestris OX=30195 GN=LOC100646662 PE=4 SV=1	LOC100646662	0.985484	4.59812e-200	327.53	2	GTLYFEQSDSS(0.014)S(0.985)PVK	0.21569	2	0.383	0.491	0.388	1.985	2.194	1.745	0.721	0.625	0.977	4.694	0.00012047	2.55	0.00299237	1.841	0.0178704
A0A6P5HPB2	174	S	ataxin-3 isoform X4 OS=Bombus terrestris OX=30195 GN=LOC100646908 PE=4 SV=1	LOC100646908	1	2.57203e-24	156.05	3	IEKS(1)DEDDDENTELQR	-0.55294	2	1.364	1.721	1.405	0.721	0.674	0.695	0.77	0.739	0.804	0.465	0.000552121	0.904	0.0315262	0.515	0.00102709
A0A6P3DBK3	308	S	probable tRNA(His) guanylyltransferase OS=Bombus terrestris OX=30195 GN=LOC100651919 PE=4 SV=1	LOC100651919	0.960485	4.53588e-06	107.5	3	TTKPPS(0.96)PT(0.038)T(0.001)NMK	-0.67554	5	0.916	1.066	0.927	1.207	0.845	1.045	1.147	1.114	1.075	1.065	0.658986	0.928	0.466701	1.147	0.0561065
A0A6P3DBK7	47	S	succinate dehydrogenase assembly factor 4, mitochondrial OS=Bombus terrestris OX=30195 GN=LOC100643040 PE=4 SV=1	LOC100643040	0.973863	0.00775135	60.255	2	ENEMS(0.026)ES(0.974)PR	-1.3384	1	1	1.188	0.683	0.962	1.037	1.229	1.162	1.064	1.106	1.124	0.484665	0.969	0.660454	1.161	0.352529
A0A6P3U2D7	151	S	poly(U)-specific endoribonuclease homolog isoform X2 OS=Bombus terrestris OX=30195 GN=LOC100642339 PE=4 SV=1	LOC100642339	1	1.40246e-25	160.36	3	DWAVDLTGAGEPGRQS(1)PK	-0.076893	1	1.38	1.752	1.739	0.701	0.519	0.803	0.598	0.586	0.539	0.415	0.00415163	1.174	0.335166	0.354	0.000256437
A0A6P3TVA5	341	S	arginine/serine-rich protein PNISR isoform X2 OS=Bombus terrestris OX=30195 GN=LOC100650407 PE=4 SV=1	LOC100650407	0.999999	3.44437e-16	134.61	4	FRDADS(1)PDAHTHTDR	-0.40739	9	0.448	0.322	0.489	1.732	1.408	1.437	0.994	1.363	1.567	3.635	0.000813264	1.166	0.32754	3.117	0.00359667
A0A6P3TVA5	351	S	arginine/serine-rich protein PNISR isoform X2 OS=Bombus terrestris OX=30195 GN=LOC100650407 PE=4 SV=1	LOC100650407	0.88937	3.44437e-16	128.86	4	DADS(0.953)PDAHT(0.048)HT(0.066)DRS(0.889)PT(0.041)T(0.002)S(0.002)NATITTPK	0.15895	2
A0A6P3TVA5	298	S	arginine/serine-rich protein PNISR isoform X2 OS=Bombus terrestris OX=30195 GN=LOC100650407 PE=4 SV=1	LOC100650407	0.999961	1.25366e-09	118.57	3	FDS(1)DS(0.996)EKET(0.004)EQEDEGIR	-0.46875	5
A0A6P3TVA5	300	S	arginine/serine-rich protein PNISR isoform X2 OS=Bombus terrestris OX=30195 GN=LOC100650407 PE=4 SV=1	LOC100650407	0.999938	1.25366e-09	118.57	3	S(0.027)KFDS(0.973)DS(1)EKETEQEDEGIR	-0.063236	4
A0A6P3TVA5	708	S	arginine/serine-rich protein PNISR isoform X2 OS=Bombus terrestris OX=30195 GN=LOC100650407 PE=4 SV=1	LOC100650407	0.995278	0.00295505	95.483	2	S(0.995)QS(0.005)YVSR	0.51686	1	0.52	0.508	0.537	0.96	2.23	1.259	1.311	1.274	1.366	2.843	0.0169188	1.126	0.834533	2.525	3.62848e-06
A0A6P3TVA5	710	S	arginine/serine-rich protein PNISR isoform X2 OS=Bombus terrestris OX=30195 GN=LOC100650407 PE=4 SV=1	LOC100650407	0.991042	0.00351404	82.261	2	S(0.009)QS(0.991)YVSR	0.96964	1	0.763	0.684	0.758	0.786	1.277	0.742	1.495	1.829	1.627	1.272	0.29643	0.567	0.0306003	2.245	0.000294773
A0A6P3DBL2	211	S	NKG7_0 protein(predicted) OS=Bombus terrestris OX=30195 GN=LOC100646714 PE=4 SV=1	LOC100646714	0.997354	0.00111895	88.101	2	EYLKES(0.997)QT(0.003)R	0.01586	2	1.157	1.167	1.089	0.917	0.889	0.681	1.025	1.264	1.148	0.729	0.0285658	0.724	0.042901	1.007	0.955486
A0A6P3DBM4	158	S	double-stranded RNA-binding protein Staufen homolog 2 isoform X2 OS=Bombus terrestris OX=30195 GN=LOC100652128 PE=4 SV=1	LOC100652128	0.985642	9.12463e-73	208.28	3	DQS(0.986)PPT(0.014)QNHVNVTDSALANMK	-0.43214	19	0.816	0.9	0.842	1.455	1.119	1.176	1.04	0.94	1.06	1.466	0.011659	1.234	0.0823823	1.188	0.021792
A0A6P3DBM4	674	S	double-stranded RNA-binding protein Staufen homolog 2 isoform X2 OS=Bombus terrestris OX=30195 GN=LOC100652128 PE=4 SV=1	LOC100652128	0.77543	0.000288577	75.911	3	GQQQQNPPT(0.225)VS(0.775)PK	-0.41857	1	0.854	0.868	0.609	1.451	1.296	1.362	0.975	0.885	1.113	1.763	0.00852406	1.382	0.0115473	1.275	0.131996
A0A6P3DBM4	505	S	double-stranded RNA-binding protein Staufen homolog 2 isoform X2 OS=Bombus terrestris OX=30195 GN=LOC100652128 PE=4 SV=1	LOC100652128	0.999956	5.89417e-19	143.54	3	VYQEPRS(1)DS(1)DS(1)AEEVNPVSR	-0.25184	6	0.814	0.833	0.716	1.488	1.144	1.149	1.118	1.028	1.171	1.6	0.00931554	1.14	0.259439	1.404	0.00495774
A0A6P3DBM4	507	S	double-stranded RNA-binding protein Staufen homolog 2 isoform X2 OS=Bombus terrestris OX=30195 GN=LOC100652128 PE=4 SV=1	LOC100652128	0.999993	1.72231e-11	133.25	3	VYQEPRS(1)DS(1)DS(1)AEEVNPVSR	-0.25184	5	0.758	0.846	0.943	1.486	1.267	1.48	0.768	0.811	0.811	1.662	0.00342499	1.771	0.000510768	0.938	0.412301
A0A6P3DBM4	509	S	double-stranded RNA-binding protein Staufen homolog 2 isoform X2 OS=Bombus terrestris OX=30195 GN=LOC100652128 PE=4 SV=1	LOC100652128	1	6.12116e-10	119.87	3	VYQEPRS(1)DS(1)DS(1)AEEVNPVSR	-0.25184	5
A0A6P3DBM5	380	S	TOM1-like protein 2 isoform X1 OS=Bombus terrestris OX=30195 GN=LOC100649062 PE=4 SV=1	LOC100649062	1	4.35161e-86	205.15	3	EGDS(1)DEFDMFAQSR	-0.49933	10	1.3	1.543	1.43	0.789	0.681	1.006	0.74	0.711	0.614	0.579	0.010963	1.199	0.248434	0.483	0.000642235
A0A6P3DBM5	341	S	TOM1-like protein 2 isoform X1 OS=Bombus terrestris OX=30195 GN=LOC100649062 PE=4 SV=1	LOC100649062	0.999967	2.5084e-09	115.5	3	QEADS(1)LIDLSDETDTLEK	-0.43583	1	1.353	1.418	1.451	0.761	0.672	0.767	0.79	0.909	0.821	0.521	0.000162175	0.873	0.085883	0.597	0.000375646
A0A6P3DBM5	443	S	TOM1-like protein 2 isoform X1 OS=Bombus terrestris OX=30195 GN=LOC100649062 PE=4 SV=1	LOC100649062	0.994598	3.88299e-58	206.37	2	YPQQTASTAASTTAT(0.005)S(0.995)LNR	-0.53084	4	1.263	1.329	1.306	0.943	0.879	0.82	0.762	0.874	0.833	0.678	0.0008183	1.07	0.300192	0.633	0.000434491
A0A6P3DBM8	901	S	LOW QUALITY PROTEIN: hypoxia up-regulated protein 1 OS=Bombus terrestris OX=30195 GN=LOC100642850 PE=4 SV=1	LOC100642850	0.979909	5.99618e-05	89.982	2	S(0.009)T(0.009)ADS(0.98)ET(0.002)ENFQSEDASENR	-1.3537	1	1.371	1.624	1.289	0.772	0.618	0.789	0.849	0.949	0.672	0.509	0.00289495	0.882	0.398125	0.577	0.0106407
A0A6P3DBM8	908	S	LOW QUALITY PROTEIN: hypoxia up-regulated protein 1 OS=Bombus terrestris OX=30195 GN=LOC100642850 PE=4 SV=1	LOC100642850	0.992143	6.46785e-06	98.703	3	STADSETENFQS(0.992)EDAS(0.008)ENR	-0.21093	2	1.087	1.174	1.066	1.041	1.303	0.954	0.596	0.628		0.991	0.872484	1.796	0.0176732	0.552	0.000806426
A0A6P3DBM8	912	S	LOW QUALITY PROTEIN: hypoxia up-regulated protein 1 OS=Bombus terrestris OX=30195 GN=LOC100642850 PE=4 SV=1	LOC100642850	0.997245	1.7447e-05	96.679	3	STADSETENFQS(0.003)EDAS(0.997)ENRK	0.54467	1	0.985	0.857	0.944	1.242	1.108	1.111	1.022	1.008	1.051	1.242	0.0176294	1.123	0.0438159	1.106	0.0762141
A0A6P3U161	1959	S	protein still life, isoform SIF type 1 isoform X4 OS=Bombus terrestris OX=30195 GN=LOC100647149 PE=4 SV=1	LOC100647149	1	1.01449e-05	124.42	3	ELGS(1)PIWKPR	-0.034094	2	0.891	1.438	1.68	0.599	0.771	0.913	0.934	0.89	0.902	0.569	0.0746379	0.837	0.194658	0.68	0.14011
A0A6P3U161	731	S	protein still life, isoform SIF type 1 isoform X4 OS=Bombus terrestris OX=30195 GN=LOC100647149 PE=4 SV=1	LOC100647149	0.999995	0.00100258	72.321	3	HEGS(1)LNDSGYK	-0.40391	2	0.997	1.235	1.367	0.812	0.885	1.216	0.74	0.934	0.838	0.809	0.229061	1.16	0.382969	0.698	0.0363003
A0A6P3U161	174	S	protein still life, isoform SIF type 1 isoform X4 OS=Bombus terrestris OX=30195 GN=LOC100647149 PE=4 SV=1	LOC100647149	0.956057	0.00192597	60.918	3	RKPLS(0.956)T(0.063)PAS(0.569)PS(0.412)R	0.48873	1
A0A6P3U161	178	S	protein still life, isoform SIF type 1 isoform X4 OS=Bombus terrestris OX=30195 GN=LOC100647149 PE=4 SV=1	LOC100647149	0.965055	0.00192597	60.918	3	RKPLS(0.003)T(0.018)PAS(0.965)PS(0.014)R	1.1709	3	0.943	1.142	1.639	0.682	0.667	1.001	0.79	0.974	1.244	0.631	0.0966526	0.781	0.253748	0.808	0.383365
A0A6P3U161	1788	S	protein still life, isoform SIF type 1 isoform X4 OS=Bombus terrestris OX=30195 GN=LOC100647149 PE=4 SV=1	LOC100647149	0.948134	2.23773e-05	107.35	2	QNLNQPPIT(0.052)IS(0.948)PR	-0.21878	2	0.608	0.724	0.907	0.829	1.348	1.045	1.632	1.347	1.347	1.439	0.120721	0.745	0.114761	1.932	0.00723336
A0A6P3U161	1357	S	protein still life, isoform SIF type 1 isoform X4 OS=Bombus terrestris OX=30195 GN=LOC100647149 PE=4 SV=1	LOC100647149	0.802909	1.45205e-08	134.81	3	T(0.197)NS(0.803)FEIENLLK	-0.34613	2	0.41	0.561	0.679	0.471	1.39	1.064	1.789	1.963	1.915	1.773	0.235345	0.516	0.0816888	3.435	0.00110877
A0A6P3U161	1103	S	protein still life, isoform SIF type 1 isoform X4 OS=Bombus terrestris OX=30195 GN=LOC100647149 PE=4 SV=1	LOC100647149	0.985557	0.0265356	49.472	2	S(0.986)LQIS(0.012)S(0.002)R	0.38614	1
A0A6P3U161	1896	S	protein still life, isoform SIF type 1 isoform X4 OS=Bombus terrestris OX=30195 GN=LOC100647149 PE=4 SV=1	LOC100647149	0.942115	4.4337e-103	242.23	3	VEMDS(0.002)GT(0.056)KS(0.942)EGEEDSQAFLGEK	-0.70537	1	0.743	1.63	1.833	0.547	0.745	1.129	0.668	0.76	0.785	0.576	0.211173	1.094	0.83518	0.526	0.117496
A0A6P3TYI8	450	S	ADP-ribosylation factor GTPase-activating protein 2 isoform X2 OS=Bombus terrestris OX=30195 GN=LOC100649958 PE=4 SV=1	LOC100649958	1	1.20312e-34	173.59	3	AISSDQYFQDNKDDDS(1)WER	-0.81428	1	0.945	1.106	0.997	1.381	0.993	1.511	0.674	0.675	0.706	1.275	0.166607	1.891	0.00842779	0.674	0.0012818
A0A6P3DBN9	544	S	SUMO-activating enzyme subunit 2 OS=Bombus terrestris OX=30195 GN=LOC100646185 PE=4 SV=1	LOC100646185	1	1.29539e-05	104.24	3	GDS(1)PDFVILAK	-0.23353	1	1.02	1.313	1.189	0.846	1.025	0.713	1.077	1.015	1.101	0.734	0.069427	0.809	0.108052	0.907	0.294192
A0A6P3DBN9	646	S	SUMO-activating enzyme subunit 2 OS=Bombus terrestris OX=30195 GN=LOC100646185 PE=4 SV=1	LOC100646185	1	6.19543e-05	87.948	4	IHKNS(1)EDDDCLIVHDDNIQIAATSQ	-2.3968	1	0.763	0.873	0.783	0.928	1.353	2.35	0.704	0.73	0.646	1.914	0.101751	2.226	0.0555128	0.86	0.051828
A0A6P3DBP0	91	S	ubiquitin thioesterase OTU1 OS=Bombus terrestris OX=30195 GN=LOC100651488 PE=4 SV=1	LOC100651488	1	7.31708e-05	127.83	2	QNS(1)EDIGR	-1.2183	1	1.373	1.181	1.535	0.658	0.895	0.667	0.852	1.124	0.749	0.543	0.00810248	0.815	0.268254	0.666	0.0430501
A0A6P3U1D7	970	S	dosage compensation regulator isoform X2 OS=Bombus terrestris OX=30195 GN=LOC100650843 PE=4 SV=1	LOC100650843	0.8576	8.40822e-05	87.676	4	RYS(0.858)T(0.141)GFHS(0.001)GNGNPAK	-1.7842	4	1.361	1.1	1.424	0.818	0.948	0.752	0.845	1.063	0.733	0.648	0.0144278	0.953	0.767218	0.68	0.0434917
A0A6P3DBP4	86	S	Tip60_1 protein(predicted) OS=Bombus terrestris OX=30195 GN=LOC100650814 PE=4 SV=1	LOC100650814	0.990945	0.00171828	66.285	3	AS(0.001)QS(0.001)S(0.003)LQS(0.991)PS(0.005)K	1.1274	1	1.136	0.972	1.071	1.195	0.985	1.052	0.883	1.121	0.734	1.017	0.843182	1.18	0.258563	0.861	0.282029
A0A6P3DBP4	24	S	Tip60_1 protein(predicted) OS=Bombus terrestris OX=30195 GN=LOC100650814 PE=4 SV=1	LOC100650814	0.900833	0.000136177	86.772	2	RS(0.099)S(0.901)ECSNPQACR	-0.33112	2	1.53	1.491	1.581	0.646	0.447	0.469	0.682	1.14	0.924	0.339	0.000723919	0.569	0.0420551	0.597	0.0230956
A0A6P3DBP4	54	S	Tip60_1 protein(predicted) OS=Bombus terrestris OX=30195 GN=LOC100650814 PE=4 SV=1	LOC100650814	0.855431	0.00352191	57.21	3	SEGPSLST(0.002)S(0.006)PGS(0.855)DFLT(0.393)S(0.743)PAHR	0.32422	1
A0A6P3DBP4	64	S	Tip60_1 protein(predicted) OS=Bombus terrestris OX=30195 GN=LOC100650814 PE=4 SV=1	LOC100650814	0.994836	0.0236999	51.415	2	S(0.995)VPLT(0.003)S(0.003)R	-0.87291	1	1.661	1.546	1.562	0.709	0.577	0.559	0.739	0.666	0.767	0.387	0.000253291	0.849	0.122904	0.455	7.95372e-05
A0A6P3DBP5	38	S	L-xylulose reductase OS=Bombus terrestris OX=30195 GN=LOC100642454 PE=4 SV=1	LOC100642454	0.99999	0.000420636	73.168	3	LSDYGGQVIALS(1)K	-0.88027	1	1.456	1.78	1.318	0.762	0.702	0.76	0.691	0.646	0.716	0.488	0.00154573	1.083	0.118303	0.451	0.0010714
A0A6P3U1E6	866	S	mediator of RNA polymerase II transcription subunit 13 isoform X5 OS=Bombus terrestris OX=30195 GN=LOC100642571 PE=4 SV=1	LOC100642571	0.99998	0.000928963	66.893	3	NLNS(1)IEADTPGPTR	-0.48341	2	1.478	1.418	0.996	0.8	0.999	1.037	0.486	1.001	0.799	0.729	0.107887	1.241	0.330959	0.587	0.0862893
A0A6P3DBR4	4	S	LOW QUALITY PROTEIN: ankyrin repeat and MYND domain-containing protein 2 OS=Bombus terrestris OX=30195 GN=LOC100646111 PE=4 SV=1	LOC100646111	1	3.95135e-10	127.71	3	APS(1)LEGLIAVQK	-0.61034	1	0.726	0.937	0.863	0.959	1.592	0.896	1.128	1.18	1.38	1.365	0.22424	0.935	0.634725	1.46	0.0171806
A0A6P3DBS1	472	S	putative inorganic phosphate cotransporter OS=Bombus terrestris OX=30195 GN=LOC100648212 PE=4 SV=1	LOC100648212	0.997986	2.4252e-07	130.71	2	EQS(0.998)EKELT(0.002)VI	0.18724	2	0.556	0.52	0.592	2.121	1.657	1.457	0.695	0.981	0.766	3.138	0.000623531	2.144	0.00720754	1.464	0.0271543
A0A6P3DBS2	285	S	diphthine--ammonia ligase OS=Bombus terrestris OX=30195 GN=LOC100646351 PE=4 SV=1	LOC100646351	1	4.99696e-198	298.43	4	TPSDYITEIVGPELHDGCNLS(1)EDENDEHDCTDNNLR	-0.72747	1	0.941	1.088	0.947	0.892	1.073	0.977	0.957	1.184	1.405	0.989	0.873966	0.83	0.223412	1.192	0.242819
A0A6P3DBS4	415	S	growth arrest-specific protein 2 OS=Bombus terrestris OX=30195 GN=LOC100646413 PE=4 SV=1	LOC100646413	0.99963	0.000275081	84.892	3	ESTPPS(1)PHGNK	0.62299	1	1.305	1.072	1.032	1.063	0.765	1.322	0.799	0.935	0.723	0.924	0.604006	1.282	0.261698	0.721	0.0348346
A0A6P3DBS4	246	S	growth arrest-specific protein 2 OS=Bombus terrestris OX=30195 GN=LOC100646413 PE=4 SV=1	LOC100646413	0.984677	1.59822e-49	205.27	2	HSS(0.015)S(0.985)ASEVALTATR	0.28037	1	1.775	2.127	1.651	0.425	0.38	0.458	0.633	0.614	0.526	0.227	9.09745e-05	0.712	0.0127081	0.319	0.00027342
A0A6P3DBS4	433	S	growth arrest-specific protein 2 OS=Bombus terrestris OX=30195 GN=LOC100646413 PE=4 SV=1	LOC100646413	0.994478	0.00242641	68.515	2	Y(0.005)RS(0.994)PPPESVSAR	0.91099	2	1.776	1.865	1.45	0.747	0.271	0.602	0.646	0.699	0.585	0.318	0.0182568	0.839	0.455823	0.379	0.000477164
A0A6P5HRH8	136	S	EH domain-binding protein 1 isoform X2 OS=Bombus terrestris OX=30195 GN=LOC100649179 PE=4 SV=1	LOC100649179	0.994231	3.46153e-06	117.08	4	ITQVS(0.006)ES(0.994)PKEK	0.33316	3	0.894	0.794	0.879	1.303	1.16	1.323	0.888	0.965	1.122	1.475	0.00221946	1.273	0.0380712	1.159	0.137705
A0A6P3TP20	102	S	protein mesh isoform X1 OS=Bombus terrestris OX=30195 GN=LOC100648133 PE=4 SV=1	LOC100648133	0.826866	1.17067e-08	126.26	3	GAEDVPDNT(0.173)S(0.827)DNHDEK	1.6546	3	1.273	0.986	1.139	1.169	0.806	0.722	1.022	1.036	1.058	0.794	0.204494	0.866	0.318777	0.917	0.337228
A0A6P3DBT1	1258	S	protein mesh isoform X3 OS=Bombus terrestris OX=30195 GN=LOC100648133 PE=4 SV=1	LOC100648133	0.923125	2.83708e-05	101.05	3	LKDEQEPT(0.07)S(0.923)YT(0.006)S(0.001)K	1.549	1	1.088	1.019	1.254	0.961	0.733	0.731	1.255	1.1	1.17	0.722	0.0389966	0.688	0.0179556	1.049	0.526412
A0A6P3DBU2	970	S	LOW QUALITY PROTEIN: serine/arginine repetitive matrix protein 1 OS=Bombus terrestris OX=30195 GN=LOC100650047 PE=4 SV=1	LOC100650047	1	0.000109805	97.463	2	GDS(1)LDER	0.41075	5	1.012	1.192	1.357	0.68	0.86	0.64	1.318	1.036	1.271	0.612	0.0164867	0.601	0.012029	1.018	0.871728
A0A6P3DBU2	235	S	LOW QUALITY PROTEIN: serine/arginine repetitive matrix protein 1 OS=Bombus terrestris OX=30195 GN=LOC100650047 PE=4 SV=1	LOC100650047	1	1.25355e-43	191.93	3	VEREDS(1)PQPENAIPLMPVK	-0.14917	20	0.594	0.645	0.646	1.425	1.27	1.281	1.255	1.206	1.332	2.109	8.6591e-05	1.048	0.377481	2.012	6.30633e-05
A0A6P3DBU2	845	S	LOW QUALITY PROTEIN: serine/arginine repetitive matrix protein 1 OS=Bombus terrestris OX=30195 GN=LOC100650047 PE=4 SV=1	LOC100650047	0.999977	3.31777e-58	205.13	4	EGS(1)PKEESSFSSADTFPLK	0.8142	3	1.016	1.236	1.175	1.009	0.955	1.061	0.915	0.893	0.865	0.883	0.138153	1.132	0.0233925	0.78	0.0158
A0A6P3DBU2	794	S	LOW QUALITY PROTEIN: serine/arginine repetitive matrix protein 1 OS=Bombus terrestris OX=30195 GN=LOC100650047 PE=4 SV=1	LOC100650047	0.999815	0.000677006	82.543	4	KPDLSVS(1)PK	-0.037129	6	0.653	0.729	0.774	1.978	0.668	1.262	0.923	0.991	1.344	1.813	0.189601	1.2	0.776989	1.511	0.0329257
A0A6P3DBU2	545	S	LOW QUALITY PROTEIN: serine/arginine repetitive matrix protein 1 OS=Bombus terrestris OX=30195 GN=LOC100650047 PE=4 SV=1	LOC100650047	0.96936	0.0105931	55.401	3	LDRY(0.024)S(0.969)GS(0.007)R	-0.081606	1	0.697	0.99	1.173	1.214	1.308	0.756	0.852	1.325	1.073	1.146	0.598599	1.009	0.989483	1.136	0.537247
A0A6P3DBU2	577	S	LOW QUALITY PROTEIN: serine/arginine repetitive matrix protein 1 OS=Bombus terrestris OX=30195 GN=LOC100650047 PE=4 SV=1	LOC100650047	1	0.00857536	53.388	3	RS(1)PS(1)PGDRR	-0.47827	3
A0A6P3DBU2	579	S	LOW QUALITY PROTEIN: serine/arginine repetitive matrix protein 1 OS=Bombus terrestris OX=30195 GN=LOC100650047 PE=4 SV=1	LOC100650047	1	0.00857536	53.388	3	RS(1)PS(1)PGDRR	-0.47827	3
A0A6P3DBU2	883	S	LOW QUALITY PROTEIN: serine/arginine repetitive matrix protein 1 OS=Bombus terrestris OX=30195 GN=LOC100650047 PE=4 SV=1	LOC100650047	0.98524	6.2063e-05	129.85	2	S(0.985)S(0.015)EPVLLK	0.29341	2	0.956	1.343	1.419	1.052	0.74	1.014	0.836	0.886	0.706	0.755	0.169326	1.156	0.353135	0.653	0.0419737
A0A6P3DBU2	554	S	LOW QUALITY PROTEIN: serine/arginine repetitive matrix protein 1 OS=Bombus terrestris OX=30195 GN=LOC100650047 PE=4 SV=1	LOC100650047	0.995719	0.02054	46.352	3	S(0.004)MRPPS(0.996)VR	-0.13901	1	0.741	1.202	1.183	1.703	1.056	1.035	0.646	0.863	0.536	1.214	0.450957	1.855	0.0462722	0.654	0.116886
A0A6P3DBU2	281	S	LOW QUALITY PROTEIN: serine/arginine repetitive matrix protein 1 OS=Bombus terrestris OX=30195 GN=LOC100650047 PE=4 SV=1	LOC100650047	0.794708	0.0229613	79.659	2	T(1)PS(0.205)PES(0.795)LEK	0.80355	1
A0A6P3DBU5	494	S	ubiquitin carboxyl-terminal hydrolase 14 OS=Bombus terrestris OX=30195 GN=LOC100646109 PE=4 SV=1	LOC100646109	0.999395	6.36e-79	223.65	2	ILEVPDSDNNEDS(0.999)LT(0.001)K	0.085417	3	0.897	0.967	1.035	1.122	1.204	0.908	1.137	1.049	1.078	1.116	0.331901	0.991	0.867136	1.126	0.0657484
A0A6P3DBU5	442	S	ubiquitin carboxyl-terminal hydrolase 14 OS=Bombus terrestris OX=30195 GN=LOC100646109 PE=4 SV=1	LOC100646109	0.9893	0.00124861	84.479	3	QKS(0.989)DT(0.011)WLK	-0.092846	1	1.024	1.227	1.169	0.913	1.109	0.765	1.104	0.99	0.985	0.815	0.150363	0.905	0.388389	0.9	0.189679
A0A6P3TXY4	98	S	nucleosome assembly protein 1-like 1 isoform X3 OS=Bombus terrestris OX=30195 GN=LOC100650925 PE=4 SV=1	LOC100650925	1	0.000458571	83.499	3	KEES(1)ENEDIK	1.2105	2	0.486	0.33	0.428	1.341	2.389	1.026	1.519	1.383	1.139	3.823	0.00928448	1.177	0.708381	3.248	0.00113179
A0A6P3DBV1	80	S	serine/threonine-protein phosphatase PGAM5, mitochondrial OS=Bombus terrestris OX=30195 GN=LOC100652116 PE=4 SV=1	LOC100652116	0.945454	0.00263484	63.682	3	S(0.945)T(0.044)T(0.011)NDKQQLNVR	0.5006	1	0.618	0.693	0.596	1.273	1.538	1.209	1.347	1.15	1.311	2.108	0.000995887	1.056	0.592611	1.997	0.000489121
A0A6P3DBW2	373	S	protein LSM14 homolog A isoform X1 OS=Bombus terrestris OX=30195 GN=LOC100643415 PE=4 SV=1	LOC100643415	1	0	362.31	4	KDDS(1)GNETGAGEGEPEEEPEIVHYDK	-3.2591	22	0.415	0.625	0.46	2.153	1.811	1.704	0.797	0.63	0.761	3.779	0.00069442	2.59	0.000690481	1.459	0.0528042
A0A6P3DBW2	270	S	protein LSM14 homolog A isoform X1 OS=Bombus terrestris OX=30195 GN=LOC100643415 PE=4 SV=1	LOC100643415	0.999905	6.15587e-08	121.24	2	TGGTVS(1)QYNEGK	-1.123	1	1.007	1.067	0.944	1.378	0.858	1.304	0.778	0.951	0.807	1.173	0.415209	1.396	0.122386	0.84	0.0680416
A0A6P3DBW2	213	S	protein LSM14 homolog A isoform X1 OS=Bombus terrestris OX=30195 GN=LOC100643415 PE=4 SV=1	LOC100643415	0.998217	0	413.98	4	KS(0.998)PT(0.002)MDQGIQVGHQQQQQQQQQQSGNVGK	-1.5876	52	0.645	0.824	0.626	2.264	0.636	1.834	0.67	0.726	0.786	2.26	0.161291	2.17	0.178736	1.042	0.66256
A0A6P3DBW2	291	S	protein LSM14 homolog A isoform X1 OS=Bombus terrestris OX=30195 GN=LOC100643415 PE=4 SV=1	LOC100643415	1	5.25218e-08	121.21	3	QDGQLQGQGS(1)HNQGGR	0.66395	1	0.417	0.572	0.524	1.808	1.318	2.024	0.682	0.926	1.102	3.404	0.00157128	1.9	0.0274327	1.791	0.0275899
A0A6P3DBW2	155	S	protein LSM14 homolog A isoform X1 OS=Bombus terrestris OX=30195 GN=LOC100643415 PE=4 SV=1	LOC100643415	0.999072	3.7568e-14	143.28	2	QPS(0.999)ELS(0.001)LGSAEPK	0.69239	2	1.266	1.627	1.393	0.8	0.704	0.929	0.819	0.645	0.671	0.568	0.00638503	1.14	0.299636	0.498	0.00257405
A0A6P3DBW2	404	S	protein LSM14 homolog A isoform X1 OS=Bombus terrestris OX=30195 GN=LOC100643415 PE=4 SV=1	LOC100643415	1	7.56877e-27	171.46	2	SFFDNIS(1)CEAVER	-0.46981	1	0.446	0.448	0.402	1.979	1.351	2.772	0.438	0.585	0.68	4.708	0.00201242	3.583	0.00691637	1.314	0.126019
A0A6P3DBW2	504	S	protein LSM14 homolog A isoform X1 OS=Bombus terrestris OX=30195 GN=LOC100643415 PE=4 SV=1	LOC100643415	0.970701	0.00128301	62.617	3	TTNEQS(0.001)T(0.005)T(0.018)QS(0.971)QQNS(0.005)R	-2.3646	1	0.567	0.965	0.971	1.004	1.321	1.132	1.44		0.888	1.381	0.150723	0.99	0.955617	1.395	0.336426
A0A6P3DBX2	356	S	motile sperm domain-containing protein 2 OS=Bombus terrestris OX=30195 GN=LOC100642285 PE=4 SV=1	LOC100642285	1	0.00220982	73.067	3	S(1)PFHVDK	0.90419	1	0.922	0.851	1.13	1.097	1.671	0.973	0.853	0.856	0.969	1.289	0.27507	1.397	0.142709	0.922	0.469509
A0A6P3DBX7	2	S	bifunctional purine biosynthesis protein PURH OS=Bombus terrestris OX=30195 GN=LOC100642336 PE=4 SV=1	LOC100642336	0.999999	6.22047e-11	94.297	2	S(1)AGNLALLSVSDK	0.58783	1	1.268	1.108	1.515	0.871	0.875	0.679	0.932	0.996	0.797	0.623	0.0187771	0.89	0.326677	0.7	0.0348023
A0A6P3DBX7	10	S	bifunctional purine biosynthesis protein PURH OS=Bombus terrestris OX=30195 GN=LOC100642336 PE=4 SV=1	LOC100642336	0.940544	1.04751e-07	40.552	2	S(0.003)AGNLALLS(0.941)VS(0.056)DK	-0.44041	1	1.132	1.358	1.088	0.779	0.751	0.66	1.201	1.03		0.612	0.00449431	0.654	0.0163207	0.935	0.579462
A0A6P3DBY1	477	S	LOW QUALITY PROTEIN: AFG3-like protein 2 OS=Bombus terrestris OX=30195 GN=LOC100643893 PE=4 SV=1	LOC100643893	1	0.00454909	68.016	3	GRAS(1)IFK	-0.47398	1	0.875	0.894	0.868	0.947	1.134	0.662	1.536	1.552	1.249	1.04	0.92763	0.632	0.0510959	1.645	0.00229796
A0A6P3DBY2	1716	S	kinesin-like protein KIF13B isoform X5 OS=Bombus terrestris OX=30195 GN=LOC100647628 PE=4 SV=1	LOC100647628	0.999615	0.00722491	53.278	3	AS(1)FPMVRPQVSESK	-2.143	1	1.069	1.02	0.942	1.223	1.027	1.144	0.926	0.945	0.918	1.12	0.149673	1.217	0.0198429	0.92	0.0966977
A0A6P3DBY2	1381	S	kinesin-like protein KIF13B isoform X5 OS=Bombus terrestris OX=30195 GN=LOC100647628 PE=4 SV=1	LOC100647628	0.83307	0.00364641	57.288	3	T(0.167)AS(0.833)VPNFSQIMR	0.31053	2	0.933	0.849	0.915	1.628	1.183	1.401	0.79	0.676	0.711	1.562	0.0105335	1.935	0.00316062	0.807	0.0164272
A0A6P3DBY9	327	S	solute carrier organic anion transporter family member 4A1 isoform X2 OS=Bombus terrestris OX=30195 GN=LOC100648480 PE=4 SV=1	LOC100648480	1	2.17817e-06	99.441	4	ERVS(1)EAHQKPEQPSSSDR	-0.23426	1	1.072	0.65	0.871	1.207	1.301	0.934	1.111	1.388	0.94	1.327	0.170825	1.001	0.980564	1.326	0.189607
A0A6P3DBZ2	59	S	LOW QUALITY PROTEIN: peroxisomal multifunctional enzyme type 2 OS=Bombus terrestris OX=30195 GN=LOC100648641 PE=4 SV=1	LOC100648641	0.998664	0.000181395	92.856	2	S(0.001)ADS(0.999)VVNEIR	0.23862	1
A0A6P3DBZ2	312	S	LOW QUALITY PROTEIN: peroxisomal multifunctional enzyme type 2 OS=Bombus terrestris OX=30195 GN=LOC100648641 PE=4 SV=1	LOC100648641	0.996476	3.49164e-05	103.39	2	SGNAGS(0.996)EDS(0.003)GVLR	-1.1051	1	1.097	1.111	1.259	0.716	0.881	0.575	1.439	1.287	1.047	0.626	0.0212835	0.576	0.0223967	1.088	0.490986
A0A6P5HTJ5	1081	S	SLIT-ROBO Rho GTPase-activating protein 1 isoform X4 OS=Bombus terrestris OX=30195 GN=LOC100649298 PE=4 SV=1	LOC100649298	0.999507	5.31639e-48	188.69	3	AEAATSPTGGPES(1)PDMSTAAER	1.1596	2	0.982	0.94	1.052	1.154	1.167	1.202	1.014	0.869	0.837	1.185	0.00819544	1.295	0.0119565	0.915	0.244261
A0A6P5HTJ5	1197	S	SLIT-ROBO Rho GTPase-activating protein 1 isoform X4 OS=Bombus terrestris OX=30195 GN=LOC100649298 PE=4 SV=1	LOC100649298	1	8.07108e-09	125.37	4	KPVLPFPHPHMS(1)PELAR	0.10897	1	2.018	1.802	1.958	0.351	0.302	0.548	0.595	0.484	0.342	0.208	0.000918465	0.845	0.505807	0.246	0.000985131
A0A6P3DBZ5	570	S	integrator complex subunit 9 OS=Bombus terrestris OX=30195 GN=LOC100650331 PE=4 SV=1	LOC100650331	0.913687	0.00967762	48.656	3	KAS(0.914)S(0.037)S(0.037)S(0.013)PAPIKEEVLK	0.3831	1	0.866	0.835	0.803	1.19	1.483	1.294	1.036	1.095	0.793	1.584	0.00252886	1.357	0.058752	1.168	0.225695
A0A6P3DBZ5	573	S	integrator complex subunit 9 OS=Bombus terrestris OX=30195 GN=LOC100650331 PE=4 SV=1	LOC100650331	0.809813	1.39525e-05	107.65	4	KAS(0.462)S(0.512)S(0.217)S(0.81)PAPIKEEVLK	-3.1983	2	0.675	0.936	0.672	1.327	1.17	1.518	1.08	1.053	0.984	1.759	0.0126899	1.288	0.0363058	1.365	0.0461962
A0A6P3DBZ7	971	S	Carboxylic ester hydrolase(predicted) OS=Bombus terrestris OX=30195 GN=LOC100644683 PE=4 SV=1	LOC100644683	0.863549	5.02147e-12	136.35	2	FYFNDQPINS(0.136)ANS(0.864)K	-0.90666	2	1.245	1.623	1.004	0.844	1.04	1.044	0.856	0.706	0.673	0.756	0.163988	1.31	0.0562195	0.577	0.0270583
A0A6P3DC00	53	S	NADH dehydrogenase [ubiquinone] 1 alpha subcomplex subunit 7 OS=Bombus terrestris OX=30195 GN=LOC100646263 PE=4 SV=1	LOC100646263	0.998775	0.000994454	64.295	4	TQPPPHVPGGPY(0.001)HKIS(0.999)K	-0.89187	1	1.068	1.032	0.783	0.973	0.952	0.918	1.286	1.374	1.127	0.986	0.962953	0.751	0.00948079	1.314	0.0711975
A0A6P3DC01	11	S	kynurenine formamidase OS=Bombus terrestris OX=30195 GN=LOC100652125 PE=4 SV=1	LOC100652125	0.983445	4.42497e-20	85.837	2	SISEQEVLYS(0.983)PS(0.016)K	0.45129	2	0.668	0.825	0.767	1.203	1.7	1.272	1.036	0.971	1.087	1.847	0.008082	1.349	0.0614656	1.369	0.0106129
A0A6P3DC04	3339	S	apolipophorins OS=Bombus terrestris OX=30195 GN=LOC100647222 PE=4 SV=1	LOC100647222	0.999059	1.95575e-06	110.38	3	DCS(0.999)CNY(0.001)QYGVVGSPQCK	-0.93954	1	0.727	0.769	0.717	1.306	0.915	1.103	1.329	1.2	1.581	1.502	0.0194308	0.809	0.172963	1.857	0.00181524
A0A6P3DC04	1631	S	apolipophorins OS=Bombus terrestris OX=30195 GN=LOC100647222 PE=4 SV=1	LOC100647222	1	1.70918e-14	143.93	3	ELS(1)VELDGANIPK	0.27903	1	1.073	1.09	0.87	1.09	1.139	0.749	1.177	1.277	0.969	0.982	0.852642	0.87	0.392481	1.129	0.336192
A0A6P3DC04	776	S	apolipophorins OS=Bombus terrestris OX=30195 GN=LOC100647222 PE=4 SV=1	LOC100647222	1	0.0113236	70.552	2	IFDS(1)LEK	2.758	1
A0A6P3DC04	1049	S	apolipophorins OS=Bombus terrestris OX=30195 GN=LOC100647222 PE=4 SV=1	LOC100647222	1	0.00061634	84.365	3	KAS(1)VEAVLK	0.31291	1	1.132	1.299	1.054	0.87	0.985	0.908	0.893	0.998	1.105	0.793	0.0322776	0.922	0.333674	0.86	0.156795
A0A6P3DC04	1715	S	apolipophorins OS=Bombus terrestris OX=30195 GN=LOC100647222 PE=4 SV=1	LOC100647222	0.999999	3.17771e-25	163.79	3	LELSSSMLNS(1)DEADIMK	0.18125	2	1.2	1.336	1.048	0.875	0.853	0.898	1.233	0.905	0.866	0.733	0.0129841	0.874	0.33797	0.838	0.233512
A0A6P3DC04	1806	S	apolipophorins OS=Bombus terrestris OX=30195 GN=LOC100647222 PE=4 SV=1	LOC100647222	0.983011	1.12601e-07	116.58	3	S(0.983)DNEY(0.017)LPTVAIVNIK	1.2058	1	1.618	1.631	1.432	0.625	0.457	0.598	0.815	1.016	0.671	0.359	0.000634335	0.671	0.0638711	0.535	0.00732785
A0A6P3DC04	1336	S	apolipophorins OS=Bombus terrestris OX=30195 GN=LOC100647222 PE=4 SV=1	LOC100647222	0.997215	2.28627e-05	101.67	4	SQFT(0.003)NS(0.997)LEMKPGGK	-3.1021	2	1.086	1.15	0.911	1.002	0.958	0.879	1.068	1.22	1.102	0.902	0.280564	0.837	0.0332715	1.077	0.391311
A0A6P3DC04	1562	S	apolipophorins OS=Bombus terrestris OX=30195 GN=LOC100647222 PE=4 SV=1	LOC100647222	0.978453	2.67102e-08	129.54	2	VS(0.978)S(0.022)ELADYEQK	0.80823	2	1.114	1.13	0.884	1.286	1.153	1.014	0.928	0.936	0.749	1.104	0.393941	1.321	0.0494151	0.835	0.172672
A0A6P3DC06	804	S	hillarin isoform X1 OS=Bombus terrestris OX=30195 GN=LOC100643004 PE=4 SV=1	LOC100643004	0.922704	1.56074e-53	198.85	2	ES(0.003)T(0.018)S(0.923)PT(0.057)NVPHDITGEK	-0.45711	1	0.913	0.951	0.761	0.938	1.009	0.762	1.463	1.433	1.501	1.032	0.801275	0.616	0.00449022	1.675	0.00173249
A0A6P3DC06	133	S	hillarin isoform X1 OS=Bombus terrestris OX=30195 GN=LOC100643004 PE=4 SV=1	LOC100643004	0.999954	0.000192997	82.609	3	HLNGHGS(1)PPATNSSQR	-3.6572	4	1.543	1.609	1.331	0.778	0.483	0.959	0.649	0.725	0.697	0.495	0.0248634	1.072	0.885916	0.462	0.000309097
A0A6P3DC10	140	S	receptor expression-enhancing protein 5 isoform X1 OS=Bombus terrestris OX=30195 GN=LOC100646260 PE=4 SV=1	LOC100646260	0.971739	1.77664e-73	223.15	2	VDALIS(0.028)S(0.972)AQDAAVK	0.28025	1	1.45	1.408	1.299	0.862	0.889	0.715	0.885	0.755	0.702	0.593	0.00224504	1.053	0.619821	0.563	0.00160055
A0A6P5I625	14	S	tyrosine-protein kinase transmembrane receptor Ror isoform X3 OS=Bombus terrestris OX=30195 GN=LOC100645995 PE=4 SV=1	LOC100645995	0.938694	0.000645511	116.05	2	GLS(0.061)S(0.939)AEIR	0.2688	1	0.914	0.962	0.964	1.347	0.842	1.131	1.06	0.963	1.094	1.169	0.374209	1.065	0.761821	1.098	0.0945215
A0A6P3DC19	8	S	GTP-binding protein REM 1 isoform X3 OS=Bombus terrestris OX=30195 GN=LOC100646265 PE=4 SV=1	LOC100646265	0.759649	0.000828382	86.014	3	RS(0.24)S(0.76)EVEVR	-0.32695	2	1.242	1.26	1.311	0.855	0.759	1.166	0.802	0.808	0.742	0.729	0.0614744	1.182	0.31232	0.617	0.000107416
A0A6P3DC19	429	S	GTP-binding protein REM 1 isoform X3 OS=Bombus terrestris OX=30195 GN=LOC100646265 PE=4 SV=1	LOC100646265	1	0.000825532	81.431	2	S(1)CEDLFVL	-0.11914	2	1.244	1.052	1.671	0.842	1.097	1.081	0.653	0.653	0.515	0.761	0.178176	1.658	0.0124106	0.459	0.00810821
A0A6P3DC19	129	S	GTP-binding protein REM 1 isoform X3 OS=Bombus terrestris OX=30195 GN=LOC100646265 PE=4 SV=1	LOC100646265	0.936232	0.000742791	102.06	2	T(0.017)S(0.047)S(0.936)MPAVPR	-0.89081	1	0.948	0.996	1.034	0.923	1.188	1.157	0.727	1.27	1.076	1.097	0.357002	1.063	0.680292	1.032	0.973986
A0A6P3DC20	721	S	leucine-rich repeat serine/threonine-protein kinase 1 OS=Bombus terrestris OX=30195 GN=LOC100648136 PE=4 SV=1	LOC100648136	0.999999	1.02789e-09	111.12	2	EDS(1)LEFESFTK	0.91745	1
A0A6P3DC20	356	S	leucine-rich repeat serine/threonine-protein kinase 1 OS=Bombus terrestris OX=30195 GN=LOC100648136 PE=4 SV=1	LOC100648136	0.970759	0.0119254	48.44	3	KIS(0.971)S(0.029)GIQR	-0.020838	1	1.315	1.033	1.175	0.822	0.905	0.879	0.974	1.119	0.994	0.74	0.016829	0.844	0.0314122	0.876	0.190613
A0A6P3DC20	1836	S	leucine-rich repeat serine/threonine-protein kinase 1 OS=Bombus terrestris OX=30195 GN=LOC100648136 PE=4 SV=1	LOC100648136	0.999986	3.39541e-05	103.91	2	QS(1)AILAYK	2.6338	1
A0A6P3DC24	90	S	ubiquilin-4 OS=Bombus terrestris OX=30195 GN=LOC100644252 PE=4 SV=1	LOC100644252	0.99871	5.18307e-08	124.62	2	TPTNQS(0.999)QDS(0.001)TPQR	-1.0878	1	1.078	1.331	1.088	0.844	1.187	1.17	0.613	1.033	0.757	0.915	0.505966	1.332	0.188197	0.687	0.0772775
A0A6P3DC33	281	S	periodic tryptophan protein 2 homolog OS=Bombus terrestris OX=30195 GN=LOC100646021 PE=4 SV=1	LOC100646021	0.999998	5.83456e-142	276.67	2	DLTEPIVEGS(1)ENETETK	-0.68838	2	1.042	0.914	0.991	0.925	1.4	0.825	1.064	1.076	1.248	1.069	0.814723	0.93	0.596406	1.15	0.0970386
A0A6P3DC33	241	S	periodic tryptophan protein 2 homolog OS=Bombus terrestris OX=30195 GN=LOC100646021 PE=4 SV=1	LOC100646021	1	1.42822e-101	253.1	3	GKRT(1)DS(1)DEEDDVNIEK	-0.46137	8	0.789	0.732	0.787	0.981	1.379	0.952	1.353	1.467	1.295	1.435	0.0458893	0.805	0.137518	1.783	0.000195078
A0A6P3DC36	77	S	ras-related protein Rab6 OS=Bombus terrestris OX=30195 GN=LOC100648829 PE=4 SV=1	LOC100648829	0.999632	0.00193567	96.342	2	S(1)LIPSYIR	-0.80882	2	1.801	2.114	1.578	0.486	0.515	0.476	0.609	0.551	0.458	0.269	0.000118473	0.913	0.383149	0.295	0.000503859
A0A6P3DC41	635	S	lisH domain and HEAT repeat-containing protein KIAA1468 homolog OS=Bombus terrestris OX=30195 GN=LOC100651602 PE=4 SV=1	LOC100651602	0.936762	0.00015464	76.186	4	S(0.033)GYS(0.03)QHS(0.937)PNKDHVDEGR	2.5763	1	0.76	0.697	0.658	1.583	1.559	1.511	0.805	0.681	1.119	2.2	5.68827e-05	1.786	0.0147839	1.232	0.28226
A0A6P3DC41	89	S	lisH domain and HEAT repeat-containing protein KIAA1468 homolog OS=Bombus terrestris OX=30195 GN=LOC100651602 PE=4 SV=1	LOC100651602	0.990693	2.20605e-17	147.83	2	S(0.005)S(0.005)S(0.991)QATLDSLDMTR	-0.18752	1	1.024	1.022	1.043	1.32	0.917	1.129	0.932	0.878	0.877	1.09	0.517649	1.253	0.116256	0.87	0.00269592
A0A6P3DC41	95	S	lisH domain and HEAT repeat-containing protein KIAA1468 homolog OS=Bombus terrestris OX=30195 GN=LOC100651602 PE=4 SV=1	LOC100651602	0.970584	0.0110213	44.641	3	S(0.334)S(0.354)S(0.355)QAT(0.951)LDS(0.971)LDMT(0.26)RY(0.113)S(0.662)EDGAGVDER	-1.1945	1
A0A6P3DC41	102	S	lisH domain and HEAT repeat-containing protein KIAA1468 homolog OS=Bombus terrestris OX=30195 GN=LOC100651602 PE=4 SV=1	LOC100651602	0.999458	0.00117647	78.653	2	Y(0.001)S(0.999)EDGAGVDER	-0.029459	3	0.656	0.461	0.669	1.498	1.323	1.284	1.21	1.186	1.365	2.298	0.00289219	1.091	0.247428	2.106	0.00418135
A0A6P3DC43	26	S	serine protease 7 isoform X1 OS=Bombus terrestris OX=30195 GN=LOC100642334 PE=4 SV=1	LOC100642334	0.995635	0.0209394	58.671	4	IIS(0.469)S(0.535)NKS(0.996)NEEVRK	0.97079	1
A0A6P3TU04	213	S	upstream stimulatory factor 2 isoform X2 OS=Bombus terrestris OX=30195 GN=LOC100643125 PE=4 SV=1	LOC100643125	0.998285	6.76568e-05	70.335	3	SQMSSSTGT(0.002)NVDVVHLS(0.998)P	-0.96655	1
A0A6P3DC51	424	S	putative mediator of RNA polymerase II transcription subunit 26 OS=Bombus terrestris OX=30195 GN=LOC100643653 PE=4 SV=1	LOC100643653	1	0.00611295	58.981	3	EIS(1)HVQK	0.64078	1	1.853	0.871	1.705				0.297	0.569	0.173					0.235	0.0224495
A0A6P3DC51	345	S	putative mediator of RNA polymerase II transcription subunit 26 OS=Bombus terrestris OX=30195 GN=LOC100643653 PE=4 SV=1	LOC100643653	0.980564	7.14889e-05	85.423	3	IDAES(0.981)DGQS(0.02)VQS(0.763)MDS(0.189)S(0.048)IIPK	-0.69251	2
A0A6P3DC51	352	S	putative mediator of RNA polymerase II transcription subunit 26 OS=Bombus terrestris OX=30195 GN=LOC100643653 PE=4 SV=1	LOC100643653	0.762901	3.68348e-05	89.468	3	IDAES(0.981)DGQS(0.02)VQS(0.763)MDS(0.189)S(0.048)IIPK	-0.69251	3	1.136	1.197	1.058	1.085	1.036	0.693	1.17	0.953	0.955	0.83	0.235998	0.914	0.545088	0.908	0.26195
A0A6P3DC52	123	S	Salivary and midgut mucin-like protein(predicted) OS=Bombus terrestris OX=30195 GN=LOC100650483 PE=4 SV=1	LOC100650483	0.869056	6.04759e-39	191.51	3	VNVS(0.869)T(0.131)EDDNVPYVK	0.38882	3	0.926	1.13	0.79	1.569	0.743	1.74	0.715	0.63	0.723	1.424	0.356577	1.959	0.0882161	0.727	0.0509429
A0A6P3DC55	110	S	cap-specific mRNA (Nucleoside-2'-O-)-methyltransferase 1-like OS=Bombus terrestris OX=30195 GN=LOC100644808 PE=4 SV=1	LOC100644808	0.999992	1.02787e-10	129.05	5	RKS(1)YEEDPYHHSK	0.24995	2	1.009	1.016	1.223	1.031	0.754	0.897	0.944	1.209	1.174	0.826	0.150836	0.806	0.142594	1.024	0.836043
A0A6P3DC55	131	S	cap-specific mRNA (Nucleoside-2'-O-)-methyltransferase 1-like OS=Bombus terrestris OX=30195 GN=LOC100644808 PE=4 SV=1	LOC100644808	0.995609	1.36191e-07	114.99	3	S(0.28)S(0.362)S(0.362)KS(0.996)DEEDIDEK	-0.19285	2
A0A6P5HTG0	53	S	mitotic spindle assembly checkpoint protein MAD1 isoform X3 OS=Bombus terrestris OX=30195 GN=LOC100645992 PE=4 SV=1	LOC100645992	0.999958	6.75301e-38	178.41	3	LSGTAYTPLTFGESDECVIS(1)PK	0.77725	2	0.959	1.274	1.139	0.971	0.958	1.679	0.653	0.655	0.629	1.07	0.858538	1.863	0.0340513	0.574	0.00280731
A0A6P3DC62	284	S	LOW QUALITY PROTEIN: ribosomal RNA processing protein 1 homolog OS=Bombus terrestris OX=30195 GN=LOC100642691 PE=4 SV=1	LOC100642691	1	8.12864e-27	170.74	2	IELS(1)DEEDNNITR	-0.29082	3	0.599	0.635	0.65	1.111	1.678	1.093	1.428	1.337	1.303	2.061	0.00782018	0.954	0.665703	2.159	3.00036e-05
A0A6P3DC70	546	S	serine palmitoyltransferase 2 OS=Bombus terrestris OX=30195 GN=LOC100648215 PE=4 SV=1	LOC100648215	0.999897	7.76784e-34	178.85	3	KIRDPAPIEYYS(1)DGETE	-1.4685	4	0.717	0.846	0.883	1.238	1.16	1.005	1.378	1.293	1.02	1.391	0.0202057	0.922	0.524511	1.509	0.0216602
A0A6P3DC72	168	S	integrin-linked protein kinase homolog pat-4 OS=Bombus terrestris OX=30195 GN=LOC100646980 PE=4 SV=1	LOC100646980	1	0.00180604	92.611	2	DQS(1)WLGLK	-0.89531	1	0.847	0.893	0.872	1.088	1.27	1.031	1.236	1.07	1.22	1.297	0.016264	0.961	0.62125	1.35	0.00355724
A0A6P3DC72	231	S	integrin-linked protein kinase homolog pat-4 OS=Bombus terrestris OX=30195 GN=LOC100646980 PE=4 SV=1	LOC100646980	1	0.00534817	58.32	3	IS(1)RDFNEEFPK	-0.51126	1	1.059	0.939	0.961	0.905	0.933	0.79	1.37	1.363	1.205	0.888	0.130053	0.667	0.00359451	1.331	0.00691961
A0A6P3DC73	15	S	N-alpha-acetyltransferase 30 OS=Bombus terrestris OX=30195 GN=LOC100648442 PE=4 SV=1	LOC100648442	1	3.01455e-169	293.67	2	SVVDGNES(1)EGEQGSIEEK	1.1888	4	1.404	1.121	1.103	1.211	0.821	1.131	0.68	0.681	0.774	0.872	0.368333	1.481	0.0401469	0.588	0.00409257
A0A6P3DC73	21	S	N-alpha-acetyltransferase 30 OS=Bombus terrestris OX=30195 GN=LOC100648442 PE=4 SV=1	LOC100648442	1	2.61924e-06	99.097	3	SVVDGNES(1)EGEQGS(1)IEEK	0.19338	1
A0A6P3DC75	21	S	galectin-6 isoform X1 OS=Bombus terrestris OX=30195 GN=LOC100649028 PE=4 SV=1	LOC100649028	1	2.95817e-79	229.54	2	EFS(1)FVDEETVPLNASK	-0.1431	1	2.086	1.555	2.034	0.387	0.441	0.338	0.547	0.633	0.458	0.205	0.000201089	0.712	0.0495686	0.289	0.000722598
[truncated: 9,146 more rows]
