# Supplementary material for: Integrative Proteomic and Phosphoproteomic Analyses Revealed Complex Mechanisms Underlying Reproductive Diapause in Bombus terrestris Queens
Source: Insects. 2022 Sep 23;13(10):862. doi: 10.3390/insects13100862 (PMC9604461; doi:10.3390/insects13100862)
Supplement: Supplementary file 1 [file insects-13-00862-s001.zip › insects-1876268-supplementary/insects-1876268-proofed-supplementary/Table S5.xlsx]

## Sheet: Supplementary Table 5
Table S5: Proteins for Mufzz analysis
Protein accession	Protein description	Gene name	D1	D2	D3	PD1	PD2	PD3	FPD1	FPD2	FPD3	Cluster	Membership
A0A6P3U8Y5	LOW QUALITY PROTEIN: protein CDV3 homolog A OS=Bombus terrestris OX=30195 GN=LOC100642536 PE=4 SV=1	LOC100642536	1.903	2.267	1.999	0.495	0.382	0.272	0.68	0.359	0.79	Cluster5	0.460216
A0A6P5I9S2	venom acid phosphatase Acph-1 OS=Bombus terrestris OX=30195 GN=LOC100646942 PE=4 SV=1	LOC100646942	0.555	0.528	0.492	0.742	0.758	0.811	1.176	2.498	1.696	Cluster2	0.535102
A0A6P3UHQ0	AN1-type zinc finger protein 5 OS=Bombus terrestris OX=30195 GN=LOC100647169 PE=4 SV=1	LOC100647169	0.684	0.639	0.725	0.94	0.988	1.148	1.39	1.187	1.436	Cluster2	0.606404
A0A6P5HLL7	dynein light chain 1, axonemal OS=Bombus terrestris OX=30195 GN=LOC105665976 PE=4 SV=1	LOC105665976	0.27	0.241	0.228	0.418	0.552	0.474	2.211	2.696	1.912	Cluster2	0.637847
A0A6P3DEW9	fatty acyl-CoA reductase wat OS=Bombus terrestris OX=30195 GN=LOC100643779 PE=4 SV=1	LOC100643779	0.316	0.327	0.353	0.539	0.591	0.651	1.82	2.359	1.967	Cluster2	0.700427
A0A6P5HRT1	protein phosphatase 1L isoform X3 OS=Bombus terrestris OX=30195 GN=LOC100650551 PE=4 SV=1	LOC100650551	0.52	0.538	0.472	0.904	0.897	0.95	1.647	1.864	1.304	Cluster2	0.802927
A0A6P3DHQ8	facilitated trehalose transporter Tret1 OS=Bombus terrestris OX=30195 GN=LOC100649031 PE=4 SV=1	LOC100649031	0.716	0.656	0.664	1.05	1.094	1.069	1.325	1.413	1.132	Cluster2	0.487113
G9JWG5	3-oxoacyl-[acyl-carrier-protein] reductase OS=Bombus terrestris OX=30195 GN=LOC100652317 PE=2 SV=1	LOC100652317	0.896	0.673	1.077	0.656	0.731	0.679	1.265	1.747	1.308	Cluster6	0.444331
T1RLH2	Fatty acid desaturase OS=Bombus terrestris OX=30195 GN=LPQD PE=2 SV=1	LPQD	0.699	0.702	0.701	0.801	0.811	0.828	1.269	1.642	1.519	Cluster6	0.521382
B8ZX60	Acyl-CoA Delta-9 desaturase OS=Bombus terrestris OX=30195 GN=npve PE=2 SV=1	npve	0.899	0.764	1.055	0.68	0.775	0.74	1.192	1.533	1.282	Cluster6	0.464004
A0A6P3D4C6	histone H4 OS=Bombus terrestris OX=30195 GN=LOC100645974 PE=4 SV=1	LOC100645974	1.156	1.235	1.219	1.095	1.324	1.168	0.606	0.756	0.6	Cluster4	0.853514
A0A6P5IAE9	retinol dehydrogenase 13 OS=Bombus terrestris OX=30195 GN=LOC105667052 PE=4 SV=1	LOC105667052	1.489	1.145	1.498	1.079	1.295	0.995	0.6	0.635	0.609	Cluster4	0.826614
A0A6P3DG12	histone H3.3 OS=Bombus terrestris OX=30195 GN=LOC100644906 PE=4 SV=1	LOC100644906	1.328	1.002	1.138	0.995	1.336	1.215	0.621	0.927	0.632	Cluster4	0.638015
A0A6P3TWR2	TNF receptor-associated factor 5 OS=Bombus terrestris OX=30195 GN=LOC105665677 PE=4 SV=1	LOC105665677	0.179	0.176	0.217	0.27	0.39	0.497	1.745	2.745	2.815	Cluster2	0.472137
A0A6P3DEK0	DnaJ subfamily C member(predicted) OS=Bombus terrestris OX=30195 GN=LOC100647982 PE=4 SV=1	LOC100647982	1.306	1.264	1.338	1.114	1.059	1.08	0.667	0.686	0.677	Cluster4	0.886617
A0A6P3UGL9	protein bicaudal C homolog 1-B isoform X3 OS=Bombus terrestris OX=30195 GN=LOC100642983 PE=4 SV=1	LOC100642983	0.384	0.438	0.427	0.878	0.821	0.9	1.862	1.649	1.728	Cluster2	0.883699
A0A6P5HT65	serine protease nudel isoform X2 OS=Bombus terrestris OX=30195 GN=LOC100648399 PE=4 SV=1	LOC100648399	0.736	0.683	0.674	0.83	0.867	0.966	1.193	1.846	1.328	Cluster2	0.547158
A0A6P5ICC0	protein N-terminal glutamine amidohydrolase isoform X2 OS=Bombus terrestris OX=30195 GN=LOC100650456 PE=4 SV=1	LOC100650456	0.714	0.698	0.641	0.899	0.945	0.809	1.546	1.14	1.562	Cluster2	0.447791
A0A6P3DIM1	prostaglandin F synthase 1 OS=Bombus terrestris OX=30195 GN=LOC100650978 PE=4 SV=1	LOC100650978	1.732	1.764	1.405	0.842	0.97	0.921	0.51	0.638	0.422	Cluster4	0.524902
A0A6P3DLA3	serine protease snake OS=Bombus terrestris OX=30195 GN=LOC100645388 PE=4 SV=1	LOC100645388	0.61	0.704	0.686	0.818	0.738	0.816	1.538	1.396	1.807	Cluster6	0.73449
A0A6P5HLF4	CLIP domain-containing serine protease(predicted) OS=Bombus terrestris OX=30195 GN=LOC100652157 PE=4 SV=1	LOC100652157	0.296	0.306	0.32	0.325	0.352	0.412	0.978	3.105	2.181	Cluster6	0.533333
A0A6P3D744	uncharacterized protein LOC100651794 OS=Bombus terrestris OX=30195 GN=LOC100651794 PE=4 SV=1	LOC100651794	0.738	0.87	0.704	1.011	0.774	1.094	1.318	0.964	1.685	Cluster6	0.354683
A0A6P3DJL2	Polypyrimidine tract-binding protein 2(predicted) OS=Bombus terrestris OX=30195 GN=LOC100650178 PE=4 SV=1	LOC100650178	1.154	1.825	1.049	0.618	1.392	0.898	0.682	0.894	0.616	Cluster5	0.31752
A0A6P3DFS7	sarcoplasmic calcium-binding protein 1 isoform X1 OS=Bombus terrestris OX=30195 GN=LOC100651217 PE=4 SV=1	LOC100651217	0.838	0.819	0.826	0.849	0.788	0.732	1.321	1.473	1.432	Cluster6	0.725327
A0A6P5HMB9	VWFC domain-containing protein (Fragment)(predicted) OS=Bombus terrestris OX=30195 GN=LOC100644429 PE=4 SV=1	LOC100644429	2.262	2.507	2.483	0.356	0.393	0.257	0.25	0.198	0.394	Cluster5	0.947443
A0A6P3D690	thioredoxin domain-containing protein 17 OS=Bombus terrestris OX=30195 GN=LOC100647136 PE=4 SV=1	LOC100647136	0.756	1.08	0.868	0.64	0.767	0.782	1.364	1.394	1.405	Cluster6	0.554971
A0A6P3DGN8	cuticle protein 2 OS=Bombus terrestris OX=30195 GN=LOC100650058 PE=4 SV=1	LOC100650058	1.424	1.433	1.336	1.112	1.212	1.16	0.496	0.473	0.572	Cluster4	0.90194
A0A6P3UDH4	venom allergen 5.02 OS=Bombus terrestris OX=30195 GN=LOC100648036 PE=4 SV=1	LOC100648036	0.44	0.434	0.4	0.508	0.488	0.565	0.905	2.346	3.04	Cluster6	0.493285
A0A6P3TVD5	sorting nexin-27 isoform X1 OS=Bombus terrestris OX=30195 GN=LOC100643895 PE=4 SV=1	LOC100643895	0.72	0.68	0.702	1.05	0.974	0.998	1.236	1.481	1.294	Cluster2	0.775439
A0A6P3DEA9	ubiquitin-fold modifier 1 isoform X2 OS=Bombus terrestris OX=30195 GN=LOC100650963 PE=4 SV=1	LOC100650963	0.662	0.764	0.783	0.89	0.663	0.955	1.619	1.349	1.518	Cluster6	0.575413
A0A6P3DCJ2	LOW QUALITY PROTEIN: methionyl-tRNA formyltransferase, mitochondrial OS=Bombus terrestris OX=30195 GN=LOC100650847 PE=4 SV=1	LOC100650847	1.301	1.188	1.222	1.122	1.237	1.238	0.62	0.652	0.585	Cluster4	0.94621
A0A6P3UBM7	rhodopsin, long-wavelength OS=Bombus terrestris OX=30195 GN=LOC100631086 PE=4 SV=1	LOC100631086	1.205	2.534	1.138	0.708	1.037	0.693	0.642	0.692	0.558	Cluster5	0.471117
A0A6P3U3K8	alpha-tocopherol transfer protein-like isoform X1 OS=Bombus terrestris OX=30195 GN=LOC100651376 PE=4 SV=1	LOC100651376	0.726	0.755	0.718	0.646	0.755	0.754	1.345	1.86	1.588	Cluster6	0.671513
A0A6P3UHU7	PDZ and LIM domain protein Zasp isoform X2 OS=Bombus terrestris OX=30195 GN=LOC100649678 PE=4 SV=1	LOC100649678	1.832	2.282	1.74	0.833	0.315	0.494	0.319	0.279	0.468	Cluster5	0.647825
A0A6P3D6D0	probable histone-binding protein Caf1 OS=Bombus terrestris OX=30195 GN=LOC100651191 PE=4 SV=1	LOC100651191	0.607	0.64	0.663	0.74	0.774	0.897	1.684	1.472	1.56	Cluster6	0.527792
A0A6P5I5S3	long-chain fatty acid transport protein 4 isoform X2 OS=Bombus terrestris OX=30195 GN=LOC100652097 PE=4 SV=1	LOC100652097	0.643	0.639	0.692	0.722	0.714	0.751	1.34	1.782	1.61	Cluster6	0.649085
A0A6P3U6J7	elongation of very long chain fatty acids protein AAEL008004 OS=Bombus terrestris OX=30195 GN=LOC100648720 PE=4 SV=1	LOC100648720	0.65	0.49	0.636	0.629	0.838	0.877	1.201	1.81	1.465	Cluster2	0.493481
A0A6P3D623	VWFC domain-containing protein (Fragment)(predicted) OS=Bombus terrestris OX=30195 GN=LOC100643149 PE=4 SV=1	LOC100643149	0.414	0.404	0.346	0.515	0.448	0.535	1.766	1.84	2.454	Cluster6	0.788801
A0A6P3DBP3	dosage compensation regulator isoform X1 OS=Bombus terrestris OX=30195 GN=LOC100650843 PE=4 SV=1	LOC100650843	0.743	0.616	0.817	0.877	0.979	0.991	1.417	1.273	1.404	Cluster2	0.603018
A0A6P3DAM1	LOW QUALITY PROTEIN: carboxypeptidase D OS=Bombus terrestris OX=30195 GN=LOC100651403 PE=4 SV=1	LOC100651403	0.826	0.92	0.784	0.636	0.668	0.698	1.339	1.121	1.908	Cluster6	0.571921
A0A6P3D6E0	protein obstructor-E OS=Bombus terrestris OX=30195 GN=LOC100643275 PE=4 SV=1	LOC100643275	1.393	1.307	1.334	0.816	1.213	0.976	0.738	0.648	0.689	Cluster4	0.512104
A0A6P3DKE6	glucose dehydrogenase [FAD, quinone] OS=Bombus terrestris OX=30195 GN=LOC100646609 PE=4 SV=1	LOC100646609	0.777	0.675	0.84	1.102	0.75	0.853	1.165	1.472	1.496	Cluster2	0.418238
A0A6P3U888	agrin OS=Bombus terrestris OX=30195 GN=LOC100642737 PE=4 SV=1	LOC100642737	0.627	0.526	0.579	1.688	1.298	1.567	1.009	1.099	0.811	Cluster1	0.717751
A0A6P3DJ80	L-selectin OS=Bombus terrestris OX=30195 GN=LOC100648846 PE=4 SV=1	LOC100648846	1.382	1.432	1.508	0.885	1.049	1.023	0.598	0.61	0.59	Cluster4	0.649818
A0A6P3DEB1	lambda-crystallin homolog OS=Bombus terrestris OX=30195 GN=LOC100650820 PE=4 SV=1	LOC100650820	0.755	0.855	0.766	0.819	0.768	0.803	1.593	1.357	1.418	Cluster6	0.82301
A0A6P3DBA8	ejaculatory bulb-specific protein 3 isoform X2 OS=Bombus terrestris OX=30195 GN=LOC100646145 PE=4 SV=1	LOC100646145	0.598	0.656	0.591	0.488	0.514	0.538	1.668	1.25	2.414	Cluster6	0.760335
A0A6P5I3S8	obscurin isoform X8 OS=Bombus terrestris OX=30195 GN=LOC100649328 PE=4 SV=1	LOC100649328	1.149	0.727	1.031	1.537	1.563	1.465	0.576	0.598	0.583	Cluster4	0.518126
A0A6P3TYW8	transmembrane protein 131 isoform X2 OS=Bombus terrestris OX=30195 GN=LOC100647499 PE=4 SV=1	LOC100647499	1.373	1.22	1.25	0.487	1.496	1.062	0.872	0.845	0.702	Cluster5	0.283067
A0A6P3U2Q6	LOW QUALITY PROTEIN: tripeptidyl-peptidase 2 OS=Bombus terrestris OX=30195 GN=LOC100647107 PE=4 SV=1	LOC100647107	1.174	0.969	1.17	1.271	1.249	1.311	0.673	0.729	0.603	Cluster4	0.737189
A0A6P3UKF1	LOW QUALITY PROTEIN: venom acid phosphatase Acph-1 OS=Bombus terrestris OX=30195 GN=LOC100647178 PE=4 SV=1	LOC100647178	0.323	0.257	0.309	0.318	0.347	0.409	1.027	2.846	2.615	Cluster6	0.562725
A0A6P3DJB9	SPARC OS=Bombus terrestris OX=30195 GN=LOC100651232 PE=4 SV=1	LOC100651232	0.636	0.668	0.674	0.666	0.713	0.694	1.871	1.245	1.949	Cluster6	0.817638
A0A6P5I6K7	TX66 protein(predicted) OS=Bombus terrestris OX=30195 GN=LOC105666541 PE=4 SV=1	LOC105666541	1.031	1.065	1.524	0.968	1.269	1.185	0.601	0.871	0.658	Cluster4	0.600625
A0A6P3TSN3	lipid storage droplets surface-binding protein 2 OS=Bombus terrestris OX=30195 GN=LOC105666021 PE=4 SV=1	LOC105666021	1.913	1.807	1.876	0.595	0.77	0.588	0.52	0.48	0.516	Cluster5	0.856062
A0A6P3DHA7	dolichyl-diphosphooligosaccharide--protein glycosyltransferase subunit DAD1 OS=Bombus terrestris OX=30195 GN=LOC100648186 PE=4 SV=1	LOC100648186	0.722	0.954	0.731	0.733	0.712	0.776	1.616	1.34	1.522	Cluster6	0.745126
A0A6P3DB25	bolA-like protein DDB_G0274169 OS=Bombus terrestris OX=30195 GN=LOC100645495 PE=4 SV=1	LOC100645495	1.098	1.445	1.338	0.73	1.052	1.288	0.75	0.573	0.918	Cluster4	0.336039
A0A6P3U4M9	very-long-chain (3R)-3-hydroxyacyl-CoA dehydratase hpo-8 isoform X1 OS=Bombus terrestris OX=30195 GN=LOC100645881 PE=4 SV=1	LOC100645881	0.615	0.621	0.634	0.634	0.716	0.72	1.648	1.692	1.802	Cluster6	0.880635
A0A6P5HS15	uncharacterized protein LOC100643244 isoform X2 OS=Bombus terrestris OX=30195 GN=LOC100643244 PE=4 SV=1	LOC100643244	1.206	1.216	1.365	1.068	1.073	1.1	0.803	0.558	0.793	Cluster4	0.577315
A0A6P3U7Q8	protein SGT1 homolog OS=Bombus terrestris OX=30195 GN=LOC100645570 PE=4 SV=1	LOC100645570	0.776	0.914	1.02	0.768	0.724	0.818	1.438	1.101	1.552	Cluster6	0.567856
A0A6P3UIH8	LOW QUALITY PROTEIN: tubulin-specific chaperone E OS=Bombus terrestris OX=30195 GN=LOC100651515 PE=4 SV=1	LOC100651515	0.78	0.761	0.808	0.718	0.905	0.986	1.39	1.411	1.36	Cluster6	0.549899
A0A6P3DCZ4	selenoprotein F OS=Bombus terrestris OX=30195 GN=LOC100650767 PE=4 SV=1	LOC100650767	0.731	0.792	0.794	0.701	0.763	0.818	1.409	1.431	1.663	Cluster6	0.876476
A0A6P5HSX2	Fk506-binding protein 5(predicted) OS=Bombus terrestris OX=30195 GN=LOC100650672 PE=4 SV=1	LOC100650672	1.506	1.908	1.023	1.004	0.751	1.338	0.461	0.62	0.637	Cluster4	0.47087
A0A6P3U6L4	PDZ domain-containing protein 2(predicted) OS=Bombus terrestris OX=30195 GN=LOC105666313 PE=4 SV=1	LOC105666313	1.479	1.34	1.186	0.912	1.407	1.3	0.488	0.662	0.382	Cluster4	0.786579
A0A6P5I4E3	filamin-A isoform X5 OS=Bombus terrestris OX=30195 GN=LOC100645301 PE=4 SV=1	LOC100645301	1.342	1.372	1.185	0.968	1.238	1.149	0.665	0.632	0.652	Cluster4	0.840623
A0A6P5IAH6	Antitrypsin(predicted) OS=Bombus terrestris OX=30195 GN=LOC100648602 PE=4 SV=1	LOC100648602	0.697	0.954	0.692	0.621	0.592	0.688	1.125	1.289	1.996	Cluster6	0.556
A0A6P3D977	organic cation transporter 1 isoform X2 OS=Bombus terrestris OX=30195 GN=LOC100651917 PE=4 SV=1	LOC100651917	0.722	0.831	0.881	1.64	1.202	1.113	1.099	0.584	1.116	Cluster1	0.281886
A0A6P3U0S2	proteasome activator complex subunit 4 isoform X1 OS=Bombus terrestris OX=30195 GN=LOC100646703 PE=4 SV=1	LOC100646703	0.734	0.594	0.656	0.85	0.828	0.874	1.326	1.826	1.268	Cluster2	0.596526
A0A6P3DHF0	cytochrome P450 4C1 OS=Bombus terrestris OX=30195 GN=LOC100651255 PE=4 SV=1	LOC100651255	1.926	1.651	2.383	0.527	0.63	0.402	0.489	0.528	0.44	Cluster5	0.754472
A0A6P5HLJ1	mitochondrial inner membrane protein COX18 OS=Bombus terrestris OX=30195 GN=LOC100645046 PE=4 SV=1	LOC100645046	1.247	1.223	1.403	1.125	1.007	1.118	0.655	0.779	0.628	Cluster4	0.792421
A0A6P3D6Q3	Na(+)/H(+) exchange regulatory cofactor NHE-RF1 OS=Bombus terrestris OX=30195 GN=LOC100649320 PE=4 SV=1	LOC100649320	0.681	0.805	0.71	0.758	0.727	0.775	1.638	1.336	1.593	Cluster6	0.879613
A0A6P3U6N7	MICOS complex subunit Mic10 OS=Bombus terrestris OX=30195 GN=LOC105666301 PE=4 SV=1	LOC105666301	1.505	1.074	1.056	1.264	1.116	1.226	0.592	0.604	0.782	Cluster4	0.681805
A0A6P3D6Z9	protein obstructor-E OS=Bombus terrestris OX=30195 GN=LOC100648048 PE=4 SV=1	LOC100648048	1.408	1.384	1.336	1.059	1.188	0.968	0.618	0.714	0.516	Cluster4	0.790485
A0A6P3U5Y1	troponin C isoform X1 OS=Bombus terrestris OX=30195 GN=LOC100650495 PE=4 SV=1	LOC100650495	1.51	1.355	1.317	1.031	0.927	0.929	0.731	0.648	0.643	Cluster4	0.473301
A0A6P3U7C8	cytochrome P450 6k1 OS=Bombus terrestris OX=30195 GN=LOC100648995 PE=4 SV=1	LOC100648995	0.559	0.867	0.667	1.019	1.858	1.071	1.192	1.097	0.939	Cluster1	0.447259
A0A6P3DCP4	glycerol-3-phosphate dehydrogenase [NAD(+)], cytoplasmic OS=Bombus terrestris OX=30195 GN=LOC100643615 PE=4 SV=1	LOC100643615	1.172	1.129	1.182	1.237	1.176	1.282	0.657	0.722	0.622	Cluster4	0.849779
A0A6P3UG58	farnesol dehydrogenase OS=Bombus terrestris OX=30195 GN=LOC105666822 PE=4 SV=1	LOC105666822	0.723	0.854	0.71	0.909	0.899	0.796	1.313	1.595	1.322	Cluster6	0.434899
A0A6P3D4T9	coiled-coil domain-containing protein 124 OS=Bombus terrestris OX=30195 GN=LOC100649954 PE=4 SV=1	LOC100649954	0.684	0.772	0.78	0.711	0.576	0.662	1.929	1.111	1.806	Cluster6	0.656536
A0A6P3DAP4	pancreatic triacylglycerol lipase OS=Bombus terrestris OX=30195 GN=LOC100647261 PE=4 SV=1	LOC100647261	0.692	0.692	0.572	0.735	0.754	0.908	1.58	1.508	1.669	Cluster6	0.580577
A0A6P3DA88	probable ATP-dependent RNA helicase DDX27 OS=Bombus terrestris OX=30195 GN=LOC100643937 PE=4 SV=1	LOC100643937	0.448	0.414	0.475	1.284	1.274	1.357	1.107	1.669	1.132	Cluster1	0.877906
A0A6P3DBG2	Signal recognition particle receptor subunit alpha-like protein(predicted) OS=Bombus terrestris OX=30195 GN=LOC100642326 PE=4 SV=1	LOC100642326	1.207	1.13	1.212	1.25	1.184	1.249	0.665	0.682	0.564	Cluster4	0.862082
A0A6P3UDE7	27 kDa hemolymph protein OS=Bombus terrestris OX=30195 GN=LOC105666621 PE=4 SV=1	LOC105666621	0.708	0.706	0.684	0.521	0.589	0.587	1.817	1.559	1.882	Cluster6	0.792565
A0A6P5I866	General transcriptional corepressor trfa-like protein(predicted) OS=Bombus terrestris OX=30195 GN=LOC100650582 PE=4 SV=1	LOC100650582	1.984	1.769	1.576	0.56	0.474	0.504	0.821	0.542	0.855	Cluster3	0.443198
A0A6P3DJK7	Protein kinase(predicted) OS=Bombus terrestris OX=30195 GN=LOC100648148 PE=4 SV=1	LOC100648148	1.438	1.533	1.122	1.098	1.143	1.132	0.601	0.596	0.556	Cluster4	0.831927
A0A6P3U815	acetyl-CoA carboxylase isoform X6 OS=Bombus terrestris OX=30195 GN=LOC100647039 PE=4 SV=1	LOC100647039	0.781	0.546	0.76	0.852	0.954	0.876	1.11	2.011	1.226	Cluster2	0.442925
A0A6P3D7Y1	cyclin-dependent kinases regulatory subunit OS=Bombus terrestris OX=30195 GN=LOC100645907 PE=4 SV=1	LOC100645907	0.218	0.228	0.186	0.541	0.431	0.593	2.526	1.865	2.431	Cluster2	0.748914
A0A6P3U8X6	phospholipase A2 OS=Bombus terrestris OX=30195 GN=LOC100651730 PE=4 SV=1	LOC100651730	0.214	0.264	0.256	0.238	0.296	0.317	0.533	2.87	3.748	Cluster6	0.469684
A0A6P3DI95	transmembrane protein 186 OS=Bombus terrestris OX=30195 GN=LOC100642259 PE=4 SV=1	LOC100642259	1.524	1.196	1.418	1.104	1.152	1.084	0.562	0.557	0.601	Cluster4	0.895426
A0A6P3DGE6	pancreatic lipase-related protein 2 OS=Bombus terrestris OX=30195 GN=LOC100645800 PE=4 SV=1	LOC100645800	0.291	0.236	0.294	0.251	0.221	0.341	2.115	1.775	3.508	Cluster6	0.865285
A0A6P3DDX8	protein CREG1 OS=Bombus terrestris OX=30195 GN=LOC100643821 PE=4 SV=1	LOC100643821	0.761	0.823	0.721	0.777	0.74	0.803	1.485	1.371	1.557	Cluster6	0.904008
A0A6P3UES8	peroxisomal biogenesis factor 3 OS=Bombus terrestris OX=30195 GN=LOC100649193 PE=4 SV=1	LOC100649193	0.707	0.642	0.72	0.906	0.81	0.912	1.323	1.711	1.381	Cluster2	0.643994
A0A6P3UG16	30S ribosomal protein S11(predicted) OS=Bombus terrestris OX=30195 GN=LOC100643390 PE=4 SV=1	LOC100643390	0.694	0.665	0.75	0.624	0.658	0.629	0.895	2.301	1.89	Cluster6	0.445045
A0A6P3DBI9	uncharacterized protein LOC100644966 OS=Bombus terrestris OX=30195 GN=LOC100644966 PE=4 SV=1	LOC100644966	0.58	0.47	0.55	0.556	0.646	0.748	1.416	1.415	2.449	Cluster6	0.636493
A0A6P3TZK3	RNA-binding protein Rsf1 OS=Bombus terrestris OX=30195 GN=LOC100651873 PE=4 SV=1	LOC100651873	1.293	1.522	1.344	0.784	0.786	0.668	0.955	0.728	1.068	Cluster3	0.599582
A0A6P3DGP8	scavenger receptor class B member 1 OS=Bombus terrestris OX=30195 GN=LOC100648651 PE=4 SV=1	LOC100648651	0.698	0.72	0.782	0.69	0.85	0.822	1.36	1.752	1.426	Cluster6	0.578849
A0A6P3U1J5	FK506-binding protein 2 isoform X1 OS=Bombus terrestris OX=30195 GN=LOC100645079 PE=4 SV=1	LOC100645079	1.031	1.304	1.292	0.425	0.501	0.466	1.549	0.907	1.725	Cluster3	0.550482
A0A6P3DIQ2	uncharacterized protein LOC100648421 OS=Bombus terrestris OX=30195 GN=LOC100648421 PE=4 SV=1	LOC100648421	0.52	0.482	0.65	0.657	0.729	0.689	1.852	1.456	1.781	Cluster6	0.629948
A0A6P3UEW7	probable phosphatase phospho2 OS=Bombus terrestris OX=30195 GN=LOC105666736 PE=4 SV=1	LOC105666736	0.818	0.794	0.805	0.885	0.708	0.839	1.538	1.262	1.495	Cluster6	0.743077
A0A6P3UHM5	prion-like-(Q/N-rich) domain-bearing protein 25 isoform X2 OS=Bombus terrestris OX=30195 GN=LOC100643997 PE=4 SV=1	LOC100643997	0.718	0.679	0.698	0.686	0.879	1.067	1.833	1.263	1.271	Cluster2	0.406745
A0A6P3U2R7	serine/threonine-protein phosphatase 4 regulatory subunit 1 isoform X1 OS=Bombus terrestris OX=30195 GN=LOC100650884 PE=4 SV=1	LOC100650884	0.556	0.351	0.498	1.004	0.915	0.85	1.702	1.752	1.458	Cluster2	0.700713
A0A6P3DGF7	vesicular integral-membrane protein VIP36 OS=Bombus terrestris OX=30195 GN=LOC100642941 PE=4 SV=1	LOC100642941	0.598	0.742	0.703	0.73	0.818	0.912	1.441	1.609	1.371	Cluster6	0.453717
A0A6P3U1M0	Myosin light chain kinase, smooth muscle(predicted) OS=Bombus terrestris OX=30195 GN=LOC105665834 PE=4 SV=1	LOC105665834	0.418	0.471	0.468	0.521	0.438	0.616	1.689	1.572	1.9	Cluster6	0.855426
A0A6P3UJH6	Ribosomal_L7Ae domain-containing protein(predicted) OS=Bombus terrestris OX=30195 GN=LOC100649651 PE=4 SV=1	LOC100649651	1.151	1.13	1.181	1.273	1.322	1.372	0.624	0.598	0.565	Cluster4	0.810816
A0A6P3D6C4	multifunctional protein ADE2 OS=Bombus terrestris OX=30195 GN=LOC100649872 PE=4 SV=1	LOC100649872	0.824	0.683	0.732	0.774	0.84	0.698	1.447	1.425	1.583	Cluster6	0.723002
A0A6P3U448	protein unc-13 homolog 4B isoform X2 OS=Bombus terrestris OX=30195 GN=LOC100645167 PE=4 SV=1	LOC100645167	0.818	0.588	0.646	1.102	1.259	1.214	0.979	1.363	0.993	Cluster1	0.714752
A0A6P3DKR8	UDP-glucose 6-dehydrogenase isoform X1 OS=Bombus terrestris OX=30195 GN=LOC100647643 PE=4 SV=1	LOC100647643	0.745	0.782	0.698	0.856	0.918	0.89	1.274	1.475	1.491	Cluster2	0.483782
A0A6P3U835	protein lin-54 homolog isoform X3 OS=Bombus terrestris OX=30195 GN=LOC100651537 PE=4 SV=1	LOC100651537	0.788	0.739	0.756	0.622	0.808	0.946	1.395	1.252	1.815	Cluster6	0.633389
A0A6P3TWN4	TM2 domain-containing protein(predicted) OS=Bombus terrestris OX=30195 GN=LOC105666060 PE=4 SV=1	LOC105666060	0.364	0.473	0.453	0.418	0.412	0.622	1.544	2.319	2.459	Cluster6	0.730723
A0A6P3D7E4	L-galactose dehydrogenase isoform X1 OS=Bombus terrestris OX=30195 GN=LOC100647407 PE=4 SV=1	LOC100647407	0.456	0.507	0.428	0.438	0.476	0.545	2.297	1.675	2.212	Cluster6	0.918892
A0A6P3DH18	Cytochrome P450 6a2(predicted) OS=Bombus terrestris OX=30195 GN=LOC100647549 PE=4 SV=1	LOC100647549	1.982	1.48	1.051	1.038	0.803	0.821	0.68	0.724	0.613	Cluster5	0.421046
A0A6P3TXK7	LOW QUALITY PROTEIN: putative cysteine proteinase CG12163 OS=Bombus terrestris OX=30195 GN=LOC100652275 PE=4 SV=1	LOC100652275	0.808	0.913	0.776	0.678	0.688	0.722	1.478	1.17	1.75	Cluster6	0.671443
A0A6P3TQD0	LOW QUALITY PROTEIN: ran GTPase-activating protein 1 OS=Bombus terrestris OX=30195 GN=LOC100652076 PE=4 SV=1	LOC100652076	0.702	0.72	0.784	1.235	0.8	0.874	1.234	1.644	1.132	Cluster2	0.457983
A0A6P3D9K3	eukaryotic translation initiation factor 4B OS=Bombus terrestris OX=30195 GN=LOC100651635 PE=4 SV=1	LOC100651635	1.507	1.489	1.444	0.57	0.606	0.59	1.024	0.54	1.301	Cluster3	0.797603
A0A6P3DFP4	PBCB_0 protein(predicted) OS=Bombus terrestris OX=30195 GN=LOC100646546 PE=4 SV=1	LOC100646546	0.751	0.876	0.75	0.809	0.815	0.807	1.408	1.363	1.482	Cluster6	0.869105
A0A6P5HH16	very-long-chain enoyl-CoA reductase OS=Bombus terrestris OX=30195 GN=LOC100644169 PE=4 SV=1	LOC100644169	0.675	0.673	0.67	0.738	0.798	0.856	1.466	1.77	1.392	Cluster6	0.466832
A0A6P3UDL5	bifunctional 3'-phosphoadenosine 5'-phosphosulfate synthase OS=Bombus terrestris OX=30195 GN=LOC100646080 PE=4 SV=1	LOC100646080	0.553	0.656	0.581	0.935	1.031	0.865	1.651	1.545	1.501	Cluster2	0.770397
A0A6P3UK89	LOW QUALITY PROTEIN: replication factor C subunit 1 OS=Bombus terrestris OX=30195 GN=LOC100648012 PE=4 SV=1	LOC100648012	1.181	1.032	1.23	1.245	1.349	1.173	0.599	0.671	0.72	Cluster4	0.778599
A0A6P3DDC1	LOW QUALITY PROTEIN: evolutionarily conserved signaling intermediate in Toll pathway, mitochondrial OS=Bombus terrestris OX=30195 GN=LOC100647935 PE=4 SV=1	LOC100647935	0.614	0.793	0.905	0.836	0.591	0.77	1.836	1.445	1.282	Cluster6	0.532519
A0A6P3DIG5	UDP-glucuronosyltransferase 2B15 OS=Bombus terrestris OX=30195 GN=LOC100647883 PE=4 SV=1	LOC100647883	0.436	0.461	0.561	0.947	0.944	0.86	1.708	1.858	1.214	Cluster2	0.702163
A0A6P3DLB4	Tudor domain-containing protein 1 (Fragment)(predicted) OS=Bombus terrestris OX=30195 GN=LOC100647120 PE=4 SV=1	LOC100647120	0.632	0.564	0.698	0.894	0.757	0.802	1.329	1.466	1.708	Cluster2	0.506329
A0A6P3UH75	stromal cell-derived factor 2-like protein 1 OS=Bombus terrestris OX=30195 GN=LOC100648585 PE=4 SV=1	LOC100648585	0.765	0.907	0.798	0.742	0.728	0.783	1.422	1.389	1.463	Cluster6	0.80354
A0A6P3D6Y6	protein obstructor-E isoform X1 OS=Bombus terrestris OX=30195 GN=LOC100644244 PE=4 SV=1	LOC100644244	1.538	1.496	1.504	0.804	1.182	1.046	0.534	0.432	0.546	Cluster4	0.667697
A0A6P3UEM5	ubiquitin-fold modifier-conjugating enzyme 1 OS=Bombus terrestris OX=30195 GN=LOC100644704 PE=4 SV=1	LOC100644704	0.659	0.743	0.71	0.867	0.654	0.889	1.595	1.46	1.527	Cluster6	0.627754
A0A6P5I6F2	Major royal jelly protein 2(predicted) OS=Bombus terrestris OX=30195 GN=LOC100651683 PE=4 SV=1	LOC100651683	1.563	1.765	0.932	0.617	0.775	0.507	0.585	1.097	1.384	Cluster3	0.390213
A0A6P3UFZ2	T-box transcription factor TBX1(predicted) OS=Bombus terrestris OX=30195 GN=LOC100645781 PE=4 SV=1	LOC100645781	0.61	0.548	0.652	0.76	0.71	0.793	1.564	1.662	1.791	Cluster6	0.579221
A0A6P3DE32	PKS_ER domain-containing protein(predicted) OS=Bombus terrestris OX=30195 GN=LOC100643624 PE=4 SV=1	LOC100643624	0.643	0.73	0.67	0.735	0.691	0.762	1.894	1.428	1.461	Cluster6	0.746649
A0A6P3DM71	ras-related protein Rab-8A isoform X1 OS=Bombus terrestris OX=30195 GN=LOC100647998 PE=4 SV=1	LOC100647998	1.644	1.04	1.356	1.044	1.287	1.077	0.615	0.523	0.608	Cluster4	0.777312
A0A6P3DAP1	chymotrypsin-2-like OS=Bombus terrestris OX=30195 GN=LOC100646106 PE=4 SV=1	LOC100646106	0.44	0.481	0.493	0.76	0.708	0.673	1.806	1.878	1.856	Cluster2	0.622985
A0A6P3DKK3	cuticle protein 18.7 OS=Bombus terrestris OX=30195 GN=LOC100650543 PE=4 SV=1	LOC100650543	1.162	2.219	1.055	0.554	1.396	0.81	0.655	0.799	0.599	Cluster5	0.352534
A0A6P3TP90	LOW QUALITY PROTEIN: sushi, von Willebrand factor type A, EGF and pentraxin domain-containing protein 1 OS=Bombus terrestris OX=30195 GN=LOC100642328 PE=4 SV=1	LOC100642328	1.129	1.113	1.241	1.171	1.173	1.359	0.603	0.68	0.74	Cluster4	0.773098
A0A6P3U4R7	15-hydroxyprostaglandin dehydrogenase [NAD(+)]-like OS=Bombus terrestris OX=30195 GN=LOC105666138 PE=4 SV=1	LOC105666138	0.778	0.759	0.783	0.705	0.931	0.747	1.631	1.323	1.454	Cluster6	0.696986
A0A6P3UBF6	pupal cuticle protein C1B OS=Bombus terrestris OX=30195 GN=LOC100645776 PE=4 SV=1	LOC100645776	1.33	2.454	1.106	0.581	1.115	0.675	0.642	0.708	0.598	Cluster5	0.473827
A0A6P3DB28	L-lactate dehydrogenase isoform X2 OS=Bombus terrestris OX=30195 GN=LOC100649579 PE=4 SV=1	LOC100649579	0.573	0.662	0.63	0.569	0.588	0.63	1.802	1.908	1.612	Cluster6	0.799953
A0A6P3DAT0	V-type proton ATPase 16 kDa proteolipid subunit OS=Bombus terrestris OX=30195 GN=LOC100646343 PE=4 SV=1	LOC100646343	0.72	0.993	0.605	1.273	0.702	0.903	1.435	1.293	1.219	Cluster2	0.355011
A0A6P3DM83	microsomal glutathione S-transferase 1 OS=Bombus terrestris OX=30195 GN=LOC100652331 PE=4 SV=1	LOC100652331	0.842	1.008	0.868	0.748	0.799	0.686	1.525	1.332	1.295	Cluster6	0.570949
A0A6P3DH52	Pyridoxine/pyridoxamine 5'-phosphate oxidase (Fragment)(predicted) OS=Bombus terrestris OX=30195 GN=LOC100643625 PE=4 SV=1	LOC100643625	0.985	0.914	0.949	0.695	0.701	0.693	1.252	1.215	1.513	Cluster6	0.471274
A0A6P3TNQ5	alpha-glucosidase OS=Bombus terrestris OX=30195 GN=LOC100643608 PE=4 SV=1	LOC100643608	0.398	0.295	0.267	0.412	0.426	0.43	2.088	2.495	1.926	Cluster6	0.615307
A0A6P3DIV8	ATP synthase subunit gamma, mitochondrial OS=Bombus terrestris OX=30195 GN=LOC100649465 PE=4 SV=1	LOC100649465	1.251	1.089	1.135	1.23	1.248	1.241	0.609	0.696	0.61	Cluster4	0.859373
A0A6P3UAM9	protein CutA homolog OS=Bombus terrestris OX=30195 GN=LOC100643136 PE=4 SV=1	LOC100643136	0.666	0.873	0.847	0.858	0.689	0.829	1.324	1.271	1.436	Cluster6	0.659983
A0A6P3D788	box C/D snoRNA protein 1 OS=Bombus terrestris OX=30195 GN=LOC100649491 PE=4 SV=1	LOC100649491	1.598	1.497	1.47	0.83	0.868	0.766	0.786	0.761	0.586	Cluster5	0.651606
A0A6P3U9I1	protein FAM114A2 OS=Bombus terrestris OX=30195 GN=LOC100652211 PE=4 SV=1	LOC100652211	0.667	0.733	0.709	0.861	0.769	0.893	1.492	1.436	1.526	Cluster6	0.579469
A0A6P3DPE4	calreticulin OS=Bombus terrestris OX=30195 GN=LOC100643307 PE=4 SV=1	LOC100643307	0.542	0.647	0.562	0.85	1.062	0.668	2.008	1.111	1.511	Cluster2	0.419916
A0A6P3DJ28	40S ribosomal protein S26 OS=Bombus terrestris OX=30195 GN=LOC100652012 PE=4 SV=1	LOC100652012	1.354	0.896	1.248	0.601	0.661	0.731	1.152	1.391	1.072	Cluster3	0.329883
A0A6P3DL04	tyrosine--tRNA ligase, mitochondrial OS=Bombus terrestris OX=30195 GN=LOC100646848 PE=4 SV=1	LOC100646848	1.347	1.289	1.24	0.983	1.2	0.971	0.687	0.709	0.63	Cluster4	0.795153
A0A6P5I3W3	LOW QUALITY PROTEIN: probable serine/threonine-protein kinase DDB_G0282963 OS=Bombus terrestris OX=30195 GN=LOC100642692 PE=4 SV=1	LOC100642692	0.858	0.826	0.956	0.738	0.776	0.892	1.61	1.09	1.573	Cluster6	0.599151
A0A6P5I7K4	LOW QUALITY PROTEIN: geranylgeranyl transferase type-2 subunit alpha OS=Bombus terrestris OX=30195 GN=LOC100651666 PE=4 SV=1	LOC100651666	0.689	0.604	0.866	1.042	1.192	0.922	1.032	1.498	1.29	Cluster2	0.382879
A0A6P5HZW9	cohesin subunit SA-1 isoform X4 OS=Bombus terrestris OX=30195 GN=LOC100647157 PE=4 SV=1	LOC100647157	0.884	0.61	0.73	0.911	1.054	0.969	1.141	1.628	1.205	Cluster2	0.467905
A0A6P3DA17	icarapin-like OS=Bombus terrestris OX=30195 GN=LOC100642807 PE=4 SV=1	LOC100642807	0.676	0.834	0.689	0.604	0.719	0.64	1.778	1.401	1.699	Cluster6	0.78888
A0A6P3D6I4	cell wall protein DAN4 OS=Bombus terrestris OX=30195 GN=LOC100646975 PE=4 SV=1	LOC100646975	0.854	0.791	0.737	0.728	0.674	0.71	1.8	1.186	1.614	Cluster6	0.6848
A0A6P3TXX7	protein LSM14 homolog A isoform X2 OS=Bombus terrestris OX=30195 GN=LOC100643415 PE=4 SV=1	LOC100643415	0.437	0.657	0.45	0.612	0.559	0.739	1.824	1.222	2.1	Cluster6	0.652268
A0A6P5I3L6	Selenoprotein S(predicted) OS=Bombus terrestris OX=30195 GN=LOC105666332 PE=4 SV=1	LOC105666332	0.959	1.016	0.928	0.546	0.604	0.562	1.544	1.24	1.69	Cluster6	0.410466
A0A6P3DC83	fas-associated death domain protein OS=Bombus terrestris OX=30195 GN=LOC100648684 PE=4 SV=1	LOC100648684	0.857	0.87	0.561	1.174	0.716	0.743	1.329	1.343	1.547	Cluster6	0.380604
A0A6P3UFI3	vascular endothelial growth factor A-A isoform X2 OS=Bombus terrestris OX=30195 GN=LOC100647889 PE=4 SV=1	LOC100647889	0.516	0.644	0.762	0.77	0.634	0.617	1.18	1.966	1.959	Cluster6	0.546299
A0A6P3U1W1	LOW QUALITY PROTEIN: RING finger protein 17 OS=Bombus terrestris OX=30195 GN=LOC100648099 PE=4 SV=1	LOC100648099	0.588	0.766	0.512	1.186	0.884	0.786	1.253	1.604	1.557	Cluster2	0.512044
A0A6P3DK12	jmjC domain-containing protein 4 OS=Bombus terrestris OX=30195 GN=LOC100643018 PE=4 SV=1	LOC100643018	1.212	1.05	1.134	1.199	1.232	1.257	0.698	0.692	0.656	Cluster4	0.832225
A0A6P3DFW1	signal recognition particle 54 kDa protein OS=Bombus terrestris OX=30195 GN=LOC100651378 PE=4 SV=1	LOC100651378	0.722	0.812	0.675	0.939	0.859	0.949	1.258	1.541	1.414	Cluster2	0.597642
A0A6P3DH62	uncharacterized protein LOC100644582 isoform X1 OS=Bombus terrestris OX=30195 GN=LOC100644582 PE=4 SV=1	LOC100644582	0.273	0.339	0.359	0.513	0.474	0.359	2.523	0.949	3.251	Cluster6	0.609078
A0A6P3DBS1	putative inorganic phosphate cotransporter OS=Bombus terrestris OX=30195 GN=LOC100648212 PE=4 SV=1	LOC100648212	0.725	0.588	0.813	0.757	0.871	0.775	1.639	1.334	1.407	Cluster6	0.531894
A0A6P3DB42	gamma-glutamyltranspeptidase 1 OS=Bombus terrestris OX=30195 GN=LOC100650075 PE=4 SV=1	LOC100650075	0.795	0.713	0.705	1.036	0.717	0.922	1.482	1.448	1.301	Cluster2	0.49098
A0A6P3DFB4	fanconi-associated nuclease 1 OS=Bombus terrestris OX=30195 GN=LOC100644190 PE=4 SV=1	LOC100644190	0.495	0.573	0.389	0.481	0.596	0.611	2.074	1.337	2.514	Cluster6	0.75578
A0A6P3UH80	uridine 5'-monophosphate synthase OS=Bombus terrestris OX=30195 GN=LOC105666916 PE=4 SV=1	LOC105666916	0.584	0.743	0.604	0.849	0.768	1.137	1.728	1.447	1.355	Cluster2	0.55704
A0A6P3DA53	RING finger and CHY zinc finger domain-containing protein 1 isoform X3 OS=Bombus terrestris OX=30195 GN=LOC100651326 PE=4 SV=1	LOC100651326	0.741	0.701	0.544	0.825	0.703	1.013	1.58	1.7	1.303	Cluster2	0.500585
A0A6P3UHG8	aquaporin isoform X2 OS=Bombus terrestris OX=30195 GN=LOC100650947 PE=4 SV=1	LOC100650947	0.79	0.857	0.801	0.865	0.802	0.85	1.804	1.294	1.148	Cluster6	0.496701
A0A6P3DAH9	ADP,ATP carrier protein OS=Bombus terrestris OX=30195 GN=LOC100646828 PE=4 SV=1	LOC100646828	1.205	1.059	1.142	1.284	1.23	1.239	0.8	0.55	0.654	Cluster4	0.683943
A0A6P3DAI8	histidine protein methyltransferase 1 homolog OS=Bombus terrestris OX=30195 GN=LOC100642928 PE=4 SV=1	LOC100642928	0.378	0.816	0.675	1.137	1.027	0.947	1.052	1.339	1.786	Cluster2	0.369827
A0A6P3D6F9	collagen type IV alpha-3-binding protein OS=Bombus terrestris OX=30195 GN=LOC100650024 PE=4 SV=1	LOC100650024	0.678	0.588	0.659	0.782	0.778	0.792	1.619	1.6	1.596	Cluster6	0.552359
A0A6P3DE21	LOW QUALITY PROTEIN: Golgi apparatus protein 1 OS=Bombus terrestris OX=30195 GN=LOC100650337 PE=4 SV=1	LOC100650337	0.642	0.664	0.619	1.007	0.989	0.99	1.267	1.575	1.273	Cluster2	0.73715
A0A6P3DLB5	glucosidase 2 subunit beta OS=Bombus terrestris OX=30195 GN=LOC100642786 PE=4 SV=1	LOC100642786	0.625	0.607	0.561	0.494	0.635	0.699	1.953	1.632	1.932	Cluster6	0.845504
A0A6P3UHK8	plasma membrane calcium-transporting ATPase 2 isoform X2 OS=Bombus terrestris OX=30195 GN=LOC100645179 PE=4 SV=1	LOC100645179	1.549	1.026	1.165	1.249	1.342	1.24	0.526	0.528	0.598	Cluster4	0.81847
A0A6P3U2T9	protein disulfide-isomerase A6 homolog OS=Bombus terrestris OX=30195 GN=LOC100652249 PE=4 SV=1	LOC100652249	0.749	0.832	0.825	0.705	0.77	0.72	1.417	1.401	1.559	Cluster6	0.82776
A0A6P3DMK9	sphingomyelin phosphodiesterase 1 isoform X1 OS=Bombus terrestris OX=30195 GN=LOC100651586 PE=4 SV=1	LOC100651586	1.393	1.522	1.225	1.098	1.128	1.07	0.576	0.589	0.538	Cluster4	0.865835
A0A6P3DGF8	Protein HBXIP like protein(predicted) OS=Bombus terrestris OX=30195 GN=LOC100651819 PE=4 SV=1	LOC100651819	0.655	1.042	0.894	0.814	0.619	0.633	1.769	1.203	1.456	Cluster6	0.506071
A0A6P3TXI6	protein artichoke OS=Bombus terrestris OX=30195 GN=LOC100650035 PE=4 SV=1	LOC100650035	0.51	0.562	0.588	0.666	0.672	0.709	1.724	1.379	1.93	Cluster6	0.781479
A0A6P3TME7	complex I intermediate-associated protein 30, mitochondrial OS=Bombus terrestris OX=30195 GN=LOC100649497 PE=4 SV=1	LOC100649497	0.68	0.623	0.802	0.748	0.87	1.015	1.526	1.573	1.261	Cluster2	0.51987
A0A6P3U7J3	LOW QUALITY PROTEIN: myb-binding protein 1A OS=Bombus terrestris OX=30195 GN=LOC100648763 PE=4 SV=1	LOC100648763	0.65	0.643	0.628	1.115	1.132	1.074	1.174	1.369	1.365	Cluster2	0.42689
A0A6P3U1T3	RNA cytidine acetyltransferase OS=Bombus terrestris OX=30195 GN=LOC100650439 PE=4 SV=1	LOC100650439	0.728	0.231	0.176	0.924	0.694	0.88	1.566	1.62	1.81	Cluster2	0.448631
A0A6P5IB63	sphingomyelin phosphodiesterase isoform X2 OS=Bombus terrestris OX=30195 GN=LOC100651097 PE=4 SV=1	LOC100651097	0.79	0.411	0.783	0.646	1.201	0.864	1.492	1.351	1.56	Cluster2	0.381263
A0A6P3U2T4	protein javelin OS=Bombus terrestris OX=30195 GN=LOC100643536 PE=4 SV=1	LOC100643536	0.691	0.662	0.668	0.654	0.737	0.828	1.632	1.086	2.15	Cluster6	0.639449
A0A6P3DDT1	elongation of very long chain fatty acids protein AAEL008004 OS=Bombus terrestris OX=30195 GN=LOC100643858 PE=4 SV=1	LOC100643858	0.599	0.645	0.681	0.59	0.598	0.577	1.707	1.6	1.943	Cluster6	0.889215
A0A6P3U8U2	troponin C OS=Bombus terrestris OX=30195 GN=LOC105666404 PE=4 SV=1	LOC105666404	1.544	1.314	1.386	1.044	0.992	0.932	0.731	0.643	0.672	Cluster4	0.509529
A0A6P3U4Q9	LOW QUALITY PROTEIN: reticulocalbin-2 OS=Bombus terrestris OX=30195 GN=LOC100649029 PE=4 SV=1	LOC100649029	1.164	1.098	1.22	0.658	0.606	0.675	1.264	0.858	1.511	Cluster3	0.592788
A0A6P5I3G9	p69_0 protein(predicted) OS=Bombus terrestris OX=30195 GN=LOC100650700 PE=4 SV=1	LOC100650700	0.612	0.587	0.622	1.058	0.735	0.694	1.769	1.764	1.236	Cluster2	0.526855
A0A6P3DE25	cuticle protein 19.8 OS=Bombus terrestris OX=30195 GN=LOC100652089 PE=4 SV=1	LOC100652089	1.185	2.298	1.262	0.591	1.12	0.717	0.659	0.695	0.633	Cluster5	0.492296
A0A6P5IBM7	microsomal triglyceride transfer protein large subunit isoform X2 OS=Bombus terrestris OX=30195 GN=LOC100643951 PE=4 SV=1	LOC100643951	0.848	0.659	0.729	0.689	0.677	0.701	1.552	1.678	1.486	Cluster6	0.689381
A0A6P5I8S0	Involucrin(predicted) OS=Bombus terrestris OX=30195 GN=LOC110120267 PE=4 SV=1	LOC110120267	0.736	0.712	0.856	0.686	0.716	0.664	1.61	0.96	2.087	Cluster6	0.558601
A0A6P3U7L8	Breast carcinoma-amplified sequence(predicted) OS=Bombus terrestris OX=30195 GN=LOC100643069 PE=4 SV=1	LOC100643069	0.796	0.758	0.773	0.863	0.796	0.852	1.5	1.16	1.618	Cluster6	0.719676
A0A6P3UFI1	zinc finger CCCH domain-containing protein 11A isoform X1 OS=Bombus terrestris OX=30195 GN=LOC100647711 PE=4 SV=1	LOC100647711	0.706	0.703	0.728	0.662	0.535	0.78	2.012	1.081	1.892	Cluster6	0.630517
A0A6P3D6E6	leucine-rich repeat and immunoglobulin-like domain-containing nogo receptor-interacting protein 2 OS=Bombus terrestris OX=30195 GN=LOC100648620 PE=4 SV=1	LOC100648620	0.2	0.192	0.144	2.125	2.326	1.709	0.626	1.37	0.553	Cluster1	0.782276
A0A6P5I3D1	Protein msta, isoform A(predicted) OS=Bombus terrestris OX=30195 GN=LOC100651728 PE=4 SV=1	LOC100651728	1.28	1.116	1.204	1.276	1.301	1.208	0.591	0.704	0.606	Cluster4	0.870267
A0A6P3DDP9	cytochrome b5 isoform X2 OS=Bombus terrestris OX=30195 GN=LOC100648100 PE=4 SV=1	LOC100648100	0.834	0.71	0.703	0.659	0.798	0.793	1.392	1.802	1.257	Cluster6	0.515395
A0A6P3D7M8	translocator protein OS=Bombus terrestris OX=30195 GN=LOC100644246 PE=4 SV=1	LOC100644246	1.486	1.969	1.451	0.684	0.655	0.598	0.921	0.496	0.855	Cluster5	0.568752
A0A6P3D5M3	laccase-1 OS=Bombus terrestris OX=30195 GN=LOC100644713 PE=4 SV=1	LOC100644713	1.28	1.451	0.823	1.113	1.384	1.202	0.519	0.676	0.608	Cluster4	0.639274
A0A6P5HL98	membrane metallo-endopeptidase-like 1 OS=Bombus terrestris OX=30195 GN=LOC100645190 PE=4 SV=1	LOC100645190	0.526	0.359	0.406	0.652	0.653	0.512	1.898	1.579	2.438	Cluster6	0.557611
A0A6P3DHD7	elongation of very long chain fatty acids protein 6 OS=Bombus terrestris OX=30195 GN=LOC100646637 PE=4 SV=1	LOC100646637	0.813	0.683	0.618	0.708	0.791	0.691	1.689	1.384	1.716	Cluster6	0.74234
A0A6P3U6K0	kinesin-like protein KIN-7N OS=Bombus terrestris OX=30195 GN=LOC100647587 PE=4 SV=1	LOC100647587	0.531	0.56	0.564	0.647	0.638	0.617	1.122	1.063	3.402	Cluster6	0.488409
A0A6P3TLL3	cytoplasmic polyadenylation element-binding protein 1 isoform X3 OS=Bombus terrestris OX=30195 GN=LOC100644634 PE=4 SV=1	LOC100644634	0.496	0.688	0.603	0.867	0.788	0.629	1.901	1.322	1.761	Cluster6	0.536688
A0A6P3U4N1	Hypoxia up-regulated protein 1(predicted) OS=Bombus terrestris OX=30195 GN=LOC100642966 PE=4 SV=1	LOC100642966	1.373	1.334	1.176	1.146	1.108	1.104	0.646	0.606	0.717	Cluster4	0.827361
A0A6P3TY68	mesencephalic astrocyte-derived neurotrophic factor homolog OS=Bombus terrestris OX=30195 GN=LOC100643284 PE=4 SV=1	LOC100643284	0.7	0.788	0.683	0.69	0.678	0.748	1.654	1.471	1.654	Cluster6	0.900371
A0A6P3DJ57	nuclease-sensitive element-binding protein 1 isoform X1 OS=Bombus terrestris OX=30195 GN=LOC100647589 PE=4 SV=1	LOC100647589	0.732	0.662	0.748	0.846	0.89	0.942	1.51	1.322	1.291	Cluster2	0.638298
A0A6P3DCQ1	CHK domain-containing protein(predicted) OS=Bombus terrestris OX=30195 GN=LOC100645600 PE=4 SV=1	LOC100645600	0.398	0.362	0.446	1.603	1.599	1.576	0.86	1.2	1.164	Cluster1	0.819186
A0A6P5IA83	organic cation transporter protein isoform X3 OS=Bombus terrestris OX=30195 GN=LOC100648294 PE=4 SV=1	LOC100648294	1.332	1.235	1.235	1.021	1.28	0.971	0.782	0.7	0.624	Cluster4	0.744833
A0A6P3D7K6	protein obstructor-E OS=Bombus terrestris OX=30195 GN=LOC100648159 PE=4 SV=1	LOC100648159	1.495	1.317	1.38	0.634	1.087	1.008	0.615	0.538	0.793	Cluster5	0.425651
A0A6P3DN50	Dopamine N-acetyltransferase(predicted) OS=Bombus terrestris OX=30195 GN=LOC100644990 PE=4 SV=1	LOC100644990	1.492	1.376	1.443	1.058	1.046	0.956	0.581	0.609	0.632	Cluster4	0.712855
A0A6P3U8E6	Dna ligase 1-like protein(predicted) OS=Bombus terrestris OX=30195 GN=LOC105666377 PE=4 SV=1	LOC105666377	0.808	0.74	0.921	1.214	0.594	1.002	1.267	1.024	1.574	Cluster6	0.326241
A0A6P3UA76	E3 ubiquitin-protein ligase RING1 OS=Bombus terrestris OX=30195 GN=LOC100648881 PE=4 SV=1	LOC100648881	0.31	0.381	0.325	1.481	1.16	1.253	1.577	1.54	1.112	Cluster1	0.721048
A0A6P5I3F8	receptor-type tyrosine-protein phosphatase delta isoform X2 OS=Bombus terrestris OX=30195 GN=LOC100642418 PE=4 SV=1	LOC100642418	0.724	0.738	0.79	0.874	0.812	0.911	1.551	1.651	1.285	Cluster2	0.459671
A0A6P3DIH1	cytochrome P450 4g15 OS=Bombus terrestris OX=30195 GN=LOC100652170 PE=4 SV=1	LOC100652170	0.7	0.672	0.65	0.776	0.893	0.848	1.204	1.88	1.4	Cluster2	0.505252
A0A6P3D8V8	estradiol 17-beta-dehydrogenase 2 isoform X2 OS=Bombus terrestris OX=30195 GN=LOC100645241 PE=4 SV=1	LOC100645241	0.495	0.403	0.454	0.78	0.74	0.93	1.785	1.696	1.56	Cluster2	0.871971
A0A6P5IBM2	protein ERGIC-53 OS=Bombus terrestris OX=30195 GN=LOC100652326 PE=4 SV=1	LOC100652326	0.771	0.894	0.81	0.737	0.802	0.725	1.488	1.314	1.516	Cluster6	0.800469
A0A6P3TZP4	ribonuclease Oy OS=Bombus terrestris OX=30195 GN=LOC100644362 PE=4 SV=1	LOC100644362	0.776	0.763	0.742	0.672	0.806	0.757	1.621	1.437	1.506	Cluster6	0.828498
A0A6P5I7F1	LOW QUALITY PROTEIN: regucalcin OS=Bombus terrestris OX=30195 GN=LOC100644503 PE=4 SV=1	LOC100644503	0.748	0.676	0.676	0.842	0.812	0.98	1.31	1.326	1.495	Cluster2	0.559184
A0A6P3DFP7	nucleolar protein 58 OS=Bombus terrestris OX=30195 GN=LOC100645575 PE=4 SV=1	LOC100645575	0.789	0.872	0.695	0.771	0.768	0.838	1.599	1.123	1.545	Cluster6	0.683526
A0A6P3DDQ9	protein NPC2 homolog OS=Bombus terrestris OX=30195 GN=LOC100649847 PE=4 SV=1	LOC100649847	0.642	0.735	0.642	0.659	0.844	0.828	1.66	1.329	1.722	Cluster6	0.727377
A0A6P3UI35	protein disulfide-isomerase OS=Bombus terrestris OX=30195 GN=LOC100651233 PE=4 SV=1	LOC100651233	0.808	0.837	0.843	0.754	0.784	0.76	1.303	1.444	1.487	Cluster6	0.791033
A0A6P3UFU5	Ataxin-2(predicted) OS=Bombus terrestris OX=30195 GN=LOC100651546 PE=4 SV=1	LOC100651546	0.27	0.37	0.296	0.373	0.392	0.58	2.214	2.65	1.86	Cluster6	0.586216
A0A6P3DE93	DNA-directed RNA polymerase II subunit RPB1 OS=Bombus terrestris OX=30195 GN=LOC100649338 PE=4 SV=1	LOC100649338	1.472	1.683	1.509	0.654	0.686	0.504	0.896	0.531	0.971	Cluster3	0.485481
A0A6P3DFZ9	MLL3_0 protein(predicted) OS=Bombus terrestris OX=30195 GN=LOC100646992 PE=4 SV=1	LOC100646992	1.473	1.672	1.247	0.812	0.986	0.762	0.634	0.838	0.762	Cluster5	0.612905
A0A6P5I902	netrin receptor UNC5B OS=Bombus terrestris OX=30195 GN=LOC100642460 PE=4 SV=1	LOC100642460	0.716	0.617	0.811	0.801	0.945	0.761	1.649	1.578	1.201	Cluster2	0.431751
A0A6P3TS99	GAS2-like protein pickled eggs isoform X2 OS=Bombus terrestris OX=30195 GN=LOC100643453 PE=4 SV=1	LOC100643453	1.303	1.15	1.243	0.82	0.796	0.761	1.136	0.607	1.332	Cluster3	0.54486
A0A6P3UKB3	copper chaperone for superoxide dismutase isoform X1 OS=Bombus terrestris OX=30195 GN=LOC100652188 PE=4 SV=1	LOC100652188	0.722	0.776	0.737	0.788	0.818	0.848	1.513	1.438	1.543	Cluster6	0.887964
A0A6P3UD15	protein phosphatase 1 regulatory subunit 14B isoform X2 OS=Bombus terrestris OX=30195 GN=LOC100645505 PE=4 SV=1	LOC100645505	0.615	0.772	0.651	0.864	0.819	0.767	1.598	1.636	1.375	Cluster6	0.460653
A0A6P3DME0	LOW QUALITY PROTEIN: peptidyl-prolyl cis-trans isomerase NIMA-interacting 4 OS=Bombus terrestris OX=30195 GN=LOC100646329 PE=4 SV=1	LOC100646329	0.662	0.696	0.818	0.816	1.019	0.958	1.318	1.508	1.146	Cluster2	0.559595
A0A6P3U2L5	Apoptosis-stimulating of p53 protein(predicted) OS=Bombus terrestris OX=30195 GN=LOC100646232 PE=4 SV=1	LOC100646232	0.242	0.231	0.211	0.28	0.401	0.418	2.321	1.51	3.423	Cluster6	0.727329
A0A6P3UC62	probable proline--tRNA ligase, mitochondrial isoform X1 OS=Bombus terrestris OX=30195 GN=LOC100652057 PE=4 SV=1	LOC100652057	1.225	1.189	1.256	1.176	1.172	1.206	0.645	0.632	0.593	Cluster4	0.936001
A0A6P3UHI6	nucleoporin NUP53 OS=Bombus terrestris OX=30195 GN=LOC105666944 PE=4 SV=1	LOC105666944	1.356	1.605	1.333	0.917	0.767	0.746	0.919	0.742	0.778	Cluster5	0.717616
A0A6P3DKX4	wolframin OS=Bombus terrestris OX=30195 GN=LOC100642820 PE=4 SV=1	LOC100642820	0.784	0.761	0.74	0.864	0.918	0.815	1.524	1.23	1.479	Cluster6	0.639518
A0A6P3D6A6	glycerol kinase OS=Bombus terrestris OX=30195 GN=LOC100650271 PE=4 SV=1	LOC100650271	1.165	1.175	1.163	1.278	1.161	1.233	0.664	0.645	0.645	Cluster4	0.852845
A0A6P3TX97	beta-1,3-glucan-binding protein 1 OS=Bombus terrestris OX=30195 GN=LOC100647662 PE=4 SV=1	LOC100647662	0.842	0.88	0.919	0.663	0.674	0.753	1.5	1.042	1.697	Cluster6	0.543641
A0A6P3D7E9	transport and Golgi organization protein 6 homolog isoform X2 OS=Bombus terrestris OX=30195 GN=LOC100645438 PE=4 SV=1	LOC100645438	0.738	0.645	0.454	0.88	0.74	0.831	1.656	1.534	1.631	Cluster2	0.491889
A0A6P5I5Q8	LOW QUALITY PROTEIN: glycogen phosphorylase OS=Bombus terrestris OX=30195 GN=LOC100642931 PE=4 SV=1	LOC100642931	1.398	1.175	1.36	1.211	1.22	1.144	0.528	0.565	0.51	Cluster4	0.955091
A0A6P3DDA8	NADH dehydrogenase [ubiquinone] flavoprotein 1, mitochondrial OS=Bombus terrestris OX=30195 GN=LOC100652287 PE=4 SV=1	LOC100652287	1.18	1.104	1.104	1.216	1.233	1.27	0.671	0.74	0.623	Cluster4	0.818679
A0A6P3DI54	probable cytosolic oligopeptidase A OS=Bombus terrestris OX=30195 GN=LOC100643089 PE=4 SV=1	LOC100643089	1.384	1.158	1.317	1.161	1.06	1.096	0.65	0.72	0.636	Cluster4	0.885051
A0A6P3DLE2	transcription initiation protein SPT3 homolog isoform X2 OS=Bombus terrestris OX=30195 GN=LOC100652296 PE=4 SV=1	LOC100652296	1.399	1.168	1.465	1.29	1.382	1.042	0.494	0.529	0.432	Cluster4	0.899796
A0A6P3DMV0	ATP-binding cassette sub-family D member 3 OS=Bombus terrestris OX=30195 GN=LOC100646327 PE=4 SV=1	LOC100646327	0.592	0.552	0.583	1.179	1.028	1.034	1.371	1.669	1.14	Cluster2	0.456183
A0A6P3D554	protein THEM6 OS=Bombus terrestris OX=30195 GN=LOC100647288 PE=4 SV=1	LOC100647288	0.707	0.743	0.74	0.854	0.894	0.835	1.308	1.577	1.377	Cluster2	0.497588
A0A6P3TZJ0	uncharacterized protein LOC105665921 OS=Bombus terrestris OX=30195 GN=LOC105665921 PE=4 SV=1	LOC105665921	0.382	0.484	0.424	0.479	0.467	0.536	2.308	1.554	2.394	Cluster6	0.907566
A0A6P5HX21	protein henna isoform X3 OS=Bombus terrestris OX=30195 GN=LOC100650566 PE=4 SV=1	LOC100650566	0.741	0.728	0.718	0.833	1.001	0.965	1.478	1.381	1.264	Cluster2	0.667369
A0A6P3TYV4	LOW QUALITY PROTEIN: lon protease homolog, mitochondrial OS=Bombus terrestris OX=30195 GN=LOC100645793 PE=4 SV=1	LOC100645793	1.248	0.944	1.148	1.265	1.246	1.294	0.692	0.733	0.592	Cluster4	0.724946
A0A6P3DJS0	60S ribosomal protein L4 OS=Bombus terrestris OX=30195 GN=LOC100649638 PE=4 SV=1	LOC100649638	0.783	0.68	0.831	1.611	1.554	1.556	0.76	0.88	0.713	Cluster1	0.38153
A0A6P3D7X9	actin-like protein 6B OS=Bombus terrestris OX=30195 GN=LOC100645937 PE=4 SV=1	LOC100645937	0.699	0.967	0.709	0.326	0.69	1.135	1.565	1.42	1.601	Cluster6	0.402852
A0A6P3D8D6	global transcription regulator sge1 OS=Bombus terrestris OX=30195 GN=LOC100644125 PE=4 SV=1	LOC100644125	1.636	1.275	1.288	0.947	1.212	1.101	0.546	0.556	0.526	Cluster4	0.871594
A0A6P3D7E6	protein seele OS=Bombus terrestris OX=30195 GN=LOC100645481 PE=4 SV=1	LOC100645481	0.754	0.929	0.736	0.884	0.779	0.788	1.252	1.218	1.619	Cluster6	0.647512
A0A6P3DNA7	60S acidic ribosomal protein P1 OS=Bombus terrestris OX=30195 GN=LOC100652184 PE=4 SV=1	LOC100652184	1.268	1.613	1.475	0.46	0.507	0.44	1.227	0.535	1.22	Cluster3	0.873378
A0A6P3DEV6	transmembrane protein 214-A OS=Bombus terrestris OX=30195 GN=LOC100646711 PE=4 SV=1	LOC100646711	0.713	0.783	0.743	0.814	0.846	0.851	1.342	1.534	1.437	Cluster6	0.637331
A0A6P5I3M6	neutral and basic amino acid transport protein rBAT OS=Bombus terrestris OX=30195 GN=LOC110119287 PE=4 SV=1	LOC110119287	0.772	0.846	0.75	0.708	0.819	0.906	1.422	1.302	1.393	Cluster6	0.759454
A0A6P5HV85	LOW QUALITY PROTEIN: la-related protein 4 OS=Bombus terrestris OX=30195 GN=LOC100652124 PE=4 SV=1	LOC100652124	0.652	0.843	0.796	0.804	0.843	0.854	1.349	1.106	1.573	Cluster6	0.626163
A0A6P3U7P3	eukaryotic translation initiation factor 4H OS=Bombus terrestris OX=30195 GN=LOC100650615 PE=4 SV=1	LOC100650615	1.366	1.582	1.377	0.59	0.673	0.55	1.108	0.562	1.616	Cluster3	0.787953
A0A6P3D8E3	peptidylglycine alpha-hydroxylating monooxygenase OS=Bombus terrestris OX=30195 GN=LOC100644842 PE=4 SV=1	LOC100644842	0.559	0.682	0.663	0.686	0.684	0.672	1.242	1.826	2.077	Cluster6	0.656665
A0A6P3UGM2	succinate dehydrogenase assembly factor 2, mitochondrial OS=Bombus terrestris OX=30195 GN=LOC100646087 PE=4 SV=1	LOC100646087	0.666	0.731	0.638	0.842	0.72	0.821	1.717	1.374	1.618	Cluster6	0.693248
A0A6P5IFL9	ResIII domain-containing protein(predicted) OS=Bombus terrestris OX=30195 GN=LOC100651901 PE=4 SV=1	LOC100651901	0.623	0.513	0.644	0.759	0.834	0.653	1.716	1.899	1.425	Cluster2	0.466878
A0A6P3DCR6	protein takeout OS=Bombus terrestris OX=30195 GN=LOC100643577 PE=4 SV=1	LOC100643577	0.69	0.708	0.57	0.654	0.591	0.661	1.478	1.721	1.956	Cluster6	0.791098
A0A6P3DHW2	venom dipeptidyl peptidase 4 isoform X1 OS=Bombus terrestris OX=30195 GN=LOC100652050 PE=4 SV=1	LOC100652050	0.682	0.736	0.786	0.789	0.684	0.709	0.999	1.836	1.796	Cluster6	0.491215
A0A6P3D919	pyruvate dehydrogenase [acetyl-transferring]-phosphatase 1, mitochondrial OS=Bombus terrestris OX=30195 GN=LOC100648395 PE=4 SV=1	LOC100648395	1.162	1.089	1.144	1.212	1.254	1.117	0.68	0.679	0.634	Cluster4	0.863296
A0A6P3DFH5	acyl-CoA-binding protein homolog OS=Bombus terrestris OX=30195 GN=LOC100651337 PE=4 SV=1	LOC100651337	0.7	0.755	0.698	0.728	0.682	0.7	1.87	1.45	1.428	Cluster6	0.757604
A0A6P3UKM6	AP2-associated protein kinase 1(predicted) OS=Bombus terrestris OX=30195 GN=LOC100649017 PE=4 SV=1	LOC100649017	1.891	2.097	2.002	0.514	0.609	0.51	0.61	0.385	0.54	Cluster5	0.919707
A0A6P3DDE6	LOW QUALITY PROTEIN: peptidyl-prolyl cis-trans isomerase 5 OS=Bombus terrestris OX=30195 GN=LOC100644681 PE=4 SV=1	LOC100644681	0.694	0.762	0.784	0.713	0.703	0.748	1.406	1.544	1.639	Cluster6	0.855287
A0A6P3D418	c-Myc-binding protein isoform X1 OS=Bombus terrestris OX=30195 GN=LOC100648155 PE=4 SV=1	LOC100648155	0.68	0.808	0.718	0.909	0.8	0.816	1.501	1.312	1.519	Cluster6	0.664384
A0A6P3DA37	dolichyl-diphosphooligosaccharide--protein glycosyltransferase subunit STT3B OS=Bombus terrestris OX=30195 GN=LOC100647181 PE=4 SV=1	LOC100647181	0.607	0.751	0.749	0.908	0.837	0.843	1.475	1.572	1.363	Cluster2	0.533847
A0A6P3TUL0	LOW QUALITY PROTEIN: zinc finger CCCH domain-containing protein 15 homolog OS=Bombus terrestris OX=30195 GN=LOC100647923 PE=4 SV=1	LOC100647923	1.328	1.239	1.367	0.64	0.747	0.593	1.306	0.78	1.111	Cluster3	0.74935
A0A6P3DP20	cysteine-rich with EGF-like domain protein 2 OS=Bombus terrestris OX=30195 GN=LOC100650350 PE=4 SV=1	LOC100650350	0.936	0.689	0.846	0.569	0.951	0.879	1.351	1.381	1.51	Cluster6	0.488279
A0A6P3UAS5	thyrotroph embryonic factor isoform X5 OS=Bombus terrestris OX=30195 GN=LOC100651344 PE=4 SV=1	LOC100651344	1.428	1.22	1.285	0.802	1.364	1.354	0.546	0.633	0.575	Cluster4	0.742743
A0A6P5I1S5	antichymotrypsin-2 OS=Bombus terrestris OX=30195 GN=LOC100648482 PE=4 SV=1	LOC100648482	0.362	0.405	0.397	0.426	0.43	0.441	1.934	1.606	2.941	Cluster6	0.908961
A0A6P3DFF6	insulin receptor substrate 1 isoform X3 OS=Bombus terrestris OX=30195 GN=LOC100644779 PE=4 SV=1	LOC100644779	1.841	2.009	1.843	0.58	0.494	0.522	0.745	0.411	0.71	Cluster5	0.729391
A0A6P3U1U2	serine/threonine-protein phosphatase PGAM5, mitochondrial isoform X1 OS=Bombus terrestris OX=30195 GN=LOC105665848 PE=4 SV=1	LOC105665848	1.301	1.142	1.44	1.019	1.278	1.175	0.598	0.647	0.731	Cluster4	0.815235
A0A6P3UH50	uridine 5'-monophosphate synthase-like OS=Bombus terrestris OX=30195 GN=LOC105666889 PE=4 SV=1	LOC105666889	0.763	0.697	0.833	0.878	0.794	0.786	1.334	1.452	1.576	Cluster6	0.678609
A0A6P3U2Y7	15-hydroxyprostaglandin dehydrogenase [NAD(+)] OS=Bombus terrestris OX=30195 GN=LOC105666139 PE=4 SV=1	LOC105666139	0.624	0.567	0.55	0.739	0.764	0.745	1.901	1.282	1.668	Cluster6	0.547929
A0A6P3DKV9	splicing factor 3A subunit 3 OS=Bombus terrestris OX=30195 GN=LOC100651264 PE=4 SV=1	LOC100651264	0.561	0.537	0.649	0.456	0.524	0.507	1.791	1.528	2.514	Cluster6	0.813929
A0A6P3U6A8	serine-arginine protein 55 isoform X19 OS=Bombus terrestris OX=30195 GN=LOC100648221 PE=4 SV=1	LOC100648221	0.562	0.513	0.679	1.191	1.049	1.301	1.211	1.548	0.98	Cluster1	0.691594
A0A6P3D6T3	N-acetylneuraminate lyase isoform X1 OS=Bombus terrestris OX=30195 GN=LOC100652226 PE=4 SV=1	LOC100652226	0.73	0.811	0.791	0.853	0.744	0.812	1.428	1.354	1.575	Cluster6	0.866815
A0A6P3DHM5	60S ribosomal protein L24 OS=Bombus terrestris OX=30195 GN=LOC100649189 PE=4 SV=1	LOC100649189	0.846	0.769	0.889	0.578	0.644	0.814	1.414	1.539	1.605	Cluster6	0.622794
A0A6P3DFU3	esterase FE4 isoform X1 OS=Bombus terrestris OX=30195 GN=LOC100644814 PE=4 SV=1	LOC100644814	0.762	0.703	0.731	0.799	0.891	0.884	1.554	1.486	1.279	Cluster2	0.467712
A0A6P5IIC1	aquaporin AQPAn.G isoform X1 OS=Bombus terrestris OX=30195 GN=LOC100647837 PE=4 SV=1	LOC100647837	2.069	2.293	2.414	0.39	0.469	0.306	0.487	0.267	0.451	Cluster5	0.896267
A0A6P3DP84	ubiquitin-conjugating enzyme E2 J2 OS=Bombus terrestris OX=30195 GN=LOC100651743 PE=4 SV=1	LOC100651743	0.843	0.732	0.778	0.79	0.797	0.794	1.347	1.552	1.477	Cluster6	0.720303
A0A6P3DID0	glucose dehydrogenase [FAD, quinone] isoform X1 OS=Bombus terrestris OX=30195 GN=LOC100652210 PE=4 SV=1	LOC100652210	0.765	0.781	0.752	0.768	0.779	0.781	1.238	1.616	1.468	Cluster6	0.675395
A0A6P3UBB5	CHK domain-containing protein(predicted) OS=Bombus terrestris OX=30195 GN=LOC105666528 PE=4 SV=1	LOC105666528	1.011	1.1	1.419	1.129	1.216	1.112	0.587	0.829	0.684	Cluster4	0.671701
A0A6P3U3X1	RB1-inducible coiled-coil protein 1 isoform X2 OS=Bombus terrestris OX=30195 GN=LOC100646958 PE=4 SV=1	LOC100646958	0.63	0.61	0.618	0.665	0.811	0.716	1.674	1.326	2.045	Cluster6	0.741592
A0A6P3DC89	connectin isoform X2 OS=Bombus terrestris OX=30195 GN=LOC100643941 PE=4 SV=1	LOC100643941	1.07	1.147	1.343	1.019	1.476	1.279	0.52	0.762	0.584	Cluster4	0.718003
A0A6P3DJT8	protein transport protein Sec61 subunit alpha OS=Bombus terrestris OX=30195 GN=LOC100644740 PE=4 SV=1	LOC100644740	0.777	0.91	0.819	0.667	0.777	0.752	1.58	1.165	1.533	Cluster6	0.688189
A0A6P3DAJ1	non-specific lipid-transfer protein OS=Bombus terrestris OX=30195 GN=LOC100647066 PE=4 SV=1	LOC100647066	0.655	0.747	0.681	0.86	0.798	0.817	1.674	1.4	1.42	Cluster6	0.564592
A0A6P3D545	Junctional adhesion molecule(predicted) OS=Bombus terrestris OX=30195 GN=LOC100648618 PE=4 SV=1	LOC100648618	0.677	0.713	0.821	0.569	0.695	0.595	1.654	1.586	1.762	Cluster6	0.756392
A0A6P3UHV7	NADH dehydrogenase [ubiquinone] 1 alpha subcomplex subunit 10, mitochondrial OS=Bombus terrestris OX=30195 GN=LOC100644044 PE=4 SV=1	LOC100644044	1.204	1.018	1.071	1.265	1.28	1.31	0.642	0.764	0.599	Cluster4	0.730636
A0A6P5IBR4	MYND-type domain-containing protein(predicted) OS=Bombus terrestris OX=30195 GN=LOC110120360 PE=4 SV=1	LOC110120360	0.757	0.63	0.814	1.547	1.374	1.376	0.97	1.025	0.697	Cluster1	0.511333
A0A6P3DMZ3	DUF4536 domain-containing protein(predicted) OS=Bombus terrestris OX=30195 GN=LOC100645151 PE=4 SV=1	LOC100645151	1.217	1.093	1.575	1.026	0.869	1.204	0.764	0.659	0.763	Cluster4	0.480842
A0A6P5HWG5	collagen alpha-1(XVIII) chain isoform X3 OS=Bombus terrestris OX=30195 GN=LOC100649852 PE=4 SV=1	LOC100649852	0.68	0.65	0.772	1.228	1.228	1.433	1.15	1.078	0.952	Cluster1	0.750579
A0A6P3DJI5	AP-3 complex subunit sigma-2 OS=Bombus terrestris OX=30195 GN=LOC100647750 PE=4 SV=1	LOC100647750	0.853	0.807	0.814	0.69	0.808	0.737	1.389	1.192	1.826	Cluster6	0.680682
A0A6P3DCG4	eukaryotic translation initiation factor 3 subunit A OS=Bombus terrestris OX=30195 GN=LOC100642726 PE=4 SV=1	LOC100642726	0.57	0.521	0.566	1.121	1.089	1.071	1.351	1.342	1.347	Cluster2	0.451235
A0A6P3D714	solute carrier family 23 member 1 OS=Bombus terrestris OX=30195 GN=LOC100650995 PE=4 SV=1	LOC100650995	0.755	0.801	0.706	0.931	0.923	0.754	1.492	1.05	1.713	Cluster6	0.504303
A0A6P3DJ55	coiled-coil domain-containing protein 6 OS=Bombus terrestris OX=30195 GN=LOC100644913 PE=4 SV=1	LOC100644913	0.763	0.69	0.745	0.897	0.805	0.918	1.41	1.352	1.499	Cluster6	0.476849
A0A6P3DA72	alcohol dehydrogenase class-3 OS=Bombus terrestris OX=30195 GN=LOC100643155 PE=4 SV=1	LOC100643155	0.771	0.857	0.767	0.809	0.801	0.839	1.517	1.41	1.393	Cluster6	0.838611
A0A6P3DD83	calcium-transporting ATPase type 2C member 1 isoform X2 OS=Bombus terrestris OX=30195 GN=LOC100646424 PE=4 SV=1	LOC100646424	1.01	1.074	1.127	0.915	0.718	0.688	0.835	0.858	1.934	Cluster3	0.351403
A0A6P3DF18	facilitated trehalose transporter Tret1-like OS=Bombus terrestris OX=30195 GN=LOC100644978 PE=4 SV=1	LOC100644978	0.514	0.439	0.562	0.454	0.436	0.338	2.208	1.414	2.668	Cluster6	0.75178
A0A6P3DLQ2	pupal cuticle protein-like OS=Bombus terrestris OX=30195 GN=LOC100650303 PE=4 SV=1	LOC100650303	1.148	1.718	1.096	0.825	1.26	0.875	0.758	0.784	0.782	Cluster5	0.385909
A0A6P5IIX7	gamma-glutamyltranspeptidase 1 isoform X3 OS=Bombus terrestris OX=30195 GN=LOC100642632 PE=4 SV=1	LOC100642632	0.512	0.612	0.738	0.768	0.808	0.841	1.463	1.626	1.732	Cluster2	0.460528
A0A6P3DH21	long-chain fatty acid transport protein 1 OS=Bombus terrestris OX=30195 GN=LOC100647588 PE=4 SV=1	LOC100647588	1.496	1.364	1.372	1.043	1.367	0.864	0.615	0.552	0.482	Cluster4	0.752041
A0A6P5HLS9	protein toll OS=Bombus terrestris OX=30195 GN=LOC100651716 PE=4 SV=1	LOC100651716	0.231	0.179	0.221	0.277	0.4	0.443	0.795	1.207	5.406	Cluster6	0.448024
A0A6P3UAP0	ATP-citrate synthase OS=Bombus terrestris OX=30195 GN=LOC100650219 PE=4 SV=1	LOC100650219	0.957	0.815	0.944	0.682	0.776	0.701	1.302	1.579	1.342	Cluster6	0.523
A0A6P3U9T8	protein C19orf12 isoform X1 OS=Bombus terrestris OX=30195 GN=LOC100643952 PE=4 SV=1	LOC100643952	0.635	0.745	0.863	0.743	0.742	0.808	1.576	1.398	1.585	Cluster6	0.788007
A0A6P3U8N9	probable cytochrome P450 6a14 OS=Bombus terrestris OX=30195 GN=LOC100648257 PE=4 SV=1	LOC100648257	1.385	1.502	1.194	1.104	1.11	0.879	0.711	0.699	0.752	Cluster4	0.492561
A0A6P3DHB0	protein singed OS=Bombus terrestris OX=30195 GN=LOC100648492 PE=4 SV=1	LOC100648492	0.768	0.78	0.733	0.726	0.814	0.879	1.385	1.459	1.535	Cluster6	0.806205
A0A6P3U4G9	GTP-binding protein Rheb homolog OS=Bombus terrestris OX=30195 GN=LOC100644046 PE=4 SV=1	LOC100644046	1.374	1.321	1.235	1.041	1.207	1.045	0.704	0.671	0.651	Cluster4	0.869993
A0A6P3TRS1	RISC-loading complex subunit TARBP2 OS=Bombus terrestris OX=30195 GN=LOC100645630 PE=4 SV=1	LOC100645630	0.668	0.8	0.811	0.784	0.69	0.716	1.983	1.038	1.634	Cluster6	0.588782
A0A6P3DM39	glucose-induced degradation protein 8 homolog OS=Bombus terrestris OX=30195 GN=LOC100650627 PE=4 SV=1	LOC100650627	0.716	0.758	0.745	0.899	0.854	0.909	1.521	1.21	1.481	Cluster6	0.52058
A0A6P5I3Q3	glycogen debranching enzyme isoform X3 OS=Bombus terrestris OX=30195 GN=LOC100651379 PE=4 SV=1	LOC100651379	1.334	1.332	1.272	1.142	1.24	1.113	0.534	0.677	0.529	Cluster4	0.922246
A0A6P3DIV5	Ecdysteroid UDP-glucosyltransferase(predicted) OS=Bombus terrestris OX=30195 GN=LOC100647524 PE=4 SV=1	LOC100647524	0.506	0.478	0.595	1.18	1.023	1.042	1.495	1.454	1.277	Cluster2	0.489439
A0A6P3UBL1	protein TRC8 homolog OS=Bombus terrestris OX=30195 GN=LOC100646605 PE=4 SV=1	LOC100646605	0.911	0.718	0.609	0.876	0.684	1.063	1.081	1.731	1.473	Cluster2	0.381064
A0A6P3U706	waprin-Phi1-like OS=Bombus terrestris OX=30195 GN=LOC100645021 PE=4 SV=1	LOC100645021	0.675	0.772	0.954	0.427	0.923	1.15	1.666	1.25	1.282	Cluster6	0.363263
A0A6P3TYX9	clavesin-1 OS=Bombus terrestris OX=30195 GN=LOC100651254 PE=4 SV=1	LOC100651254	0.756	0.816	0.919	0.776	0.77	0.682	1.243	1.586	1.387	Cluster6	0.596282
A0A6P3DAG8	LYR motif-containing protein 4 OS=Bombus terrestris OX=30195 GN=LOC100645791 PE=4 SV=1	LOC100645791	1.296	1.263	1.285	0.928	1.314	1.061	0.646	0.655	0.645	Cluster4	0.824893
A0A6P3DI40	endoplasmic reticulum resident protein 29 OS=Bombus terrestris OX=30195 GN=LOC100645660 PE=4 SV=1	LOC100645660	0.536	0.666	0.619	0.651	0.663	0.645	1.655	1.656	1.788	Cluster6	0.890399
A0A6P3U946	glycolipid transfer protein isoform X2 OS=Bombus terrestris OX=30195 GN=LOC100642345 PE=4 SV=1	LOC100642345	0.71	0.771	0.722	0.94	0.78	0.904	1.468	1.26	1.413	Cluster6	0.484103
A0A6P3DMS8	sialin OS=Bombus terrestris OX=30195 GN=LOC100649479 PE=4 SV=1	LOC100649479	0.663	0.663	0.664	0.559	0.697	0.735	2.236	0.955	1.893	Cluster6	0.578116
A0A6P3DHL1	NADH dehydrogenase [ubiquinone] 1 beta subcomplex subunit 3 OS=Bombus terrestris OX=30195 GN=LOC100649398 PE=4 SV=1	LOC100649398	1.13	1.169	1.13	1.238	1.162	1.291	0.699	0.7	0.591	Cluster4	0.805245
A0A6P3D4T0	chymotrypsin-1 OS=Bombus terrestris OX=30195 GN=LOC100648122 PE=4 SV=1	LOC100648122	0.383	0.322	0.364	1.474	1.43	1.655	1.235	1.234	0.961	Cluster1	0.914135
A0A6P3U5B4	3-hydroxyisobutyrate dehydrogenase, mitochondrial isoform X3 OS=Bombus terrestris OX=30195 GN=LOC100650674 PE=4 SV=1	LOC100650674	0.73	0.87	0.71	0.81	0.692	0.736	1.628	1.392	1.482	Cluster6	0.766539
A0A6P3UJX8	calcyclin-binding protein OS=Bombus terrestris OX=30195 GN=LOC100650477 PE=4 SV=1	LOC100650477	0.519	0.562	0.598	0.61	0.648	0.839	1.818	1.702	1.799	Cluster6	0.686296
A0A6P3UC48	peroxiredoxin 1 OS=Bombus terrestris OX=30195 GN=LOC105666558 PE=4 SV=1	LOC105666558	0.77	0.834	0.8	0.796	0.738	0.816	1.566	1.346	1.438	Cluster6	0.853542
A0A6P3DII0	elongation of very long chain fatty acids protein 6 OS=Bombus terrestris OX=30195 GN=LOC100648002 PE=4 SV=1	LOC100648002	0.499	0.658	0.507	0.885	0.558	0.512	1.424	2.2	1.84	Cluster6	0.511214
A0A6P3UHF2	alpha-mannosidase 2 OS=Bombus terrestris OX=30195 GN=LOC100651185 PE=4 SV=1	LOC100651185	0.528	0.681	0.679	0.7	0.971	0.708	1.346	1.577	1.917	Cluster6	0.509325
A0A6P3U5T2	Peptidyl-prolyl cis-trans isomerase F, mitochondrial(predicted) OS=Bombus terrestris OX=30195 GN=LOC100649267 PE=4 SV=1	LOC100649267	0.551	0.71	0.608	0.83	0.754	0.811	1.639	1.322	1.803	Cluster6	0.565628
A0A6P3U451	Ig-like domain-containing protein(predicted) OS=Bombus terrestris OX=30195 GN=LOC100645635 PE=4 SV=1	LOC100645635	1.149	1.156	1.393	1.407	1.08	1.238	0.608	0.652	0.516	Cluster4	0.785916
A0A6P5I6M4	HIG1 domain family member 2A, mitochondrial isoform X2 OS=Bombus terrestris OX=30195 GN=LOC110119153 PE=4 SV=1	LOC110119153	1.027	1.368	1.43	1.314	0.968	1.231	0.633	0.606	0.625	Cluster4	0.679579
A0A6P3TTR4	THUMP domain-containing protein 1 homolog OS=Bombus terrestris OX=30195 GN=LOC100643651 PE=4 SV=1	LOC100643651	0.805	0.851	0.8	0.696	0.865	0.883	1.43	1.309	1.458	Cluster6	0.772876
A0A6P5HPF6	NIF3-like protein 1 isoform X3 OS=Bombus terrestris OX=30195 GN=LOC100642636 PE=4 SV=1	LOC100642636	1.281	1.336	1.232	1.136	1.024	1.124	0.696	0.666	0.716	Cluster4	0.81862
A0A6P3UIJ0	centromere-associated protein E isoform X1 OS=Bombus terrestris OX=30195 GN=LOC100645857 PE=4 SV=1	LOC100645857	0.725	0.882	0.635	0.557	0.617	0.562	2.03	0.957	2.115	Cluster6	0.550229
A0A6P5I0M6	sodium- and chloride-dependent GABA transporter 1 isoform X1 OS=Bombus terrestris OX=30195 GN=LOC100647210 PE=4 SV=1	LOC100647210	1.059	1.166	1.819	0.993	1.053	0.953	0.568	0.798	0.734	Cluster4	0.45391
A0A6P3D493	glycerol kinase isoform X1 OS=Bombus terrestris OX=30195 GN=LOC100643107 PE=4 SV=1	LOC100643107	1.22	1.041	1.105	1.282	1.2	1.254	0.697	0.712	0.584	Cluster4	0.777403
A0A6P3U1F3	protein N-terminal asparagine amidohydrolase OS=Bombus terrestris OX=30195 GN=LOC100650604 PE=4 SV=1	LOC100650604	0.65	0.81	0.814	0.79	0.893	0.895	1.54	1.361	1.352	Cluster6	0.565481
A0A6P3D7W5	glucose dehydrogenase [FAD, quinone] OS=Bombus terrestris OX=30195 GN=LOC100649617 PE=4 SV=1	LOC100649617	0.719	0.675	0.763	0.649	0.835	0.752	1.67	1.611	1.403	Cluster6	0.672816
A0A6P5HQU6	LOW QUALITY PROTEIN: zinc finger protein on ecdysone puffs OS=Bombus terrestris OX=30195 GN=LOC100650442 PE=4 SV=1	LOC100650442	0.714	0.659	0.708	0.96	0.909	1.052	1.284	1.548	1.38	Cluster2	0.817554
A0A6P5I6L5	ion transport peptide-like isoform X3 OS=Bombus terrestris OX=30195 GN=LOC100642374 PE=4 SV=1	LOC100642374	0.638	0.87	0.705	0.689	0.717	1.097	1.291	1.665	1.454	Cluster6	0.45709
A0A6P3TWT8	DDB1- and CUL4-associated factor 6 isoform X2 OS=Bombus terrestris OX=30195 GN=LOC100647962 PE=4 SV=1	LOC100647962	0.377	0.34	0.428	2.233	1.649	1.785	0.856	0.967	0.679	Cluster1	0.689693
A0A6P3TP02	cytochrome c oxidase subunit NDUFA4 OS=Bombus terrestris OX=30195 GN=LOC100650519 PE=4 SV=1	LOC100650519	1.182	1.318	1.23	1.202	1.039	1.282	0.661	0.604	0.668	Cluster4	0.80605
A0A6P3D592	protein disulfide-isomerase A3 OS=Bombus terrestris OX=30195 GN=LOC100648662 PE=4 SV=1	LOC100648662	0.722	0.79	0.774	0.71	0.796	0.75	1.446	1.491	1.583	Cluster6	0.882468
A0A6P3DAE5	protein NDUFAF4 homolog OS=Bombus terrestris OX=30195 GN=LOC100646620 PE=4 SV=1	LOC100646620	1.285	1.275	1.306	1.067	1.09	1.139	0.707	0.655	0.612	Cluster4	0.898679
A0A6P3UF52	spidroin-2 isoform X3 OS=Bombus terrestris OX=30195 GN=LOC100650942 PE=4 SV=1	LOC100650942	0.456	0.503	0.517	0.687	0.678	0.722	2.179	1.164	2.163	Cluster6	0.550686
A0A6P3D7Z9	insulin-like growth factor-binding protein complex acid labile subunit isoform X2 OS=Bombus terrestris OX=30195 GN=LOC100649621 PE=4 SV=1	LOC100649621	0.573	0.589	0.607	0.633	0.671	0.681	1.828	1.425	1.919	Cluster6	0.906707
A0A6P3TN42	probable oligoribonuclease OS=Bombus terrestris OX=30195 GN=LOC100644000 PE=4 SV=1	LOC100644000	1.336	1.214	1.073	1.037	1.342	1.234	0.632	0.74	0.602	Cluster4	0.822439
A0A6P3U6I9	elongation of very long chain fatty acids protein AAEL008004 isoform X1 OS=Bombus terrestris OX=30195 GN=LOC100642650 PE=4 SV=1	LOC100642650	0.673	0.797	0.878	0.662	0.754	0.712	1.451	1.061	1.717	Cluster6	0.641496
A0A6P3UI02	cytochrome P450 6k1 OS=Bombus terrestris OX=30195 GN=LOC100647803 PE=4 SV=1	LOC100647803	0.725	0.734	0.496	1.182	0.877	0.68	1.571	1.756	1.084	Cluster2	0.427872
A0A6P3U4L4	beta-glucuronidase OS=Bombus terrestris OX=30195 GN=LOC100649299 PE=4 SV=1	LOC100649299	0.744	0.714	0.761	0.976	0.836	0.799	1.234	1.477	1.585	Cluster6	0.455337
A0A6P3UI40	RNA-binding protein squid isoform X2 OS=Bombus terrestris OX=30195 GN=LOC100650912 PE=4 SV=1	LOC100650912	1.413	1.73	1.553	0.384	0.663	0.484	0.765	0.548	1.612	Cluster3	0.699096
A0A6P5HMF9	obscurin isoform X9 OS=Bombus terrestris OX=30195 GN=LOC100649328 PE=4 SV=1	LOC100649328	1.654	1.096	1.456	1.058	0.913	1.168	0.694	0.508	0.644	Cluster4	0.593541
A0A6P3D614	U6 snRNA-associated Sm-like protein LSm1 OS=Bombus terrestris OX=30195 GN=LOC100651745 PE=4 SV=1	LOC100651745	0.744	0.739	0.609	0.858	0.821	0.946	1.56	1.301	1.545	Cluster2	0.457615
A0A6P3DI11	palmitoyl-protein thioesterase 1 OS=Bombus terrestris OX=30195 GN=LOC100645499 PE=4 SV=1	LOC100645499	0.781	0.72	0.858	0.797	0.775	0.806	1.427	1.323	1.664	Cluster6	0.814645
A0A6P3UFY3	spondin-1 isoform X2 OS=Bombus terrestris OX=30195 GN=LOC100647719 PE=4 SV=1	LOC100647719	0.6	0.594	0.613	0.83	0.674	0.714	1.597	1.248	2.117	Cluster6	0.634874
A0A6P5IHW7	F-box only protein 21 isoform X3 OS=Bombus terrestris OX=30195 GN=LOC100646099 PE=4 SV=1	LOC100646099	1.35	0.933	0.883	1.591	1.386	1.069	0.605	0.752	0.651	Cluster4	0.526858
A0A6P5HLM2	trichohyalin OS=Bombus terrestris OX=30195 GN=LOC100646259 PE=4 SV=1	LOC100646259	0.607	0.635	0.509	1.255	1.121	1.261	1.136	1.559	1.081	Cluster1	0.710952
A0A6P3D7Q6	protein distal antenna OS=Bombus terrestris OX=30195 GN=LOC100642203 PE=4 SV=1	LOC100642203	0.171	0.168	0.176	0.514	0.486	0.724	2.561	1.836	2.422	Cluster2	0.847146
A0A6P3UB11	mucin-5AC OS=Bombus terrestris OX=30195 GN=LOC100646202 PE=4 SV=1	LOC100646202	0.58	1.113	0.696	1.147	1.842	1.427	0.585	1.022	0.811	Cluster1	0.303797
A0A6P3DIW9	very-long-chain 3-oxoacyl-CoA reductase OS=Bombus terrestris OX=30195 GN=LOC100642272 PE=4 SV=1	LOC100642272	0.494	0.472	0.536	0.666	0.733	0.728	1.426	2.306	1.66	Cluster2	0.558833
A0A6P5HM22	nucleoplasmin-like protein isoform X2 OS=Bombus terrestris OX=30195 GN=LOC105666565 PE=4 SV=1	LOC105666565	0.881	0.951	0.872	0.775	0.674	0.841	1.717	0.977	1.442	Cluster6	0.471159
A0A6P3U5L5	solute carrier family 2, facilitated glucose transporter member 1 isoform X3 OS=Bombus terrestris OX=30195 GN=LOC100651338 PE=4 SV=1	LOC100651338	0.464	0.599	0.506	0.96	0.881	1.062	1.846	1.364	1.424	Cluster2	0.662211
A0A6P3U1H2	coiled-coil and C2 domain-containing protein 1-like OS=Bombus terrestris OX=30195 GN=LOC100651679 PE=4 SV=1	LOC100651679	0.676	0.658	0.746	1.106	0.96	0.897	1.381	1.335	1.306	Cluster2	0.717317
A0A6P5I983	vitellogenin receptor isoform X2 OS=Bombus terrestris OX=30195 GN=LOC100649042 PE=4 SV=1	LOC100649042	0.386	0.338	0.384	0.639	0.72	0.915	1.848	1.763	1.936	Cluster2	0.830916
A0A6P3UG07	Apolipophorin-III-like protein(predicted) OS=Bombus terrestris OX=30195 GN=LOC100647796 PE=4 SV=1	LOC100647796	0.681	1.035	0.859	0.853	0.781	0.819	1.702	0.994	1.275	Cluster6	0.439559
A0A6P5I0L6	uncharacterized protein LOC110119679 isoform X2 OS=Bombus terrestris OX=30195 GN=LOC110119679 PE=4 SV=1	LOC110119679	1.297	1.453	0.836	1.044	0.98	1.404	0.691	0.79	0.736	Cluster4	0.478669
A0A6P3U4H2	flagellar radial spoke protein 2-like OS=Bombus terrestris OX=30195 GN=LOC105666083 PE=4 SV=1	LOC105666083	0.749	0.632	0.739	1.547	1.102	1.186	1.122	1.089	1.006	Cluster1	0.696776
A0A6P3DAJ3	cyclic GMP-AMP synthase isoform X2 OS=Bombus terrestris OX=30195 GN=LOC100644606 PE=4 SV=1	LOC100644606	0.675	0.599	0.74	1.014	0.901	1.133	1.318	1.368	1.462	Cluster2	0.678468
A0A6P3D7U6	LOW QUALITY PROTEIN: translation initiation factor IF-2, mitochondrial OS=Bombus terrestris OX=30195 GN=LOC100651367 PE=4 SV=1	LOC100651367	1.115	0.734	0.816	1.592	1.316	1.144	0.788	0.912	0.646	Cluster4	0.302601
A0A6P3DFQ0	probable Bax inhibitor 1 OS=Bombus terrestris OX=30195 GN=LOC100646192 PE=4 SV=1	LOC100646192	0.605	0.605	0.468	1.004	0.97	1.028	1.545	1.447	1.473	Cluster2	0.694992
A0A6P3U715	serine/threonine-protein kinase pelle OS=Bombus terrestris OX=30195 GN=LOC100650697 PE=4 SV=1	LOC100650697	0.861	0.529	1.214	0.572	0.659	0.646	1.374	1.916	1.285	Cluster6	0.397283
A0A6P3DGV4	regucalcin OS=Bombus terrestris OX=30195 GN=LOC100644382 PE=4 SV=1	LOC100644382	0.717	0.83	0.803	1.295	1.334	1.37	0.507	1.206	1.008	Cluster1	0.331951
A0A6P3UBW9	chymotrypsin inhibitor OS=Bombus terrestris OX=30195 GN=LOC100644982 PE=4 SV=1	LOC100644982	1.211	1.536	1.075	0.762	0.694	0.675	1.032	0.972	1.198	Cluster3	0.678079
A0A6P3U3C8	GTP-binding protein RAD OS=Bombus terrestris OX=30195 GN=LOC100645082 PE=4 SV=1	LOC100645082	1.226	0.657	1.197	1.394	1.426	1.226	0.562	0.799	0.712	Cluster4	0.446928
A0A6P3UG54	ataxin-2-like protein isoform X2 OS=Bombus terrestris OX=30195 GN=LOC100648151 PE=4 SV=1	LOC100648151	1.842	2.185	1.984	0.399	0.371	0.365	0.728	0.461	0.767	Cluster3	0.493645
A0A6P5IHS6	coatomer subunit alpha-like OS=Bombus terrestris OX=30195 GN=LOC100647326 PE=4 SV=1	LOC100647326	0.831	0.572	0.782	1.053	1.116	1.027	1.21	1.45	1.193	Cluster2	0.418949
A0A6P3TZF8	band 3 anion transport protein isoform X4 OS=Bombus terrestris OX=30195 GN=LOC100650883 PE=4 SV=1	LOC100650883	0.54	0.577	0.426	1.61	1.062	1.031	1.26	1.375	1.282	Cluster1	0.553427
A0A6P3D9Q4	N-alpha-acetyltransferase 15, NatA auxiliary subunit OS=Bombus terrestris OX=30195 GN=LOC100645948 PE=4 SV=1	LOC100645948	0.7	0.686	0.745	1.049	0.903	0.91	1.293	1.648	1.188	Cluster2	0.652302
A0A6P3UBI7	transferrin OS=Bombus terrestris OX=30195 GN=LOC100650460 PE=4 SV=1	LOC100650460	1.114	1.382	0.977	0.753	0.707	0.675	1.32	0.808	1.322	Cluster3	0.587065
A0A6P3UDW3	D-aspartate oxidase OS=Bombus terrestris OX=30195 GN=LOC105666640 PE=4 SV=1	LOC105666640	0.89	0.874	1.147	0.729	0.698	0.637	1.37	1.347	1.54	Cluster6	0.460396
A0A6P3DDQ7	heterogeneous nuclear ribonucleoprotein A3 homolog 2 isoform X2 OS=Bombus terrestris OX=30195 GN=LOC100651168 PE=4 SV=1	LOC100651168	1.256	1.574	1.338	0.492	0.564	0.45	1.182	0.832	1.394	Cluster3	0.820123
A0A6P3DMJ2	LOW QUALITY PROTEIN: DTW domain-containing protein 1 OS=Bombus terrestris OX=30195 GN=LOC100643309 PE=4 SV=1	LOC100643309	0.51	0.468	0.531	0.796	0.731	0.857	1.688	1.857	1.646	Cluster2	0.849027
A0A6P5HJN8	maternal protein tudor isoform X3 OS=Bombus terrestris OX=30195 GN=LOC100644474 PE=4 SV=1	LOC100644474	0.539	0.454	0.54	0.84	0.806	0.91	1.658	1.856	1.538	Cluster2	0.893693
A0A6P3D7F0	60S ribosomal protein L7 OS=Bombus terrestris OX=30195 GN=LOC100647894 PE=4 SV=1	LOC100647894	0.756	0.549	0.56	1.025	1.201	0.967	1.203	1.571	1.255	Cluster2	0.427551
A0A6P3UHA8	aquaporin AQPcic OS=Bombus terrestris OX=30195 GN=LOC100648732 PE=4 SV=1	LOC100648732	0.541	0.487	0.376	0.898	0.792	0.904	1.764	1.626	1.711	Cluster2	0.771998
A0A6P5HML4	centrosomal protein of 290 kDa-like OS=Bombus terrestris OX=30195 GN=LOC100649292 PE=4 SV=1	LOC100649292	1.066	0.596	0.689	1.317	1.453	1.251	1.215	1.038	0.543	Cluster1	0.373816
A0A6P3TW00	SET and MYND domain-containing protein 4 OS=Bombus terrestris OX=30195 GN=LOC100645841 PE=4 SV=1	LOC100645841	0.541	0.548	0.553	1.13	1.068	1.047	1.433	1.59	1.225	Cluster2	0.510207
A0A6P3DBX7	bifunctional purine biosynthesis protein PURH OS=Bombus terrestris OX=30195 GN=LOC100642336 PE=4 SV=1	LOC100642336	1.654	1.695	1.657	0.744	0.717	0.567	0.694	0.659	0.687	Cluster5	0.866012
A0A6P5I443	serine proteinase stubble OS=Bombus terrestris OX=30195 GN=LOC100648752 PE=4 SV=1	LOC100648752	1.08	1.346	1.071	0.698	0.726	0.669	1.293	0.899	1.309	Cluster3	0.634658
A0A6P5IGG1	glycerophosphocholine phosphodiesterase GPCPD1 isoform X5 OS=Bombus terrestris OX=30195 GN=LOC100645227 PE=4 SV=1	LOC100645227	0.766	0.735	0.751	1.863	1.229	1.174	0.817	1.089	0.775	Cluster1	0.454545
A0A6P3TPE5	venom protease OS=Bombus terrestris OX=30195 GN=LOC100642484 PE=4 SV=1	LOC100642484	0.208	0.229	0.225	0.342	0.315	0.37	0.944	3.082	2.684	Cluster6	0.477862
A0A6P3TZG9	F-BAR and double SH3 domains protein 2 OS=Bombus terrestris OX=30195 GN=LOC100651954 PE=4 SV=1	LOC100651954	0.644	0.625	0.801	1.229	1.238	1.113	1.063	1.356	1.084	Cluster1	0.761761
A0A6P3TZY8	magnesium transporter NIPA2 isoform X2 OS=Bombus terrestris OX=30195 GN=LOC100650679 PE=4 SV=1	LOC100650679	1.39	1.466	1.442	0.733	0.686	0.664	0.97	0.867	0.918	Cluster3	0.526133
A0A6P3UG51	Elevenin(predicted) OS=Bombus terrestris OX=30195 GN=LOC100643959 PE=4 SV=1	LOC100643959	2.081	0.975	1.776	0.723	0.694	0.355	0.596	0.858	1.072	Cluster3	0.361287
A0A6P3DBL0	probable cytochrome P450 305a1 OS=Bombus terrestris OX=30195 GN=LOC100647578 PE=4 SV=1	LOC100647578	2.041	2.156	1.758	0.602	0.706	0.482	0.48	0.511	0.477	Cluster5	0.851293
A0A6P5IDP6	ABC transporter G family member 20 isoform X4 OS=Bombus terrestris OX=30195 GN=LOC100649393 PE=4 SV=1	LOC100649393	0.734	0.619	0.69	0.828	0.965	0.923	1.301	1.593	1.495	Cluster2	0.665466
A0A6P3DFC1	serine/arginine repetitive matrix protein 2 isoform X1 OS=Bombus terrestris OX=30195 GN=LOC100642774 PE=4 SV=1	LOC100642774	0.713	0.613	0.704	1.19	1.112	1.207	1.332	1.227	1.083	Cluster1	0.714203
A0A6P3U460	lipid storage droplets surface-binding protein 2 isoform X2 OS=Bombus terrestris OX=30195 GN=LOC100643850 PE=4 SV=1	LOC100643850	1.362	1.843	1.596	0.758	0.742	0.644	0.809	0.641	0.793	Cluster5	0.817887
A0A6P3D7G8	CYTH domain-containing protein(predicted) OS=Bombus terrestris OX=30195 GN=LOC100642950 PE=4 SV=1	LOC100642950	0.52	0.564	0.548	0.953	0.81	0.952	1.535	1.68	1.546	Cluster2	0.90968
A0A6P3UC66	Tudor domain-containing protein 1 (Fragment)(predicted) OS=Bombus terrestris OX=30195 GN=LOC100648032 PE=4 SV=1	LOC100648032	0.538	0.596	0.573	0.962	0.811	0.908	1.56	1.544	1.628	Cluster2	0.858466
A0A6P3TYD8	SUN domain-containing protein(predicted) OS=Bombus terrestris OX=30195 GN=LOC100651572 PE=4 SV=1	LOC100651572	1.733	1.441	1.448	0.711	0.848	0.671	0.773	0.709	0.876	Cluster5	0.74026
A0A6P3DGX8	UBX domain-containing protein 4 isoform X1 OS=Bombus terrestris OX=30195 GN=LOC100645773 PE=4 SV=1	LOC100645773	1.159	1.328	1.305	0.603	0.71	0.674	1.106	0.864	1.267	Cluster3	0.822064
A0A6P5HDM6	proton-coupled amino acid transporter-like protein pathetic isoform X2 OS=Bombus terrestris OX=30195 GN=LOC100644716 PE=4 SV=1	LOC100644716	0.449	0.384	0.398	1.309	1.032	1.16	1.628	1.565	1.198	Cluster1	0.551485
A0A6P3U954	facilitated trehalose transporter Tret1 OS=Bombus terrestris OX=30195 GN=LOC100647601 PE=4 SV=1	LOC100647601	0.633	0.594	0.648	1.198	1.207	1.201	1.58	1.099	1.033	Cluster1	0.593628
A0A6P3UJX4	Protein FAM102A(predicted) OS=Bombus terrestris OX=30195 GN=LOC100645905 PE=4 SV=1	LOC100645905	1.496	1.634	1.632	0.573	0.73	0.562	0.897	0.56	1.058	Cluster3	0.555436
A0A6P3DJF6	carboxypeptidase B OS=Bombus terrestris OX=30195 GN=LOC100649475 PE=4 SV=1	LOC100649475	0.546	0.403	0.484	1.277	1.322	1.337	1.357	1.204	1.162	Cluster1	0.820398
A0A6P5I6W8	LOW QUALITY PROTEIN: dynein heavy chain 7, axonemal OS=Bombus terrestris OX=30195 GN=LOC100648960 PE=4 SV=1	LOC100648960	1.464	1.649	1.234	0.574	0.635	0.65	1.086	0.697	1.161	Cluster3	0.821499
A0A6P3D6J2	golgin-84 OS=Bombus terrestris OX=30195 GN=LOC100648502 PE=4 SV=1	LOC100648502	0.616	0.56	0.569	0.837	0.824	0.837	1.433	1.906	1.52	Cluster2	0.744726
A0A6P3UCY5	probable 28S rRNA (Cytosine(4447)-C(5))-methyltransferase isoform X2 OS=Bombus terrestris OX=30195 GN=LOC100642423 PE=4 SV=1	LOC100642423	0.714	0.646	0.683	0.954	1.247	1.157	1.159	1.374	1.215	Cluster1	0.489915
A0A6P3UEF3	ejaculatory bulb-specific protein 3 isoform X2 OS=Bombus terrestris OX=30195 GN=LOC100650345 PE=4 SV=1	LOC100650345	1.67	2.047	1.939	0.576	0.717	0.524	0.564	0.461	0.626	Cluster5	0.946001
A0A6P3U9C5	prohormone-3 OS=Bombus terrestris OX=30195 GN=LOC100644904 PE=4 SV=1	LOC100644904	1.228	1.318	1.877	0.919	1.032	1.002	0.505	0.606	0.681	Cluster4	0.528557
A0A6P3U5U4	cuticle protein 21 OS=Bombus terrestris OX=30195 GN=LOC105666267 PE=4 SV=1	LOC105666267	1.269	1.387	1.554	0.774	0.842	0.936	0.782	0.743	0.873	Cluster5	0.712991
A0A6P3DE41	Niemann-Pick C1 protein isoform X4 OS=Bombus terrestris OX=30195 GN=LOC100650737 PE=4 SV=1	LOC100650737	0.682	0.626	0.713	0.823	0.9	0.946	1.631	1.391	1.39	Cluster2	0.659776
A0A6P3DNC4	serine protease inhibitor 3/4 OS=Bombus terrestris OX=30195 GN=LOC100652301 PE=4 SV=1	LOC100652301	0.229	0.272	0.192	0.321	0.331	0.288	2.464	1.445	3.299	Cluster6	0.821973
A0A6P5HHK0	sodium bicarbonate cotransporter 3 isoform X6 OS=Bombus terrestris OX=30195 GN=LOC100647489 PE=4 SV=1	LOC100647489	0.652	0.509	0.567	1.61	1.346	1.34	1.166	1.094	0.897	Cluster1	0.792768
A0A6P5IBJ9	Smoothelin(predicted) OS=Bombus terrestris OX=30195 GN=LOC100643073 PE=4 SV=1	LOC100643073	1.429	1.409	1.325	0.731	0.699	0.693	0.791	0.869	0.954	Cluster5	0.467406
A0A6P3DBM8	LOW QUALITY PROTEIN: hypoxia up-regulated protein 1 OS=Bombus terrestris OX=30195 GN=LOC100642850 PE=4 SV=1	LOC100642850	0.678	0.667	0.673	0.942	0.927	0.879	1.425	1.517	1.382	Cluster2	0.884277
A0A6P3D764	endochitinase A1 OS=Bombus terrestris OX=30195 GN=LOC100646104 PE=4 SV=1	LOC100646104	1.508	1.421	1.46	0.916	1.25	1.104	0.516	0.43	0.601	Cluster4	0.759525
A0A6P3UI59	late histone H1 OS=Bombus terrestris OX=30195 GN=LOC100645512 PE=4 SV=1	LOC100645512	0.616	0.706	0.789	1.358	1.155	1.416	1	1.202	0.881	Cluster1	0.679919
A0A6P3DJR9	Mid1-interacting protein 1(predicted) OS=Bombus terrestris OX=30195 GN=LOC100651500 PE=4 SV=1	LOC100651500	0.551	0.61	0.607	0.756	0.728	0.92	1.583	1.553	1.797	Cluster2	0.488047
A0A6P3DHA9	dihydrofolate reductase OS=Bombus terrestris OX=30195 GN=LOC100651461 PE=4 SV=1	LOC100651461	0.552	0.617	0.517	0.748	0.74	0.9	1.729	1.431	1.659	Cluster2	0.552768
A0A6P3D570	Involucrin(predicted) OS=Bombus terrestris OX=30195 GN=LOC100644671 PE=4 SV=1	LOC100644671	0.784	0.932	0.964	0.587	0.631	0.578	1.668	0.914	1.594	Cluster6	0.401441
T1RLF5	Fatty acid desaturase OS=Bombus terrestris OX=30195 GN=GPTE PE=2 SV=1	GPTE	0.466	0.43	0.457	1.079	1.031	1.144	1.558	1.524	1.433	Cluster2	0.54118
A0A6P3DEH0	solute carrier organic anion transporter family member 2A1 OS=Bombus terrestris OX=30195 GN=LOC100651334 PE=4 SV=1	LOC100651334	0.428	0.38	0.424	0.924	0.903	1.052	1.75	1.7	1.559	Cluster2	0.791288
A0A6P3D9N8	retinoid-inducible serine carboxypeptidase OS=Bombus terrestris OX=30195 GN=LOC100645595 PE=4 SV=1	LOC100645595	0.596	0.739	0.64	1.202	1.036	1.14	1.302	1.175	1.303	Cluster1	0.408597
A0A6P5IB30	LOW QUALITY PROTEIN: receptor-type guanylate cyclase gcy-3 OS=Bombus terrestris OX=30195 GN=LOC100646922 PE=4 SV=1	LOC100646922	1.729	1.949	1.858	0.7	0.844	0.581	0.605	0.534	0.577	Cluster5	0.880653
A0A6P3U527	pancreatic lipase-related protein 2 OS=Bombus terrestris OX=30195 GN=LOC100645956 PE=4 SV=1	LOC100645956	0.612	0.641	0.608	1.151	1.593	1.208	0.373	1.416	1.127	Cluster1	0.356592
A0A6P3U6E7	LOW QUALITY PROTEIN: probable multidrug resistance-associated protein lethal(2)03659 OS=Bombus terrestris OX=30195 GN=LOC100644974 PE=4 SV=1	LOC100644974	0.547	0.528	0.612	1.132	1.023	1.05	1.329	1.597	1.194	Cluster2	0.477399
A0A6P3U482	LOW QUALITY PROTEIN: Niemann-Pick type protein homolog 1B OS=Bombus terrestris OX=30195 GN=LOC100647503 PE=4 SV=1	LOC100647503	0.577	0.621	0.735	1.425	1.064	0.901	1.3	1.294	1.219	Cluster1	0.421661
A0A6P3UB32	putative inorganic phosphate cotransporter isoform X2 OS=Bombus terrestris OX=30195 GN=LOC100647822 PE=4 SV=1	LOC100647822	0.315	0.233	0.286	1.748	1.399	1.524	1.349	1.484	0.832	Cluster1	0.929274
A0A6P3DFP3	HEAT repeat-containing protein 1 OS=Bombus terrestris OX=30195 GN=LOC100645918 PE=4 SV=1	LOC100645918	0.513	0.485	0.65	0.833	1.512	1.365	1.325	1.459	0.994	Cluster1	0.551916
A0A6P3TZC8	uncharacterized protein LOC100650927 OS=Bombus terrestris OX=30195 GN=LOC100650927 PE=4 SV=1	LOC100650927	1.023	1.242	1.17	0.417	0.583	0.612	1.36	0.686	2.182	Cluster3	0.496911
A0A6P3U5E7	glycine-rich protein DOT1 isoform X5 OS=Bombus terrestris OX=30195 GN=LOC100644972 PE=4 SV=1	LOC100644972	1.322	2.019	1.527	0.854	0.792	0.693	0.462	0.459	0.777	Cluster5	0.630262
A0A6P3UFZ1	LOW QUALITY PROTEIN: ran-specific GTPase-activating protein OS=Bombus terrestris OX=30195 GN=LOC100645272 PE=4 SV=1	LOC100645272	0.603	0.606	0.623	1.114	1.083	1.032	1.499	1.403	1.16	Cluster2	0.50504
A0A6P5I530	LOW QUALITY PROTEIN: dynein heavy chain 8, axonemal OS=Bombus terrestris OX=30195 GN=LOC100645894 PE=4 SV=1	LOC100645894	0.565	0.527	0.434	1.485	1.453	1.341	1.319	1.311	0.733	Cluster1	0.75667
A0A6P3D5G4	translocation protein SEC63 homolog OS=Bombus terrestris OX=30195 GN=LOC100652104 PE=4 SV=1	LOC100652104	0.496	0.55	0.58	1.268	1.058	1.075	1.136	1.911	1.061	Cluster1	0.540932
A0A6P5I041	C3 and PZP alpha-2-macroglobulin domain-containing protein(predicted) OS=Bombus terrestris OX=30195 GN=LOC100649410 PE=4 SV=1	LOC100649410	1.698	1.282	1.404	0.558	0.844	0.788	1.083	0.502	0.983	Cluster3	0.389545
A0A6P3ULD5	lysosomal alpha-mannosidase isoform X1 OS=Bombus terrestris OX=30195 GN=LOC100651034 PE=4 SV=1	LOC100651034	0.714	0.708	0.672	0.907	1.05	0.927	1.385	1.328	1.312	Cluster2	0.770953
A0A6P3U1W7	probable ATP-dependent RNA helicase YTHDC2 isoform X2 OS=Bombus terrestris OX=30195 GN=LOC100646905 PE=4 SV=1	LOC100646905	0.552	0.36	0.552	1.226	1.288	1.309	1.188	1.481	1.198	Cluster1	0.784646
A0A6P3TZE4	pre-mRNA-processing-splicing factor 8 OS=Bombus terrestris OX=30195 GN=LOC100648362 PE=4 SV=1	LOC100648362	0.468	0.456	0.469	1.219	1.295	1.166	1.332	1.255	1.39	Cluster1	0.658965
A0A6P3DP01	protein G12 OS=Bombus terrestris OX=30195 GN=LOC100646525 PE=4 SV=1	LOC100646525	0.45	0.567	0.599	0.778	0.841	0.764	1.61	1.823	1.652	Cluster2	0.660057
A0A6P3U4U9	PDZ and LIM domain protein 3 isoform X6 OS=Bombus terrestris OX=30195 GN=LOC100646793 PE=4 SV=1	LOC100646793	1.787	1.926	1.977	0.564	0.533	0.535	0.642	0.428	0.778	Cluster5	0.79266
A0A6P3U016	cyclin-dependent kinase 14 isoform X5 OS=Bombus terrestris OX=30195 GN=LOC100652163 PE=4 SV=1	LOC100652163	0.701	0.62	0.649	1.562	1.079	1.155	1.06	1.125	1.228	Cluster1	0.654134
A0A6P3DCN5	gamma-glutamyl hydrolase A OS=Bombus terrestris OX=30195 GN=LOC100651812 PE=4 SV=1	LOC100651812	0.421	0.473	0.406	0.831	0.908	0.889	1.702	1.67	1.78	Cluster2	0.858322
A0A6P3D737	cytochrome P450 315a1, mitochondrial OS=Bombus terrestris OX=30195 GN=LOC100644009 PE=4 SV=1	LOC100644009	0.303	0.356	0.25	0.506	0.71	0.942	2.159	1.811	2.023	Cluster2	0.693433
A0A6P3UHC6	basement membrane-specific heparan sulfate proteoglycan core protein isoform X18 OS=Bombus terrestris OX=30195 GN=LOC100651429 PE=4 SV=1	LOC100651429	1.433	1.432	1.41	0.637	0.694	0.914	0.821	0.562	1.264	Cluster3	0.420889
A0A6P3UGU7	tryptophan 2,3-dioxygenase OS=Bombus terrestris OX=30195 GN=LOC100650592 PE=4 SV=1	LOC100650592	0.677	0.624	0.703	1.074	0.974	1.067	1.269	1.323	1.431	Cluster2	0.678059
A0A6P3UHM9	lysosomal aspartic protease OS=Bombus terrestris OX=30195 GN=LOC100646691 PE=4 SV=1	LOC100646691	0.557	0.61	0.552	0.773	0.78	0.833	1.817	1.528	1.612	Cluster2	0.574667
A0A6P5HUU6	renin receptor isoform X1 OS=Bombus terrestris OX=30195 GN=LOC100644809 PE=4 SV=1	LOC100644809	0.688	0.79	0.66	0.966	0.889	1.018	1.378	1.328	1.564	Cluster2	0.635455
A0A6P3DLR2	ribosomal RNA-processing protein 8 OS=Bombus terrestris OX=30195 GN=LOC100645970 PE=4 SV=1	LOC100645970	0.576	0.56	0.736	1.246	1.231	1.161	1.158	1.322	1.237	Cluster1	0.719539
A0A6P3U963	mitochondrial 2-oxoglutarate/malate carrier protein OS=Bombus terrestris OX=30195 GN=LOC100646155 PE=4 SV=1	LOC100646155	1.216	1.526	1.319	0.951	0.919	0.811	0.837	0.677	0.708	Cluster5	0.649518
A0A6P3U414	LOW QUALITY PROTEIN: pre-mRNA-processing factor 40 homolog A OS=Bombus terrestris OX=30195 GN=LOC100649185 PE=4 SV=1	LOC100649185	0.623	0.581	0.586	1.034	0.903	1.059	1.583	1.246	1.511	Cluster2	0.684139
A0A6P3DIR0	trypsin-7 OS=Bombus terrestris OX=30195 GN=LOC100649785 PE=4 SV=1	LOC100649785	0.72	0.656	0.708	1.11	1.134	1.109	0.976	1.33	1.424	Cluster1	0.443733
A0A6P3D7Y3	Actin cytoskeleton-regulatory complex protein pan1-like protein(predicted) OS=Bombus terrestris OX=30195 GN=LOC100643884 PE=4 SV=1	LOC100643884	1.407	1.701	1.434	0.876	0.995	0.959	0.565	0.561	0.536	Cluster4	0.549376
A0A6P3UIR5	GTP cyclohydrolase 1 OS=Bombus terrestris OX=30195 GN=LOC105667113 PE=4 SV=1	LOC105667113	1.016	2.17	1.383	0.766	0.69	0.611	0.84	0.887	0.782	Cluster5	0.422945
A0A6P3U6Q7	troponin C OS=Bombus terrestris OX=30195 GN=LOC105666319 PE=4 SV=1	LOC105666319	0.443	0.478	0.43	1.088	1.047	1.195	1.432	1.498	1.509	Cluster2	0.486803
A0A6P3D7U4	4-hydroxyphenylpyruvate dioxygenase OS=Bombus terrestris OX=30195 GN=LOC100646582 PE=4 SV=1	LOC100646582	1.137	1.051	0.889	0.584	0.584	0.487	1.329	1.621	1.24	Cluster6	0.312174
A0A6P3U6N8	AMME syndrome candidate gene 1 protein OS=Bombus terrestris OX=30195 GN=LOC105666316 PE=4 SV=1	LOC105666316	0.547	0.633	0.652	0.988	0.906	0.999	1.365	1.492	1.546	Cluster2	0.800756
A0A6P3D5F7	60S ribosomal protein L13a OS=Bombus terrestris OX=30195 GN=LOC100642552 PE=4 SV=1	LOC100642552	0.689	0.595	0.678	0.925	1.027	1.138	1.299	1.581	1.185	Cluster2	0.582539
A0A6P3D800	cytochrome P450 9e2 OS=Bombus terrestris OX=30195 GN=LOC100649988 PE=4 SV=1	LOC100649988	0.657	0.696	0.906	1.292	1.42	1.336	1.022	1.069	0.744	Cluster1	0.527834
A0A6P3DGE5	serine protease 53-like OS=Bombus terrestris OX=30195 GN=LOC100650014 PE=4 SV=1	LOC100650014	0.453	0.465	0.417	1.09	1.178	1	1.829	1.354	1.368	Cluster2	0.487343
A0A6P3TYQ7	paramyosin, long form OS=Bombus terrestris OX=30195 GN=LOC100644720 PE=4 SV=1	LOC100644720	1.07	0.669	0.892	1.336	1.322	1.374	0.683	1.014	0.723	Cluster1	0.288159
A0A6P3U1A0	FACT complex subunit Ssrp1 isoform X2 OS=Bombus terrestris OX=30195 GN=LOC100651992 PE=4 SV=1	LOC100651992	0.398	0.44	0.414	1.355	1.287	1.325	1.271	1.579	1.086	Cluster1	0.87306
A0A6P3D5A6	cytochrome P450 9e2 OS=Bombus terrestris OX=30195 GN=LOC100649760 PE=4 SV=1	LOC100649760	0.597	0.675	0.825	0.971	0.909	1.06	1.326	1.536	1.119	Cluster2	0.55583
A0A6P3U8P5	probable cytochrome P450 6a13 OS=Bombus terrestris OX=30195 GN=LOC100646677 PE=4 SV=1	LOC100646677	2.007	1.732	1.306	0.788	0.771	0.672	0.58	0.606	0.733	Cluster5	0.739057
A0A6P3D6H3	myelin P2 protein isoform X1 OS=Bombus terrestris OX=30195 GN=LOC100644162 PE=4 SV=1	LOC100644162	1.5	1.873	1.551	0.78	0.667	0.688	0.697	0.703	0.708	Cluster5	0.826823
A0A6P3D560	BLOC-1-related complex subunit 8 homolog OS=Bombus terrestris OX=30195 GN=LOC100650948 PE=4 SV=1	LOC100650948	1.702	2.827	2.549	0.245	0.414	0.359	0.225	0.299	0.542	Cluster5	0.7447
A0A6P3UBC2	RWD domain-containing protein 1 OS=Bombus terrestris OX=30195 GN=LOC100643424 PE=4 SV=1	LOC100643424	0.637	0.561	0.588	1.354	1.386	1.347	1.117	1.253	0.929	Cluster1	0.908257
A0A6P3TRS7	CHK domain-containing protein(predicted) OS=Bombus terrestris OX=30195 GN=LOC100644058 PE=4 SV=1	LOC100644058	0.707	0.688	0.561	1.143	0.92	1.028	1.39	1.543	1.164	Cluster2	0.559884
A0A6P5I817	protein mini spindles isoform X2 OS=Bombus terrestris OX=30195 GN=LOC100650270 PE=4 SV=1	LOC100650270	0.607	0.728	0.647	0.967	0.969	0.909	1.454	1.349	1.324	Cluster2	0.762254
A0A6P3D8G4	endocuticle structural glycoprotein ABD-4 OS=Bombus terrestris OX=30195 GN=LOC100649052 PE=4 SV=1	LOC100649052	1.338	1.449	1.772	0.895	0.985	0.901	0.478	0.592	0.672	Cluster4	0.45006
A0A6P5IBP2	Mab-21 domain-containing protein(predicted) OS=Bombus terrestris OX=30195 GN=LOC105666401 PE=4 SV=1	LOC105666401	0.745	0.622	0.671	0.868	1.13	1.002	1.307	1.628	1.206	Cluster2	0.578812
A0A6P3TUK4	Neurabin-1(predicted) OS=Bombus terrestris OX=30195 GN=LOC100646066 PE=4 SV=1	LOC100646066	0.722	0.593	0.821	1.044	0.939	0.993	1.304	1.325	1.386	Cluster2	0.630549
A0A6P5I4H9	SBF2 domain-containing protein (Fragment)(predicted) OS=Bombus terrestris OX=30195 GN=LOC100644327 PE=4 SV=1	LOC100644327	0.815	0.575	0.721	1.355	0.866	1.236	1.186	1.104	1.308	Cluster1	0.409052
A0A6P5IFA9	SoHo domain-containing protein(predicted) OS=Bombus terrestris OX=30195 GN=LOC100646444 PE=4 SV=1	LOC100646444	1.793	1.763	1.804	0.575	0.596	0.497	0.803	0.474	0.915	Cluster5	0.539585
A0A6P3DG43	Putative gustatory receptor candidate 59(predicted) OS=Bombus terrestris OX=30195 GN=LOC100648447 PE=4 SV=1	LOC100648447	1.356	1.398	1.234	0.772	0.7	0.69	1.232	0.703	1.054	Cluster3	0.702326
A0A6P3UBE4	LOW QUALITY PROTEIN: general transcriptional corepressor trfA OS=Bombus terrestris OX=30195 GN=LOC100642706 PE=4 SV=1	LOC100642706	1.854	2.001	2.017	0.708	0.502	0.351	0.571	0.385	0.766	Cluster5	0.700037
A0A6P3D6K1	bicaudal D-related protein homolog OS=Bombus terrestris OX=30195 GN=LOC100650109 PE=4 SV=1	LOC100650109	0.621	0.531	0.573	0.934	0.909	0.829	1.514	1.396	1.806	Cluster2	0.694753
A0A6P3UL38	Lysosomal alpha-mannosidase(predicted) OS=Bombus terrestris OX=30195 GN=LOC100651154 PE=4 SV=1	LOC100651154	1.246	1.62	1.354	0.635	0.595	0.575	0.738	0.793	1.604	Cluster3	0.645934
A0A6P3UDM9	LOW QUALITY PROTEIN: NADPH--cytochrome P450 reductase OS=Bombus terrestris OX=30195 GN=LOC100652262 PE=4 SV=1	LOC100652262	0.668	0.685	0.663	0.91	0.899	0.93	1.356	1.604	1.324	Cluster2	0.842688
A0A6P3U9N2	actin-binding LIM protein 2 isoform X6 OS=Bombus terrestris OX=30195 GN=LOC100647405 PE=4 SV=1	LOC100647405	1.596	2.028	1.805	0.606	0.571	0.49	0.621	0.452	0.993	Cluster5	0.61802
A0A6P3UFL0	proline-rich receptor-like protein kinase PERK12 OS=Bombus terrestris OX=30195 GN=LOC105666782 PE=4 SV=1	LOC105666782	1.951	1.826	1.686	0.584	0.574	0.45	0.652	0.54	0.897	Cluster5	0.610725
A0A6P3D8T9	L-threonine dehydratase catabolic TdcB (Fragment)(predicted) OS=Bombus terrestris OX=30195 GN=LOC100645443 PE=4 SV=1	LOC100645443	0.621	0.64	0.645	0.996	1.064	0.999	1.652	1.224	1.386	Cluster2	0.635535
A0A6P5I2T4	tau-tubulin kinase homolog Asator isoform X2 OS=Bombus terrestris OX=30195 GN=LOC100646154 PE=4 SV=1	LOC100646154	1.452	1.669	1.717	0.949	0.91	0.704	0.65	0.515	0.602	Cluster5	0.644213
A0A6P3D907	putative serine protease K12H4.7 OS=Bombus terrestris OX=30195 GN=LOC100645676 PE=4 SV=1	LOC100645676	0.455	0.386	0.357	1.299	1.29	1.298	1.359	1.512	1.198	Cluster1	0.810145
A0A6P3DEI3	peptidoglycan recognition protein OS=Bombus terrestris OX=30195 GN=LOC100651417 PE=4 SV=1	LOC100651417	0.83	0.702	0.546	0.965	0.977	1.001	1.468	1.532	1.11	Cluster2	0.51364
A0A6P3DN47	60S acidic ribosomal protein P2 OS=Bombus terrestris OX=30195 GN=LOC100645225 PE=4 SV=1	LOC100645225	0.967	1.164	1.123	0.679	0.643	0.666	1.453	0.952	1.415	Cluster3	0.43586
A0A6P3TX19	protein KRI1 homolog OS=Bombus terrestris OX=30195 GN=LOC100644211 PE=4 SV=1	LOC100644211	0.648	0.57	0.634	1.054	1.068	1.046	1.3	1.561	1.249	Cluster2	0.575775
B6DSA2	Defensin OS=Bombus terrestris OX=30195 GN=Def PE=2 SV=1	Def	0.681	0.97	0.867	0.446	0.496	0.45	3.157	0.521	1.072	Cluster3	0.283395
A0A6P3DJF2	Odorant-binding protein 3(predicted) OS=Bombus terrestris OX=30195 GN=LOC100642864 PE=4 SV=1	LOC100642864	1.385	1.894	2.893	0.578	0.674	0.456	0.408	0.342	0.481	Cluster5	0.743537
A0A6P3D5L5	putative U5 small nuclear ribonucleoprotein 200 kDa helicase OS=Bombus terrestris OX=30195 GN=LOC100644952 PE=4 SV=1	LOC100644952	0.731	0.557	0.656	1.467	0.885	1.062	1.134	1.291	1.223	Cluster1	0.466545
A0A6P3DKM3	maltase A1 OS=Bombus terrestris OX=30195 GN=LOC100646687 PE=4 SV=1	LOC100646687	0.62	0.478	0.515	1.352	1.079	1.323	1.322	1.228	1.194	Cluster1	0.726539
A0A6P5HTE2	protein diaphanous isoform X6 OS=Bombus terrestris OX=30195 GN=LOC100642832 PE=4 SV=1	LOC100642832	0.601	0.424	0.539	1.157	1.309	1.08	1.183	1.75	1.094	Cluster1	0.67117
A0A6P3UC88	LOW QUALITY PROTEIN: alkaline phosphatase 4 OS=Bombus terrestris OX=30195 GN=LOC100644749 PE=4 SV=1	LOC100644749	0.59	0.785	0.54	1.16	1.116	1.02	1.32	1.466	1.08	Cluster1	0.414625
A0A6P3U4N4	nucleoprotein TPR OS=Bombus terrestris OX=30195 GN=LOC100645723 PE=4 SV=1	LOC100645723	0.727	0.563	0.716	1.239	1.145	1.197	1.166	1.356	1.011	Cluster1	0.817045
A0A6P5I8C9	sarcosine dehydrogenase, mitochondrial OS=Bombus terrestris OX=30195 GN=LOC100643113 PE=4 SV=1	LOC100643113	1.556	1.632	1.656	0.77	0.793	0.654	0.64	0.685	0.778	Cluster5	0.894875
A0A6P3UAL6	ASCH domain-containing protein(predicted) OS=Bombus terrestris OX=30195 GN=LOC100648112 PE=4 SV=1	LOC100648112	1.352	1.402	1.412	0.786	0.801	0.748	0.896	0.706	0.996	Cluster5	0.606763
A0A6P3UIL3	plastin-2 isoform X1 OS=Bombus terrestris OX=30195 GN=LOC100649047 PE=4 SV=1	LOC100649047	0.472	0.49	0.538	1.205	1.066	1.129	1.598	1.521	1.1	Cluster1	0.501427
A0A6P3TLX9	acetylcholine receptor subunit beta-like 2 isoform X2 OS=Bombus terrestris OX=30195 GN=LOC100643282 PE=4 SV=1	LOC100643282	0.286	0.275	0.278	0.528	0.698	0.7	1.637	2.352	2.312	Cluster2	0.790245
A0A6P3D792	procyclic form-specific polypeptide B1-alpha OS=Bombus terrestris OX=30195 GN=LOC100644481 PE=4 SV=1	LOC100644481	1.692	1.603	1.58	0.912	1.058	0.891	0.399	0.379	0.374	Cluster4	0.778809
A0A6P3D698	probable salivary secreted peptide OS=Bombus terrestris OX=30195 GN=LOC100644243 PE=4 SV=1	LOC100644243	0.672	0.693	0.746	1.477	1.406	1.246	1.01	1.038	0.816	Cluster1	0.637904
A0A6P3D7N5	ribonuclease P protein subunit p25-like protein OS=Bombus terrestris OX=30195 GN=LOC100645482 PE=4 SV=1	LOC100645482	0.729	0.61	0.68	1.384	1.4	1.184	1.069	1.12	0.999	Cluster1	0.822498
A0A6P3TVA2	cuticle protein 21 isoform X2 OS=Bombus terrestris OX=30195 GN=LOC100645985 PE=4 SV=1	LOC100645985	1.705	1.877	1.638	1.039	1.037	1.073	0.267	0.326	0.267	Cluster4	0.890958
A0A6P5HU20	Insulin-like growth factor-binding protein complex acid labile subunit(predicted) OS=Bombus terrestris OX=30195 GN=LOC100651887 PE=4 SV=1	LOC100651887	0.641	0.475	0.639	1.245	1.337	1.24	1.108	1.5	1.075	Cluster1	0.848678
A0A6P3TTC0	PHD finger protein 14 isoform X4 OS=Bombus terrestris OX=30195 GN=LOC100650729 PE=4 SV=1	LOC100650729	0.835	0.599	0.617	1.023	1.258	0.979	1.183	1.364	1.288	Cluster2	0.385137
A0A6P3DHL8	pre-mRNA-splicing factor SLU7 OS=Bombus terrestris OX=30195 GN=LOC100650539 PE=4 SV=1	LOC100650539	0.796	0.78	0.613	1.562	1.588	1.052	0.727	1.263	0.818	Cluster1	0.455964
A0A6P5HZ57	nuclear factor NF-kappa-B p100 subunit isoform X2 OS=Bombus terrestris OX=30195 GN=LOC100631072 PE=4 SV=1	LOC100631072	0.939	0.558	0.8	1.264	1.278	1.973	0.76	0.808	0.848	Cluster1	0.3572
A0A6P3D8K0	myeloid differentiation primary response protein MyD88 OS=Bombus terrestris OX=30195 GN=LOC100631094 PE=4 SV=1	LOC100631094	0.959	0.68	0.864	1.394	1.459	1.498	0.569	1.061	0.733	Cluster1	0.298068
A0A6P5IBY2	meiosis arrest female protein 1 isoform X5 OS=Bombus terrestris OX=30195 GN=LOC100648226 PE=4 SV=1	LOC100648226	0.41	0.426	0.476	0.665	0.63	0.873	1.834	2.006	1.746	Cluster2	0.723806
A0A6P3D7T8	death-associated protein 1 OS=Bombus terrestris OX=30195 GN=LOC100643729 PE=4 SV=1	LOC100643729	2.204	1.859	2.133	0.399	0.644	0.536	0.387	0.481	0.514	Cluster5	0.770172
A0A6P3TZH6	probable medium-chain specific acyl-CoA dehydrogenase, mitochondrial OS=Bombus terrestris OX=30195 GN=LOC100649997 PE=4 SV=1	LOC100649997	1.324	1.452	1.361	0.978	0.972	0.948	0.708	0.694	0.67	Cluster4	0.464751
A0A6P3UJ22	60S ribosomal protein L5 OS=Bombus terrestris OX=30195 GN=LOC100642874 PE=4 SV=1	LOC100642874	0.68	0.599	0.655	1.464	1.332	1.364	0.946	1.214	0.881	Cluster1	0.778841
A0A6P3DAW7	Chitin-binding type-4 domain-containing protein(predicted) OS=Bombus terrestris OX=30195 GN=LOC100648508 PE=4 SV=1	LOC100648508	0.486	0.651	0.713	1.288	0.852	0.938	1.871	1.079	1.226	Cluster2	0.409207
A0A6P3D8X4	venom acid phosphatase Acph-1 OS=Bombus terrestris OX=30195 GN=LOC100651713 PE=4 SV=1	LOC100651713	0.712	0.702	0.704	1.238	1.568	0.873	1.116	1.167	1.074	Cluster1	0.533291
A0A6P3TZ23	sarcalumenin isoform X2 OS=Bombus terrestris OX=30195 GN=LOC100650077 PE=4 SV=1	LOC100650077	0.592	0.481	0.472	1.372	1.387	1.327	1.129	1.276	1.035	Cluster1	0.917065
A0A6P3U1S2	lipoyl synthase, mitochondrial isoform X2 OS=Bombus terrestris OX=30195 GN=LOC100642551 PE=4 SV=1	LOC100642551	1.233	1.345	1.466	0.64	0.634	0.478	1.124	0.844	1.35	Cluster3	0.795561
A0A6P9FR62	vitellogenin-like precursor OS=Bombus terrestris OX=30195 GN=LOC100643258 PE=4 SV=1	LOC100643258	2.678	3.134	1.236	0.475	0.348	0.312	0.282	0.309	0.313	Cluster5	0.73312
A0A6P3D949	omega-conotoxin-like protein 1 OS=Bombus terrestris OX=30195 GN=LOC100644886 PE=4 SV=1	LOC100644886	1.273	1.546	1.276	0.584	0.72	0.884	1.04	0.731	0.972	Cluster3	0.497135
A0A6P5HL03	Down syndrome cell adhesion molecule-like protein Dscam2 OS=Bombus terrestris OX=30195 GN=LOC100649765 PE=4 SV=1	LOC100649765	0.792	0.513	0.66	1.57	1.556	1.765	0.757	0.934	0.682	Cluster1	0.471349
A0A6P5I3S2	ATPase inhibitor mai-2, mitochondrial isoform X2 OS=Bombus terrestris OX=30195 GN=LOC100644502 PE=4 SV=1	LOC100644502	1.274	1.356	1.405	1.008	0.819	1.042	0.774	0.588	0.839	Cluster5	0.46253
A0A6P3TZQ5	protein lingerer isoform X4 OS=Bombus terrestris OX=30195 GN=LOC100649929 PE=4 SV=1	LOC100649929	1.302	1.346	1.392	0.67	0.621	0.498	1.006	0.858	1.298	Cluster3	0.809378
A0A6P3DIT5	LOW QUALITY PROTEIN: myosin heavy chain 95F OS=Bombus terrestris OX=30195 GN=LOC100644340 PE=4 SV=1	LOC100644340	0.478	0.429	0.492	0.748	0.917	0.719	1.522	1.579	2.217	Cluster2	0.612831
A0A6P3U370	LOW QUALITY PROTEIN: 46 kDa FK506-binding nuclear protein OS=Bombus terrestris OX=30195 GN=LOC100645230 PE=4 SV=1	LOC100645230	0.49	0.531	0.506	0.894	0.885	0.819	1.689	1.614	1.667	Cluster2	0.884724
A0A6P3DHQ2	pre-mRNA-splicing factor Syf2 OS=Bombus terrestris OX=30195 GN=LOC100648069 PE=4 SV=1	LOC100648069	1.368	1.48	1.286	0.787	0.677	0.772	0.918	0.78	1.09	Cluster3	0.586605
A0A6P3TYX7	Limkain-b1-like protein(predicted) OS=Bombus terrestris OX=30195 GN=LOC100644130 PE=4 SV=1	LOC100644130	1.429	1.523	1.472	0.676	0.69	0.541	0.872	0.703	1.275	Cluster3	0.775155
A0A6P5ICG3	LOW QUALITY PROTEIN: jmjC domain-containing histone demethylation protein 1 OS=Bombus terrestris OX=30195 GN=LOC100650431 PE=4 SV=1	LOC100650431	1.986	2.094	1.728	0.635	0.633	0.594	0.353	0.482	0.418	Cluster5	0.709651
A0A6P3UKA5	CHK domain-containing protein(predicted) OS=Bombus terrestris OX=30195 GN=LOC105667180 PE=4 SV=1	LOC105667180	0.371	0.29	0.314	0.982	0.756	0.777	1.955	2.062	1.479	Cluster2	0.80007
A0A6P3DI87	general odorant-binding protein 56d OS=Bombus terrestris OX=30195 GN=LOC100649907 PE=4 SV=1	LOC100649907	1.353	1.836	1.486	0.769	0.826	0.768	0.707	0.575	0.835	Cluster5	0.829643
A0A6P3DH50	LOW QUALITY PROTEIN: endoplasmin OS=Bombus terrestris OX=30195 GN=LOC100649277 PE=4 SV=1	LOC100649277	0.426	0.382	0.434	0.833	0.781	0.861	1.558	2.254	1.409	Cluster2	0.820512
A0A6P3UG11	synaptotagmin 1 isoform X2 OS=Bombus terrestris OX=30195 GN=LOC100648923 PE=4 SV=1	LOC100648923	0.568	0.568	0.698	1.255	1.487	1.574	0.765	1.455	0.855	Cluster1	0.633963
A0A6P3UHV5	loricrin isoform X2 OS=Bombus terrestris OX=30195 GN=LOC100650426 PE=4 SV=1	LOC100650426	2.028	1.17	1.404	0.797	0.736	0.908	0.545	0.717	0.883	Cluster5	0.464067
A0A6P3DJQ8	LOW QUALITY PROTEIN: chromodomain-helicase-DNA-binding protein Mi-2 homolog OS=Bombus terrestris OX=30195 GN=LOC100650421 PE=4 SV=1	LOC100650421	0.544	0.568	0.654	1.132	1.116	1.15	1.322	1.395	1.193	Cluster1	0.551412
A0A6P3DML9	trypsin-2 OS=Bombus terrestris OX=30195 GN=LOC100646690 PE=4 SV=1	LOC100646690	0.48	0.35	0.592	1.177	1.172	0.993	1.729	0.86	1.741	Cluster2	0.356532
A0A6P3U7C0	endothelin-converting enzyme 1 OS=Bombus terrestris OX=30195 GN=LOC100650372 PE=4 SV=1	LOC100650372	0.411	0.424	0.415	1.027	0.812	0.99	1.274	2.514	1.236	Cluster2	0.563729
A0A6P3DFD7	abscission/NoCut checkpoint regulator OS=Bombus terrestris OX=30195 GN=LOC100650012 PE=4 SV=1	LOC100650012	0.941	1.076	1.184	0.68	0.718	0.696	1.38	1.002	1.432	Cluster3	0.384555
A0A6P5HEM5	facilitated trehalose transporter Tret1 OS=Bombus terrestris OX=30195 GN=LOC100644600 PE=4 SV=1	LOC100644600	0.632	0.439	0.46	1.018	0.697	0.984	1.662	1.658	1.555	Cluster2	0.691696
A0A6P3DBB4	esterase FE4 isoform X1 OS=Bombus terrestris OX=30195 GN=LOC100647220 PE=4 SV=1	LOC100647220	1.817	2.312	1.589	0.684	0.617	0.508	0.464	0.502	0.47	Cluster5	0.817666
A0A6P3TWV1	LOW QUALITY PROTEIN: dynein heavy chain, cytoplasmic OS=Bombus terrestris OX=30195 GN=LOC100647009 PE=4 SV=1	LOC100647009	0.599	0.523	0.582	1.16	1.18	1.03	1.076	1.622	1.223	Cluster1	0.579351
A0A6P3DK94	fructose-1,6-bisphosphatase 1 OS=Bombus terrestris OX=30195 GN=LOC100650704 PE=4 SV=1	LOC100650704	1.568	1.497	1.505	0.822	0.928	0.815	0.589	0.76	0.682	Cluster5	0.625662
A0A6P3U3F0	peptide transporter family 1 isoform X3 OS=Bombus terrestris OX=30195 GN=LOC100645679 PE=4 SV=1	LOC100645679	0.666	0.637	0.689	1.204	1.038	1.144	1.264	1.245	1.17	Cluster1	0.599529
A0A6P5I9K8	LOW QUALITY PROTEIN: serine/threonine-protein kinase RIO3 OS=Bombus terrestris OX=30195 GN=LOC100644614 PE=4 SV=1	LOC100644614	1.182	1.243	1.392	0.78	0.645	0.69	1.14	0.786	1.269	Cluster3	0.769931
A0A6P5I748	UDP-glucose 4-epimerase isoform X2 OS=Bombus terrestris OX=30195 GN=LOC100644610 PE=4 SV=1	LOC100644610	0.551	0.751	0.689	0.968	0.979	1.016	1.458	1.264	1.45	Cluster2	0.61427
A0A6P3DGS9	4-hydroxybutyrate coenzyme A transferase(predicted) OS=Bombus terrestris OX=30195 GN=LOC100644463 PE=4 SV=1	LOC100644463	0.984	0.984	0.853	0.425	0.693	0.516	1.675	0.953	2.012	Cluster6	0.349719
A0A6P3U568	Protein naked cuticle like protein(predicted) OS=Bombus terrestris OX=30195 GN=LOC100650091 PE=4 SV=1	LOC100650091	0.671	0.64	0.748	1.168	1.46	1.31	1.072	1.224	0.875	Cluster1	0.756948
A0A6P5I842	PH domain-containing protein(predicted) OS=Bombus terrestris OX=30195 GN=LOC100645228 PE=4 SV=1	LOC100645228	0.663	0.686	0.833	1.245	1.736	1.162	0.8	1.012	1.047	Cluster1	0.492218
A0A6P3U4A8	CUGBP Elav-like family member 2 isoform X8 OS=Bombus terrestris OX=30195 GN=LOC100644765 PE=4 SV=1	LOC100644765	0.572	0.664	0.687	1.124	0.861	0.94	1.474	1.305	1.476	Cluster2	0.661476
A0A6P3D7I1	protein obstructor-E OS=Bombus terrestris OX=30195 GN=LOC100643032 PE=4 SV=1	LOC100643032	1.399	1.654	1.469	0.864	0.883	0.791	0.773	0.654	0.757	Cluster5	0.884048
A0A6P3D6N9	nose resistant to fluoxetine protein 6 OS=Bombus terrestris OX=30195 GN=LOC100645555 PE=4 SV=1	LOC100645555	0.336	0.392	0.412	0.607	0.824	0.864	1.362	2.606	1.676	Cluster2	0.675713
A0A6P3UKG7	myosin heavy chain, non-muscle isoform X3 OS=Bombus terrestris OX=30195 GN=LOC100649130 PE=4 SV=1	LOC100649130	0.404	0.374	0.336	1.151	1.199	1.283	1.235	1.839	1.327	Cluster1	0.648118
A0A6P3UIL8	Translation initiation factor if-2(predicted) OS=Bombus terrestris OX=30195 GN=LOC105667096 PE=4 SV=1	LOC105667096	2.352	2.078	1.72	0.28	0.282	0.372	0.883	0.395	0.45	Cluster5	0.432954
A0A6P3DFR1	60S ribosomal protein L8 OS=Bombus terrestris OX=30195 GN=LOC100650532 PE=4 SV=1	LOC100650532	0.773	0.631	0.747	1.238	1.335	1.402	0.88	1.219	0.915	Cluster1	0.681297
A0A6P5HTF1	Huntingtin(predicted) OS=Bombus terrestris OX=30195 GN=LOC100648982 PE=4 SV=1	LOC100648982	0.306	0.464	0.228	0.574	2.719	1.452	1.281	1.418	0.715	Cluster1	0.47715
A0A6P3DGQ4	Atherin(predicted) OS=Bombus terrestris OX=30195 GN=LOC100648836 PE=4 SV=1	LOC100648836	0.54	0.202	0.405	1.312	1.254	0.825	1.52	1.817	1.228	Cluster1	0.467966
A0A6P3DI23	coiled-coil-helix-coiled-coil-helix domain-containing protein 10, mitochondrial OS=Bombus terrestris OX=30195 GN=LOC100647111 PE=4 SV=1	LOC100647111	1.433	1.335	1.486	0.965	0.778	0.869	0.848	0.556	0.87	Cluster5	0.597277
A0A6P3DDG2	drebrin-like protein isoform X1 OS=Bombus terrestris OX=30195 GN=LOC100643814 PE=4 SV=1	LOC100643814	1.366	1.347	1.308	0.674	0.727	0.676	1.102	0.774	1.182	Cluster3	0.916715
A0A6P3DBZ7	Carboxylic ester hydrolase(predicted) OS=Bombus terrestris OX=30195 GN=LOC100644683 PE=4 SV=1	LOC100644683	1.57	1.758	1.36	0.612	0.661	0.528	1.18	0.518	0.939	Cluster3	0.589293
A0A6P3D5K4	nucleolar protein 56 OS=Bombus terrestris OX=30195 GN=LOC100642315 PE=4 SV=1	LOC100642315	0.62	0.603	0.734	1.164	1.186	1.255	1.097	1.452	1.024	Cluster1	0.798013
A0A6P3D5S0	cytochrome P450 9e2 OS=Bombus terrestris OX=30195 GN=LOC100647566 PE=4 SV=1	LOC100647566	1.716	1.938	1.537	0.735	0.873	0.658	0.601	0.596	0.565	Cluster5	0.789163
A0A6P3TLJ9	LOW QUALITY PROTEIN: vitellogenin OS=Bombus terrestris OX=30195 GN=LOC100650436 PE=4 SV=1	LOC100650436	0.316	0.292	0.31	0.554	0.574	0.769	1.6	2.232	2.218	Cluster2	0.764501
A0A6P3DFF1	probable ATP-dependent RNA helicase DDX43 OS=Bombus terrestris OX=30195 GN=LOC100648790 PE=4 SV=1	LOC100648790	0.527	0.567	0.485	0.926	0.778	0.823	1.821	1.52	1.773	Cluster2	0.729236
K7XH94	Chitin binding protein OS=Bombus terrestris OX=30195 GN=LOC100645163 PE=2 SV=1	LOC100645163	1.484	2.454	1.818	0.448	0.482	0.471	0.722	0.537	0.704	Cluster5	0.562036
A0A6P5HZY1	twitchin isoform X34 OS=Bombus terrestris OX=30195 GN=LOC100644118 PE=4 SV=1	LOC100644118	0.795	0.555	0.639	1.355	1.529	1.327	0.888	0.95	1.163	Cluster1	0.595105
A0A6P3U0K2	Golgi SNAP receptor complex member 1 isoform X2 OS=Bombus terrestris OX=30195 GN=LOC100649214 PE=4 SV=1	LOC100649214	0.645	0.518	0.517	1.083	0.956	0.882	1.531	1.651	1.325	Cluster2	0.705632
A0A6P5HTH0	maltase 2-like OS=Bombus terrestris OX=30195 GN=LOC100650530 PE=4 SV=1	LOC100650530	0.784	0.539	0.479	1.42	1.272	1.623	1.15	0.883	1.088	Cluster1	0.585646
A0A6P3DFW6	probable chitinase 2 OS=Bombus terrestris OX=30195 GN=LOC100649426 PE=4 SV=1	LOC100649426	0.354	0.411	0.403	1.437	1.576	1.43	1.22	1.285	1.015	Cluster1	0.894949
A0A6P5I7R8	ORF c21784_g2_i1|g.37331 c21784_g2_i1|m.373 31 type:5prime_partial len:450 (-) protein (Fragment)(predicted) OS=Bombus terrestris OX=30195 GN=LOC105667088 PE=4 SV=1	LOC105667088	1.502	1.798	1.644	0.883	0.924	0.714	0.556	0.492	0.62	Cluster5	0.655806
A0A6P3UIY6	sec1 family domain-containing protein 2 isoform X3 OS=Bombus terrestris OX=30195 GN=LOC100644049 PE=4 SV=1	LOC100644049	0.649	0.667	0.749	0.945	0.86	0.963	1.492	1.633	1.147	Cluster2	0.657381
A0A6P5I275	LOW QUALITY PROTEIN: fatty-acid amide hydrolase 2 OS=Bombus terrestris OX=30195 GN=LOC100650536 PE=4 SV=1	LOC100650536	0.647	0.587	0.639	0.937	0.916	1.028	1.444	1.596	1.297	Cluster2	0.851234
A0A6P3TYT3	Retrotransposable element Tf2 protein type 1 (Fragment)(predicted) OS=Bombus terrestris OX=30195 GN=LOC105665828 PE=4 SV=1	LOC105665828	0.55	0.528	0.582	0.994	0.836	0.836	1.78	1.322	1.671	Cluster2	0.690375
A0A6P3U0E4	Protein G12(predicted) OS=Bombus terrestris OX=30195 GN=LOC105665936 PE=4 SV=1	LOC105665936	0.444	0.416	0.516	0.642	0.688	0.621	1.902	2.001	1.785	Cluster2	0.478197
A0A6P3U8J3	mediator of RNA polymerase II transcription subunit 15 OS=Bombus terrestris OX=30195 GN=LOC100652090 PE=4 SV=1	LOC100652090	1.358	1.409	1.43	0.831	0.746	0.768	1.044	0.568	0.996	Cluster5	0.438626
A0A6P3U5P6	6-phosphofructo-2-kinase/fructose-2, 6-bisphosphatase 1 isoform X3 OS=Bombus terrestris OX=30195 GN=LOC100651694 PE=4 SV=1	LOC100651694	1.512	1.236	1.422	0.955	1.021	0.88	0.693	0.684	0.698	Cluster4	0.433114
A0A6P3TXM7	catalase isoform X2 OS=Bombus terrestris OX=30195 GN=LOC100651198 PE=4 SV=1	LOC100651198	0.456	0.496	0.447	0.598	0.629	0.646	2.062	1.656	2.006	Cluster6	0.728487
A0A6P3DBH4	5'-3' exoribonuclease 2 homolog OS=Bombus terrestris OX=30195 GN=LOC100644887 PE=4 SV=1	LOC100644887	1.404	1.496	1.285	0.783	0.906	0.606	1.029	0.747	0.889	Cluster5	0.450791
A0A6P3U136	plasminogen activator inhibitor 1 RNA-binding protein OS=Bombus terrestris OX=30195 GN=LOC100649628 PE=4 SV=1	LOC100649628	1.206	1.222	1.22	0.675	0.841	0.671	1.241	0.655	1.284	Cluster3	0.661528
A0A6P3DM14	RWD domain-containing protein 2A OS=Bombus terrestris OX=30195 GN=LOC100642789 PE=4 SV=1	LOC100642789	0.593	0.564	0.615	0.929	0.83	0.912	1.613	1.577	1.527	Cluster2	0.912772
A0A6P3D861	importin subunit alpha-7 OS=Bombus terrestris OX=30195 GN=LOC100642876 PE=4 SV=1	LOC100642876	1.342	1.582	1.216	0.771	0.997	0.702	0.894	0.72	1.071	Cluster5	0.469608
A0A6P3U335	Protein G12(predicted) OS=Bombus terrestris OX=30195 GN=LOC105665627 PE=4 SV=1	LOC105665627	0.24	0.237	0.256	1.18	1.014	1.278	1.974	1.282	1.35	Cluster1	0.520177
A0A6P3U391	glutamyl-tRNA(Gln) amidotransferase subunit C, mitochondrial OS=Bombus terrestris OX=30195 GN=LOC105666182 PE=4 SV=1	LOC105666182	1.442	1.468	1.632	0.818	0.881	0.781	0.742	0.596	0.8	Cluster5	0.846467
A0A6P3DKF2	trehalase OS=Bombus terrestris OX=30195 GN=LOC100646078 PE=4 SV=1	LOC100646078	0.398	0.393	0.338	1.347	1.761	1.958	1.007	1.103	0.83	Cluster1	0.773655
A0A6P5III7	RRM domain-containing protein(predicted) OS=Bombus terrestris OX=30195 GN=LOC105667144 PE=4 SV=1	LOC105667144	0.466	0.564	0.506	0.952	0.744	0.802	1.861	1.376	1.777	Cluster2	0.639105
A0A6P3TX49	C-1-tetrahydrofolate synthase, cytoplasmic isoform X3 OS=Bombus terrestris OX=30195 GN=LOC100644014 PE=4 SV=1	LOC100644014	0.604	0.562	0.63	1.035	0.929	0.912	1.701	1.446	1.19	Cluster2	0.688712
A0A6P5HLT9	Lethal (2) 01289, isoform F(predicted) OS=Bombus terrestris OX=30195 GN=LOC100648128 PE=4 SV=1	LOC100648128	0.37	0.382	0.424	1.63	1.519	1.497	0.793	1.621	0.836	Cluster1	0.819763
A0A6P5I2S1	protein roadkill isoform X5 OS=Bombus terrestris OX=30195 GN=LOC100650936 PE=4 SV=1	LOC100650936	0.563	0.751	0.944	1.346	1.538	1.047	0.909	1.131	0.937	Cluster1	0.48181
A0A6P3DEX6	aminomethyltransferase, mitochondrial OS=Bombus terrestris OX=30195 GN=LOC100647116 PE=4 SV=1	LOC100647116	1.58	1.745	1.563	0.752	0.814	0.646	0.698	0.671	0.653	Cluster5	0.885384
A0A6P3TUH2	ATP-binding cassette sub-family D member 1 OS=Bombus terrestris OX=30195 GN=LOC100643487 PE=4 SV=1	LOC100643487	0.661	0.541	0.742	1.291	0.918	1.027	1.403	1.497	1.043	Cluster2	0.388838
A0A6P3D920	cytochrome c oxidase assembly factor 5 OS=Bombus terrestris OX=30195 GN=LOC100648630 PE=4 SV=1	LOC100648630	1.399	1.329	1.412	1.021	0.959	1	0.74	0.635	0.75	Cluster4	0.466225
A0A6P5I6C1	Histone-lysine N-methyltransferase MLL5(predicted) OS=Bombus terrestris OX=30195 GN=LOC100645102 PE=4 SV=1	LOC100645102	0.626	0.548	0.581	1.675	1.217	1.409	0.786	1.559	0.793	Cluster1	0.650057
A0A6P3DB89	HD domain-containing protein 2 isoform X1 OS=Bombus terrestris OX=30195 GN=LOC100643454 PE=4 SV=1	LOC100643454	0.553	0.635	0.599	0.942	0.865	0.955	1.511	1.453	1.558	Cluster2	0.854261
A0A6P5I1X2	stress response protein NST1 isoform X3 OS=Bombus terrestris OX=30195 GN=LOC100652201 PE=4 SV=1	LOC100652201	0.474	0.449	0.537	0.798	0.778	0.855	1.894	1.525	1.7	Cluster2	0.793551
A0A6P5IFT0	Cytochrome c oxidase protein(predicted) OS=Bombus terrestris OX=30195 GN=LOC105666721 PE=4 SV=1	LOC105666721	1.786	1.864	1.704	0.582	0.774	0.564	0.666	0.474	0.75	Cluster5	0.876417
A0A6P3U4M1	LOW QUALITY PROTEIN: myosin-IIIb OS=Bombus terrestris OX=30195 GN=LOC100647133 PE=4 SV=1	LOC100647133	0.533	0.483	0.485	0.861	1.358	1.436	0.905	2.246	0.842	Cluster1	0.529861
A0A6P3DK06	60S ribosomal protein L23a OS=Bombus terrestris OX=30195 GN=LOC100652020 PE=4 SV=1	LOC100652020	0.585	0.486	0.579	1.343	1.38	1.299	1.061	1.423	0.952	Cluster1	0.927864
A0A6P3DM65	lipase 3 OS=Bombus terrestris OX=30195 GN=LOC100647241 PE=4 SV=1	LOC100647241	0.399	0.445	0.476	0.606	0.702	0.552	2.066	2.012	1.777	Cluster6	0.519012
A0A6P3UL32	facilitated trehalose transporter Tret1 isoform X3 OS=Bombus terrestris OX=30195 GN=LOC100643557 PE=4 SV=1	LOC100643557	1.148	0.939	0.8	1.362	1.287	1.401	0.582	0.871	0.84	Cluster4	0.393329
A0A6P5HNH1	glutamine-rich protein 2 isoform X1 OS=Bombus terrestris OX=30195 GN=LOC100642367 PE=4 SV=1	LOC100642367	1.753	2.046	2.059	0.559	0.52	0.616	0.469	0.407	0.736	Cluster5	0.824081
A0A6P3DI02	alpha-amylase OS=Bombus terrestris OX=30195 GN=LOC100649744 PE=4 SV=1	LOC100649744	0.56	0.625	0.566	1.084	1.19	1.073	1.377	1.282	1.308	Cluster1	0.417812
A0A6P3UK48	disks large homolog 5 isoform X5 OS=Bombus terrestris OX=30195 GN=LOC100642798 PE=4 SV=1	LOC100642798	1.301	1.374	1.717	0.644	0.648	0.54	0.739	0.644	1.531	Cluster3	0.616986
A0A6P3D5W2	vanin-like protein 1 OS=Bombus terrestris OX=30195 GN=LOC100647835 PE=4 SV=1	LOC100647835	1.35	1.778	1.391	0.683	0.588	0.529	0.941	1.003	0.867	Cluster3	0.508225
A0A6P3D9D8	maltase 1 OS=Bombus terrestris OX=30195 GN=LOC100643731 PE=4 SV=1	LOC100643731	0.512	0.498	0.55	1.28	1.219	1.462	1.526	1.007	1.075	Cluster1	0.674298
A0A6P3U0G8	facilitated trehalose transporter Tret1 OS=Bombus terrestris OX=30195 GN=LOC100647148 PE=4 SV=1	LOC100647148	0.561	0.561	0.542	1.038	1.063	0.998	1.577	1.609	1.16	Cluster2	0.595947
A0A6P3DGZ3	LOW QUALITY PROTEIN: signal recognition particle subunit SRP72 OS=Bombus terrestris OX=30195 GN=LOC100643099 PE=4 SV=1	LOC100643099	0.691	0.571	0.742	1.099	1.135	1.021	1.133	1.472	1.087	Cluster1	0.544473
A0A6P5I5Q7	LOW QUALITY PROTEIN: poly [ADP-ribose] polymerase OS=Bombus terrestris OX=30195 GN=LOC100644329 PE=4 SV=1	LOC100644329	0.646	0.614	0.625	1.21	1.124	1.204	1.062	1.343	1.006	Cluster1	0.902352
A0A6P3DGW8	protein krasavietz OS=Bombus terrestris OX=30195 GN=LOC100646042 PE=4 SV=1	LOC100646042	0.758	0.611	0.655	1.019	0.93	1.076	1.328	1.549	1.136	Cluster2	0.594063
A0A6P3DD56	LOW QUALITY PROTEIN: cytochrome b5-related protein OS=Bombus terrestris OX=30195 GN=LOC100647539 PE=4 SV=1	LOC100647539	0.471	0.566	0.564	0.982	1.208	0.964	1.359	1.536	1.336	Cluster2	0.530671
A0A6P3UE65	fatty acyl-CoA reductase wat OS=Bombus terrestris OX=30195 GN=LOC100648580 PE=4 SV=1	LOC100648580	1.424	1.301	1.449	0.954	1.077	0.881	0.723	0.798	0.616	Cluster4	0.473732
A0A6P3D6N8	inositol oxygenase OS=Bombus terrestris OX=30195 GN=LOC100646373 PE=4 SV=1	LOC100646373	0.396	0.52	0.498	1.064	0.899	1.002	1.88	1.609	1.306	Cluster2	0.655205
A0A6P3UD78	LOW QUALITY PROTEIN: ran-binding protein 3 OS=Bombus terrestris OX=30195 GN=LOC100648464 PE=4 SV=1	LOC100648464	1.327	1.397	1.37	0.698	0.746	0.716	0.968	0.79	1.019	Cluster3	0.686071
A0A6P5HZJ6	titin isoform X4 OS=Bombus terrestris OX=30195 GN=LOC100642449 PE=4 SV=1	LOC100642449	2.893	2.194	2.408	0.327	0.296	0.217	0.21	0.226	0.396	Cluster5	0.854733
A0A6P3D5B6	histone H1A, sperm OS=Bombus terrestris OX=30195 GN=LOC100643639 PE=4 SV=1	LOC100643639	0.375	0.493	0.654	1.556	1.725	1.606	0.802	1.061	0.843	Cluster1	0.633016
A0A6P3DG44	inducible metalloproteinase inhibitor protein OS=Bombus terrestris OX=30195 GN=LOC100645101 PE=4 SV=1	LOC100645101	1.161	1.218	0.746	0.44	0.39	0.394	1.142	1.178	2.099	Cluster3	0.370811
A0A6P3DLU8	transcription factor SPT20 homolog OS=Bombus terrestris OX=30195 GN=LOC100648536 PE=4 SV=1	LOC100648536	0.338	0.315	0.285	0.418	0.414	0.446	2.098	1.801	2.013	Cluster6	0.768842
A0A6P3U2J8	LOW QUALITY PROTEIN: protein spaetzle OS=Bombus terrestris OX=30195 GN=LOC100643414 PE=4 SV=1	LOC100643414	1.478	1.83	1.644	0.634	0.662	0.545	0.836	0.56	0.902	Cluster5	0.566407
A0A6P3TUF6	inosine-uridine preferring nucleoside hydrolase isoform X1 OS=Bombus terrestris OX=30195 GN=LOC100647863 PE=4 SV=1	LOC100647863	1.324	1.51	1.426	0.88	0.895	0.833	0.858	0.696	0.74	Cluster5	0.808713
A0A6P5HMP1	Glucose dehydrogenase [acceptor](predicted) OS=Bombus terrestris OX=30195 GN=LOC100644055 PE=4 SV=1	LOC100644055	0.685	0.845	0.687	1.466	1.77	1.565	0.546	0.994	0.69	Cluster1	0.33438
A0A6P3DMA2	Putative oxidoreductase YrbE(predicted) OS=Bombus terrestris OX=30195 GN=LOC100644470 PE=4 SV=1	LOC100644470	0.842	1.039	0.775	0.544	0.563	0.517	1.59	1.799	1.293	Cluster6	0.453298
A0A6P5I3J3	transmembrane protease serine 9 OS=Bombus terrestris OX=30195 GN=LOC100644694 PE=4 SV=1	LOC100644694	0.427	0.411	0.418	1.122	1.048	1.256	1.502	1.537	1.329	Cluster1	0.487856
A0A6P3D7B9	LIM and SH3 domain protein Lasp isoform X1 OS=Bombus terrestris OX=30195 GN=LOC100650472 PE=4 SV=1	LOC100650472	1.174	1.288	1.207	0.702	0.64	0.689	1.126	0.918	1.17	Cluster3	0.782961
A0A6P5HUT1	paternally-expressed gene 3 protein isoform X2 OS=Bombus terrestris OX=30195 GN=LOC100648252 PE=4 SV=1	LOC100648252	1.728	1.582	1.564	0.428	0.504	0.454	0.916	0.629	1.1	Cluster3	0.834157
A0A6P5HTK8	fibroin heavy chain isoform X1 OS=Bombus terrestris OX=30195 GN=LOC100646348 PE=4 SV=1	LOC100646348	1.373	1.474	1.375	0.555	0.514	0.392	1.202	0.567	1.298	Cluster3	0.856783
A0A6P3DHV2	probable protein BRICK1-B isoform X2 OS=Bombus terrestris OX=30195 GN=LOC100650247 PE=4 SV=1	LOC100650247	0.964	1.149	1.133	0.65	0.728	0.683	1.337	1.183	1.28	Cluster3	0.362481
A0A6P5HGS2	oxidation resistance protein 1 isoform X4 OS=Bombus terrestris OX=30195 GN=LOC100646293 PE=4 SV=1	LOC100646293	0.297	0.298	0.277	1.052	0.783	1.266	1.827	2.28	1.008	Cluster2	0.445012
A0A6P5HS32	Transmembrane protease serine(predicted) OS=Bombus terrestris OX=30195 GN=LOC110119488 PE=4 SV=1	LOC110119488	0.532	0.14	0.35	2.094	1.828	1.825	0.806	1.181	0.478	Cluster1	0.624318
A0A6P3UIV3	coiled-coil-helix-coiled-coil-helix domain-containing protein 1 OS=Bombus terrestris OX=30195 GN=LOC100643111 PE=4 SV=1	LOC100643111	1.056	1.216	1.121	0.574	0.751	0.716	1.129	0.926	1.645	Cluster3	0.509533
A0A6P5I4R1	LOW QUALITY PROTEIN: mucin-1 OS=Bombus terrestris OX=30195 GN=LOC100649769 PE=4 SV=1	LOC100649769	1.635	2.256	1.673	0.511	0.515	0.48	0.592	0.411	0.765	Cluster5	0.762016
A0A6P3DAZ3	heat shock protein 83 OS=Bombus terrestris OX=30195 GN=LOC100645524 PE=4 SV=1	LOC100645524	0.674	0.554	0.638	0.934	0.902	1.043	1.416	1.62	1.235	Cluster2	0.744058
A0A6P3D6V1	BMP-binding endothelial regulator protein OS=Bombus terrestris OX=30195 GN=LOC100652150 PE=4 SV=1	LOC100652150	1.596	2.752	2.395	0.434	0.409	0.251	0.352	0.306	0.396	Cluster5	0.866178
A0A6P3D6L0	60S ribosomal protein L11 OS=Bombus terrestris OX=30195 GN=LOC100651068 PE=4 SV=1	LOC100651068	0.722	0.64	0.74	1.482	1.434	1.319	0.918	1.18	0.774	Cluster1	0.629197
A0A6P3DI86	scavenger receptor class B member 1 OS=Bombus terrestris OX=30195 GN=LOC100643869 PE=4 SV=1	LOC100643869	0.574	0.452	0.533	1.654	1.285	1.612	1.117	1.177	0.791	Cluster1	0.778726
A0A6P3UJ40	synapse-associated protein 1 isoform X1 OS=Bombus terrestris OX=30195 GN=LOC100651118 PE=4 SV=1	LOC100651118	1.064	1.617	1.46	0.681	0.72	0.71	0.877	0.905	1.02	Cluster3	0.512978
A0A6P3UKB1	neuroblastoma-amplified sequence isoform X2 OS=Bombus terrestris OX=30195 GN=LOC100652028 PE=4 SV=1	LOC100652028	0.38	0.417	0.462	0.836	0.57	0.645	2.294	0.59	2.888	Cluster6	0.377733
A0A6P3DCS0	esterase FE4 OS=Bombus terrestris OX=30195 GN=LOC100644369 PE=4 SV=1	LOC100644369	1.551	1.58	1.086	0.821	0.878	0.682	0.984	0.769	0.871	Cluster5	0.492022
A0A6P3UHX2	LOW QUALITY PROTEIN: retinol dehydrogenase 14 OS=Bombus terrestris OX=30195 GN=LOC100644668 PE=4 SV=1	LOC100644668	0.51	0.515	0.567	0.619	0.753	0.706	1.658	2.042	1.694	Cluster6	0.504352
A0A6P3UF06	RNA-binding protein 4.1 isoform X5 OS=Bombus terrestris OX=30195 GN=LOC100650942 PE=4 SV=1	LOC100650942	0.523	0.51	0.45	0.691	0.693	0.788	1.291	1.958	2.203	Cluster2	0.490764
A0A6P3U2F9	Atrial natriuretic peptide-converting enzyme(predicted) OS=Bombus terrestris OX=30195 GN=LOC100642932 PE=4 SV=1	LOC100642932	0.452	0.566	0.615	0.752	0.716	0.752	1.541	1.922	1.854	Cluster2	0.475249
A0A6P3DD69	LOW QUALITY PROTEIN: methylglutaconyl-CoA hydratase, mitochondrial OS=Bombus terrestris OX=30195 GN=LOC100646071 PE=4 SV=1	LOC100646071	0.895	1.012	1.033	0.736	0.675	0.697	1.401	1.234	1.349	Cluster6	0.439957
A0A6P5HH85	serine protease easter-like OS=Bombus terrestris OX=30195 GN=LOC110119301 PE=4 SV=1	LOC110119301	1.233	1.539	1.262	0.604	0.589	0.597	1.144	0.78	1.355	Cluster3	0.864874
A0A6P3D672	phosphoenolpyruvate carboxykinase [GTP] OS=Bombus terrestris OX=30195 GN=LOC100631088 PE=4 SV=1	LOC100631088	1.938	2.012	1.927	0.739	0.784	0.552	0.342	0.343	0.395	Cluster5	0.622364
A0A6P3DD38	DNA-directed RNA polymerase III subunit RPC2 OS=Bombus terrestris OX=30195 GN=LOC100646068 PE=4 SV=1	LOC100646068	0.747	0.62	0.657	1.127	1.343	1.101	1.266	1.217	1.072	Cluster1	0.734635
A0A6P3DKE2	60S ribosomal protein L19 OS=Bombus terrestris OX=30195 GN=LOC100645028 PE=4 SV=1	LOC100645028	0.579	0.564	0.615	1.503	1.468	1.343	1.02	1.18	0.908	Cluster1	0.830282
A0A6P3D8D5	7-methylguanosine phosphate-specific 5'-nucleotidase OS=Bombus terrestris OX=30195 GN=LOC100651125 PE=4 SV=1	LOC100651125	1.601	1.382	1.502	1.042	1.19	1.025	0.479	0.499	0.434	Cluster4	0.913899
A0A6P3UAD1	60S ribosomal protein L13 OS=Bombus terrestris OX=30195 GN=LOC100631077 PE=4 SV=1	LOC100631077	0.71	0.598	0.743	1.487	1.27	1.314	0.873	1.237	0.868	Cluster1	0.683982
A0A6P5IBP3	DNAation factor subunit beta isoform X2 OS=Bombus terrestris OX=30195 GN=LOC100652051 PE=4 SV=1	LOC100652051	0.979	0.626	0.68	1.399	1.212	1.246	1.161	1.054	0.817	Cluster1	0.540064
A0A6P5I0T7	pro-resilin isoform X2 OS=Bombus terrestris OX=30195 GN=LOC100650250 PE=4 SV=1	LOC100650250	0.64	0.7	0.793	1.448	1.251	1.376	1.012	1.152	0.808	Cluster1	0.648211
A0A6P3DIM6	protein canopy 4 OS=Bombus terrestris OX=30195 GN=LOC100651816 PE=4 SV=1	LOC100651816	1.05	1.062	1.066	0.603	0.597	0.633	1.495	1.031	1.519	Cluster3	0.376635
A0A6P3UCR0	cholinephosphotransferase 1 isoform X5 OS=Bombus terrestris OX=30195 GN=LOC100648463 PE=4 SV=1	LOC100648463	1.532	1.654	1.422	0.846	0.814	0.672	0.813	0.633	0.781	Cluster5	0.877747
A0A6P3DFG9	V-type proton ATPase subunit D OS=Bombus terrestris OX=30195 GN=LOC100643813 PE=4 SV=1	LOC100643813	0.698	0.677	0.628	1.224	1.013	1.08	1.312	1.469	1.076	Cluster1	0.468098
A0A6P3DC14	pancreatic lipase-related protein 2 OS=Bombus terrestris OX=30195 GN=LOC100645453 PE=4 SV=1	LOC100645453	0.464	0.398	0.397	0.678	0.518	0.735	1.796	2.152	1.71	Cluster2	0.592478
A0A6P3UBE1	multidrug resistance-associated protein 4 isoform X2 OS=Bombus terrestris OX=30195 GN=LOC100651734 PE=4 SV=1	LOC100651734	0.707	0.584	0.656	1.238	1.459	1.396	0.968	1.296	0.948	Cluster1	0.802461
A0A6P3DN25	60S ribosomal protein L35 OS=Bombus terrestris OX=30195 GN=LOC100648962 PE=4 SV=1	LOC100648962	0.577	0.735	0.584	1.482	1.793	1.338	0.915	1.044	0.735	Cluster1	0.559186
A0A6P3U7F2	LOW QUALITY PROTEIN: chromodomain-helicase-DNA-binding protein 7 OS=Bombus terrestris OX=30195 GN=LOC100649591 PE=4 SV=1	LOC100649591	0.77	0.727	0.56	1.185	1.335	1.256	1.167	0.967	1.215	Cluster1	0.564144
A0A6P5I9A3	monocarboxylate transporter 9 isoform X2 OS=Bombus terrestris OX=30195 GN=LOC100649325 PE=4 SV=1	LOC100649325	0.545	0.552	0.556	1.024	0.903	0.967	1.597	1.465	1.505	Cluster2	0.852749
A0A6P3U6X8	transmembrane protein 135 isoform X2 OS=Bombus terrestris OX=30195 GN=LOC100646237 PE=4 SV=1	LOC100646237	0.492	0.405	0.383	0.793	0.809	1.029	1.518	2.1	1.571	Cluster2	0.78115
A0A6P3DL47	four-domain proteases inhibitor OS=Bombus terrestris OX=30195 GN=LOC100650221 PE=4 SV=1	LOC100650221	1.727	2.281	1.591	0.746	0.695	0.522	0.557	0.487	0.582	Cluster5	0.870532
A0A6P3DFC4	60S ribosomal protein L3 OS=Bombus terrestris OX=30195 GN=LOC100646559 PE=4 SV=1	LOC100646559	0.702	0.596	0.667	1.062	1.046	1.252	1.162	1.191	1.273	Cluster1	0.527817
A0A6P3UKP8	Lysosomal alpha-mannosidase(predicted) OS=Bombus terrestris OX=30195 GN=LOC100651154 PE=4 SV=1	LOC100651154	1.591	1.609	1.652	0.746	0.694	0.715	0.787	0.609	0.751	Cluster5	0.877573
A0A6P3DFB8	clavesin-1 OS=Bombus terrestris OX=30195 GN=LOC100650933 PE=4 SV=1	LOC100650933	2.054	1.635	1.767	0.612	0.757	0.473	0.514	0.613	0.527	Cluster5	0.747788
A0A6P3D662	Cell wall protein iff6-like protein(predicted) OS=Bombus terrestris OX=30195 GN=LOC100649801 PE=4 SV=1	LOC100649801	0.831	1.097	1.021	0.743	0.699	0.618	1.263	0.917	2.037	Cluster6	0.322664
A0A6P3DKL9	cathepsin L OS=Bombus terrestris OX=30195 GN=LOC100645780 PE=4 SV=1	LOC100645780	1.237	1.265	1.139	0.65	0.658	0.61	1.244	0.927	1.363	Cluster3	0.70241
A0A6P5I9D4	glycine-rich cell wall structural protein OS=Bombus terrestris OX=30195 GN=LOC100651094 PE=4 SV=1	LOC100651094	1.992	1.451	1.442	0.408	0.448	0.32	1.064	0.716	0.985	Cluster3	0.73394
A0A6P5I116	LOW QUALITY PROTEIN: hornerin OS=Bombus terrestris OX=30195 GN=LOC100648951 PE=4 SV=1	LOC100648951	1.458	1.674	1.442	0.59	0.635	0.621	1.142	0.54	1.16	Cluster3	0.737263
A0A6P3UH98	serine protease inhibitor 3 isoform X2 OS=Bombus terrestris OX=30195 GN=LOC100651307 PE=4 SV=1	LOC100651307	0.359	0.346	0.364	0.538	0.576	0.529	1.755	1.406	3.199	Cluster6	0.59817
A0A6P3DFG7	endoplasmic reticulum-Golgi intermediate compartment protein 3 isoform X2 OS=Bombus terrestris OX=30195 GN=LOC100646191 PE=4 SV=1	LOC100646191	1.044	1.213	1.039	0.371	0.397	0.565	1.642	0.738	2.091	Cluster3	0.457233
A0A6P3TWI3	paxillin isoform X4 OS=Bombus terrestris OX=30195 GN=LOC100647457 PE=4 SV=1	LOC100647457	1.651	1.892	1.463	0.548	0.589	0.692	0.699	0.673	1.03	Cluster5	0.462091
A0A6P3UFA9	zinc carboxypeptidase OS=Bombus terrestris OX=30195 GN=LOC100649831 PE=4 SV=1	LOC100649831	0.342	0.339	0.334	1.517	1.44	1.502	1.14	1.432	1.003	Cluster1	0.948525
A0A6P5I4Z9	microtubule-associated protein 4 isoform X1 OS=Bombus terrestris OX=30195 GN=LOC100643713 PE=4 SV=1	LOC100643713	1.3	1.336	1.679	0.795	0.852	0.913	0.7	0.74	0.853	Cluster5	0.661369
A0A6P3DBB2	LOW QUALITY PROTEIN: N-glycosylase/DNA lyase OS=Bombus terrestris OX=30195 GN=LOC100652192 PE=4 SV=1	LOC100652192	1.288	1.566	1.407	0.871	1.004	0.84	0.817	0.686	0.689	Cluster5	0.653692
A0A6P3DBK8	poly(U)-specific endoribonuclease homolog isoform X1 OS=Bombus terrestris OX=30195 GN=LOC100642339 PE=4 SV=1	LOC100642339	1.187	1.514	1.258	0.688	0.723	0.762	1.048	0.815	1.168	Cluster3	0.814309
A0A6P3DAD3	ankyrin repeat domain-containing protein 40 OS=Bombus terrestris OX=30195 GN=LOC100644558 PE=4 SV=1	LOC100644558	1.155	1.848	1.336	0.889	0.686	0.672	0.781	0.72	1.086	Cluster5	0.432864
A0A6P3DH86	gametogenetin OS=Bombus terrestris OX=30195 GN=LOC100645697 PE=4 SV=1	LOC100645697	1.187	1.558	1.214	0.662	0.706	0.624	1.058	0.79	1.307	Cluster3	0.858831
A0A6P3DLM3	WW domain-containing oxidoreductase isoform X1 OS=Bombus terrestris OX=30195 GN=LOC100649863 PE=4 SV=1	LOC100649863	0.554	0.574	0.56	0.811	0.764	0.846	1.715	1.663	1.514	Cluster2	0.764379
A0A6P5IGS4	Dentin sialophospho isoform x2(predicted) OS=Bombus terrestris OX=30195 GN=LOC100648614 PE=4 SV=1	LOC100648614	1.315	1.388	1.4	0.598	0.65	0.416	1.097	0.696	1.256	Cluster3	0.827273
A0A6P5I3K5	Putative cytochrome P450 6a14(predicted) OS=Bombus terrestris OX=30195 GN=LOC100647041 PE=4 SV=1	LOC100647041	1.268	1.584	2.456	0.869	0.71	0.499	0.483	0.536	0.641	Cluster5	0.618806
A0A6P3UJ31	E3 ubiquitin-protein ligase UBR4 isoform X4 OS=Bombus terrestris OX=30195 GN=LOC100651317 PE=4 SV=1	LOC100651317	0.661	0.577	0.681	1.121	1.202	1.14	1.235	1.221	1.23	Cluster1	0.663187
A0A6P3UIB0	modular serine protease OS=Bombus terrestris OX=30195 GN=LOC100646646 PE=4 SV=1	LOC100646646	1.09	1.409	1.22	0.668	0.754	0.64	1.112	0.87	1.323	Cluster3	0.785285
A0A6P3D5W0	DUF4773 domain-containing protein(predicted) OS=Bombus terrestris OX=30195 GN=LOC100646617 PE=4 SV=1	LOC100646617	0.383	0.453	0.389	0.712	0.754	0.778	2.089	1.642	1.884	Cluster2	0.76127
K7WRE1	Chymotrypsin inhibitor OS=Bombus terrestris OX=30195 GN=CI PE=4 SV=1	CI	1.234	1.72	1.248	0.5	0.632	0.884	1.092	0.766	1.031	Cluster3	0.529851
A0A6P3UKI7	LOW QUALITY PROTEIN: meiotic nuclear division protein 1 homolog OS=Bombus terrestris OX=30195 GN=LOC100646405 PE=4 SV=1	LOC100646405	0.621	0.684	0.754	1.571	1.188	1.55	0.799	1.247	0.787	Cluster1	0.551651
A0A6P3DKJ7	retinal dehydrogenase 1 OS=Bombus terrestris OX=30195 GN=LOC100648346 PE=4 SV=1	LOC100648346	1.292	1.357	1.464	0.666	0.683	0.58	1.069	0.921	1.003	Cluster3	0.713326
A0A6P3D4N7	LOW QUALITY PROTEIN: RNA polymerase II subunit A C-terminal domain phosphatase OS=Bombus terrestris OX=30195 GN=LOC100651629 PE=4 SV=1	LOC100651629	0.693	0.644	0.713	1.155	1.326	1.142	1.252	1.142	1.087	Cluster1	0.788519
A0A6P3D6K7	N-acetylglucosaminyl-phosphatidylinositol de-N-acetylase OS=Bombus terrestris OX=30195 GN=LOC100651477 PE=4 SV=1	LOC100651477	0.691	0.658	0.638	0.893	0.884	0.878	1.505	1.621	1.34	Cluster2	0.783906
A0A6P3D8L9	trafficking protein particle complex subunit 12 OS=Bombus terrestris OX=30195 GN=LOC100642323 PE=4 SV=1	LOC100642323	1.614	1.727	1.466	0.623	0.645	0.514	0.967	0.586	1.005	Cluster3	0.637179
A0A6P3TM02	papilin isoform X3 OS=Bombus terrestris OX=30195 GN=LOC100644288 PE=4 SV=1	LOC100644288	0.806	0.543	0.567	1.197	1.132	1.294	1.076	1.275	1.285	Cluster1	0.61553
A0A6P3U1P0	la-related protein 1B isoform X2 OS=Bombus terrestris OX=30195 GN=LOC100650844 PE=4 SV=1	LOC100650844	0.97	0.914	1.13	0.668	0.69	0.617	1.514	1.098	1.49	Cluster6	0.361278
A0A6P3DDZ3	sodium-independent sulfate anion transporter isoform X1 OS=Bombus terrestris OX=30195 GN=LOC100649665 PE=4 SV=1	LOC100649665	0.666	0.68	0.663	1.194	1.102	0.971	1.298	1.421	1.143	Cluster2	0.421679
A0A6P3DBT4	dopamine N-acetyltransferase isoform X1 OS=Bombus terrestris OX=30195 GN=LOC100648103 PE=4 SV=1	LOC100648103	0.521	0.476	0.514	0.795	0.7	0.796	1.752	1.849	1.675	Cluster2	0.765567
A0A6P3TW74	endoribonuclease Dicer OS=Bombus terrestris OX=30195 GN=LOC100650316 PE=4 SV=1	LOC100650316	0.678	0.599	0.732	1.095	0.964	0.936	1.624	1.272	1.166	Cluster2	0.566772
A0A6P5I202	proteoglycan 4-like isoform X2 OS=Bombus terrestris OX=30195 GN=LOC110119370 PE=4 SV=1	LOC110119370	0.191	0.199	0.195	0.684	0.696	0.778	2.143	2.039	2.125	Cluster2	0.881756
A0A6P3UE40	peptidoglycan-recognition protein 2 OS=Bombus terrestris OX=30195 GN=LOC100651268 PE=4 SV=1	LOC100651268	0.948	1.028	1.19	0.641	0.516	0.624	1.39	1.082	1.652	Cluster3	0.346746
A0A6P3U5F1	multidrug resistance-associated protein 4 isoform X1 OS=Bombus terrestris OX=30195 GN=LOC100645209 PE=4 SV=1	LOC100645209	0.465	0.496	0.478	1.368	1.219	1.163	1.015	1.698	1.071	Cluster1	0.796804
A0A6P3DMS0	insulin-like growth factor-binding protein complex acid labile subunit OS=Bombus terrestris OX=30195 GN=LOC100647596 PE=4 SV=1	LOC100647596	1.238	1.335	1.414	0.721	0.792	0.661	0.951	0.791	1.207	Cluster3	0.806034
A0A6P3U5V0	LOW QUALITY PROTEIN: RNA polymerase-associated protein LEO1 OS=Bombus terrestris OX=30195 GN=LOC100652289 PE=4 SV=1	LOC100652289	0.661	0.582	0.614	0.916	1.1	1.323	1.856	1.082	0.946	Cluster1	0.375231
A0A6P3U6B8	serrate RNA effector molecule homolog isoform X4 OS=Bombus terrestris OX=30195 GN=LOC100650855 PE=4 SV=1	LOC100650855	0.467	0.732	0.596	1.06	1.13	1.061	1.336	1.456	1.245	Cluster2	0.439649
A0A6P3UHF6	chitinase-like protein Idgf4 isoform X2 OS=Bombus terrestris OX=30195 GN=LOC100650230 PE=4 SV=1	LOC100650230	1.228	1.38	1.098	0.646	0.688	0.55	1.022	0.964	1.565	Cluster3	0.64784
A0A6P3U0N9	eukaryotic translation initiation factor 4E transporter isoform X4 OS=Bombus terrestris OX=30195 GN=LOC100649260 PE=4 SV=1	LOC100649260	0.654	0.744	0.625	0.901	0.851	0.994	1.333	1.274	1.325	Cluster2	0.728621
A0A6P5HQG4	LOW QUALITY PROTEIN: kinesin-related protein 4 OS=Bombus terrestris OX=30195 GN=LOC100642756 PE=4 SV=1	LOC100642756	1.1	1.13	0.973	0.861	0.623	0.603	1.406	0.878	1.553	Cluster3	0.400927
A0A6P5I7M0	MATH and LRR domain-containing protein PFE0570w OS=Bombus terrestris OX=30195 GN=LOC100646064 PE=4 SV=1	LOC100646064	1.377	1.498	1.218	0.867	1.009	0.91	0.926	0.552	0.819	Cluster5	0.511837
A0A6P3D650	angiotensin-converting enzyme OS=Bombus terrestris OX=30195 GN=LOC100648126 PE=4 SV=1	LOC100648126	0.548	0.598	0.569	0.968	0.98	0.944	1.5	1.443	1.526	Cluster2	0.839854
A0A6P3UFV7	ubiquitin-conjugating enzyme E2 R2 isoform X2 OS=Bombus terrestris OX=30195 GN=LOC100652215 PE=4 SV=1	LOC100652215	0.453	0.448	0.406	0.99	1.03	1.029	1.627	1.595	1.534	Cluster2	0.686638
A0A6P3DB00	CDK-activating kinase assembly factor MAT1 OS=Bombus terrestris OX=30195 GN=LOC100642207 PE=4 SV=1	LOC100642207	0.204	0.195	0.201	1.952	1.512	1.86	1.129	1.188	0.978	Cluster1	0.891525
A0A6P3UF13	Aminopeptidase N(predicted) OS=Bombus terrestris OX=30195 GN=LOC100643020 PE=4 SV=1	LOC100643020	0.565	0.464	0.472	1.219	1.15	1.096	1.385	1.304	1.28	Cluster1	0.590947
A0A6P3UGK1	jerky protein homolog-like OS=Bombus terrestris OX=30195 GN=LOC105666848 PE=4 SV=1	LOC105666848	0.439	0.421	0.504	0.718	0.762	0.976	1.689	1.84	1.667	Cluster2	0.841881
A0A6P3TL04	LOW QUALITY PROTEIN: multidrug resistance-associated protein 1 OS=Bombus terrestris OX=30195 GN=LOC100646583 PE=4 SV=1	LOC100646583	0.636	0.556	0.688	1.263	1.16	1.275	1.054	1.433	1.024	Cluster1	0.858236
A0A6P3DJV2	Pupal cuticle protein C1B(predicted) OS=Bombus terrestris OX=30195 GN=LOC100647790 PE=4 SV=1	LOC100647790	1.445	1.954	1.769	0.448	0.438	0.334	0.851	0.433	1.466	Cluster3	0.849315
A0A6P3D6X4	calumenin-B OS=Bombus terrestris OX=30195 GN=LOC100651362 PE=4 SV=1	LOC100651362	0.888	0.78	0.853	0.52	0.524	0.522	1.702	0.936	2.252	Cluster6	0.443637
A0A6P3UEV9	soma ferritin OS=Bombus terrestris OX=30195 GN=LOC105666719 PE=4 SV=1	LOC105666719	1.381	1.427	1.577	1.089	1.102	1.026	0.456	0.465	0.436	Cluster4	0.900288
A0A6P3D7Q1	chitotriosidase-1 OS=Bombus terrestris OX=30195 GN=LOC100650437 PE=4 SV=1	LOC100650437	0.641	0.677	0.646	1.093	1.44	1.119	1.238	1.366	0.958	Cluster1	0.70906
A0A6P3DEM0	coatomer subunit gamma OS=Bombus terrestris OX=30195 GN=LOC100647748 PE=4 SV=1	LOC100647748	0.736	0.641	0.736	0.986	1.042	1.043	1.225	1.558	1.269	Cluster2	0.658747
A0A6P5IHS0	IgA FC receptor(predicted) OS=Bombus terrestris OX=30195 GN=LOC100646286 PE=4 SV=1	LOC100646286	0.22	0.175	0.178	0.534	0.488	0.765	1.65	2.454	2.603	Cluster2	0.818524
A0A6P3DIK6	chymotrypsin-1 OS=Bombus terrestris OX=30195 GN=LOC100643349 PE=4 SV=1	LOC100643349	0.408	0.43	0.385	1.104	1.062	1.174	1.61	1.498	1.359	Cluster2	0.437938
A0A6P3DDS0	UDP-glucuronosyltransferase 2C1 OS=Bombus terrestris OX=30195 GN=LOC100645567 PE=4 SV=1	LOC100645567	1.461	1.829	1.387	0.758	0.932	0.607	0.753	0.758	0.762	Cluster5	0.726708
A0A6P5I4Z0	glycerol-3-phosphate acyltransferase 1, mitochondrial isoform X3 OS=Bombus terrestris OX=30195 GN=LOC100647555 PE=4 SV=1	LOC100647555	0.458	0.588	0.634	0.999	0.981	1.096	1.643	1.441	1.272	Cluster2	0.596539
A0A6P3DGG1	upstream activation factor subunit spp27 OS=Bombus terrestris OX=30195 GN=LOC100643909 PE=4 SV=1	LOC100643909	0.531	0.614	0.63	1.267	0.909	1.156	1.519	1.231	1.044	Cluster1	0.443186
A0A6P3UBW1	RRP12-like protein isoform X2 OS=Bombus terrestris OX=30195 GN=LOC100642863 PE=4 SV=1	LOC100642863	0.747	0.491	0.727	1.063	1.105	1.03	1.504	1.088	1.373	Cluster2	0.412114
A0A6P3UHJ6	probable serine/threonine-protein kinase samkC isoform X4 OS=Bombus terrestris OX=30195 GN=LOC100649678 PE=4 SV=1	LOC100649678	2.349	2.531	2.01	0.391	0.408	0.324	0.45	0.353	0.354	Cluster5	0.864501
A0A6P5HY19	axonemal 84 kDa protein isoform X2 OS=Bombus terrestris OX=30195 GN=LOC100642747 PE=4 SV=1	LOC100642747	0.677	0.641	0.612	1.244	1.641	1.421	0.882	1.231	0.844	Cluster1	0.668227
A0A6P3D6G2	Zinc finger protein(predicted) OS=Bombus terrestris OX=30195 GN=LOC100647721 PE=4 SV=1	LOC100647721	0.802	0.55	0.736	1.01	1.391	1.255	1.067	1.322	1.092	Cluster1	0.632607
A0A6P3DEZ0	Glucosamine--fructose-6-phosphate aminotransferase [isomerizing] 2(predicted) OS=Bombus terrestris OX=30195 GN=LOC100650964 PE=4 SV=1	LOC100650964	0.389	0.401	0.403	1.402	1.415	1.371	1.673	1.129	0.898	Cluster1	0.761929
A0A6P3DM49	uridine phosphorylase 1 OS=Bombus terrestris OX=30195 GN=LOC100646810 PE=4 SV=1	LOC100646810	0.613	0.592	0.677	0.997	1.019	1.073	1.203	1.587	1.224	Cluster2	0.569362
A0A6P3TPF0	golgin subfamily B member 1 isoform X3 OS=Bombus terrestris OX=30195 GN=LOC100649926 PE=4 SV=1	LOC100649926	0.616	0.616	0.668	1.027	1.07	1.005	1.263	1.446	1.219	Cluster2	0.594825
A0A6P3UHM2	plasma membrane calcium-transporting ATPase 3 isoform X6 OS=Bombus terrestris OX=30195 GN=LOC100645179 PE=4 SV=1	LOC100645179	1.936	1.618	1.739	0.841	0.762	0.813	0.472	0.358	0.653	Cluster5	0.564015
A0A6P3TSM9	uncharacterized protein PF11_0213 OS=Bombus terrestris OX=30195 GN=LOC100646095 PE=4 SV=1	LOC100646095	1.382	1.419	1.115	0.718	0.752	0.701	1.132	0.754	1.179	Cluster3	0.797157
A0A6P5HUB5	LOW QUALITY PROTEIN: CKLF-like MARVEL transmembrane domain-containing protein 4 OS=Bombus terrestris OX=30195 GN=LOC100642694 PE=4 SV=1	LOC100642694	1.233	1.522	1.287	0.862	0.794	0.85	1.121	0.573	0.918	Cluster5	0.433179
A0A6P3DF49	transformer-2 protein homolog beta isoform X2 OS=Bombus terrestris OX=30195 GN=LOC100646189 PE=4 SV=1	LOC100646189	1.832	1.156	1.554	0.371	0.713	0.747	0.97	0.763	1.023	Cluster3	0.466967
A0A6P3DG71	15-hydroxyprostaglandin dehydrogenase [NAD(+)] OS=Bombus terrestris OX=30195 GN=LOC100643900 PE=4 SV=1	LOC100643900	0.344	0.398	0.359	0.798	0.703	0.95	1.869	1.466	1.83	Cluster2	0.785129
A0A6P5I8R3	putative fatty acyl-CoA reductase CG5065 isoform X2 OS=Bombus terrestris OX=30195 GN=LOC100648083 PE=4 SV=1	LOC100648083	0.48	0.46	0.493	0.739	0.648	0.82	1.294	2.454	1.701	Cluster2	0.600105
A0A6P3UFG6	Lysosome-associated membrane glycoprotein 1(predicted) OS=Bombus terrestris OX=30195 GN=LOC100652152 PE=4 SV=1	LOC100652152	0.716	0.602	0.671	1.149	0.957	0.965	1.443	1.379	1.19	Cluster2	0.608984
A0A6P3UCL6	ABC transporter G family member 20 OS=Bombus terrestris OX=30195 GN=LOC100645470 PE=4 SV=1	LOC100645470	0.624	0.561	0.597	1.096	1.146	1.064	1.123	1.757	1.142	Cluster1	0.504722
A0A6P3UEY5	jerky protein homolog-like OS=Bombus terrestris OX=30195 GN=LOC100642546 PE=4 SV=1	LOC100642546	0.384	0.39	0.49	0.977	0.788	1.011	1.644	1.882	1.527	Cluster2	0.793626
A0A6P3D6X3	lysozyme 2 OS=Bombus terrestris OX=30195 GN=LOC100649284 PE=4 SV=1	LOC100649284	1.405	1.407	1.706	0.641	0.754	0.79	0.913	0.706	0.973	Cluster5	0.479526
A0A6P3DD01	pancreatic lipase-related protein 2 OS=Bombus terrestris OX=30195 GN=LOC100645916 PE=4 SV=1	LOC100645916	0.286	0.401	0.369	0.803	1.002	0.932	0.569	2.789	1.889	Cluster2	0.368288
A0A6P3DHS1	cytochrome b5 OS=Bombus terrestris OX=30195 GN=LOC100643788 PE=4 SV=1	LOC100643788	1.047	1.1	1.066	0.718	0.752	0.66	1.651	1.072	1.026	Cluster3	0.333959
A0A6P3U8H9	adenosine deaminase CECR1 OS=Bombus terrestris OX=30195 GN=LOC105666388 PE=4 SV=1	LOC105666388	0.455	0.38	0.525	1.066	0.809	1.134	1.482	1.92	1.34	Cluster2	0.611693
A0A6P3U259	OCIA domain-containing protein(predicted) OS=Bombus terrestris OX=30195 GN=LOC100647500 PE=4 SV=1	LOC100647500	1.461	1.531	1.535	0.726	0.828	0.778	0.796	0.574	0.962	Cluster5	0.730533
A0A6P3D5Y7	HIRA-interacting protein 3 OS=Bombus terrestris OX=30195 GN=LOC100646016 PE=4 SV=1	LOC100646016	1.487	1.678	1.758	0.642	0.733	0.683	0.761	0.472	0.813	Cluster5	0.777791
A0A6P3TQ70	40S ribosomal protein S29 isoform X2 OS=Bombus terrestris OX=30195 GN=LOC100646020 PE=4 SV=1	LOC100646020	1.324	1.053	1.314	0.55	0.486	0.573	1.131	0.945	1.356	Cluster3	0.612318
A0A6P3D6U5	basic salivary proline-rich protein 2 OS=Bombus terrestris OX=30195 GN=LOC100642720 PE=4 SV=1	LOC100642720	0.702	0.612	0.535	1.792	1.511	1.882	0.651	1.043	0.521	Cluster1	0.426441
A0A6P3DC67	Odorant binding protein 4(predicted) OS=Bombus terrestris OX=30195 GN=LOC100647540 PE=4 SV=1	LOC100647540	1.868	2.265	1.879	0.61	0.617	0.544	0.472	0.479	0.515	Cluster5	0.911382
A0A6P3D9M1	epididymal secretory protein E1-like OS=Bombus terrestris OX=30195 GN=LOC100647216 PE=4 SV=1	LOC100647216	0.331	0.35	0.355	0.511	0.574	0.64	2.126	2.288	1.832	Cluster2	0.590638
A0A6P3D7D5	beta-1,3-glucan-binding protein OS=Bombus terrestris OX=30195 GN=LOC100642442 PE=4 SV=1	LOC100642442	1.319	1.647	1.361	0.718	0.739	0.607	1.042	0.663	1.262	Cluster3	0.797857
A0A6P3DKV0	CHK domain-containing protein(predicted) OS=Bombus terrestris OX=30195 GN=LOC100649899 PE=4 SV=1	LOC100649899	0.472	0.478	0.496	1.352	1.141	1.181	1.264	1.515	1.252	Cluster1	0.728947
A0A6P5I0R7	CXC domain-containing protein(predicted) OS=Bombus terrestris OX=30195 GN=LOC100643498 PE=4 SV=1	LOC100643498	0.564	0.535	0.567	1.405	1.103	1.547	1.265	1.177	1.01	Cluster1	0.79265
A0A6P5I0R3	mucin-5AC isoform X1 OS=Bombus terrestris OX=30195 GN=LOC100649549 PE=4 SV=1	LOC100649549	0.51	0.587	0.683	1.834	1.703	2.215	0.52	0.644	0.581	Cluster1	0.345894
A0A6P3TVA6	sestrin homolog isoform X3 OS=Bombus terrestris OX=30195 GN=LOC100646339 PE=4 SV=1	LOC100646339	1.522	1.232	1.257	0.715	0.804	0.647	0.955	0.947	1.064	Cluster3	0.603288
A0A6P5ICJ0	trithorax group protein osa OS=Bombus terrestris OX=30195 GN=LOC100643423 PE=4 SV=1	LOC100643423	1.43	1.461	1.228	0.748	0.74	0.786	0.908	0.648	1.039	Cluster5	0.443292
A0A6P5I8M9	transcription factor GATA-6 isoform X4 OS=Bombus terrestris OX=30195 GN=LOC100650330 PE=4 SV=1	LOC100650330	1.535	1.082	1.61	0.645	1.076	0.737	0.579	0.858	0.853	Cluster5	0.429293
A0A6P5I461	aldose reductase isoform X2 OS=Bombus terrestris OX=30195 GN=LOC100652258 PE=4 SV=1	LOC100652258	0.522	0.496	0.725	0.994	0.893	1.111	1.435	1.534	1.38	Cluster2	0.632264
A0A6P5IBN9	acetyl-coenzyme A transporter 1 isoform X2 OS=Bombus terrestris OX=30195 GN=LOC100645097 PE=4 SV=1	LOC100645097	0.636	0.596	0.745	0.971	0.827	0.833	1.385	1.507	1.613	Cluster2	0.616946
A0A6P3UFT3	UHRF1-binding protein 1 isoform X4 OS=Bombus terrestris OX=30195 GN=LOC100645355 PE=4 SV=1	LOC100645355	0.727	0.54	0.695	1.063	0.908	0.857	1.57	1.448	1.298	Cluster2	0.643412
A0A6P3DLP9	LOW QUALITY PROTEIN: glucosylceramidase OS=Bombus terrestris OX=30195 GN=LOC100643871 PE=4 SV=1	LOC100643871	0.57	0.663	0.645	1.226	1.293	1.302	0.561	1.683	1.168	Cluster1	0.452468
A0A6P3UAW1	GRIP domain-containing protein(predicted) OS=Bombus terrestris OX=30195 GN=LOC100642556 PE=4 SV=1	LOC100642556	1.084	1.037	1.034	0.571	0.781	0.745	1.228	1.23	1.408	Cluster6	0.307282
A0A6P3UIH4	glutathione S-transferase 1 OS=Bombus terrestris OX=30195 GN=LOC105667074 PE=4 SV=1	LOC105667074	0.368	0.289	0.347	0.557	0.551	0.741	1.976	1.892	2.338	Cluster2	0.640875
A0A6P5HRU2	Protein G12(predicted) OS=Bombus terrestris OX=30195 GN=LOC100651249 PE=4 SV=1	LOC100651249	0.43	0.491	0.477	0.738	0.666	0.76	1.573	1.822	1.997	Cluster2	0.629562
A0A6P5IBX2	LOW QUALITY PROTEIN: anoctamin-1 OS=Bombus terrestris OX=30195 GN=LOC100646632 PE=4 SV=1	LOC100646632	0.386	0.394	0.458	0.19	0.276	0.216	0.67	1.157	5.404	Cluster6	0.457979
A0A6P3TU83	circadian clock-controlled protein OS=Bombus terrestris OX=30195 GN=LOC100646914 PE=4 SV=1	LOC100646914	1.558	1.541	1.327	0.669	0.7	0.587	0.695	0.945	0.95	Cluster5	0.429641
A0A6P5I7L6	cell surface glycoprotein 1 isoform X3 OS=Bombus terrestris OX=30195 GN=LOC100649318 PE=4 SV=1	LOC100649318	1.174	1.43	1.532	0.795	0.916	0.926	0.726	0.667	0.805	Cluster5	0.646475
A0A6P3DGX7	hexamerin OS=Bombus terrestris OX=30195 GN=LOC100650745 PE=4 SV=1	LOC100650745	2.003	3.174	2.006	0.331	0.258	0.182	0.182	0.178	0.215	Cluster5	0.89704
A0A6P3TQR1	magnesium-dependent phosphatase 1 OS=Bombus terrestris OX=30195 GN=LOC100645632 PE=4 SV=1	LOC100645632	0.59	0.538	0.648	0.883	0.81	0.94	1.465	1.289	1.7	Cluster2	0.663633
A0A6P3U0R3	golgin subfamily A member 4 OS=Bombus terrestris OX=30195 GN=LOC105665975 PE=4 SV=1	LOC105665975	0.701	0.579	0.72	1.312	1.316	1.218	0.972	1.14	0.97	Cluster1	0.823022
A0A6P3DEU3	serine protease inhibitor 88Ea OS=Bombus terrestris OX=30195 GN=LOC100644450 PE=4 SV=1	LOC100644450	1.322	1.651	1.305	0.696	0.725	0.661	0.97	0.715	0.989	Cluster3	0.593832
A0A6P3D7U1	pre-mRNA-processing factor 39 OS=Bombus terrestris OX=30195 GN=LOC100649994 PE=4 SV=1	LOC100649994	0.586	0.561	0.617	1.384	1.395	1.342	1.061	1.336	0.988	Cluster1	0.927299
A0A6P3UL57	titin OS=Bombus terrestris OX=30195 GN=LOC100648429 PE=4 SV=1	LOC100648429	1.648	1.715	1.498	0.563	0.639	0.764	0.902	0.521	0.91	Cluster5	0.507317
A0A6P3DEN4	MD-2-related lipid-recognition protein isoform X2 OS=Bombus terrestris OX=30195 GN=LOC100649270 PE=4 SV=1	LOC100649270	0.754	0.898	1.059	0.58	0.618	0.683	1.408	1.09	1.94	Cluster6	0.464562
A0A6P3DLU9	4-coumarate--CoA ligase 1 OS=Bombus terrestris OX=30195 GN=LOC100649949 PE=4 SV=1	LOC100649949	1.342	1.422	1.407	0.804	0.89	0.646	0.827	0.864	0.948	Cluster5	0.573523
A0A6P3DG29	Kazal-like domain-containing protein(predicted) OS=Bombus terrestris OX=30195 GN=LOC100650789 PE=4 SV=1	LOC100650789	1.518	1.886	1.465	0.595	0.662	0.703	0.849	0.566	0.795	Cluster5	0.66803
A0A6P5I445	fibrillin-2 OS=Bombus terrestris OX=30195 GN=LOC100644464 PE=4 SV=1	LOC100644464	0.986	1.183	1.082	0.529	0.733	0.804	1.152	0.895	1.669	Cluster3	0.420478
A0A6P3U0I8	probable ubiquitin carboxyl-terminal hydrolase FAF-X isoform X2 OS=Bombus terrestris OX=30195 GN=LOC100645871 PE=4 SV=1	LOC100645871	0.734	0.6	0.754	1.016	1.064	1.088	1.163	1.481	1.168	Cluster2	0.44573
A0A6P5HM37	organic cation transporter protein OS=Bombus terrestris OX=30195 GN=LOC100646862 PE=4 SV=1	LOC100646862	0.701	0.691	0.771	0.945	0.996	1.008	1.166	1.574	1.281	Cluster2	0.662449
A0A6P3D4H0	protein-lysine N-methyltransferase mettl10 OS=Bombus terrestris OX=30195 GN=LOC100644356 PE=4 SV=1	LOC100644356	0.63	0.725	0.689	0.999	1.022	1.069	1.343	1.191	1.473	Cluster2	0.611161
A0A6P3D696	importin-7 OS=Bombus terrestris OX=30195 GN=LOC100645666 PE=4 SV=1	LOC100645666	0.605	0.591	0.62	1.152	1.092	1.11	1.182	1.35	1.12	Cluster1	0.715653
A0A6P3TUP5	inactive hydroxysteroid dehydrogenase-like protein 1 OS=Bombus terrestris OX=30195 GN=LOC100651809 PE=4 SV=1	LOC100651809	0.515	0.639	0.512	0.825	0.873	0.835	1.542	1.602	1.682	Cluster2	0.726566
A0A6P3U6K3	RRM domain-containing protein(predicted) OS=Bombus terrestris OX=30195 GN=LOC100644337 PE=4 SV=1	LOC100644337	0.463	0.642	0.416	1.665	1.924	1.669	0.507	1.116	0.698	Cluster1	0.489382
A0A6P3UDP0	eukaryotic translation initiation factor 4E-binding protein 2 OS=Bombus terrestris OX=30195 GN=LOC100643384 PE=4 SV=1	LOC100643384	1.267	1.37	1.268	0.752	0.671	0.595	0.823	0.69	1.409	Cluster3	0.679496
A0A6P3UGB0	putative ATP-dependent RNA helicase me31b OS=Bombus terrestris OX=30195 GN=LOC100647830 PE=4 SV=1	LOC100647830	0.41	0.482	0.389	0.755	0.745	0.906	1.893	1.662	1.821	Cluster2	0.812502
A0A6P5IAX2	plancitoxin-1 isoform X2 OS=Bombus terrestris OX=30195 GN=LOC100651072 PE=4 SV=1	LOC100651072	0.775	0.923	1.124	0.428	0.542	0.402	0.884	1.556	2.474	Cluster6	0.327571
A0A6P3DGS5	Forkhead box protein O(predicted) OS=Bombus terrestris OX=30195 GN=LOC100651768 PE=4 SV=1	LOC100651768	1.905	1.693	1.191	0.633	0.978	0.847	0.598	0.72	0.632	Cluster5	0.524814
A0A6P3UI33	Putative serine threonine-protein kinase(predicted) OS=Bombus terrestris OX=30195 GN=LOC100649678 PE=4 SV=1	LOC100649678	1.517	1.655	1.53	0.824	0.898	0.708	0.698	0.552	0.79	Cluster5	0.85966
A0A6P5I6U2	Receptor expression-enhancing protein 1(predicted) OS=Bombus terrestris OX=30195 GN=LOC100643409 PE=4 SV=1	LOC100643409	1.583	1.299	1.502	0.596	0.744	0.679	0.975	0.56	1.203	Cluster3	0.591614
A0A6P3U5C8	dehydrogenase/reductase SDR family member 7 OS=Bombus terrestris OX=30195 GN=LOC100643130 PE=4 SV=1	LOC100643130	0.908	0.918	1.098	0.719	0.657	0.74	1.333	1.41	1.298	Cluster6	0.445106
A0A6P5IGX9	cytospin-A isoform X4 OS=Bombus terrestris OX=30195 GN=LOC100649011 PE=4 SV=1	LOC100649011	1.529	1.017	1.39	0.825	0.672	0.741	0.919	0.752	1.3	Cluster3	0.512044
A0A6P3UB13	maternal protein exuperantia OS=Bombus terrestris OX=30195 GN=LOC100646270 PE=4 SV=1	LOC100646270	0.545	0.564	0.515	0.974	0.925	0.952	1.636	1.551	1.491	Cluster2	0.878831
A0A6P3DFV7	protein virilizer OS=Bombus terrestris OX=30195 GN=LOC100645381 PE=4 SV=1	LOC100645381	1.689	1.699	1.606	0.696	0.624	0.697	0.745	0.532	0.88	Cluster5	0.748279
A0A6P3UAI8	probable cation-transporting ATPase 13A3 OS=Bombus terrestris OX=30195 GN=LOC100650341 PE=4 SV=1	LOC100650341	0.686	0.611	0.668	1.178	1.295	1.014	1.187	1.359	1.148	Cluster1	0.689844
A0A6P3DG83	ribonuclease UK114 OS=Bombus terrestris OX=30195 GN=LOC100646186 PE=4 SV=1	LOC100646186	1.114	1.135	1.045	0.728	0.629	0.595	1.308	1.298	1.324	Cluster3	0.353446
A0A6P5I629	60S ribosomal protein L44 isoform X1 OS=Bombus terrestris OX=30195 GN=LOC100650547 PE=4 SV=1	LOC100650547	1.475	1.023	1.404	0.643	0.704	0.739	0.829	1.355	0.951	Cluster3	0.340387
A0A6P3U6X4	thyroid receptor-interacting protein 11 isoform X2 OS=Bombus terrestris OX=30195 GN=LOC100651552 PE=4 SV=1	LOC100651552	0.755	0.611	0.602	1.1	1.212	0.934	1.158	1.585	1.182	Cluster1	0.410443
A0A6P3DKU7	protein spaetzle OS=Bombus terrestris OX=30195 GN=LOC100645147 PE=4 SV=1	LOC100645147	1.279	1.862	2.72	0.534	0.642	0.418	0.534	0.393	0.728	Cluster5	0.67721
A0A6P3D7S9	phospholipase ABHD3 isoform X1 OS=Bombus terrestris OX=30195 GN=LOC100643797 PE=4 SV=1	LOC100643797	0.641	0.632	0.662	1.111	1.139	1.108	1.291	1.369	1.19	Cluster1	0.526767
A0A6P3TTS7	3-phosphoinositide-dependent protein kinase 1 isoform X3 OS=Bombus terrestris OX=30195 GN=LOC100644761 PE=4 SV=1	LOC100644761	0.552	0.47	0.588	0.934	0.888	0.94	1.466	1.9	1.364	Cluster2	0.790807
A0A6P3TYX4	fatty acyl-CoA reductase wat isoform X3 OS=Bombus terrestris OX=30195 GN=LOC100647369 PE=4 SV=1	LOC100647369	0.528	0.431	0.48	0.615	0.72	0.782	1.518	2.143	1.83	Cluster2	0.571221
A0A6P5ICJ2	facilitated trehalose transporter Tret1-2 homolog OS=Bombus terrestris OX=30195 GN=LOC100642739 PE=4 SV=1	LOC100642739	0.508	0.471	0.54	1.257	1.167	1.12	1.227	1.375	1.486	Cluster1	0.557631
A0A6P3D4Y8	ATP-dependent RNA helicase vasa OS=Bombus terrestris OX=30195 GN=LOC100645309 PE=4 SV=1	LOC100645309	0.509	0.54	0.524	0.892	0.797	0.844	1.778	1.51	1.774	Cluster2	0.790239
A0A6P3TPP2	mannosyl-oligosaccharide 1,2-alpha-mannosidase IA isoform X3 OS=Bombus terrestris OX=30195 GN=LOC100646409 PE=4 SV=1	LOC100646409	0.674	0.672	0.641	1.013	1.033	0.986	1.414	1.482	1.21	Cluster2	0.742845
A0A6P3U340	farnesol dehydrogenase OS=Bombus terrestris OX=30195 GN=LOC100650886 PE=4 SV=1	LOC100650886	1.386	1.59	1.311	0.965	0.877	0.816	0.77	0.765	0.779	Cluster5	0.777169
A0A6P3TZY0	importin-4 OS=Bombus terrestris OX=30195 GN=LOC100651081 PE=4 SV=1	LOC100651081	0.592	0.458	0.606	1.146	1.102	1.109	1.291	1.495	1.23	Cluster1	0.536559
A0A6P3U5Y5	60S ribosomal protein L6 OS=Bombus terrestris OX=30195 GN=LOC105666285 PE=4 SV=1	LOC105666285	0.603	0.562	0.629	1.398	1.399	1.214	0.994	1.461	0.951	Cluster1	0.859506
A0A6P5HD02	COX assembly mitochondrial protein homolog OS=Bombus terrestris OX=30195 GN=LOC100644359 PE=4 SV=1	LOC100644359	1.496	1.655	1.673	0.851	0.87	0.907	0.586	0.489	0.661	Cluster5	0.575309
A0A6P3TX63	reticulon-1 isoform X1 OS=Bombus terrestris OX=30195 GN=LOC105666097 PE=4 SV=1	LOC105666097	1.427	1.46	1.484	0.746	0.696	0.633	0.981	0.622	1.104	Cluster3	0.629818
A0A6P3TR95	glycogen-binding subunit 76A isoform X2 OS=Bombus terrestris OX=30195 GN=LOC100649961 PE=4 SV=1	LOC100649961	1.447	1.178	1.623	0.93	0.76	0.838	0.747	0.699	0.774	Cluster5	0.614767
A0A6P5I390	E3 ubiquitin-protein ligase Rnf220 OS=Bombus terrestris OX=30195 GN=LOC100643542 PE=4 SV=1	LOC100643542	0.33	0.252	0.225	1.628	1.272	1.378	1.587	1.456	1.022	Cluster1	0.827285
A0A6P3DBT1	protein mesh isoform X3 OS=Bombus terrestris OX=30195 GN=LOC100648133 PE=4 SV=1	LOC100648133	2.075	2.232	2.137	0.438	0.498	0.379	0.458	0.202	0.747	Cluster5	0.736157
A0A6P3TWL9	myb-like protein V OS=Bombus terrestris OX=30195 GN=LOC100647020 PE=4 SV=1	LOC100647020	1.572	1.424	1.398	0.699	0.604	0.74	0.924	0.56	1.24	Cluster3	0.566974
A0A6P5I484	ATP-binding cassette sub-family G member 4 OS=Bombus terrestris OX=30195 GN=LOC100646359 PE=4 SV=1	LOC100646359	0.637	0.54	0.597	1.025	0.966	0.94	1.361	1.682	1.37	Cluster2	0.774468
A0A6P3U9W6	DUF4781 domain-containing protein(predicted) OS=Bombus terrestris OX=30195 GN=LOC100647196 PE=4 SV=1	LOC100647196	0.513	0.54	0.556	0.812	0.659	0.721	2.843	0.901	1.568	Cluster6	0.409811
A0A6P3TYY5	glucose dehydrogenase [FAD, quinone] OS=Bombus terrestris OX=30195 GN=LOC100643737 PE=4 SV=1	LOC100643737	0.873	1.015	1.112	0.657	0.618	0.526	1.283	1.431	1.493	Cluster6	0.363183
A0A6P3U4J3	multiple coagulation factor deficiency protein 2 homolog OS=Bombus terrestris OX=30195 GN=LOC100645527 PE=4 SV=1	LOC100645527	0.678	0.939	0.788	0.349	0.445	0.443	1.907	1.188	2.233	Cluster6	0.483046
A0A6P3TNH8	troponin T, skeletal muscle isoform X4 OS=Bombus terrestris OX=30195 GN=LOC100648673 PE=4 SV=1	LOC100648673	0.436	0.727	0.645	1.383	1.149	1.341	1.232	1.449	0.798	Cluster1	0.589101
A0A6P3U637	estradiol 17-beta-dehydrogenase 11 OS=Bombus terrestris OX=30195 GN=LOC100652085 PE=4 SV=1	LOC100652085	0.636	0.61	0.609	0.721	0.939	0.925	1.841	1.568	1.316	Cluster2	0.588491
A0A6P3D7K4	sentrin-specific protease 8 OS=Bombus terrestris OX=30195 GN=LOC100650632 PE=4 SV=1	LOC100650632	0.623	0.534	0.591	0.824	0.744	0.822	1.711	1.433	1.641	Cluster2	0.574091
A0A6P3D847	2-acylglycerol O-acyltransferase 1 OS=Bombus terrestris OX=30195 GN=LOC100648706 PE=4 SV=1	LOC100648706	0.549	0.64	0.55	1.001	0.851	0.856	1.416	1.786	1.461	Cluster2	0.773878
A0A6P3U1X9	lipid storage droplets surface-binding protein 1 isoform X2 OS=Bombus terrestris OX=30195 GN=LOC100646385 PE=4 SV=1	LOC100646385	1.532	1.456	1.592	1.066	1.084	0.979	0.473	0.52	0.462	Cluster4	0.843535
A0A6P5I1B8	FERM, RhoGEF and pleckstrin domain-containing protein 1-like isoform X1 OS=Bombus terrestris OX=30195 GN=LOC100648719 PE=4 SV=1	LOC100648719	1.465	1.394	1.623	0.749	0.837	0.675	0.799	0.644	0.961	Cluster5	0.703835
A0A6P3UAF0	piwi-like protein Siwi OS=Bombus terrestris OX=30195 GN=LOC100646008 PE=4 SV=1	LOC100646008	0.376	0.428	0.39	0.859	0.723	0.871	1.862	1.84	1.696	Cluster2	0.915628
A0A6P3UDT9	UTP--glucose-1-phosphate uridylyltransferase isoform X1 OS=Bombus terrestris OX=30195 GN=LOC100642664 PE=4 SV=1	LOC100642664	1.213	1.447	1.443	0.621	0.571	0.425	0.984	0.797	1.194	Cluster3	0.798138
A0A6P3U552	cytochrome b5 isoform X4 OS=Bombus terrestris OX=30195 GN=LOC100648950 PE=4 SV=1	LOC100648950	1.559	1.711	1.555	0.646	0.656	0.419	0.784	0.732	1.084	Cluster3	0.592872
A0A6P3UAU5	multiple inositol polyphosphate phosphatase 1 OS=Bombus terrestris OX=30195 GN=LOC100645347 PE=4 SV=1	LOC100645347	0.551	0.518	0.507	1.054	1.41	1.249	1.3	1.289	1.273	Cluster1	0.675674
A0A6P3D7R3	60S ribosomal protein L15 OS=Bombus terrestris OX=30195 GN=LOC100648934 PE=4 SV=1	LOC100648934	0.509	0.436	0.54	1.622	1.78	1.58	0.827	1.128	0.79	Cluster1	0.711718
A0A6P3UKH0	tetraspanin-2A OS=Bombus terrestris OX=30195 GN=LOC100651241 PE=4 SV=1	LOC100651241	1.482	1.434	1.403	0.801	0.894	0.7	0.879	0.658	0.905	Cluster5	0.763015
A0A6P3DIA0	Transmembrane protein(predicted) OS=Bombus terrestris OX=30195 GN=LOC100644197 PE=4 SV=1	LOC100644197	0.676	0.593	0.567	1.173	1.478	1.207	1.168	1.174	1.131	Cluster1	0.792557
A0A6P3TYL6	Putative probable serine/threonine-protein kinase DDB_G0277071 (Fragment)(predicted) OS=Bombus terrestris OX=30195 GN=LOC100644131 PE=4 SV=1	LOC100644131	1.498	1.88	1.777	0.738	0.655	0.68	0.656	0.544	0.707	Cluster5	0.902239
A0A6P3UGV4	basement membrane-specific heparan sulfate proteoglycan core protein isoform X16 OS=Bombus terrestris OX=30195 GN=LOC100651429 PE=4 SV=1	LOC100651429	2.294	2.092	1.866	0.154	0.169	0.095	1.25	0.138	1.051	Cluster3	0.814162
A0A6P3U311	glutamyl-tRNA(Gln) amidotransferase subunit B, mitochondrial isoform X1 OS=Bombus terrestris OX=30195 GN=LOC100647099 PE=4 SV=1	LOC100647099	1.621	1.182	1.549	0.886	1.046	0.769	0.678	0.676	0.756	Cluster5	0.534479
A0A6P3D830	proline dehydrogenase 1, mitochondrial OS=Bombus terrestris OX=30195 GN=LOC100652227 PE=4 SV=1	LOC100652227	0.901	0.796	0.96	1.397	1.372	1.438	0.724	0.963	0.65	Cluster4	0.32638
A0A6P3TYH6	troponin T isoform X2 OS=Bombus terrestris OX=30195 GN=LOC100648673 PE=4 SV=1	LOC100648673	0.317	0.328	0.388	1.598	1.186	1.522	1.107	1.895	0.824	Cluster1	0.850441
A0A6P5HD41	ankyrin-3 isoform X6 OS=Bombus terrestris OX=30195 GN=LOC100651636 PE=4 SV=1	LOC100651636	0.432	0.555	0.46	1.737	1.885	1.256	1.252	0.832	0.78	Cluster1	0.607063
A0A6P3UAV0	multiple inositol polyphosphate phosphatase 1 OS=Bombus terrestris OX=30195 GN=LOC100650220 PE=4 SV=1	LOC100650220	1.498	1.386	1.195	0.781	1.019	0.984	0.629	0.74	0.961	Cluster5	0.466072
A0A6P3U2G4	PSMD5_1 protein (Fragment)(predicted) OS=Bombus terrestris OX=30195 GN=LOC100647860 PE=4 SV=1	LOC100647860	1.874	1.872	2.047	0.495	0.63	0.669	0.364	0.36	0.502	Cluster5	0.762476
A0A6P5HFS8	hexokinase-1 OS=Bombus terrestris OX=30195 GN=LOC100646701 PE=4 SV=1	LOC100646701	0.628	0.602	0.627	1.132	1.111	1.036	1.289	1.41	1.205	Cluster1	0.448982
A0A6P3DKD4	glucose dehydrogenase [FAD, quinone] OS=Bombus terrestris OX=30195 GN=LOC100651467 PE=4 SV=1	LOC100651467	0.558	0.655	0.499	0.814	1.215	0.968	1.471	1.549	1.391	Cluster2	0.581596
A0A6P3D997	myosin-VIIa isoform X2 OS=Bombus terrestris OX=30195 GN=LOC100650199 PE=4 SV=1	LOC100650199	0.666	0.647	0.658	1.212	1.28	1.139	1.145	1.281	1.132	Cluster1	0.884607
A0A6P3U675	integrin beta-nu OS=Bombus terrestris OX=30195 GN=LOC100648256 PE=4 SV=1	LOC100648256	0.7	0.685	0.659	1.214	1.251	1.041	1.351	1.184	1.061	Cluster1	0.656857
A0A6P3DIR7	ATP-binding cassette sub-family F member 2 OS=Bombus terrestris OX=30195 GN=LOC100651511 PE=4 SV=1	LOC100651511	0.658	0.631	0.609	1.182	1.233	1.175	1.148	1.376	1.149	Cluster1	0.829285
A0A6P3U8I5	spermidine synthase OS=Bombus terrestris OX=30195 GN=LOC100649112 PE=4 SV=1	LOC100649112	1.342	1.379	1.465	0.796	0.75	0.662	0.816	0.814	0.962	Cluster5	0.54408
A0A6P5HUT2	elongation of very long chain fatty acids protein 6 OS=Bombus terrestris OX=30195 GN=LOC100645016 PE=4 SV=1	LOC100645016	1.456	1.549	1.44	0.878	0.936	0.696	0.696	0.693	0.825	Cluster5	0.83561
A0A6P3U899	putative fatty acyl-CoA reductase CG5065 OS=Bombus terrestris OX=30195 GN=LOC100645650 PE=4 SV=1	LOC100645650	0.513	0.466	0.516	0.714	0.702	0.84	1.573	1.997	1.696	Cluster2	0.712298
A0A6P3D521	thrombospondin type-1 domain-containing protein 4 isoform X1 OS=Bombus terrestris OX=30195 GN=LOC100651551 PE=4 SV=1	LOC100651551	2.098	1.875	1.761	0.8	0.773	0.855	0.396	0.373	0.343	Cluster4	0.478687
A0A6P3TWW3	E3 ubiquitin-protein ligase listerin isoform X2 OS=Bombus terrestris OX=30195 GN=LOC100643036 PE=4 SV=1	LOC100643036	0.312	0.322	0.279	1.607	1.213	1.665	1.343	1.361	1.08	Cluster1	0.852327
A0A6P3TZJ8	F-box/WD repeat-containing protein 7 isoform X3 OS=Bombus terrestris OX=30195 GN=LOC100648093 PE=4 SV=1	LOC100648093	0.695	0.521	0.63	1.562	1.475	1.546	0.862	1.092	0.824	Cluster1	0.657063
A0A6P5IDK8	signal transducer and activator of transcription C-like OS=Bombus terrestris OX=30195 GN=LOC105666599 PE=4 SV=1	LOC105666599	0.602	0.408	0.427	1.093	1.368	1.364	1.375	1.414	1.1	Cluster1	0.734382
A0A6P3UJ33	amidophosphoribosyltransferase OS=Bombus terrestris OX=30195 GN=LOC100649761 PE=4 SV=1	LOC100649761	0.668	0.592	0.694	0.86	0.845	0.918	1.546	1.434	1.486	Cluster2	0.735058
A0A6P3DEE5	leukocyte elastase inhibitor isoform X1 OS=Bombus terrestris OX=30195 GN=LOC100647974 PE=4 SV=1	LOC100647974	1.156	1.648	1.248	0.949	0.827	0.822	0.839	0.602	0.804	Cluster5	0.604257
A0A6P5I4L9	selenium-binding protein 1-B OS=Bombus terrestris OX=30195 GN=LOC100646517 PE=4 SV=1	LOC100646517	1.486	1.497	1.72	0.792	0.794	0.671	0.722	0.766	0.758	Cluster5	0.812105
A0A6P3TTV2	eukaryotic translation initiation factor 5 OS=Bombus terrestris OX=30195 GN=LOC100643369 PE=4 SV=1	LOC100643369	0.706	0.645	0.704	0.976	0.964	0.948	1.446	1.434	1.328	Cluster2	0.904164
A0A6P3TUA0	CCHC-type zinc finger protein CG3800 OS=Bombus terrestris OX=30195 GN=LOC100647106 PE=4 SV=1	LOC100647106	1.525	1.948	1.681	0.406	0.397	0.388	0.747	0.717	1.199	Cluster3	0.776362
A0A6P5HW34	nascent polypeptide-associated complex subunit alpha isoform X4 OS=Bombus terrestris OX=30195 GN=LOC100649127 PE=4 SV=1	LOC100649127	1.612	1.307	1.495	0.622	0.817	0.726	1.076	0.542	0.941	Cluster5	0.405049
A0A6P3UG83	fructose-bisphosphate aldolase isoform X1 OS=Bombus terrestris OX=30195 GN=LOC100646763 PE=4 SV=1	LOC100646763	1.92	2.24	2.194	0.508	0.512	0.361	0.528	0.416	0.447	Cluster5	0.879261
A0A6P3U6D9	hydroxylysine kinase OS=Bombus terrestris OX=30195 GN=LOC100644916 PE=4 SV=1	LOC100644916	0.516	0.54	0.558	0.799	0.711	0.933	1.668	1.752	1.633	Cluster2	0.770113
A0A6P3U8R0	protein FAM210A isoform X3 OS=Bombus terrestris OX=30195 GN=LOC105666381 PE=4 SV=1	LOC105666381	1.723	1.318	1.488	0.676	0.856	0.6	0.852	0.559	1.078	Cluster5	0.443968
A0A6P3DC42	disheveled-associated activator of morphogenesis 1 isoform X3 OS=Bombus terrestris OX=30195 GN=LOC100650848 PE=4 SV=1	LOC100650848	0.343	0.295	0.35	1.687	1.623	1.751	0.915	1.501	0.743	Cluster1	0.870792
A0A6P5ICC3	secretory carrier-associated membrane protein 5A isoform X1 OS=Bombus terrestris OX=30195 GN=LOC100650781 PE=4 SV=1	LOC100650781	1.52	1.783	1.542	0.784	0.689	0.759	0.726	0.57	0.705	Cluster5	0.868816
A0A6P3DGS2	elongation of very long chain fatty acids protein AAEL008004 OS=Bombus terrestris OX=30195 GN=LOC100652206 PE=4 SV=1	LOC100652206	0.294	0.257	0.294	0.398	0.505	0.595	1.984	2.584	2.114	Cluster2	0.544945
A0A6P5I884	thymosin beta isoform X2 OS=Bombus terrestris OX=30195 GN=LOC100649938 PE=4 SV=1	LOC100649938	0.855	1.157	0.975	0.481	0.499	0.438	2.005	0.757	1.905	Cluster3	0.368481
A0A6P3D9T6	probable phospholipid hydroperoxide glutathione peroxidase OS=Bombus terrestris OX=30195 GN=LOC100648859 PE=4 SV=1	LOC100648859	1.386	1.715	1.446	0.798	0.694	0.73	0.77	0.754	0.812	Cluster5	0.779115
A0A6P3DKH8	protein Malvolio isoform X3 OS=Bombus terrestris OX=30195 GN=LOC100642226 PE=4 SV=1	LOC100642226	1.57	1.982	1.508	0.618	0.657	0.486	0.921	0.586	0.825	Cluster5	0.4857
A0A6P5I5V3	dynactin subunit 1 isoform X1 OS=Bombus terrestris OX=30195 GN=LOC100651618 PE=4 SV=1	LOC100651618	0.626	0.496	0.611	1.158	1.14	1.181	1.167	1.48	1.146	Cluster1	0.729499
A0A6P3TWF0	gonadotropin-releasing hormone receptor OS=Bombus terrestris OX=30195 GN=LOC100645456 PE=4 SV=1	LOC100645456	0.37	0.384	0.393	1.386	1.219	1.261	1.559	1.476	1.089	Cluster1	0.778404
A0A6P3U9V4	succinate--CoA ligase [GDP-forming] subunit beta, mitochondrial OS=Bombus terrestris OX=30195 GN=LOC105666446 PE=4 SV=1	LOC105666446	1.474	1.436	1.456	0.851	0.929	0.79	0.762	0.764	0.709	Cluster5	0.783264
A0A6P3U2W0	dopamine N-acetyltransferase isoform X2 OS=Bombus terrestris OX=30195 GN=LOC100648103 PE=4 SV=1	LOC100648103	0.333	0.521	0.373	0.968	0.64	0.725	1.834	1.732	1.958	Cluster2	0.656741
A0A6P3UCF8	Tudor domain-containing protein 1 (Fragment)(predicted) OS=Bombus terrestris OX=30195 GN=LOC100647791 PE=4 SV=1	LOC100647791	0.497	0.569	0.565	0.796	0.794	0.904	1.707	1.512	1.598	Cluster2	0.778676
A0A6P3UI18	sequestosome-1 OS=Bombus terrestris OX=30195 GN=LOC100647329 PE=4 SV=1	LOC100647329	0.82	0.942	0.863	0.583	0.588	0.528	1.371	1.462	1.8	Cluster6	0.519081
A0A6P3TWH4	sterol O-acyltransferase 1 OS=Bombus terrestris OX=30195 GN=LOC100647632 PE=4 SV=1	LOC100647632	0.469	0.603	0.468	1.074	0.869	0.967	1.689	1.376	1.602	Cluster2	0.671848
A0A6P3UCR9	protein draper OS=Bombus terrestris OX=30195 GN=LOC100649004 PE=4 SV=1	LOC100649004	0.806	1.051	0.962	0.698	0.591	0.637	1.701	0.928	1.725	Cluster6	0.390722
A0A6P3DCH0	potential E3 ubiquitin-protein ligase ariadne-1 OS=Bombus terrestris OX=30195 GN=LOC100649101 PE=4 SV=1	LOC100649101	0.698	0.64	0.76	1.198	1.229	1.106	1.114	1.445	0.96	Cluster1	0.762861
