# Supplementary material for: Integrative Proteomic and Phosphoproteomic Analyses Revealed Complex Mechanisms Underlying Reproductive Diapause in Bombus terrestris Queens
Source: Insects. 2022 Sep 23;13(10):862. doi: 10.3390/insects13100862 (PMC9604461; doi:10.3390/insects13100862)
Supplement: Supplementary file 1 [file insects-13-00862-s001.zip › insects-1876268-supplementary/insects-1876268-proofed-supplementary/Table S6.xlsx]

## Sheet: sheet1
Table S6: The detailed information of up and down-regulated DEPs with a fold change higher than 5
Protein accession	Protein description	Gene name	MW [kDa]	Coverage [%]	Peptides	Unique peptides	PSMs	D1	D2	D3	FPD1	FPD2	FPD3	PD1	PD2	PD3	FPD/D Ratio	FPD/D P value	FPD/PD Ratio	FPD/PD P value	PD/D Ratio	PD/D P value	Biological Process	Molecular Function
PD/D Up
A0A6P3D6E6	leucine-rich repeat and immunoglobulin-like domain-containing nogo receptor-interacting protein 2 OS=Bombus terrestris OX=30195 GN=LOC100648620 PE=4 SV=1	LOC100648620	103.4	1.4	1	1	2	0.2	0.192	0.144	0.626	1.37	0.553	2.125	2.326	1.709	4.756	0.00798767	0.414	0.0323649	11.493	5.98003e-05	GO:0000902 cell morphogenesis; GO:0007275 multicellular organism development; GO:0007399 nervous system development; GO:0009653 anatomical structure morphogenesis; GO:0009987 cellular process; GO:0016043 cellular component organization; GO:0022008 neurogenesis; GO:0030030 cell projection organization; GO:0030154 cell differentiation; GO:0030182 neuron differentiation; GO:0031175 neuron projection…
A0A6P3DB00	CDK-activating kinase assembly factor MAT1 OS=Bombus terrestris OX=30195 GN=LOC100642207 PE=4 SV=1	LOC100642207	36.711	8.1	2	2	2	0.204	0.195	0.201	1.129	1.188	0.978	1.952	1.512	1.86	5.492	9.06811e-06	0.619	0.00811286	8.873	1.05511e-05	GO:0000079 regulation of cyclin-dependent protein serine/threonine kinase activity; GO:0001932 regulation of protein phosphorylation; GO:0006139 nucleobase-containing compound metabolic process; GO:0006259 DNA metabolic process; GO:0006281 DNA repair; GO:0006351 transcription, DNA-templated; GO:0006352 DNA-templated transcription, initiation; GO:0006355 regulation of transcription, DNA-templated;…	GO:0005488 binding; GO:0008270 zinc ion binding; GO:0043167 ion binding; GO:0043169 cation binding; GO:0046872 metal ion binding; GO:0046914 transition metal ion binding;
A0A6P5HS32	Transmembrane protease serine(predicted) OS=Bombus terrestris OX=30195 GN=LOC110119488 PE=4 SV=1	LOC110119488	65.551	1.2	1	1	2	0.532	0.14	0.35	0.806	1.181	0.478	2.094	1.828	1.825	2.412	0.114348	0.429	0.0267402	5.623	0.00933364	GO:0006508 proteolysis; GO:0006807 nitrogen compound metabolic process; GO:0008152 metabolic process; GO:0019538 protein metabolic process; GO:0043170 macromolecule metabolic process; GO:0044238 primary metabolic process; GO:0071704 organic substance metabolic process; GO:1901564 organonitrogen compound metabolic process;	GO:0003824 catalytic activity; GO:0004175 endopeptidase activity; GO:0004252 serine-type endopeptidase activity; GO:0008233 peptidase activity; GO:0008236 serine-type peptidase activity; GO:0016787 hydrolase activity; GO:0017171 serine hydrolase activity; GO:0070011 peptidase activity, acting on L-amino acid peptides; GO:0140096 catalytic activity, acting on a protein;
A0A6P3UB32	putative inorganic phosphate cotransporter isoform X2 OS=Bombus terrestris OX=30195 GN=LOC100647822 PE=4 SV=1	LOC100647822	53.886	1.4	1	1	1	0.315	0.233	0.286	1.349	1.484	0.832	1.748	1.399	1.524	4.394	0.00188119	0.785	0.231561	5.601	9.64322e-05	GO:0003333 amino acid transmembrane transport; GO:0006082 organic acid metabolic process; GO:0006520 cellular amino acid metabolic process; GO:0006541 glutamine metabolic process; GO:0006807 nitrogen compound metabolic process; GO:0006810 transport; GO:0006811 ion transport; GO:0006812 cation transport; GO:0006814 sodium ion transport; GO:0006817 phosphate ion transport; GO:0006820 anion transpor…	GO:0005215 transporter activity; GO:0005283 amino acid:sodium symporter activity; GO:0005310 dicarboxylic acid transmembrane transporter activity; GO:0005313 L-glutamate transmembrane transporter activity; GO:0005314 high-affinity glutamate transmembrane transporter activity; GO:0005326 neurotransmitter transmembrane transporter activity; GO:0005328 neurotransmitter:sodium symporter activity; GO:…
A0A6P3TTL0	suppressor APC domain-containing protein 2 isoform X2 OS=Bombus terrestris OX=30195 GN=LOC100647337 PE=4 SV=1	LOC100647337	51.622	1.6	1	1	1		0.229	0.31	1.143	1.166	0.832	1.742	1.339	1.402	3.885	0.00489412	0.701	0.0571024	5.545	0.00154419
A0A6P5I390	E3 ubiquitin-protein ligase Rnf220 OS=Bombus terrestris OX=30195 GN=LOC100643542 PE=4 SV=1	LOC100643542	35.027	4.4	1	1	1	0.33	0.252	0.225	1.587	1.456	1.022	1.628	1.272	1.378	5.037	0.000790459	0.95	0.701246	5.301	0.000241131	GO:0006464 cellular protein modification process; GO:0006807 nitrogen compound metabolic process; GO:0008152 metabolic process; GO:0009987 cellular process; GO:0016567 protein ubiquitination; GO:0019538 protein metabolic process; GO:0032446 protein modification by small protein conjugation; GO:0036211 protein modification process; GO:0043170 macromolecule metabolic process; GO:0043412 macromolecu…	GO:0003824 catalytic activity; GO:0004842 ubiquitin-protein transferase activity; GO:0005488 binding; GO:0008270 zinc ion binding; GO:0016740 transferase activity; GO:0019787 ubiquitin-like protein transferase activity; GO:0043167 ion binding; GO:0043169 cation binding; GO:0046872 metal ion binding; GO:0046914 transition metal ion binding; GO:0140096 catalytic activity, acting on a protein;
A0A6P3DC42	disheveled-associated activator of morphogenesis 1 isoform X3 OS=Bombus terrestris OX=30195 GN=LOC100650848 PE=4 SV=1	LOC100650848	123.68	0.8	1	1	1	0.343	0.295	0.35	0.915	1.501	0.743	1.687	1.623	1.751	3.197	0.00651232	0.624	0.069733	5.122	9.54011e-06	GO:0000902 cell morphogenesis; GO:0000904 cell morphogenesis involved in differentiation; GO:0006928 movement of cell or subcellular component; GO:0006935 chemotaxis; GO:0006996 organelle organization; GO:0007010 cytoskeleton organization; GO:0007015 actin filament organization; GO:0007275 multicellular organism development; GO:0007399 nervous system development; GO:0007409 axonogenesis; GO:00074…	GO:0003779 actin binding; GO:0005488 binding; GO:0005515 protein binding; GO:0008092 cytoskeletal protein binding;
FPD/PD Up
A0A6P5IBX2	LOW QUALITY PROTEIN: anoctamin-1 OS=Bombus terrestris OX=30195 GN=LOC100646632 PE=4 SV=1	LOC100646632	115.18	1.5	2	2	3	0.386	0.394	0.458	0.67	1.157	5.404	0.19	0.276	0.216	5.841	0.0950978	10.603	0.0360083	0.551	0.00770953	GO:0003008 system process; GO:0006810 transport; GO:0006811 ion transport; GO:0006820 anion transport; GO:0006821 chloride transport; GO:0006950 response to stress; GO:0006952 defense response; GO:0007600 sensory perception; GO:0009266 response to temperature stimulus; GO:0009581 detection of external stimulus; GO:0009582 detection of abiotic stimulus; GO:0009605 response to external stimulus; GO…	GO:0005215 transporter activity; GO:0005216 ion channel activity; GO:0005229 intracellular calcium activated chloride channel activity; GO:0005244 voltage-gated ion channel activity; GO:0005247 voltage-gated chloride channel activity; GO:0005253 anion channel activity; GO:0005254 chloride channel activity; GO:0008308 voltage-gated anion channel activity; GO:0008509 anion transmembrane transporter…
A0A6P3DGE6	pancreatic lipase-related protein 2 OS=Bombus terrestris OX=30195 GN=LOC100645800 PE=4 SV=1	LOC100645800	34.752	9.3	3	2	5	0.291	0.236	0.294	2.115	1.775	3.508	0.251	0.221	0.341	9.011	0.000566153	9.1	0.00083029	0.99	0.889771	GO:0006629 lipid metabolic process; GO:0008152 metabolic process; GO:0009056 catabolic process; GO:0016042 lipid catabolic process; GO:0044238 primary metabolic process; GO:0071704 organic substance metabolic process; GO:1901575 organic substance catabolic process;	GO:0003824 catalytic activity; GO:0016298 lipase activity; GO:0016787 hydrolase activity; GO:0016788 hydrolase activity, acting on ester bonds;
A0A6P3U8X6	phospholipase A2 OS=Bombus terrestris OX=30195 GN=LOC100651730 PE=4 SV=1	LOC100651730	22.336	43.7	7	7	26	0.214	0.264	0.256	0.533	2.87	3.748	0.238	0.296	0.317	9.743	0.0314484	8.403	0.0399775	1.159	0.25258		GO:0005488 binding; GO:0005509 calcium ion binding; GO:0043167 ion binding; GO:0043169 cation binding; GO:0046872 metal ion binding;
A0A6P3TVD7	cation-independent mannose-6-phosphate receptor isoform X2 OS=Bombus terrestris OX=30195 GN=LOC100651480 PE=4 SV=1	LOC100651480	82.845	6	5	5	6	0.327	0.325	0.357	0.68	1.19	5.375	0.295	0.285	0.326	7.18	0.0628321	7.997	0.0524477	0.898	0.098125	GO:0006810 transport; GO:0006892 post-Golgi vesicle-mediated transport; GO:0007034 vacuolar transport; GO:0007041 lysosomal transport; GO:0009893 positive regulation of metabolic process; GO:0009894 regulation of catabolic process; GO:0009896 positive regulation of catabolic process; GO:0010506 regulation of autophagy; GO:0010508 positive regulation of autophagy; GO:0016192 vesicle-mediated trans…	GO:0005488 binding; GO:0005515 protein binding;
A0A6P3DNC4	serine protease inhibitor 3/4 OS=Bombus terrestris OX=30195 GN=LOC100652301 PE=4 SV=1	LOC100652301	35.236	61.3	15	6	82	0.229	0.272	0.192	2.464	1.445	3.299	0.321	0.331	0.288	10.401	0.000930665	7.668	0.00127223	1.356	0.0453889
A0A6P3DFC5	nuclear factor related to kappa-B-binding protein isoform X2 OS=Bombus terrestris OX=30195 GN=LOC100649343 PE=4 SV=1	LOC100649343	168.64	1.3	2	2	3	0.26	0.318	0.274	3.423	0.458	3.287	0.331	0.34	0.299	8.413	0.053317	7.39	0.0652098	1.138	0.140527
A0A6P5HLS9	protein toll OS=Bombus terrestris OX=30195 GN=LOC100651716 PE=4 SV=1	LOC100651716	125.92	3.9	4	4	4	0.231	0.179	0.221	0.795	1.207	5.406	0.277	0.4	0.443	11.74	0.0227726	6.614	0.0605214	1.775	0.0262693	GO:0000578 embryonic axis specification; GO:0002164 larval development; GO:0002225 positive regulation of antimicrobial peptide production; GO:0002229 defense response to oomycetes; GO:0002239 response to oomycetes; GO:0002376 immune system process; GO:0002520 immune system development; GO:0002682 regulation of immune system process; GO:0002684 positive regulation of immune system process; GO:000…	GO:0004888 transmembrane signaling receptor activity; GO:0005488 binding; GO:0005515 protein binding; GO:0019904 protein domain specific binding; GO:0019955 cytokine binding; GO:0038023 signaling receptor activity; GO:0060089 molecular transducer activity; GO:0070976 TIR domain binding;
A0A6P3U2L5	Apoptosis-stimulating of p53 protein(predicted) OS=Bombus terrestris OX=30195 GN=LOC100646232 PE=4 SV=1	LOC100646232	139.27	1.9	2	2	3	0.242	0.231	0.211	2.321	1.51	3.423	0.28	0.401	0.418	10.605	0.000650896	6.601	0.00233304	1.607	0.02605	GO:0001932 regulation of protein phosphorylation; GO:0001934 positive regulation of protein phosphorylation; GO:0009893 positive regulation of metabolic process; GO:0010562 positive regulation of phosphorus metabolic process; GO:0010604 positive regulation of macromolecule metabolic process; GO:0019220 regulation of phosphate metabolic process; GO:0019222 regulation of metabolic process; GO:00313…	GO:0008047 enzyme activator activity; GO:0019207 kinase regulator activity; GO:0019209 kinase activator activity; GO:0019887 protein kinase regulator activity; GO:0030234 enzyme regulator activity; GO:0030295 protein kinase activator activity; GO:0030296 protein tyrosine kinase activator activity; GO:0098772 molecular function regulator;
A0A6P3TPE5	venom protease OS=Bombus terrestris OX=30195 GN=LOC100642484 PE=4 SV=1	LOC100642484	32.966	48	13	13	34	0.208	0.229	0.225	0.944	3.082	2.684	0.342	0.315	0.37	10.136	0.00422208	6.534	0.00948934	1.551	0.00135539
A0A6P3TWR2	TNF receptor-associated factor 5 OS=Bombus terrestris OX=30195 GN=LOC105665677 PE=4 SV=1	LOC105665677	55.742	3	1	1	1	0.179	0.176	0.217	1.745	2.745	2.815	0.27	0.39	0.497	12.771	0.000116904	6.314	0.00142414	2.023	0.0232261	GO:0001654 eye development; GO:0001736 establishment of planar polarity; GO:0001738 morphogenesis of a polarized epithelium; GO:0001745 compound eye morphogenesis; GO:0001751 compound eye photoreceptor cell differentiation; GO:0001752 compound eye photoreceptor fate commitment; GO:0001754 eye photoreceptor cell differentiation; GO:0002009 morphogenesis of an epithelium; GO:0006810 transport; GO:0…	GO:0005215 transporter activity; GO:0005326 neurotransmitter transmembrane transporter activity; GO:0005328 neurotransmitter:sodium symporter activity; GO:0008324 cation transmembrane transporter activity; GO:0015075 ion transmembrane transporter activity; GO:0015077 monovalent inorganic cation transmembrane transporter activity; GO:0015081 sodium ion transmembrane transporter activity; GO:001529…
A0A6P3UKF1	LOW QUALITY PROTEIN: venom acid phosphatase Acph-1 OS=Bombus terrestris OX=30195 GN=LOC100647178 PE=4 SV=1	LOC100647178	48.343	43.2	18	18	97	0.323	0.257	0.309	1.027	2.846	2.615	0.318	0.347	0.409	7.298	0.00472378	6.041	0.00693613	1.208	0.137657
A0A6P5I2Z1	major royal jelly protein 1 isoform X2 OS=Bombus terrestris OX=30195 GN=LOC100648898 PE=4 SV=1	LOC100648898	41.083	6.1	2	2	3		0.154	0.193	1.921	2.545	2.087	0.309	0.273	0.519	12.59	0.000343298	5.952	0.00104992	2.115	0.0755501	GO:0006582 melanin metabolic process; GO:0006725 cellular aromatic compound metabolic process; GO:0007275 multicellular organism development; GO:0008152 metabolic process; GO:0009058 biosynthetic process; GO:0009987 cellular process; GO:0018958 phenol-containing compound metabolic process; GO:0019438 aromatic compound biosynthetic process; GO:0019748 secondary metabolic process; GO:0032501 multic…
A0A6P3UGV4	basement membrane-specific heparan sulfate proteoglycan core protein isoform X16 OS=Bombus terrestris OX=30195 GN=LOC100651429 PE=4 SV=1	LOC100651429	468.9	38.9	126	1	399	2.294	2.092	1.866	1.25	0.138	1.051	0.154	0.169	0.095	0.39	0.141053	5.835	0.121246	0.067	0.000131212	GO:0000902 cell morphogenesis; GO:0000904 cell morphogenesis involved in differentiation; GO:0006928 movement of cell or subcellular component; GO:0006935 chemotaxis; GO:0007163 establishment or maintenance of cell polarity; GO:0007275 multicellular organism development; GO:0007399 nervous system development; GO:0007409 axonogenesis; GO:0007411 axon guidance; GO:0007414 axonal defasciculation; GO…
A0A6P5HLF4	CLIP domain-containing serine protease(predicted) OS=Bombus terrestris OX=30195 GN=LOC100652157 PE=4 SV=1	LOC100652157	82.898	44.3	24	22	98	0.296	0.306	0.32	0.978	3.105	2.181	0.325	0.352	0.412	6.794	0.006146	5.752	0.00913174	1.181	0.0913721
A0A6P3TNQ5	alpha-glucosidase OS=Bombus terrestris OX=30195 GN=LOC100643608 PE=4 SV=1	LOC100643608	65.637	53.6	23	23	71	0.398	0.295	0.267	2.088	2.495	1.926	0.412	0.426	0.43	6.78	0.000173341	5.133	3.02932e-05	1.321	0.0721932	GO:0000023 maltose metabolic process; GO:0005975 carbohydrate metabolic process; GO:0005984 disaccharide metabolic process; GO:0008152 metabolic process; GO:0009311 oligosaccharide metabolic process; GO:0009987 cellular process; GO:0044237 cellular metabolic process; GO:0044238 primary metabolic process; GO:0044262 cellular carbohydrate metabolic process; GO:0071704 organic substance metabolic pr…	GO:0003824 catalytic activity; GO:0004553 hydrolase activity, hydrolyzing O-glycosyl compounds; GO:0015926 glucosidase activity; GO:0016787 hydrolase activity; GO:0016798 hydrolase activity, acting on glycosyl bonds; GO:0032450 maltose alpha-glucosidase activity; GO:0090599 alpha-glucosidase activity;
A0A6P3DF18	facilitated trehalose transporter Tret1-like OS=Bombus terrestris OX=30195 GN=LOC100644978 PE=4 SV=1	LOC100644978	76.971	4.9	3	3	5	0.514	0.439	0.562	2.208	1.414	2.668	0.454	0.436	0.338	4.152	0.00228823	5.122	0.00155268	0.811	0.143176
PD/D Down
A0A6P3UGV4	basement membrane-specific heparan sulfate proteoglycan core protein isoform X16 OS=Bombus terrestris OX=30195 GN=LOC100651429 PE=4 SV=1	LOC100651429	468.9	38.9	126	1	399	2.294	2.092	1.866	1.25	0.138	1.051	0.154	0.169	0.095	0.39	0.141053	5.835	0.121246	0.067	0.000131212	GO:0000902 cell morphogenesis; GO:0000904 cell morphogenesis involved in differentiation; GO:0006928 movement of cell or subcellular component; GO:0006935 chemotaxis; GO:0007163 establishment or maintenance of cell polarity; GO:0007275 multicellular organism development; GO:0007399 nervous system development; GO:0007409 axonogenesis; GO:0007411 axon guidance; GO:0007414 axonal defasciculation; GO…
A0A6P3DGX7	hexamerin OS=Bombus terrestris OX=30195 GN=LOC100650745 PE=4 SV=1	LOC100650745	81.125	53.2	32	32	122	2.003	3.174	2.006	0.182	0.178	0.215	0.331	0.258	0.182	0.08	0.000108273	0.746	0.21839	0.107	0.000641257	GO:0000902 cell morphogenesis; GO:0000904 cell morphogenesis involved in differentiation; GO:0006928 movement of cell or subcellular component; GO:0006935 chemotaxis; GO:0007275 multicellular organism development; GO:0007399 nervous system development; GO:0007409 axonogenesis; GO:0007411 axon guidance; GO:0008037 cell recognition; GO:0008038 neuron recognition; GO:0008039 synaptic target recognit…
A0A6P5HZJ6	titin isoform X4 OS=Bombus terrestris OX=30195 GN=LOC100642449 PE=4 SV=1	LOC100642449	80.203	36.2	24	1	66	2.893	2.194	2.408	0.21	0.226	0.396	0.327	0.296	0.217	0.111	0.000495023	0.99	0.882513	0.112	0.000119397
A0A6P3DHT3	LIM domain-containing protein jub OS=Bombus terrestris OX=30195 GN=LOC100644496 PE=4 SV=1	LOC100644496	97.798	3.3	2	2	2	1.713	2.597	2.094	0.34		0.632	0.317	0.242	0.218	0.228	0.0122203	1.876	0.11682	0.121	0.000211111	GO:0000003 reproduction; GO:0000278 mitotic cell cycle; GO:0001666 response to hypoxia; GO:0002064 epithelial cell development; GO:0002065 columnar/cuboidal epithelial cell differentiation; GO:0002066 columnar/cuboidal epithelial cell development; GO:0003006 developmental process involved in reproduction; GO:0006355 regulation of transcription, DNA-templated; GO:0006950 response to stress; GO:000…	GO:0003712 transcription coregulator activity; GO:0003714 transcription corepressor activity; GO:0003779 actin binding; GO:0005488 binding; GO:0005515 protein binding; GO:0008092 cytoskeletal protein binding; GO:0140110 transcription regulator activity;
A0A6P5HMB9	VWFC domain-containing protein (Fragment)(predicted) OS=Bombus terrestris OX=30195 GN=LOC100644429 PE=4 SV=1	LOC100644429	34.286	38	7	7	9	2.262	2.507	2.483	0.25	0.198	0.394	0.356	0.393	0.257	0.116	0.000429296	0.837	0.442234	0.139	0.000114286
A0A6P3D560	BLOC-1-related complex subunit 8 homolog OS=Bombus terrestris OX=30195 GN=LOC100650948 PE=4 SV=1	LOC100650948	19.648	5.3	1	1	1	1.702	2.827	2.549	0.225	0.299	0.542	0.245	0.414	0.359	0.151	0.00301319	1.047	0.998874	0.144	0.000916155
A0A6P3UIL8	Translation initiation factor if-2(predicted) OS=Bombus terrestris OX=30195 GN=LOC105667096 PE=4 SV=1	LOC105667096	15.739	7.7	1	1	4	2.352	2.078	1.72	0.883	0.395	0.45	0.28	0.282	0.372	0.281	0.00748813	1.85	0.103873	0.152	0.000133354
A0A6P3DF77	trithorax group protein osa isoform X5 OS=Bombus terrestris OX=30195 GN=LOC100651892 PE=4 SV=1	LOC100651892	224.63	2.9	5	5	5	1.873	2.003	1.701	0.78	0.277	0.9	0.408	0.176		0.351	0.0359007	2.234	0.270838	0.157	0.00901756	GO:0002009 morphogenesis of an epithelium; GO:0002165 instar larval or pupal development; GO:0003002 regionalization; GO:0006355 regulation of transcription, DNA-templated; GO:0006357 regulation of transcription by RNA polymerase II; GO:0007154 cell communication; GO:0007165 signal transduction; GO:0007166 cell surface receptor signaling pathway; GO:0007267 cell-cell signaling; GO:0007275 multice…	GO:0003676 nucleic acid binding; GO:0003677 DNA binding; GO:0005488 binding; GO:0097159 organic cyclic compound binding; GO:1901363 heterocyclic compound binding;
A0A6P9FR62	vitellogenin-like precursor OS=Bombus terrestris OX=30195 GN=LOC100643258 PE=4 SV=1	LOC100643258	173.87	36.1	48	48	107	2.678	3.134	1.236	0.282	0.309	0.313	0.475	0.348	0.312	0.128	0.00238669	0.796	0.178025	0.161	0.0048891
A0A6P3D6V1	BMP-binding endothelial regulator protein OS=Bombus terrestris OX=30195 GN=LOC100652150 PE=4 SV=1	LOC100652150	35.093	65.4	15	15	56	1.596	2.752	2.395	0.352	0.306	0.396	0.434	0.409	0.251	0.156	0.000516491	0.963	0.942367	0.162	0.00157544
A0A6P3UHJ6	probable serine/threonine-protein kinase samkC isoform X4 OS=Bombus terrestris OX=30195 GN=LOC100649678 PE=4 SV=1	LOC100649678	31.775	65.2	13	1	29	2.349	2.531	2.01	0.45	0.353	0.354	0.391	0.408	0.324	0.168	7.0743e-05	1.03	0.806162	0.163	5.03086e-05
A0A6P5IIC1	aquaporin AQPAn.G isoform X1 OS=Bombus terrestris OX=30195 GN=LOC100647837 PE=4 SV=1	LOC100647837	27.419	16.3	7	2	14	2.069	2.293	2.414	0.487	0.267	0.451	0.39	0.469	0.306	0.178	0.000825038	1.034	0.948389	0.172	0.000175849
A0A6P3U8Y5	LOW QUALITY PROTEIN: protein CDV3 homolog A OS=Bombus terrestris OX=30195 GN=LOC100642536 PE=4 SV=1	LOC100642536	26.826	18.5	4	4	6	1.903	2.267	1.999	0.68	0.359	0.79	0.495	0.382	0.272	0.296	0.00688134	1.592	0.212812	0.186	0.000704682
A0A6P3UG54	ataxin-2-like protein isoform X2 OS=Bombus terrestris OX=30195 GN=LOC100648151 PE=4 SV=1	LOC100648151	94.87	8.6	6	6	8	1.842	2.185	1.984	0.728	0.461	0.767	0.399	0.371	0.365	0.325	0.00248263	1.723	0.0337621	0.189	7.89552e-06
