# Supplementary material for: Integrative Proteomic and Phosphoproteomic Analyses Revealed Complex Mechanisms Underlying Reproductive Diapause in Bombus terrestris Queens
Source: Insects. 2022 Sep 23;13(10):862. doi: 10.3390/insects13100862 (PMC9604461; doi:10.3390/insects13100862)
Supplement: Supplementary file 1 [file insects-13-00862-s001.zip › insects-1876268-supplementary/insects-1876268-proofed-supplementary/Table S7.xlsx]

## Sheet: Supplementary Table 7
Table S7: Phosphoproteins for Mufzz analysis
Protein accession	Position	Amino acid	Protein description	Gene name	D1	D2	D3	PD1	PD2	PD3	FPD1	FPD2	FPD3	Cluster	Membership
A0A6P3D607	1073	S	protein PRRC2C isoform X2 OS=Bombus terrestris OX=30195 GN=LOC100642991 PE=4 SV=1	LOC100642991	1.385	1.372	1.385	0.715	0.759	0.768	0.921	0.566	0.973	Cluster5	0.469298
A0A6P3DGD5	502	S	regulator of nonsense transcripts 3A OS=Bombus terrestris OX=30195 GN=LOC100643701 PE=4 SV=1	LOC100643701	0.679	0.73	0.744	0.997	1.251	1.339	1.39	1.256	1.178	Cluster3	0.606959
A0A6P3DGD5	472	S	regulator of nonsense transcripts 3A OS=Bombus terrestris OX=30195 GN=LOC100643701 PE=4 SV=1	LOC100643701	0.629	0.709	0.621	1.19	1.094	1.344	1.448	1.402	1.208	Cluster3	0.770011
A0A6P3DGD5	474	S	regulator of nonsense transcripts 3A OS=Bombus terrestris OX=30195 GN=LOC100643701 PE=4 SV=1	LOC100643701	0.637	0.714	0.713	1.161	1.131	1.373	1.391	1.356	1.152	Cluster3	0.767493
A0A6P3U2V0	158	S	tumor protein D54 isoform X4 OS=Bombus terrestris OX=30195 GN=LOC100644898 PE=4 SV=1	LOC100644898	0.672	0.795	0.711	1.193	1.005	0.969	1.128	1.382	1.624	Cluster6	0.417652
A0A6P3U2V0	206	S	tumor protein D54 isoform X4 OS=Bombus terrestris OX=30195 GN=LOC100644898 PE=4 SV=1	LOC100644898	1.006	1.205	1.451	0.587	0.62	0.477	1.041	0.99	1.413	Cluster5	0.446984
A0A6P3DGE3	977	S	DENN domain-containing protein 4C isoform X2 OS=Bombus terrestris OX=30195 GN=LOC100644029 PE=4 SV=1	LOC100644029	1.504	1.188	1.338	0.637	0.73	0.653	0.877	0.954	0.993	Cluster5	0.513388
A0A6P3D607	788	S	protein PRRC2C isoform X2 OS=Bombus terrestris OX=30195 GN=LOC100642991 PE=4 SV=1	LOC100642991	1.527	1.068	1.387	0.648	0.589	0.515	1.083	0.991	0.988	Cluster5	0.473871
A0A6P3DGE3	1225	S	DENN domain-containing protein 4C isoform X2 OS=Bombus terrestris OX=30195 GN=LOC100644029 PE=4 SV=1	LOC100644029	0.736	0.677	0.745	1.306	1.317	1.655	1.204	1.205	0.919	Cluster2	0.595895
A0A6P3DGE4	35	S	max-like protein X OS=Bombus terrestris OX=30195 GN=LOC100649312 PE=4 SV=1	LOC100649312	1.773	1.908	1.396	0.532	0.575	0.399	0.666	0.644	0.724	Cluster1	0.458873
A0A6P3DGE5	219	S	serine protease 53-like OS=Bombus terrestris OX=30195 GN=LOC100650014 PE=4 SV=1	LOC100650014	0.348	0.339	0.429	0.717	0.599	0.572	3.111	1.678	1.442	Cluster6	0.734489
A0A6P3DGE5	179	S	serine protease 53-like OS=Bombus terrestris OX=30195 GN=LOC100650014 PE=4 SV=1	LOC100650014	0.301	0.273	0.358	0.739	0.645	0.919	2.947	1.952	1.315	Cluster6	0.608779
A0A6P3DGE9	671	S	TWiK family of potassium channels protein 18(predicted) OS=Bombus terrestris OX=30195 GN=LOC100649975 PE=4 SV=1	LOC100649975	1.567	1.24	1.428	0.783	0.728	0.671	0.802	0.767	0.872	Cluster1	0.546104
A0A6P3DGG1	153	S	upstream activation factor subunit spp27 OS=Bombus terrestris OX=30195 GN=LOC100643909 PE=4 SV=1	LOC100643909	0.458	0.508	0.513	2.155	2.062	2.448	0.892	0.719	0.657	Cluster2	0.705374
A0A6P3DGG1	157	S	upstream activation factor subunit spp27 OS=Bombus terrestris OX=30195 GN=LOC100643909 PE=4 SV=1	LOC100643909	0.741	0.889	1.154	1.49	1.655	1.548	0.781	0.741	0.688	Cluster2	0.400197
A0A6P3DGG1	75	S	upstream activation factor subunit spp27 OS=Bombus terrestris OX=30195 GN=LOC100643909 PE=4 SV=1	LOC100643909	0.571	0.703	0.596	1.744	1.27	2.073	1.31	0.855	0.849	Cluster2	0.515327
A0A6P3DGG1	86	S	upstream activation factor subunit spp27 OS=Bombus terrestris OX=30195 GN=LOC100643909 PE=4 SV=1	LOC100643909	0.595	0.618	0.433	1.581	1.628	2.056	1.412	0.908	0.813	Cluster2	0.529781
A0A6P3DGH3	1057	S	polycomb protein Asx isoform X2 OS=Bombus terrestris OX=30195 GN=LOC100642532 PE=4 SV=1	LOC100642532	1.79	1.579	1.739	0.555	0.708	0.401	0.511	0.603	0.704	Cluster1	0.613984
A0A6P3DGH5	371	S	FIT family protein CG10671 OS=Bombus terrestris OX=30195 GN=LOC100650893 PE=4 SV=1	LOC100650893	1.432	1.315	1.232	0.763	0.551	0.535	0.83	0.677	1.448	Cluster5	0.584647
A0A6P3U6B8	4	S	serrate RNA effector molecule homolog isoform X4 OS=Bombus terrestris OX=30195 GN=LOC100650855 PE=4 SV=1	LOC100650855	1.208	1.37	1.259	0.458	0.528	0.265	1.146	0.384	1.91	Cluster5	0.518937
A0A6P3U6B8	72	S	serrate RNA effector molecule homolog isoform X4 OS=Bombus terrestris OX=30195 GN=LOC100650855 PE=4 SV=1	LOC100650855	0.835	1.002	0.948	0.59	0.794	0.616	1.655	0.296	2.067	Cluster5	0.279247
A0A6P3U601	237	S	protein held out wings isoform X4 OS=Bombus terrestris OX=30195 GN=LOC100651653 PE=4 SV=1	LOC100651653	1.881	2.123	1.68	0.455	0.551	0.471	0.421	0.439	0.484	Cluster1	0.731456
A0A6P3U805	570	S	RNA-binding protein 26 isoform X3 OS=Bombus terrestris OX=30195 GN=LOC100646035 PE=4 SV=1	LOC100646035	1.234	1.357	1.44	1.005	0.894	0.913	0.842	0.766	0.614	Cluster4	0.548962
A0A6P3U805	583	S	RNA-binding protein 26 isoform X3 OS=Bombus terrestris OX=30195 GN=LOC100646035 PE=4 SV=1	LOC100646035	0.484	0.445	0.564	1.266	1.158	1.106	1.598	1.661	1.407	Cluster3	0.748593
A0A6P3U757	640	S	cytoplasmic dynein 1 intermediate chain isoform X38 OS=Bombus terrestris OX=30195 GN=LOC100648066 PE=4 SV=1	LOC100648066	1.674	1.681	1.516	0.729	0.821	0.606	0.605	0.564	0.577	Cluster1	0.514566
A0A6P3DGM1	2	S	actin-binding Rho-activating protein isoform X2 OS=Bombus terrestris OX=30195 GN=LOC100642937 PE=4 SV=1	LOC100642937	1.178	1.478	1.412	0.716	1.069	0.706	0.787	0.616	0.96	Cluster1	0.380471
A0A6P3DGQ2	702	S	LOW QUALITY PROTEIN: ATP-dependent RNA helicase DDX54 OS=Bombus terrestris OX=30195 GN=LOC100649425 PE=4 SV=1	LOC100649425	0.359	0.45	0.5	1.307	0.933	1.443	1.556	1.967	1.335	Cluster3	0.762409
A0A6P3DGQ4	346	S	Atherin(predicted) OS=Bombus terrestris OX=30195 GN=LOC100648836 PE=4 SV=1	LOC100648836	1.185	1.376	1.243	0.844	0.806	0.531	1.398	0.333	1.077	Cluster5	0.368111
A0A6P3DGQ4	565	S	Atherin(predicted) OS=Bombus terrestris OX=30195 GN=LOC100648836 PE=4 SV=1	LOC100648836	1.655	1.279	1.593	0.791	0.805	0.629	0.567	0.736	0.771	Cluster1	0.504213
A0A6P3DGQ4	566	S	Atherin(predicted) OS=Bombus terrestris OX=30195 GN=LOC100648836 PE=4 SV=1	LOC100648836	1.59	1.271	1.258	0.901	0.905	0.689	0.705	0.799	0.862	Cluster1	0.48361
A0A6P3D607	626	S	protein PRRC2C isoform X2 OS=Bombus terrestris OX=30195 GN=LOC100642991 PE=4 SV=1	LOC100642991	1.673	1.583	1.391	0.497	0.769	0.569	0.841	0.641	0.753	Cluster1	0.425459
A0A6P3DGR2	50	S	BCL2/adenovirus E1B 19 kDa protein-interacting protein 3 OS=Bombus terrestris OX=30195 GN=LOC100649035 PE=4 SV=1	LOC100649035	1.84	1.74	1.707	0.756	0.625	0.316	0.826	0.366	0.369	Cluster1	0.43431
A0A6P5I0Q3	220	S	GATA zinc finger domain-containing protein 10 isoform X2 OS=Bombus terrestris OX=30195 GN=LOC100645531 PE=4 SV=1	LOC100645531	1.323	1.697	1.426	0.824	0.764	0.609	0.806	0.573	0.804	Cluster1	0.565719
A0A6P3DGV7	123	S	vacuolar protein sorting-associated protein 37A isoform X2 OS=Bombus terrestris OX=30195 GN=LOC100645542 PE=4 SV=1	LOC100645542	0.631	0.688	0.78	1.013	1.054	1.145	1.206	1.673	1.366	Cluster3	0.518712
A0A6P3DGV8	509	S	MAP kinase-interacting serine/threonine-protein kinase 1 OS=Bombus terrestris OX=30195 GN=LOC100651498 PE=4 SV=1	LOC100651498	2.134	1.837	1.657	0.626	0.55	0.375	0.526	0.345	0.443	Cluster1	0.667005
A0A6P3DGV8	486	S	MAP kinase-interacting serine/threonine-protein kinase 1 OS=Bombus terrestris OX=30195 GN=LOC100651498 PE=4 SV=1	LOC100651498	1.733	1.613	1.352	0.615	0.685	0.477	0.752	0.522	0.927	Cluster5	0.58208
A0A6P3D607	617	S	protein PRRC2C isoform X2 OS=Bombus terrestris OX=30195 GN=LOC100642991 PE=4 SV=1	LOC100642991	1.602	1.461	1.511	0.68	1.086	0.719	0.486	0.59	0.739	Cluster4	0.520885
A0A6P3DGV8	449	S	MAP kinase-interacting serine/threonine-protein kinase 1 OS=Bombus terrestris OX=30195 GN=LOC100651498 PE=4 SV=1	LOC100651498	1.508	1.436	1.406	0.869	0.823	0.801	0.71	0.744	0.658	Cluster4	0.497736
A0A6P3DGV8	462	S	MAP kinase-interacting serine/threonine-protein kinase 1 OS=Bombus terrestris OX=30195 GN=LOC100651498 PE=4 SV=1	LOC100651498	1.871	1.281	1.33	0.61	0.845	0.814	0.676	0.725	0.721	Cluster1	0.413957
A0A6P3DGW8	11	S	protein krasavietz OS=Bombus terrestris OX=30195 GN=LOC100646042 PE=4 SV=1	LOC100646042	0.554	0.407	0.468	1.202	0.96	1.19	1.484	2.043	1.447	Cluster3	0.700437
A0A6P3DGY4	85	S	cyclin-Y OS=Bombus terrestris OX=30195 GN=LOC100642904 PE=4 SV=1	LOC100642904	1.607	1.722	1.801	0.515	0.858	0.526	0.556	0.417	0.607	Cluster1	0.540136
A0A6P3DGZ3	631	S	LOW QUALITY PROTEIN: signal recognition particle subunit SRP72 OS=Bombus terrestris OX=30195 GN=LOC100643099 PE=4 SV=1	LOC100643099	2.154	1.51	1.991	0.423	0.393	0.316	0.56	0.462	0.534	Cluster1	0.557571
A0A6P3UCN1	590	S	probable peroxisomal acyl-coenzyme A oxidase 1 OS=Bombus terrestris OX=30195 GN=LOC100649153 PE=4 SV=1	LOC100649153	0.681	0.649	0.625	1.13	0.875	1.319	1.44	1.861	1.092	Cluster3	0.567905
A0A6P3D607	2482	S	protein PRRC2C isoform X2 OS=Bombus terrestris OX=30195 GN=LOC100642991 PE=4 SV=1	LOC100642991	0.911	1.094	1.021	0.774	0.678	0.594	1.293	1.139	1.513	Cluster6	0.279492
A0A6P3DH03	344	S	arginine kinase OS=Bombus terrestris OX=30195 GN=LOC100631087 PE=4 SV=1	LOC100631087	0.373	0.455	0.387	0.721	0.733	0.826	1.87	2.172	1.948	Cluster6	0.865539
A0A6P3DH03	266	S	arginine kinase OS=Bombus terrestris OX=30195 GN=LOC100631087 PE=4 SV=1	LOC100631087	0.63	0.768	0.644	1.069	0.938	1.047	1.404	1.663	1.368	Cluster6	0.518396
A0A6P3DH03	172	S	arginine kinase OS=Bombus terrestris OX=30195 GN=LOC100631087 PE=4 SV=1	LOC100631087	0.44	0.677	0.54	1.021	0.873	1.053	1.568	1.892	1.525	Cluster6	0.524565
A0A6P3DH03	175	S	arginine kinase OS=Bombus terrestris OX=30195 GN=LOC100631087 PE=4 SV=1	LOC100631087	0.638	0.745	0.661	1.083	0.924	1.002	1.4	1.746	1.338	Cluster6	0.519793
A0A6P3DH03	50	S	arginine kinase OS=Bombus terrestris OX=30195 GN=LOC100631087 PE=4 SV=1	LOC100631087	1.4	1.505	1.344	0.868	0.955	0.991	0.583	0.62	0.769	Cluster4	0.64116
A0A6P3DH06	19	S	DEAD-box helicase Dbp80 OS=Bombus terrestris OX=30195 GN=LOC100644937 PE=4 SV=1	LOC100644937	1.699	1.444	1.238	0.764	0.798	0.72	0.657	0.837	0.773	Cluster1	0.512692
A0A6P5I7I7	1565	S	vacuolar protein sorting-associated protein 13D isoform X3 OS=Bombus terrestris OX=30195 GN=LOC100649192 PE=4 SV=1	LOC100649192	0.828	0.533	0.797	0.997	1.245	1.469	1.345	1.142	1.203	Cluster3	0.436325
A0A6P3D611	1136	S	LOW QUALITY PROTEIN: receptor-mediated endocytosis protein 6 homolog OS=Bombus terrestris OX=30195 GN=LOC100645706 PE=4 SV=1	LOC100645706	1.521	1.202	1.239	0.637	0.774	0.753	0.866	0.848	1.069	Cluster5	0.536849
A0A6P5I7I7	1583	S	vacuolar protein sorting-associated protein 13D isoform X3 OS=Bombus terrestris OX=30195 GN=LOC100649192 PE=4 SV=1	LOC100649192	0.788	0.613	0.732	1.342	1.266	1.248	1.318	0.916	1.332	Cluster3	0.398753
A0A6P5I7I7	1012	S	vacuolar protein sorting-associated protein 13D isoform X3 OS=Bombus terrestris OX=30195 GN=LOC100649192 PE=4 SV=1	LOC100649192	0.815	0.586	0.869	1.694	1.834	1.805	0.719	0.875	0.763	Cluster2	0.641383
A0A6P3DH18	140	S	Cytochrome P450 6a2(predicted) OS=Bombus terrestris OX=30195 GN=LOC100647549 PE=4 SV=1	LOC100647549	1.773	1.489	1.08	1.053	0.768	0.649	0.666	0.905	0.646	Cluster1	0.354005
A0A6P3DH28	69	S	collagen alpha-1(IV) chain OS=Bombus terrestris OX=30195 GN=LOC100649188 PE=4 SV=1	LOC100649188	1.33	1.347	1.017	0.721	0.746	0.73	1.112	0.682	1.241	Cluster5	0.544714
A0A6P3DH28	167	S	collagen alpha-1(IV) chain OS=Bombus terrestris OX=30195 GN=LOC100649188 PE=4 SV=1	LOC100649188	1.338	1.486	1.084	0.57	0.574	0.487	1.174	0.337	1.61	Cluster5	0.487027
A0A6P3D611	1165	S	LOW QUALITY PROTEIN: receptor-mediated endocytosis protein 6 homolog OS=Bombus terrestris OX=30195 GN=LOC100645706 PE=4 SV=1	LOC100645706	0.483	0.407	0.45	1.345	1.563	1.744	1.475	1.601	0.963	Cluster3	0.645957
A0A6P3DH28	178	S	collagen alpha-1(IV) chain OS=Bombus terrestris OX=30195 GN=LOC100649188 PE=4 SV=1	LOC100649188	1.467	1.79	1.001	0.59	0.403	0.388	1.001	0.356	1.605	Cluster5	0.539591
A0A6P3DH33	275	S	LOW QUALITY PROTEIN: Golgi to ER traffic protein 4 homolog OS=Bombus terrestris OX=30195 GN=LOC100652048 PE=4 SV=1	LOC100652048	1.669	1.697	1.435	0.947	0.59	0.506	0.54	0.585	0.799	Cluster1	0.513988
A0A6P3DH47	625	S	glutamate receptor-interacting protein 1 OS=Bombus terrestris OX=30195 GN=LOC100648694 PE=4 SV=1	LOC100648694	0.752	0.652	0.654	1.159	0.936	1.286	1.371	1.563	1.23	Cluster3	0.644624
A0A6P3DH50	299	S	LOW QUALITY PROTEIN: endoplasmin OS=Bombus terrestris OX=30195 GN=LOC100649277 PE=4 SV=1	LOC100649277	0.786	0.774	0.842	1.554	1.514	1.442	0.953	1.231	0.71	Cluster2	0.753582
A0A6P3DH53	110	S	cytochrome P450 6k1 OS=Bombus terrestris OX=30195 GN=LOC100642816 PE=4 SV=1	LOC100642816	0.766	0.867	0.622	1.325	1.357	1.531	1.156	1.028	1.064	Cluster2	0.475678
A0A6P3DH60	251	S	vacuolar fusion protein CCZ1 homolog OS=Bombus terrestris OX=30195 GN=LOC100642541 PE=4 SV=1	LOC100642541	1.48	1.46	1.167	0.595	0.744	0.649	0.874	1.095	0.865	Cluster5	0.39593
A0A6P3DH92	592	S	extended synaptotagmin-2 isoform X2 OS=Bombus terrestris OX=30195 GN=LOC100646608 PE=4 SV=1	LOC100646608	2.046	1.639	1.751	0.646	0.598	0.459	0.498	0.382	0.518	Cluster1	0.677072
A0A6P3DH92	604	S	extended synaptotagmin-2 isoform X2 OS=Bombus terrestris OX=30195 GN=LOC100646608 PE=4 SV=1	LOC100646608	1.344	1.475	1.312	0.807	0.743	0.671	0.905	0.76	0.883	Cluster1	0.452919
A0A6P3DH92	611	S	extended synaptotagmin-2 isoform X2 OS=Bombus terrestris OX=30195 GN=LOC100646608 PE=4 SV=1	LOC100646608	2.171	1.522	1.628	0.367	0.61	0.535	0.491	0.411	0.766	Cluster1	0.476899
A0A6P3DHB6	9	S	synaptic vesicle membrane protein VAT-1 homolog-like OS=Bombus terrestris OX=30195 GN=LOC100650297 PE=4 SV=1	LOC100650297	0.76	0.705	0.846	1.6	1.522	1.755	0.856	1.11	0.744	Cluster2	0.778149
A0A6P3DHB9	12	S	Putative NADH: ubiquinone dehydrogenase(predicted) OS=Bombus terrestris OX=30195 GN=LOC100651624 PE=4 SV=1	LOC100651624	0.882	1.03	0.907	1.513	1.34	1.755	0.783	0.891	0.651	Cluster2	0.4332
A0A6P3DHD6	587	S	protein AF-9 isoform X2 OS=Bombus terrestris OX=30195 GN=LOC100645808 PE=4 SV=1	LOC100645808	0.838	0.711	0.692	1.204	1.403	1.37	1.193	0.89	1.285	Cluster2	0.352407
A0A6P3DHF0	271	S	cytochrome P450 4C1 OS=Bombus terrestris OX=30195 GN=LOC100651255 PE=4 SV=1	LOC100651255	1.344	1.501	2.333	0.576	0.763	0.43	0.51	0.515	0.547	Cluster1	0.503951
A0A6P3UDC2	394	S	vesicle-fusing ATPase 1 isoform X2 OS=Bombus terrestris OX=30195 GN=LOC100647002 PE=4 SV=1	LOC100647002	0.692	0.781	1.018	1.287	1.368	1.37	0.776	1.517	0.903	Cluster2	0.509128
A0A6P3TWS1	431	S	helix-loop-helix protein 11 isoform X2 OS=Bombus terrestris OX=30195 GN=LOC100644452 PE=4 SV=1	LOC100644452	1.138	1.147	1.137	0.633	0.604	0.566	1.156	1.24	1.317	Cluster5	0.357995
A0A6P3DHI7	583	S	putative RNA-binding protein 15 OS=Bombus terrestris OX=30195 GN=LOC100650381 PE=4 SV=1	LOC100650381	0.635	0.605	0.574	1.233	0.979	1.141	1.292	1.719	1.471	Cluster3	0.650637
A0A6P3UKG7	11	S	myosin heavy chain, non-muscle isoform X3 OS=Bombus terrestris OX=30195 GN=LOC100649130 PE=4 SV=1	LOC100649130	0.492	0.452	0.437	1.791	1.339	1.444	0.873	1.712	1.504	Cluster3	0.559134
A0A6P3U9H1	593	S	C2 domain-containing protein 2(predicted) OS=Bombus terrestris OX=30195 GN=LOC100647671 PE=4 SV=1	LOC100647671	1.639	1.404	1.716	0.273	0.636	0.447	0.757	0.499	1.111	Cluster5	0.567697
A0A6P3U9H1	718	S	C2 domain-containing protein 2(predicted) OS=Bombus terrestris OX=30195 GN=LOC100647671 PE=4 SV=1	LOC100647671	0.882	0.766	0.568	1.118	1.292	1.292	1.418	0.958	1.249	Cluster3	0.380526
A0A6P3U9H1	734	S	C2 domain-containing protein 2(predicted) OS=Bombus terrestris OX=30195 GN=LOC100647671 PE=4 SV=1	LOC100647671	1.367	1.386	1.24	0.849	0.984	0.789	1.047	0.564	0.75	Cluster1	0.346139
A0A6P3U9H1	667	S	C2 domain-containing protein 2(predicted) OS=Bombus terrestris OX=30195 GN=LOC100647671 PE=4 SV=1	LOC100647671	1.467	1.504	1.546	0.621	0.678	0.645	0.664	0.877	0.798	Cluster1	0.505173
A0A6P3DHN0	306	S	cell differentiation protein RCD1 homolog OS=Bombus terrestris OX=30195 GN=LOC100650126 PE=4 SV=1	LOC100650126	1.055	0.941	1.012	1.407	1.382	1.706	0.67	0.922	0.601	Cluster2	0.359134
A0A6P3DHQ8	30	S	facilitated trehalose transporter Tret1 OS=Bombus terrestris OX=30195 GN=LOC100649031 PE=4 SV=1	LOC100649031	0.718	0.605	0.771	1.58	1.915	1.363	1.277	0.799	0.773	Cluster2	0.540885
A0A6P3DHR4	818	S	gamma-tubulin complex component 3 homolog OS=Bombus terrestris OX=30195 GN=LOC100650499 PE=4 SV=1	LOC100650499	1.665	1.943	1.864	0.416	0.603	0.59	0.375	0.413	0.65	Cluster1	0.537681
A0A6P3UFD0	860	S	hemicentin-2 isoform X2 OS=Bombus terrestris OX=30195 GN=LOC100648077 PE=4 SV=1	LOC100648077	0.693	0.775	0.698	1.443	1.193	1.394	1.143	1.225	1.141	Cluster3	0.515186
A0A6P3DHS6	1898	S	nuclear pore membrane glycoprotein 210 OS=Bombus terrestris OX=30195 GN=LOC100652053 PE=4 SV=1	LOC100652053	1.544	1.585	1.423	0.665	0.93	0.478	0.709	0.668	0.786	Cluster1	0.502191
A0A6P3DHV1	324	S	serine/threonine-protein phosphatase 6 regulatory ankyrin repeat subunit A OS=Bombus terrestris OX=30195 GN=LOC100647078 PE=4 SV=1	LOC100647078	1.624	1.371	1.514	0.958	0.87	0.579	0.637	0.614	0.695	Cluster1	0.431145
A0A6P3DHV5	32	S	vesicle-associated membrane protein 4 isoform X2 OS=Bombus terrestris OX=30195 GN=LOC100643993 PE=4 SV=1	LOC100643993	1.801	2.038	1.671	0.392	0.383	0.217	0.534	0.308	0.99	Cluster5	0.778383
A0A6P3UGS8	336	S	homeotic protein female sterile OS=Bombus terrestris OX=30195 GN=LOC100650104 PE=4 SV=1	LOC100650104	0.545	0.642	0.626	1.323	1.044	1.295	1.413	1.723	1.129	Cluster3	0.792034
A0A6P3DHW8	28	S	myoneurin OS=Bombus terrestris OX=30195 GN=LOC100645145 PE=4 SV=1	LOC100645145	0.425	0.374	0.49	0.862	0.758	1.259	2.207	1.516	1.598	Cluster6	0.551663
A0A6P3DHW8	85	S	myoneurin OS=Bombus terrestris OX=30195 GN=LOC100645145 PE=4 SV=1	LOC100645145	0.668	0.622	0.653	1.08	1.035	1.249	1.701	1.111	1.365	Cluster3	0.436819
A0A6P3DHW8	41	S	myoneurin OS=Bombus terrestris OX=30195 GN=LOC100645145 PE=4 SV=1	LOC100645145	1.303	1.277	1.875	0.75	0.755	0.568	0.695	0.891	0.676	Cluster1	0.441012
A0A6P3DMW7	466	S	cytoplasmic dynein 1 light intermediate chain 1 isoform X2 OS=Bombus terrestris OX=30195 GN=LOC100649673 PE=4 SV=1	LOC100649673	1.302	1.665	1.489	0.672	0.75	0.693	0.827	0.682	0.74	Cluster1	0.604144
A0A6P3DHY6	335	S	protein tramtrack, beta isoform OS=Bombus terrestris OX=30195 GN=LOC100651941 PE=4 SV=1	LOC100651941	1.626	1.966	1.572	0.586	0.583	0.368	0.522	0.524	0.828	Cluster1	0.510349
A0A6P5IGJ4	308	S	ZFAND6_1 protein(predicted) OS=Bombus terrestris OX=30195 GN=LOC100647047 PE=4 SV=1	LOC100647047	1.776	1.323	1.167	0.596	0.481	0.526	1.236	0.53	1.028	Cluster5	0.561265
A0A6P3UG54	269	S	ataxin-2-like protein isoform X2 OS=Bombus terrestris OX=30195 GN=LOC100648151 PE=4 SV=1	LOC100648151	1.604	1.887	1.69	0.617	0.554	0.437	0.664	0.437	0.667	Cluster1	0.690244
A0A6P3DI16	377	S	pyroglutamylated RFamide peptide receptor isoform X5 OS=Bombus terrestris OX=30195 GN=LOC100647787 PE=4 SV=1	LOC100647787	0.632	0.728	0.741	1.619	1.56	1.083	0.943	1.817	0.773	Cluster2	0.480397
A0A6P3U6B9	570	S	katanin p80 WD40 repeat-containing subunit B1 isoform X2 OS=Bombus terrestris OX=30195 GN=LOC100649344 PE=4 SV=1	LOC100649344	1.624	1.635	1.432	0.734	0.704	0.709	0.694	0.54	0.719	Cluster1	0.681706
A0A6P3D631	14	S	small VCP/p97-interacting protein OS=Bombus terrestris OX=30195 GN=LOC100645401 PE=4 SV=1	LOC100645401	0.55	0.53	0.634	1.11	1.181	1.247	1.516	1.692	1.225	Cluster3	0.809121
A0A6P3DI51	323	S	RING finger protein 113A OS=Bombus terrestris OX=30195 GN=LOC100645218 PE=4 SV=1	LOC100645218	0.844	0.668	0.658	1.374	1.254	1.193	1.306	1.203	1.126	Cluster3	0.558668
A0A6P3U6G5	615	S	nuclear factor 1 A-type isoform X8 OS=Bombus terrestris OX=30195 GN=LOC100645803 PE=4 SV=1	LOC100645803	1.886	2.652	1.677	0.605	0.48	0.294	0.271	0.285	0.287	Cluster1	0.464588
A0A6P3DI65	37	S	E3 ubiquitin-protein ligase MARCH5 OS=Bombus terrestris OX=30195 GN=LOC100642946 PE=4 SV=1	LOC100642946	1.623	1.618	1.696	0.395	0.605	0.341	0.706	0.597	0.928	Cluster5	0.672923
A0A6P3DI97	367	S	methyltransferase-like protein 14 homolog OS=Bombus terrestris OX=30195 GN=LOC100643430 PE=4 SV=1	LOC100643430	0.933	0.884	0.573	1.212	1.265	1.545	1.006	1.448	0.9	Cluster2	0.44245
A0A6P3D638	251	S	NADH-ubiquinone oxidoreductase subunit 9 OS=Bombus terrestris OX=30195 GN=LOC100645281 PE=4 SV=1	LOC100645281	0.891	0.873	0.865	1.6	1.543	1.506	0.833	0.996	0.677	Cluster2	0.585758
A0A6P3DIE2	108	S	transcription initiation factor IIB-like OS=Bombus terrestris OX=30195 GN=LOC100647681 PE=4 SV=1	LOC100647681	1.796	1.775	1.459	0.721	0.875	0.595	0.486	0.403	0.635	Cluster4	0.497171
A0A6P3UG80	117	S	SH2B adapter protein 1 isoform X2 OS=Bombus terrestris OX=30195 GN=LOC100649645 PE=4 SV=1	LOC100649645	1.475	1.5	1.358	0.743	0.779	0.69	0.644	0.734	0.953	Cluster1	0.572286
A0A6P3DIF1	719	S	probable aconitate hydratase, mitochondrial OS=Bombus terrestris OX=30195 GN=LOC100645849 PE=4 SV=1	LOC100645849	0.589	0.727	0.7	0.969	0.95	1.036	1.413	1.77	1.366	Cluster6	0.581394
A0A6P3DIF1	675	S	probable aconitate hydratase, mitochondrial OS=Bombus terrestris OX=30195 GN=LOC100645849 PE=4 SV=1	LOC100645849	0.915	0.903	0.873	1.64	1.385	1.553	0.796	1.042	0.672	Cluster2	0.551235
A0A6P3UAS6	24	S	kinase D-interacting substrate of 220 kDa isoform X9 OS=Bombus terrestris OX=30195 GN=LOC100648801 PE=4 SV=1	LOC100648801	0.677	0.657	0.835	1.255	0.92	1.304	1.39	1.38	1.144	Cluster3	0.571926
A0A6P3U1U1	12	S	quinone oxidoreductase isoform X3 OS=Bombus terrestris OX=30195 GN=LOC100648892 PE=4 SV=1	LOC100648892	1.745	1.43	1.446	0.803	0.531	0.528	0.731	0.734	0.798	Cluster1	0.454409
A0A6P3DIG7	19	S	eukaryotic translation initiation factor 5B OS=Bombus terrestris OX=30195 GN=LOC100650050 PE=4 SV=1	LOC100650050	0.614	0.495	0.721	0.774	0.975	0.91	1.643	1.334	1.846	Cluster6	0.713099
A0A6P3DIG8	152	S	glutamate dehydrogenase, mitochondrial OS=Bombus terrestris OX=30195 GN=LOC100650055 PE=4 SV=1	LOC100650055	0.673	0.637	0.668	1.051	0.774	1.172	1.614	1.76	1.195	Cluster6	0.476037
A0A6P3DIH1	464	S	cytochrome P450 4g15 OS=Bombus terrestris OX=30195 GN=LOC100652170 PE=4 SV=1	LOC100652170	1.456	1.36	1.406	0.559	0.6	0.675	0.92	0.762	1.028	Cluster5	0.650603
A0A6P3DIJ2	409	S	LOW QUALITY PROTEIN: dihydrolipoyllysine-residue acetyltransferase component of pyruvate dehydrogenase complex, mitochondrial OS=Bombus terrestris OX=30195 GN=LOC100645547 PE=4 SV=1	LOC100645547	0.699	0.672	0.637	1.276	1.083	1.233	1.213	1.696	1.193	Cluster3	0.820873
A0A6P3DIK0	191	S	forkhead box protein K1 OS=Bombus terrestris OX=30195 GN=LOC100646635 PE=4 SV=1	LOC100646635	1.337	1.514	1.098	0.92	0.686	0.673	0.874	0.793	1.073	Cluster5	0.503002
A0A6P3D662	205	S	Cell wall protein iff6-like protein(predicted) OS=Bombus terrestris OX=30195 GN=LOC100649801 PE=4 SV=1	LOC100649801	0.998	1.182	1.078	0.684	0.876	0.498	1.037	0.979	1.624	Cluster5	0.351573
A0A6P3DIK0	151	S	forkhead box protein K1 OS=Bombus terrestris OX=30195 GN=LOC100646635 PE=4 SV=1	LOC100646635	0.579	0.659	0.553	0.995	0.901	1.054	1.556	1.627	1.585	Cluster6	0.669501
A0A6P3DIK1	690	S	protein EFR3 homolog cmp44E OS=Bombus terrestris OX=30195 GN=LOC100642429 PE=4 SV=1	LOC100642429	0.661	0.721	0.774	1.09	0.969	1.357	1.384	1.401	1.201	Cluster3	0.603308
A0A6P3DIK7	801	S	M16C_associated domain-containing protein(predicted) OS=Bombus terrestris OX=30195 GN=LOC100649893 PE=4 SV=1	LOC100649893	1.191	0.967	1.319	0.824	0.77	0.572	1.401	0.569	1.226	Cluster5	0.399922
A0A6P3DIK8	157	S	uncharacterized protein LOC100648961 OS=Bombus terrestris OX=30195 GN=LOC100648961 PE=4 SV=1	LOC100648961	0.507	0.496	0.563	2.159	1.945	1.853	0.983	1.12	0.65	Cluster2	0.844326
A0A6P5I4W6	367	S	SH3 domain-binding protein 5-like(predicted) OS=Bombus terrestris OX=30195 GN=LOC100648571 PE=4 SV=1	LOC100648571	1.213	1.494	1.472	0.9	0.913	0.733	0.77	0.561	0.866	Cluster1	0.424687
A0A6P3U9K4	345	S	Sugar transporter ERD6-like 7(predicted) OS=Bombus terrestris OX=30195 GN=LOC100644861 PE=4 SV=1	LOC100644861	0.258	0.267	0.259	0.695	0.674	0.783	2.598	1.593	2.203	Cluster6	0.768322
A0A6P3D672	100	S	phosphoenolpyruvate carboxykinase [GTP] OS=Bombus terrestris OX=30195 GN=LOC100631088 PE=4 SV=1	LOC100631088	1.637	1.103	1.435	0.891	0.794	0.867	0.804	0.769	0.669	Cluster4	0.432119
A0A6P3DIT5	1023	S	LOW QUALITY PROTEIN: myosin heavy chain 95F OS=Bombus terrestris OX=30195 GN=LOC100644340 PE=4 SV=1	LOC100644340	0.589	0.676	0.583	1.175	1.363	1.212	1.368	1.486	1.245	Cluster3	0.791197
A0A6P3DIU8	8	S	histone-lysine N-methyltransferase eggless OS=Bombus terrestris OX=30195 GN=LOC100647514 PE=4 SV=1	LOC100647514	0.529	0.611	0.67	1.119	0.903	1.047	1.347	1.733	1.599	Cluster6	0.466805
A0A6P3DIU8	908	S	histone-lysine N-methyltransferase eggless OS=Bombus terrestris OX=30195 GN=LOC100647514 PE=4 SV=1	LOC100647514	0.644	0.613	0.546	1.475	1.712	1.296	1.053	1.459	1.107	Cluster3	0.428741
A0A6P3DIW1	752	S	SH3 and cysteine-rich domain-containing protein 3 (Fragment)(predicted) OS=Bombus terrestris OX=30195 GN=LOC100649910 PE=4 SV=1	LOC100649910	1.16	1.636	1.267	0.771	0.903	0.759	0.682	0.915	0.924	Cluster1	0.411094
A0A6P3DIW9	58	S	very-long-chain 3-oxoacyl-CoA reductase OS=Bombus terrestris OX=30195 GN=LOC100642272 PE=4 SV=1	LOC100642272	1.013	0.963	0.878	0.768	0.676	0.731	0.965	2.121	1.209	Cluster6	0.311226
A0A6P3DIZ3	215	S	neprilysin-like OS=Bombus terrestris OX=30195 GN=LOC100648120 PE=4 SV=1	LOC100648120	1.734	1.478	1.3	0.595	0.625	0.599	0.723	0.812	0.909	Cluster5	0.468229
A0A6P3D4B7	156	S	mitochondrial-processing peptidase subunit beta OS=Bombus terrestris OX=30195 GN=LOC100644159 PE=4 SV=1	LOC100644159	0.561	0.481	0.615	1.073	1.196	1.304	1.269	1.778	1.443	Cluster3	0.763607
A0A6P3D680	10	S	mitochondrial fission 1 protein OS=Bombus terrestris OX=30195 GN=LOC100643843 PE=4 SV=1	LOC100643843	0.776	0.794	1.003	1.682	1.383	1.766	0.828	0.948	0.642	Cluster2	0.549193
A0A6P3UBV0	57	S	Alcohol dehydrogenase [NADP(+)] A(predicted) OS=Bombus terrestris OX=30195 GN=LOC100642469 PE=4 SV=1	LOC100642469	0.323	0.325	0.346	0.412	0.466	0.526	2.4	1.995	2.396	Cluster6	0.902382
A0A6P3DJ10	124	S	Ribonuclease P protein subunit p21(predicted) OS=Bombus terrestris OX=30195 GN=LOC100651826 PE=4 SV=1	LOC100651826	0.414	0.389	0.458	0.609	0.825	0.801	2.168	2.09	1.675	Cluster6	0.839584
A0A6P3DJ55	326	S	coiled-coil domain-containing protein 6 OS=Bombus terrestris OX=30195 GN=LOC100644913 PE=4 SV=1	LOC100644913	1.322	1.264	1.285	0.523	0.533	0.55	1.051	0.801	1.408	Cluster5	0.562065
A0A6P3DJ57	124	S	nuclease-sensitive element-binding protein 1 isoform X1 OS=Bombus terrestris OX=30195 GN=LOC100647589 PE=4 SV=1	LOC100647589	0.412	0.196	0.294	0.537	0.631	0.577	1.995	2.158	2.531	Cluster6	0.774292
A0A6P3DJ57	238	S	nuclease-sensitive element-binding protein 1 isoform X1 OS=Bombus terrestris OX=30195 GN=LOC100647589 PE=4 SV=1	LOC100647589	1.842	1.245	1.698	0.494	0.711	0.65	0.722	0.483	0.78	Cluster1	0.441231
A0A6P3UK49	196	S	CBP80/20-dependent translation initiation factor isoform X2 OS=Bombus terrestris OX=30195 GN=LOC100646337 PE=4 SV=1	LOC100646337	1.708	1.694	1.491	0.75	0.71	0.748	0.641	0.524	0.525	Cluster4	0.493634
A0A6P3DJ68	392	S	Nostrin(predicted) OS=Bombus terrestris OX=30195 GN=LOC100643213 PE=4 SV=1	LOC100643213	1.242	1.474	1.459	0.662	0.77	0.671	1.002	0.623	0.905	Cluster5	0.552287
A0A6P3DJ77	184	S	uncharacterized protein LOC100644939 OS=Bombus terrestris OX=30195 GN=LOC100644939 PE=4 SV=1	LOC100644939	2.344	1.204	1.569	0.748	0.733	0.684	0.494	0.504	0.44	Cluster4	0.60092
A0A6P3UHW6	4900	S	C2H2-type domain-containing protein(predicted) OS=Bombus terrestris OX=30195 GN=LOC100649677 PE=4 SV=1	LOC100649677	0.664	0.82	0.568	1.034	0.861	1.207	1.678	1.006	1.56	Cluster6	0.468416
A0A6P3DJ93	299	S	WD repeat-containing protein 91 OS=Bombus terrestris OX=30195 GN=LOC100652094 PE=4 SV=1	LOC100652094	1.412	1.388	1.55	0.838	0.951	0.629	0.63	0.828	0.696	Cluster1	0.423316
A0A6P3DJ98	244	S	protein AF-10 isoform X2 OS=Bombus terrestris OX=30195 GN=LOC100644870 PE=4 SV=1	LOC100644870	0.583	0.663	0.632	1.068	1.043	0.954	1.622	1.397	1.504	Cluster6	0.576481
A0A6P3DJC3	701	S	atrophin-1 OS=Bombus terrestris OX=30195 GN=LOC100642467 PE=4 SV=1	LOC100642467	1.176	1.533	1.519	0.774	0.754	0.829	0.817	0.749	0.762	Cluster1	0.518123
A0A6P3DJC5	411	S	kinesin-like protein KIF3B OS=Bombus terrestris OX=30195 GN=LOC100646197 PE=4 SV=1	LOC100646197	0.409	0.576	0.574	1.57	1.46	1.519	1.302	1.457	1.081	Cluster3	0.586358
A0A6P3DJD3	544	S	pyruvate carboxylase, mitochondrial isoform X1 OS=Bombus terrestris OX=30195 GN=LOC100648453 PE=4 SV=1	LOC100648453	1.447	1.524	1.201	0.867	0.868	0.618	0.832	0.865	0.753	Cluster1	0.486618
A0A6P3DJD4	452	S	Myb-like protein x-like isoform x1 protein(predicted) OS=Bombus terrestris OX=30195 GN=LOC100646399 PE=4 SV=1	LOC100646399	1.701	1.079	1.434	0.97	0.835	0.602	0.72	0.653	0.89	Cluster1	0.397067
A0A6P3UK49	182	S	CBP80/20-dependent translation initiation factor isoform X2 OS=Bombus terrestris OX=30195 GN=LOC100646337 PE=4 SV=1	LOC100646337	1.728	1.735	1.557	0.717	0.521	0.44	0.478	0.7	0.786	Cluster1	0.517865
A0A6P3DJD4	344	S	Myb-like protein x-like isoform x1 protein(predicted) OS=Bombus terrestris OX=30195 GN=LOC100646399 PE=4 SV=1	LOC100646399	0.653	0.665	0.642	1.366	1.226	1.468	1.236	1.24	1.234	Cluster3	0.661834
A0A6P3DJD4	889	S	Myb-like protein x-like isoform x1 protein(predicted) OS=Bombus terrestris OX=30195 GN=LOC100646399 PE=4 SV=1	LOC100646399	0.735	0.645	0.724	1.519	1.412	1.273	1.16	1.257	1.022	Cluster2	0.52591
A0A6P3DJD4	1070	S	Myb-like protein x-like isoform x1 protein(predicted) OS=Bombus terrestris OX=30195 GN=LOC100646399 PE=4 SV=1	LOC100646399	0.855	0.775	0.882	1.494	1.625	1.385	0.944	0.776	0.939	Cluster2	0.532015
A0A6P3DJD4	802	S	Myb-like protein x-like isoform x1 protein(predicted) OS=Bombus terrestris OX=30195 GN=LOC100646399 PE=4 SV=1	LOC100646399	0.622	0.784	0.729	1.6	1.283	1.703	1.152	1.014	0.935	Cluster2	0.586102
A0A6P3DJD4	947	S	Myb-like protein x-like isoform x1 protein(predicted) OS=Bombus terrestris OX=30195 GN=LOC100646399 PE=4 SV=1	LOC100646399	0.716	0.716	0.819	1.721	1.188	1.344	1.177	0.959	1.045	Cluster2	0.488624
A0A6P3D687	108	S	ejaculatory bulb-specific protein 3 OS=Bombus terrestris OX=30195 GN=LOC100643514 PE=4 SV=1	LOC100643514	0.619	0.668	0.624	0.955	0.761	0.952	1.453	1.718	1.687	Cluster6	0.806912
A0A6P3DJD4	1019	S	Myb-like protein x-like isoform x1 protein(predicted) OS=Bombus terrestris OX=30195 GN=LOC100646399 PE=4 SV=1	LOC100646399	0.619	0.838	0.692	1.429	1.372	1.466	1.156	1.074	1.09	Cluster2	0.461939
A0A6P3DJD4	1035	S	Myb-like protein x-like isoform x1 protein(predicted) OS=Bombus terrestris OX=30195 GN=LOC100646399 PE=4 SV=1	LOC100646399	0.892	0.698	0.96	1.416	1.327	1.473	1.237	0.597	0.943	Cluster2	0.346298
A0A6P3DJD4	393	S	Myb-like protein x-like isoform x1 protein(predicted) OS=Bombus terrestris OX=30195 GN=LOC100646399 PE=4 SV=1	LOC100646399	1.704	1.251	1.604	0.728	0.664	0.561	0.765	0.681	0.773	Cluster1	0.547222
A0A6P3DJD4	1250	S	Myb-like protein x-like isoform x1 protein(predicted) OS=Bombus terrestris OX=30195 GN=LOC100646399 PE=4 SV=1	LOC100646399	0.858	0.699	0.734	1.62	1.783	1.53	0.684	1.358	0.709	Cluster2	0.68913
A0A6P3DJD4	898	S	Myb-like protein x-like isoform x1 protein(predicted) OS=Bombus terrestris OX=30195 GN=LOC100646399 PE=4 SV=1	LOC100646399	1.722	1.288	1.424	0.86	0.928	0.847	0.62	0.642	0.622	Cluster4	0.759643
A0A6P3DJD4	237	S	Myb-like protein x-like isoform x1 protein(predicted) OS=Bombus terrestris OX=30195 GN=LOC100646399 PE=4 SV=1	LOC100646399	1.729	0.923	1.614	0.654	0.796	0.614	0.826	0.77	0.851	Cluster1	0.349304
A0A6P5I7J3	534	S	polycomb protein suz12-B isoform X2 OS=Bombus terrestris OX=30195 GN=LOC100651355 PE=4 SV=1	LOC100651355	0.753	0.768	0.723	1.13	1.051	1.024	1.212	1.698	1.202	Cluster3	0.547433
A0A6P3DJG0	1925	S	CAD protein isoform X1 OS=Bombus terrestris OX=30195 GN=LOC100643742 PE=4 SV=1	LOC100643742	1.574	1.355	1.351	0.838	0.796	0.852	0.701	0.729	0.76	Cluster1	0.466808
A0A6P3DJG2	207	S	syndecan OS=Bombus terrestris OX=30195 GN=LOC100644380 PE=4 SV=1	LOC100644380	0.536	0.56	0.514	1.247	1.323	1.412	1.388	1.443	1.356	Cluster3	0.828099
A0A6P3DJG2	216	S	syndecan OS=Bombus terrestris OX=30195 GN=LOC100644380 PE=4 SV=1	LOC100644380	0.552	0.583	0.615	1.018	1.143	1.056	1.533	1.314	1.678	Cluster6	0.450164
A0A6P3UC87	485	S	splicing factor, suppressor of white-apricot homolog isoform X3 OS=Bombus terrestris OX=30195 GN=LOC100646253 PE=4 SV=1	LOC100646253	0.728	0.729	0.732	1.119	0.933	1.16	1.446	1.264	1.353	Cluster6	0.462581
A0A6P3DJH5	100	S	succinate--CoA ligase [ADP-forming] subunit beta, mitochondrial OS=Bombus terrestris OX=30195 GN=LOC100647240 PE=4 SV=1	LOC100647240	1.162	0.787	0.965	1.436	1.848	1.461	0.677	0.772	0.601	Cluster2	0.361289
A0A6P3DJJ8	364	S	serine/threonine-protein kinase 10 OS=Bombus terrestris OX=30195 GN=LOC100649118 PE=4 SV=1	LOC100649118	0.729	0.697	0.751	1.532	1.209	1.296	1.068	1.395	1.06	Cluster3	0.452226
A0A6P3DJJ8	367	S	serine/threonine-protein kinase 10 OS=Bombus terrestris OX=30195 GN=LOC100649118 PE=4 SV=1	LOC100649118	0.737	0.564	0.77	1.533	1.578	1.319	0.929	1.292	1.088	Cluster2	0.636503
A0A6P3DJJ8	414	S	serine/threonine-protein kinase 10 OS=Bombus terrestris OX=30195 GN=LOC100649118 PE=4 SV=1	LOC100649118	0.725	0.702	0.788	1.059	1.048	0.973	1.565	1.427	1.158	Cluster6	0.472291
A0A6P3DJJ8	574	S	serine/threonine-protein kinase 10 OS=Bombus terrestris OX=30195 GN=LOC100649118 PE=4 SV=1	LOC100649118	1.447	1.297	1.383	0.801	0.816	0.726	0.898	0.519	0.971	Cluster5	0.379322
A0A6P3DJJ8	747	S	serine/threonine-protein kinase 10 OS=Bombus terrestris OX=30195 GN=LOC100649118 PE=4 SV=1	LOC100649118	1.343	1.427	1.467	0.743	0.624	0.665	0.959	0.662	0.905	Cluster5	0.590206
A0A6P3D691	1156	S	inositol 1,4,5-trisphosphate receptor isoform X7 OS=Bombus terrestris OX=30195 GN=LOC100643559 PE=4 SV=1	LOC100643559	0.67	0.533	0.572	1.56	1.6	1.211	1.028	1.697	1.058	Cluster3	0.466237
A0A6P3DJJ8	2	S	serine/threonine-protein kinase 10 OS=Bombus terrestris OX=30195 GN=LOC100649118 PE=4 SV=1	LOC100649118	1.651	2.112	1.646	0.629	0.2	0.324	0.677	0.319	0.85	Cluster5	0.510807
A0A6P5I6A6	449	S	cAMP-specific 3',5'-cyclic phosphodiesterase isoform X3 OS=Bombus terrestris OX=30195 GN=LOC100648035 PE=4 SV=1	LOC100648035	0.573	0.523	0.552	1.663	1.533	1.781	1.083	1.531	0.856	Cluster2	0.690485
A0A6P5I6A6	389	S	cAMP-specific 3',5'-cyclic phosphodiesterase isoform X3 OS=Bombus terrestris OX=30195 GN=LOC100648035 PE=4 SV=1	LOC100648035	1.499	1.362	1.246	0.766	0.701	0.64	0.903	0.67	1.061	Cluster5	0.73336
A0A6P5I6A6	244	S	cAMP-specific 3',5'-cyclic phosphodiesterase isoform X3 OS=Bombus terrestris OX=30195 GN=LOC100648035 PE=4 SV=1	LOC100648035	1.497	1.31	1.353	0.856	0.621	0.781	0.851	0.715	0.91	Cluster1	0.431418
A0A6P5I6A6	494	S	cAMP-specific 3',5'-cyclic phosphodiesterase isoform X3 OS=Bombus terrestris OX=30195 GN=LOC100648035 PE=4 SV=1	LOC100648035	1.449	1.348	1.202	1.052	1.013	0.951	0.744	0.663	0.705	Cluster4	0.710049
A0A6P3D691	1131	S	inositol 1,4,5-trisphosphate receptor isoform X7 OS=Bombus terrestris OX=30195 GN=LOC100643559 PE=4 SV=1	LOC100643559	0.933	0.609	0.912	1.737	1.85	1.44	0.761	1.025	0.614	Cluster2	0.58426
A0A6P3DJQ8	254	S	LOW QUALITY PROTEIN: chromodomain-helicase-DNA-binding protein Mi-2 homolog OS=Bombus terrestris OX=30195 GN=LOC100650421 PE=4 SV=1	LOC100650421	0.608	0.633	0.829	1.27	1.219	1.417	1.25	1.65	0.878	Cluster3	0.501492
A0A6P3DJS0	25	S	60S ribosomal protein L4 OS=Bombus terrestris OX=30195 GN=LOC100649638 PE=4 SV=1	LOC100649638	0.742	0.778	0.822	2.049	1.67	1.893	0.621	1.042	0.492	Cluster2	0.558479
A0A6P3DJV2	276	S	Pupal cuticle protein C1B(predicted) OS=Bombus terrestris OX=30195 GN=LOC100647790 PE=4 SV=1	LOC100647790	1.546	1.846	1.54	0.396	0.444	0.258	0.585	0.369	1.43	Cluster5	0.72077
A0A6P3DJV2	278	S	Pupal cuticle protein C1B(predicted) OS=Bombus terrestris OX=30195 GN=LOC100647790 PE=4 SV=1	LOC100647790	1.582	1.905	1.511	0.639	0.558	0.478	0.605	0.619	0.758	Cluster1	0.621082
A0A6P3DJV2	204	S	Pupal cuticle protein C1B(predicted) OS=Bombus terrestris OX=30195 GN=LOC100647790 PE=4 SV=1	LOC100647790	1.242	1.325	1.507	0.905	0.89	0.693	0.787	0.639	0.93	Cluster1	0.477564
A0A6P3DJV2	208	S	Pupal cuticle protein C1B(predicted) OS=Bombus terrestris OX=30195 GN=LOC100647790 PE=4 SV=1	LOC100647790	1.36	1.39	1.445	0.772	0.695	0.654	0.838	0.676	0.996	Cluster5	0.644668
A0A6P3DJV4	201	S	ras-related protein Rab-8A isoform X2 OS=Bombus terrestris OX=30195 GN=LOC100647998 PE=4 SV=1	LOC100647998	0.685	0.786	0.653	1.814	1.352	1.372	1.141	1.343	0.745	Cluster2	0.613349
A0A6P3DK12	13	S	jmjC domain-containing protein 4 OS=Bombus terrestris OX=30195 GN=LOC100643018 PE=4 SV=1	LOC100643018	1.405	1.104	1.079	1.644	1.819	1.737	0.279	0.453	0.221	Cluster4	0.367435
A0A6P3DK18	20	S	KAT8 regulatory NSL complex subunit 3 OS=Bombus terrestris OX=30195 GN=LOC100647318 PE=4 SV=1	LOC100647318	1.332	1.561	1.294	0.969	0.744	0.689	0.781	0.839	0.771	Cluster1	0.518914
A0A6P3DK18	496	S	KAT8 regulatory NSL complex subunit 3 OS=Bombus terrestris OX=30195 GN=LOC100647318 PE=4 SV=1	LOC100647318	1.739	1.436	1.557	0.609	0.676	0.504	0.685	0.792	0.714	Cluster1	0.534661
A0A6P3UDP1	44	S	actin-related protein 8 isoform X2 OS=Bombus terrestris OX=30195 GN=LOC100650422 PE=4 SV=1	LOC100650422	0.647	0.711	0.672	0.848	1.135	1.308	1.38	1.697	1.206	Cluster3	0.496345
A0A6P3UCA0	569	S	protein FAM160B1 isoform X4 OS=Bombus terrestris OX=30195 GN=LOC100643988 PE=4 SV=1	LOC100643988	0.68	0.683	0.707	1.564	1.328	1.413	1.096	1.369	0.98	Cluster2	0.588302
A0A6P5I9A3	302	S	monocarboxylate transporter 9 isoform X2 OS=Bombus terrestris OX=30195 GN=LOC100649325 PE=4 SV=1	LOC100649325	0.903	1.453	1.246	0.778	0.54	0.759	0.965	1.083	1.258	Cluster5	0.356349
A0A6P3UCA0	155	S	protein FAM160B1 isoform X4 OS=Bombus terrestris OX=30195 GN=LOC100643988 PE=4 SV=1	LOC100643988	0.902	0.862	0.574	1.345	1.543	1.194	0.93	1.307	1.074	Cluster2	0.450955
A0A6P3DK90	22	S	biogenesis of lysosome-related organelles complex 1 subunit 6 OS=Bombus terrestris OX=30195 GN=LOC100642900 PE=4 SV=1	LOC100642900	0.607	0.632	0.573	1.205	1.139	1.174	1.287	1.605	1.446	Cluster3	0.780244
A0A6P3DKA6	17	S	AMP deaminase 2 isoform X5 OS=Bombus terrestris OX=30195 GN=LOC100644108 PE=4 SV=1	LOC100644108	1.305	1.416	1.253	0.646	0.649	0.579	0.851	0.78	1.336	Cluster5	0.66573
A0A6P3UAY7	521	S	cyclin-T isoform X2 OS=Bombus terrestris OX=30195 GN=LOC100643058 PE=4 SV=1	LOC100643058	1.176	1.098	1.074	0.639	0.586	0.546	1.48	0.661	1.531	Cluster5	0.41143
A0A6P3D4C2	2	S	U4/U6 small nuclear ribonucleoprotein Prp4 OS=Bombus terrestris OX=30195 GN=LOC100645155 PE=4 SV=1	LOC100645155	1.677	1.711	1.599	0.617	0.569	0.474	0.645	0.621	0.72	Cluster1	0.678831
A0A6P5I9A3	274	S	monocarboxylate transporter 9 isoform X2 OS=Bombus terrestris OX=30195 GN=LOC100649325 PE=4 SV=1	LOC100649325	0.502	0.455	0.422	0.582	0.631	0.614	2.232	1.353	2.337	Cluster6	0.824168
A0A6P3DKG9	409	S	26S protease regulatory subunit 6B OS=Bombus terrestris OX=30195 GN=LOC100642623 PE=4 SV=1	LOC100642623	1.641	1.632	1.561	0.732	0.804	0.596	0.594	0.599	0.61	Cluster1	0.604838
A0A6P3DKI7	6	S	TBC1 domain family member 10A OS=Bombus terrestris OX=30195 GN=LOC100646443 PE=4 SV=1	LOC100646443	0.758	0.75	0.768	1.39	1.324	1.303	1.165	1.422	0.844	Cluster2	0.554807
A0A6P3DKN6	231	S	UPF0472 protein C16orf72 homolog OS=Bombus terrestris OX=30195 GN=LOC100645810 PE=4 SV=1	LOC100645810	1.168	1.59	1.273	0.822	0.738	0.621	1.091	0.619	0.945	Cluster5	0.514772
A0A6P3DKP8	559	S	cell division cycle and apoptosis regulator protein 1 OS=Bombus terrestris OX=30195 GN=LOC100651179 PE=4 SV=1	LOC100651179	1.614	1.227	1.23	0.995	0.679	0.885	0.742	0.939	0.745	Cluster1	0.355414
A0A6P3DKP8	5	S	cell division cycle and apoptosis regulator protein 1 OS=Bombus terrestris OX=30195 GN=LOC100651179 PE=4 SV=1	LOC100651179	1.446	1.532	1.47	0.819	0.676	0.694	0.669	0.785	0.776	Cluster1	0.642339
A0A6P3DKV2	107	S	WD repeat-containing protein 43 OS=Bombus terrestris OX=30195 GN=LOC100649903 PE=4 SV=1	LOC100649903	0.66	0.745	0.566	1.427	2.157	1.259	0.947	1.433	0.786	Cluster2	0.593981
A0A6P3UDI8	13	S	UTP--glucose-1-phosphate uridylyltransferase isoform X3 OS=Bombus terrestris OX=30195 GN=LOC100642664 PE=4 SV=1	LOC100642664	1.5	1.456	1.239	0.908	1.159	0.862	0.716	0.626	0.605	Cluster4	0.688747
A0A6P3UDI8	119	S	UTP--glucose-1-phosphate uridylyltransferase isoform X3 OS=Bombus terrestris OX=30195 GN=LOC100642664 PE=4 SV=1	LOC100642664	0.608	0.597	0.62	1.024	1.019	1.307	1.385	1.782	1.318	Cluster3	0.677785
A0A6P3DKY4	683	S	Vascular endothelial growth factor A-A(predicted) OS=Bombus terrestris OX=30195 GN=LOC100642711 PE=4 SV=1	LOC100642711	0.452	0.439	0.524	1.155	1.07	1.394	1.662	1.478	1.516	Cluster3	0.703152
A0A6P3DKY9	92	S	protein max OS=Bombus terrestris OX=30195 GN=LOC100644947 PE=4 SV=1	LOC100644947	0.461	0.482	0.486	1.158	1.075	1.297	1.359	1.891	1.561	Cluster3	0.793702
A0A6P3DL33	266	S	cAMP-dependent protein kinase catalytic subunit OS=Bombus terrestris OX=30195 GN=LOC100643510 PE=4 SV=1	LOC100643510	0.654	0.797	0.808	1.323	1.146	1.135	1.081	1.663	1.056	Cluster3	0.558147
A0A6P3DL49	371	S	Non-specific serine/threonine protein kinase(predicted) OS=Bombus terrestris OX=30195 GN=LOC100648579 PE=4 SV=1	LOC100648579	1.58	1.472	1.281	0.662	0.61	0.529	0.931	0.553	1.097	Cluster5	0.757123
A0A6P3D6B2	60	S	ragulator complex protein LAMTOR1 OS=Bombus terrestris OX=30195 GN=LOC100646649 PE=4 SV=1	LOC100646649	1.433	1.501	1.426	0.721	0.911	0.476	0.828	0.757	0.774	Cluster1	0.438256
A0A6P3DL49	833	S	Non-specific serine/threonine protein kinase(predicted) OS=Bombus terrestris OX=30195 GN=LOC100648579 PE=4 SV=1	LOC100648579	1.609	1.351	1.285	0.858	0.816	0.781	0.816	0.696	0.733	Cluster1	0.532292
A0A6P3DL49	56	S	Non-specific serine/threonine protein kinase(predicted) OS=Bombus terrestris OX=30195 GN=LOC100648579 PE=4 SV=1	LOC100648579	1.765	1.852	1.274	0.887	0.604	0.364	0.552	0.579	0.852	Cluster1	0.429613
A0A6P3DL49	1240	S	Non-specific serine/threonine protein kinase(predicted) OS=Bombus terrestris OX=30195 GN=LOC100648579 PE=4 SV=1	LOC100648579	0.778	0.938	0.906	1.651	1.728	1.538	0.748	0.809	0.714	Cluster2	0.487336
A0A6P3DL49	1248	S	Non-specific serine/threonine protein kinase(predicted) OS=Bombus terrestris OX=30195 GN=LOC100648579 PE=4 SV=1	LOC100648579	1.054	0.862	0.925	1.339	1.458	1.678	0.753	0.775	0.818	Cluster2	0.40874
A0A6P3DL49	250	S	Non-specific serine/threonine protein kinase(predicted) OS=Bombus terrestris OX=30195 GN=LOC100648579 PE=4 SV=1	LOC100648579	1.608	1.704	1.245	0.723	0.631	0.804	0.674	0.604	0.854	Cluster1	0.497196
A0A6P3UG26	59	S	guanine nucleotide-binding protein G(Q) subunit alpha isoform X4 OS=Bombus terrestris OX=30195 GN=LOC100647165 PE=4 SV=1	LOC100647165	1.075	0.903	0.86	1.388	1.669	1.413	0.74	1.121	0.574	Cluster2	0.435848
A0A6P3D6B2	41	S	ragulator complex protein LAMTOR1 OS=Bombus terrestris OX=30195 GN=LOC100646649 PE=4 SV=1	LOC100646649	0.896	1.204	1.072	0.598	0.559	0.535	1.153	0.74	2.049	Cluster5	0.358459
A0A6P5I9A2	825	S	Nuclear receptor coactivator 6(predicted) OS=Bombus terrestris OX=30195 GN=LOC100651147 PE=4 SV=1	LOC100651147	0.691	0.814	0.725	0.853	1.07	1.227	1.337	0.911	1.725	Cluster6	0.414753
A0A6P3UGG4	628	S	lateral signaling target protein 2 homolog isoform X2 OS=Bombus terrestris OX=30195 GN=LOC100651824 PE=4 SV=1	LOC100651824	1.464	1.543	1.357	0.731	0.71	0.629	0.739	0.838	0.847	Cluster1	0.552361
A0A6P3DLH2	2	S	protein spindle-F isoform X2 OS=Bombus terrestris OX=30195 GN=LOC100649640 PE=4 SV=1	LOC100649640	0.699	0.716	0.712	0.971	1.342	1.024	1.604	0.868	1.448	Cluster6	0.345782
A0A6P3DLK8	393	S	Sorbin and SH3 domain-containing protein 1(predicted) OS=Bombus terrestris OX=30195 GN=LOC100646205 PE=4 SV=1	LOC100646205	1.61	1.684	1.26	0.662	0.578	0.595	0.763	0.614	0.981	Cluster5	0.600087
A0A6P3DLK8	477	S	Sorbin and SH3 domain-containing protein 1(predicted) OS=Bombus terrestris OX=30195 GN=LOC100646205 PE=4 SV=1	LOC100646205	1.419	1.778	1.618	0.623	0.574	0.411	0.787	0.531	0.859	Cluster5	0.641362
A0A6P3DLK8	53	S	Sorbin and SH3 domain-containing protein 1(predicted) OS=Bombus terrestris OX=30195 GN=LOC100646205 PE=4 SV=1	LOC100646205	1.323	1.451	1.244	0.779	0.719	0.669	0.855	0.873	1.012	Cluster5	0.60774
A0A6P3DLL4	71	S	bcl-2-related ovarian killer protein isoform X3 OS=Bombus terrestris OX=30195 GN=LOC100648118 PE=4 SV=1	LOC100648118	1.375	1.894	1.561	0.392	0.631	0.407	0.569	1.088	0.778	Cluster5	0.37542
A0A6P3UEP9	31	S	WW domain-containing oxidoreductase isoform X3 OS=Bombus terrestris OX=30195 GN=LOC100649863 PE=4 SV=1	LOC100649863	0.808	0.691	0.718	1.545	0.993	1.215	1.188	1.318	1.163	Cluster3	0.544769
A0A6P3D6B2	51	S	ragulator complex protein LAMTOR1 OS=Bombus terrestris OX=30195 GN=LOC100646649 PE=4 SV=1	LOC100646649	1.331	1.599	1.292	0.72	0.769	0.616	0.844	0.822	0.89	Cluster5	0.463638
A0A6P3DLM4	181	S	uncharacterized protein LOC100650063 OS=Bombus terrestris OX=30195 GN=LOC100650063 PE=4 SV=1	LOC100650063	0.707	0.79	0.717	1.045	0.961	0.962	1.505	1.402	1.331	Cluster6	0.725829
A0A6P3DLN6	191	S	low density lipoprotein receptor adapter protein 1 isoform X4 OS=Bombus terrestris OX=30195 GN=LOC100651905 PE=4 SV=1	LOC100651905	1.569	1.536	1.211	1.137	1.095	0.9	0.486	0.632	0.573	Cluster4	0.633586
A0A6P3UF34	439	S	succinate dehydrogenase [ubiquinone] flavoprotein subunit, mitochondrial isoform X2 OS=Bombus terrestris OX=30195 GN=LOC100644194 PE=4 SV=1	LOC100644194	1.131	0.851	0.947	1.369	1.734	1.556	0.733	0.744	0.624	Cluster2	0.357188
A0A6P3UF34	394	S	succinate dehydrogenase [ubiquinone] flavoprotein subunit, mitochondrial isoform X2 OS=Bombus terrestris OX=30195 GN=LOC100644194 PE=4 SV=1	LOC100644194	0.822	0.794	0.759	1.507	1.465	1.402	0.865	1.23	0.937	Cluster2	0.827826
A0A6P3UF34	504	S	succinate dehydrogenase [ubiquinone] flavoprotein subunit, mitochondrial isoform X2 OS=Bombus terrestris OX=30195 GN=LOC100644194 PE=4 SV=1	LOC100644194	0.814	0.737	0.841	1.54	1.478	1.328	0.946	1.257	0.824	Cluster2	0.82219
A0A6P3DLT6	82	S	muscle LIM protein Mlp84B isoform X2 OS=Bombus terrestris OX=30195 GN=LOC100646273 PE=4 SV=1	LOC100646273	2.331	2.031	1.822	0.445	0.46	0.28	0.326	0.297	0.341	Cluster1	0.753272
A0A6P3DLT6	91	S	muscle LIM protein Mlp84B isoform X2 OS=Bombus terrestris OX=30195 GN=LOC100646273 PE=4 SV=1	LOC100646273	1.153	1.284	1.078	0.609	0.604	0.57	1.161	0.834	1.547	Cluster5	0.464555
A0A6P3DLX9	32	S	5'-AMP-activated protein kinase subunit beta-1 OS=Bombus terrestris OX=30195 GN=LOC100649644 PE=4 SV=1	LOC100649644	1.175	1.465	1.217	0.637	0.646	0.529	1.057	0.821	1.27	Cluster5	0.602534
A0A6P3DLX9	55	S	5'-AMP-activated protein kinase subunit beta-1 OS=Bombus terrestris OX=30195 GN=LOC100649644 PE=4 SV=1	LOC100649644	1.585	2.135	2.027	0.34	0.401	0.19	0.529	0.137	0.876	Cluster5	0.558378
A0A6P3DM23	48	S	Centrosomal protein(predicted) OS=Bombus terrestris OX=30195 GN=LOC100650135 PE=4 SV=1	LOC100650135	0.689	0.691	0.918	1.298	1.697	1.401	0.804	1.373	0.921	Cluster2	0.638671
A0A6P3DM23	41	S	Centrosomal protein(predicted) OS=Bombus terrestris OX=30195 GN=LOC100650135 PE=4 SV=1	LOC100650135	1.236	1.207	1.57	0.94	1.055	0.815	0.698	0.717	0.781	Cluster4	0.583475
A0A6P3DM35	1202	S	LOW QUALITY PROTEIN: 5'-3' exoribonuclease 1 OS=Bombus terrestris OX=30195 GN=LOC100649909 PE=4 SV=1	LOC100649909	1.147	0.934	1.018	0.56	0.679	0.829	1.198	0.942	1.659	Cluster5	0.282912
A0A6P3D6B7	13	S	LOW QUALITY PROTEIN: hsp90 co-chaperone Cdc37 OS=Bombus terrestris OX=30195 GN=LOC100647650 PE=4 SV=1	LOC100647650	0.828	1.115	0.977	0.476	0.535	0.542	1.307	0.657	2.327	Cluster5	0.311504
A0A6P3DM39	228	S	glucose-induced degradation protein 8 homolog OS=Bombus terrestris OX=30195 GN=LOC100650627 PE=4 SV=1	LOC100650627	0.654	0.727	0.727	1.081	0.978	1.057	1.416	1.574	1.299	Cluster6	0.466743
A0A6P3DM50	592	S	protein SMG8 OS=Bombus terrestris OX=30195 GN=LOC100652303 PE=4 SV=1	LOC100652303	1.307	1.406	1.473	0.742	0.868	0.624	0.87	0.584	0.955	Cluster5	0.449806
A0A6P5IGK8	46	S	Ataxin-2-like protein(predicted) OS=Bombus terrestris OX=30195 GN=LOC100648039 PE=4 SV=1	LOC100648039	0.354	0.389	0.374	0.528	0.451	0.481	2.161	2.179	2.328	Cluster6	0.860328
A0A6P3DM80	9	S	MIP18 family protein CG30152 OS=Bombus terrestris OX=30195 GN=LOC100648497 PE=4 SV=1	LOC100648497	1.445	1.925	1.483	0.72	0.739	0.572	0.586	0.551	0.734	Cluster1	0.674222
A0A6P3DMA2	10	S	Putative oxidoreductase YrbE(predicted) OS=Bombus terrestris OX=30195 GN=LOC100644470 PE=4 SV=1	LOC100644470	0.652	0.688	0.734	1.026	1.123	0.888	1.534	1.421	1.371	Cluster6	0.572762
A0A6P3DME7	436	S	ATP-dependent RNA helicase DHX8 OS=Bombus terrestris OX=30195 GN=LOC100647794 PE=4 SV=1	LOC100647794	0.564	0.552	0.59	1.64	1.683	1.546	1.257	0.938	1.125	Cluster2	0.496668
A0A6P3DME8	495	S	moesin/ezrin/radixin homolog 1 isoform X3 OS=Bombus terrestris OX=30195 GN=LOC100649484 PE=4 SV=1	LOC100649484	0.643	0.561	0.685	1.319	1.19	1.322	1.333	1.702	1.011	Cluster3	0.760459
A0A6P3DMG3	213	S	phosphoribosyl pyrophosphate synthase-associated protein 2 OS=Bombus terrestris OX=30195 GN=LOC100650260 PE=4 SV=1	LOC100650260	1.505	1.617	1.493	0.729	0.675	0.69	0.695	0.645	0.747	Cluster1	0.811672
A0A6P3D6B8	115	S	T-box protein 2 OS=Bombus terrestris OX=30195 GN=LOC100651869 PE=4 SV=1	LOC100651869	0.788	0.639	0.622	1.069	1.048	1.271	1.131	1.889	1.23	Cluster3	0.594253
A0A6P3DMI2	1076	S	formin-like protein CG32138 isoform X4 OS=Bombus terrestris OX=30195 GN=LOC100649833 PE=4 SV=1	LOC100649833	0.559	0.417	0.619	1.292	1.499	1.091	1.517	0.682	1.849	Cluster3	0.341138
A0A6P3DMI2	197	S	formin-like protein CG32138 isoform X4 OS=Bombus terrestris OX=30195 GN=LOC100649833 PE=4 SV=1	LOC100649833	0.772	0.657	0.729	1.39	1.457	1.387	1.082	1.39	0.922	Cluster2	0.691245
A0A6P3DMI2	492	S	formin-like protein CG32138 isoform X4 OS=Bombus terrestris OX=30195 GN=LOC100649833 PE=4 SV=1	LOC100649833	0.504	0.413	0.456	1.295	1.345	1.164	1.054	2.442	1.306	Cluster3	0.714648
A0A6P3DMK3	7	S	sorting nexin-2 OS=Bombus terrestris OX=30195 GN=LOC100649121 PE=4 SV=1	LOC100649121	1.871	1.882	1.772	0.391	0.384	0.297	0.617	0.437	0.718	Cluster5	0.675917
A0A6P3DMQ7	35	S	tyrosine-protein phosphatase corkscrew OS=Bombus terrestris OX=30195 GN=LOC100644829 PE=4 SV=1	LOC100644829	0.802	0.716	0.777	1.115	0.905	1.179	1.186	1.797	1.107	Cluster3	0.484629
A0A6P3DMU5	2	S	histone PARylation factor 1 isoform X2 OS=Bombus terrestris OX=30195 GN=LOC100644708 PE=4 SV=1	LOC100644708	1.117	1.749	1.416	0.548	0.651	0.44	0.806	0.886	1.133	Cluster5	0.544459
A0A6P3DMV5	214	S	alpha-ketoglutarate-dependent dioxygenase alkB homolog 7, mitochondrial OS=Bombus terrestris OX=30195 GN=LOC100647283 PE=4 SV=1	LOC100647283	0.705	0.701	0.75	0.849	1.014	0.992	1.365	1.661	1.407	Cluster6	0.72451
A0A6P3DMX8	691	S	5'-AMP-activated protein kinase subunit gamma-2(predicted) OS=Bombus terrestris OX=30195 GN=LOC100643749 PE=4 SV=1	LOC100643749	1.518	1.26	1.375	0.846	0.834	0.711	0.756	0.843	0.807	Cluster1	0.604144
A0A6P3DMX8	639	S	5'-AMP-activated protein kinase subunit gamma-2(predicted) OS=Bombus terrestris OX=30195 GN=LOC100643749 PE=4 SV=1	LOC100643749	1.579	1.221	1.34	0.807	0.975	0.672	0.902	0.635	0.78	Cluster1	0.433456
A0A6P3D6C6	1634	S	myotubularin-related protein 13 OS=Bombus terrestris OX=30195 GN=LOC100645183 PE=4 SV=1	LOC100645183	0.527	0.52	0.509	1.417	1.383	1.167	1.389	2.073	0.942	Cluster3	0.706328
A0A6P3DMX8	641	S	5'-AMP-activated protein kinase subunit gamma-2(predicted) OS=Bombus terrestris OX=30195 GN=LOC100643749 PE=4 SV=1	LOC100643749	2.236	1.58	1.609	0.615	0.641	0.599	0.57	0.351	0.39	Cluster4	0.491866
A0A6P3DMX8	225	S	5'-AMP-activated protein kinase subunit gamma-2(predicted) OS=Bombus terrestris OX=30195 GN=LOC100643749 PE=4 SV=1	LOC100643749	0.507	0.463	0.483	0.803	1.18	1.41	1.749	1.524	1.511	Cluster3	0.503873
A0A6P3DMX8	721	S	5'-AMP-activated protein kinase subunit gamma-2(predicted) OS=Bombus terrestris OX=30195 GN=LOC100643749 PE=4 SV=1	LOC100643749	0.832	0.66	0.746	1.534	1.553	1.501	0.943	1.34	0.766	Cluster2	0.836203
A0A6P3DMY5	108	S	60S ribosomal protein L7a OS=Bombus terrestris OX=30195 GN=LOC100646610 PE=4 SV=1	LOC100646610	0.553	0.605	0.74	1.534	1.353	1.347	1.023	1.816	0.936	Cluster3	0.439979
A0A6P5I738	197	S	GRAM domain-containing protein 2 isoform X5 OS=Bombus terrestris OX=30195 GN=LOC100649040 PE=4 SV=1	LOC100649040	1.272	1.285	1.551	0.871	0.959	0.562	0.892	0.823	0.703	Cluster1	0.404799
A0A6P3DN00	4396	S	low-density lipoprotein receptor-related protein 2 OS=Bombus terrestris OX=30195 GN=LOC100645971 PE=4 SV=1	LOC100645971	1.037	0.983	0.925	1.542	1.384	1.766	0.734	0.833	0.545	Cluster2	0.364207
A0A6P3DN23	403	S	RNA polymerase II-associated factor 1 homolog isoform X1 OS=Bombus terrestris OX=30195 GN=LOC100650306 PE=4 SV=1	LOC100650306	1.647	1.425	1.786	0.59	0.718	0.553	0.83	0.495	0.581	Cluster1	0.54073
A0A6P3DN28	20	S	CCAAT/enhancer-binding protein gamma OS=Bombus terrestris OX=30195 GN=LOC100651426 PE=4 SV=1	LOC100651426	1.435	1.456	1.376	1.045	1.009	0.683	0.595	0.783	0.655	Cluster4	0.554158
A0A6P3DN47	103	S	60S acidic ribosomal protein P2 OS=Bombus terrestris OX=30195 GN=LOC100645225 PE=4 SV=1	LOC100645225	1.202	1.706	1.258	0.656	0.571	0.533	0.832	0.621	1.368	Cluster5	0.636896
A0A6P3D6C6	1797	S	myotubularin-related protein 13 OS=Bombus terrestris OX=30195 GN=LOC100645183 PE=4 SV=1	LOC100645183	0.788	0.643	0.665	1.263	1.378	1.242	1.201	1.287	1.196	Cluster3	0.641445
A0A6P3DN80	211	S	zinc finger protein 543 OS=Bombus terrestris OX=30195 GN=LOC100642234 PE=4 SV=1	LOC100642234	1.667	1.342	1.531	0.701	0.811	0.656	0.793	0.486	0.77	Cluster1	0.506948
A0A6P3DNA7	101	S	60S acidic ribosomal protein P1 OS=Bombus terrestris OX=30195 GN=LOC100652184 PE=4 SV=1	LOC100652184	1.655	1.602	1.635	0.541	0.528	0.416	0.701	0.51	0.957	Cluster5	0.797737
A0A6P3DNA7	82	S	60S acidic ribosomal protein P1 OS=Bombus terrestris OX=30195 GN=LOC100652184 PE=4 SV=1	LOC100652184	1.48	1.314	1.321	0.79	0.765	0.733	1.082	0.629	0.763	Cluster1	0.405426
A0A6P3DNB9	23	S	Fam134c protein(predicted) OS=Bombus terrestris OX=30195 GN=LOC100651229 PE=4 SV=1	LOC100651229	1.203	1.381	1.279	0.86	0.88	0.522	0.847	1.243	0.823	Cluster1	0.307175
A0A6P3DNC1	317	S	U3 small nucleolar RNA-associated protein 14 homolog C OS=Bombus terrestris OX=30195 GN=LOC100644790 PE=4 SV=1	LOC100644790	0.657	0.676	0.593	0.979	0.93	0.913	1.598	1.557	1.535	Cluster6	0.800878
A0A6P3DNE9	207	S	CA021_0 protein(predicted) OS=Bombus terrestris OX=30195 GN=LOC100642357 PE=4 SV=1	LOC100642357	1.26	1.796	1.344	0.723	0.623	0.575	0.762	0.814	0.929	Cluster5	0.477189
A0A6P3DNE9	193	S	CA021_0 protein(predicted) OS=Bombus terrestris OX=30195 GN=LOC100642357 PE=4 SV=1	LOC100642357	1.321	1.454	1.283	0.885	0.855	0.656	0.826	0.697	0.963	Cluster1	0.483286
A0A6P3UG08	476	S	GRB2-associated-binding protein 2 isoform X2 OS=Bombus terrestris OX=30195 GN=LOC100642907 PE=4 SV=1	LOC100642907	1.394	1.48	1.131	0.971	0.731	0.613	0.673	1.046	0.991	Cluster1	0.345409
A0A6P3TRJ9	148	S	PC4 and SFRS1-interacting protein isoform X2 OS=Bombus terrestris OX=30195 GN=LOC100647250 PE=4 SV=1	LOC100647250	1.635	1.409	1.576	0.709	0.838	0.665	0.663	0.66	0.652	Cluster1	0.583652
A0A6P3D6C6	1814	S	myotubularin-related protein 13 OS=Bombus terrestris OX=30195 GN=LOC100645183 PE=4 SV=1	LOC100645183	1.314	0.885	1.119	0.5	0.541	0.529	1.257	0.676	1.901	Cluster5	0.386667
A0A6P5I7R2	230	S	eyes absent homolog 4 isoform X5 OS=Bombus terrestris OX=30195 GN=LOC100649314 PE=4 SV=1	LOC100649314	0.696	0.845	0.58	1.04	1.156	1.186	1.224	1.663	1.243	Cluster3	0.56063
A0A6P3UGM7	245	S	polymerase delta-interacting protein 3 isoform X2 OS=Bombus terrestris OX=30195 GN=LOC100649607 PE=4 SV=1	LOC100649607	1.12	1.22	1.119	0.772	0.616	0.609	1.015	0.616	1.758	Cluster5	0.444343
A0A6P3UGM7	179	S	polymerase delta-interacting protein 3 isoform X2 OS=Bombus terrestris OX=30195 GN=LOC100649607 PE=4 SV=1	LOC100649607	1.515	1.3	1.315	0.926	0.816	0.636	0.746	0.777	0.905	Cluster1	0.530524
A0A6P3DNV0	265	S	Proline-rich AKT1 substrate(predicted) OS=Bombus terrestris OX=30195 GN=LOC100645428 PE=4 SV=1	LOC100645428	1.515	1.839	1.331	0.725	0.648	0.518	0.686	0.743	0.779	Cluster1	0.538776
A0A6P3DNV0	344	S	Proline-rich AKT1 substrate(predicted) OS=Bombus terrestris OX=30195 GN=LOC100645428 PE=4 SV=1	LOC100645428	1.119	1.345	1.103	0.67	0.616	0.684	1.201	0.936	1.247	Cluster5	0.462614
A0A6P3DNZ2	147	S	alpha-crystallin B chain isoform X1 OS=Bombus terrestris OX=30195 GN=LOC100644627 PE=4 SV=1	LOC100644627	1.292	1.515	1.395	0.805	0.854	0.727	0.752	0.769	0.83	Cluster1	0.732809
A0A6P3D6D0	356	S	probable histone-binding protein Caf1 OS=Bombus terrestris OX=30195 GN=LOC100651191 PE=4 SV=1	LOC100651191	0.777	1.007	0.84	0.652	0.586	0.629	1.635	1.301	1.619	Cluster6	0.449006
A0A6P3DNZ2	18	S	alpha-crystallin B chain isoform X1 OS=Bombus terrestris OX=30195 GN=LOC100644627 PE=4 SV=1	LOC100644627	1.72	1.71	1.788	0.617	0.596	0.414	0.58	0.459	0.66	Cluster1	0.805814
A0A6P3DNZ2	99	S	alpha-crystallin B chain isoform X1 OS=Bombus terrestris OX=30195 GN=LOC100644627 PE=4 SV=1	LOC100644627	2.096	1.615	1.839	0.634	0.629	0.539	0.517	0.332	0.335	Cluster4	0.556602
A0A6P3DP12	63	S	protein FAM117B isoform X2 OS=Bombus terrestris OX=30195 GN=LOC100649196 PE=4 SV=1	LOC100649196	1.364	1.496	1.954	0.672	0.651	0.315	0.782	0.377	0.9	Cluster5	0.48969
A0A6P3DP12	331	S	protein FAM117B isoform X2 OS=Bombus terrestris OX=30195 GN=LOC100649196 PE=4 SV=1	LOC100649196	1.607	1.969	1.513	0.556	0.476	0.469	0.697	0.407	0.856	Cluster5	0.557977
A0A6P3DP20	32	S	cysteine-rich with EGF-like domain protein 2 OS=Bombus terrestris OX=30195 GN=LOC100650350 PE=4 SV=1	LOC100650350	0.956	0.823	0.742	1.308	1.479	1.637	0.855	1.224	0.771	Cluster2	0.670375
A0A6P3DPD8	383	S	formin-binding protein 4-like isoform X2 OS=Bombus terrestris OX=30195 GN=LOC100642714 PE=4 SV=1	LOC100642714	0.668	0.558	0.645	0.971	1.385	1.468	1.457	1.136	1.331	Cluster3	0.513576
A0A6P3D6E5	4	S	LOW QUALITY PROTEIN: arfaptin-2 OS=Bombus terrestris OX=30195 GN=LOC100644005 PE=4 SV=1	LOC100644005	1.648	1.744	1.722	0.48	0.659	0.546	0.6	0.697	0.538	Cluster1	0.56995
A0A6P3DPE4	30	S	calreticulin OS=Bombus terrestris OX=30195 GN=LOC100643307 PE=4 SV=1	LOC100643307	0.524	0.588	0.553	0.813	0.944	0.899	1.969	1.478	1.613	Cluster6	0.824002
A0A6P3DPL5	1664	S	LOW QUALITY PROTEIN: 1-phosphatidylinositol 3-phosphate 5-kinase OS=Bombus terrestris OX=30195 GN=LOC100643432 PE=4 SV=1	LOC100643432	1.253	1.013	1.364	0.857	0.898	0.723	1.311	0.582	0.921	Cluster5	0.345943
A0A6P3DPL5	782	S	LOW QUALITY PROTEIN: 1-phosphatidylinositol 3-phosphate 5-kinase OS=Bombus terrestris OX=30195 GN=LOC100643432 PE=4 SV=1	LOC100643432	0.639	0.563	0.596	1.334	1.422	1.271	1.148	1.729	1.135	Cluster3	0.747632
A0A6P3TL04	892	S	LOW QUALITY PROTEIN: multidrug resistance-associated protein 1 OS=Bombus terrestris OX=30195 GN=LOC100646583 PE=4 SV=1	LOC100646583	0.527	0.477	0.552	1.198	1.359	1.329	1.385	1.806	1.196	Cluster3	0.895658
A0A6P3TL04	906	S	LOW QUALITY PROTEIN: multidrug resistance-associated protein 1 OS=Bombus terrestris OX=30195 GN=LOC100646583 PE=4 SV=1	LOC100646583	0.468	0.517	0.471	1.327	1.46	1.564	1.261	1.577	1.286	Cluster3	0.791558
A0A6P3TL04	910	S	LOW QUALITY PROTEIN: multidrug resistance-associated protein 1 OS=Bombus terrestris OX=30195 GN=LOC100646583 PE=4 SV=1	LOC100646583	0.528	0.41	0.436	1.495	1.637	1.926	1.322	1.125	1.159	Cluster3	0.439216
A0A6P3TLJ4	465	S	acyl-CoA dehydrogenase family member 9, mitochondrial OS=Bombus terrestris OX=30195 GN=LOC105665678 PE=4 SV=1	LOC105665678	1.329	1.149	1.418	0.781	0.66	0.649	1.085	0.746	1.024	Cluster5	0.610654
A0A6P3TLJ9	1464	S	LOW QUALITY PROTEIN: vitellogenin OS=Bombus terrestris OX=30195 GN=LOC100650436 PE=4 SV=1	LOC100650436	0.52	0.283	0.358	0.613	0.753	0.826	2.183	1.954	1.909	Cluster6	0.756022
A0A6P3D6E5	319	S	LOW QUALITY PROTEIN: arfaptin-2 OS=Bombus terrestris OX=30195 GN=LOC100644005 PE=4 SV=1	LOC100644005	1.352	1.353	1.393	0.713	0.823	0.771	0.73	0.677	1.078	Cluster5	0.409176
A0A6P3TLJ9	1683	S	LOW QUALITY PROTEIN: vitellogenin OS=Bombus terrestris OX=30195 GN=LOC100650436 PE=4 SV=1	LOC100650436	0.437	0.484	0.424	1.047	1.094	1.109	1.838	1.854	1.394	Cluster3	0.625333
A0A6P3TLJ9	1532	S	LOW QUALITY PROTEIN: vitellogenin OS=Bombus terrestris OX=30195 GN=LOC100650436 PE=4 SV=1	LOC100650436	0.337	0.439	0.465	0.707	0.756	1.142	1.666	2.604	1.569	Cluster6	0.571576
A0A6P3TLJ9	485	S	LOW QUALITY PROTEIN: vitellogenin OS=Bombus terrestris OX=30195 GN=LOC100650436 PE=4 SV=1	LOC100650436	0.341	0.414	0.369	0.685	0.665	0.968	1.883	2.662	1.643	Cluster6	0.715578
A0A6P3TLJ9	491	S	LOW QUALITY PROTEIN: vitellogenin OS=Bombus terrestris OX=30195 GN=LOC100650436 PE=4 SV=1	LOC100650436	0.225	0.268	0.262	0.763	0.454	0.73	2.109	2.801	1.971	Cluster6	0.745832
A0A6P3TLJ9	1667	S	LOW QUALITY PROTEIN: vitellogenin OS=Bombus terrestris OX=30195 GN=LOC100650436 PE=4 SV=1	LOC100650436	0.592	0.684	0.554	0.873	0.815	0.884	1.532	2.104	1.477	Cluster6	0.719648
A0A6P3TLJ9	1675	S	LOW QUALITY PROTEIN: vitellogenin OS=Bombus terrestris OX=30195 GN=LOC100650436 PE=4 SV=1	LOC100650436	0.295	0.33	0.322	1.27	1.278	1.57	1.902	1.733	1.242	Cluster3	0.837368
A0A6P3TLJ9	852	S	LOW QUALITY PROTEIN: vitellogenin OS=Bombus terrestris OX=30195 GN=LOC100650436 PE=4 SV=1	LOC100650436	0.552	0.669	0.542	0.789	0.708	0.926	1.81	1.723	1.665	Cluster6	0.891697
A0A6P3TLJ9	1731	S	LOW QUALITY PROTEIN: vitellogenin OS=Bombus terrestris OX=30195 GN=LOC100650436 PE=4 SV=1	LOC100650436	0.567	0.464	0.501	0.644	0.679	0.899	1.637	2.426	1.688	Cluster6	0.766033
A0A6P3TLJ9	389	S	LOW QUALITY PROTEIN: vitellogenin OS=Bombus terrestris OX=30195 GN=LOC100650436 PE=4 SV=1	LOC100650436	0.476	0.499	0.566	1.075	1	1.302	1.3	2.025	1.503	Cluster3	0.684786
A0A6P3TLJ9	1764	S	LOW QUALITY PROTEIN: vitellogenin OS=Bombus terrestris OX=30195 GN=LOC100650436 PE=4 SV=1	LOC100650436	0.259	0.288	0.304	0.439	0.49	0.775	2.346	2.824	1.777	Cluster6	0.84536
A0A6P3D6E6	765	S	leucine-rich repeat and immunoglobulin-like domain-containing nogo receptor-interacting protein 2 OS=Bombus terrestris OX=30195 GN=LOC100648620 PE=4 SV=1	LOC100648620	0.712	0.676	0.794	1.077	0.986	1.013	1.449	1.715	1.095	Cluster3	0.44459
A0A6P3TLL6	612	S	protein lap4 isoform X5 OS=Bombus terrestris OX=30195 GN=LOC100644881 PE=4 SV=1	LOC100644881	1.577	1.576	1.473	0.57	0.598	0.606	0.901	0.386	0.947	Cluster5	0.524775
A0A6P3TLL6	1508	S	protein lap4 isoform X5 OS=Bombus terrestris OX=30195 GN=LOC100644881 PE=4 SV=1	LOC100644881	1.345	1.487	1.34	0.923	0.806	0.745	0.798	0.691	0.819	Cluster1	0.665903
A0A6P3TLL6	1108	S	protein lap4 isoform X5 OS=Bombus terrestris OX=30195 GN=LOC100644881 PE=4 SV=1	LOC100644881	1.564	1.482	1.852	0.699	0.773	0.646	0.594	0.583	0.525	Cluster4	0.451856
A0A6P3TLL6	1753	S	protein lap4 isoform X5 OS=Bombus terrestris OX=30195 GN=LOC100644881 PE=4 SV=1	LOC100644881	1.592	1.436	1.516	0.838	0.67	0.686	0.695	0.629	0.754	Cluster1	0.700148
A0A6P3D6E9	16	S	protein transport protein Sec61 subunit beta OS=Bombus terrestris OX=30195 GN=LOC100645405 PE=4 SV=1	LOC100645405	1.785	1.569	1.417	0.721	0.644	0.657	0.781	0.512	0.654	Cluster1	0.599113
A0A6P3TLL6	1028	S	protein lap4 isoform X5 OS=Bombus terrestris OX=30195 GN=LOC100644881 PE=4 SV=1	LOC100644881	1.663	1.579	1.571	0.681	0.784	0.645	0.475	0.717	0.676	Cluster1	0.477797
A0A6P3TLL6	1030	S	protein lap4 isoform X5 OS=Bombus terrestris OX=30195 GN=LOC100644881 PE=4 SV=1	LOC100644881	1.768	1.737	1.899	0.572	0.639	0.533	0.5	0.459	0.447	Cluster1	0.576177
A0A6P3TLU9	228	S	viral IAP-associated factor homolog OS=Bombus terrestris OX=30195 GN=LOC100646979 PE=4 SV=1	LOC100646979	1.235	1.803	1.581	0.68	0.608	0.643	0.949	0.453	0.747	Cluster1	0.397368
A0A6P3TX80	1201	S	rap guanine nucleotide exchange factor 2 isoform X4 OS=Bombus terrestris OX=30195 GN=LOC100648358 PE=4 SV=1	LOC100648358	1.321	1.013	1.27	0.599	0.741	0.617	1.156	0.936	1.215	Cluster5	0.464444
A0A6P3TLZ0	146	S	ORF c23380_g2_i1|g.65247 c23380_g2_i1|m.652 47 type:5prime_partial len:344 (-) protein (Fragment)(predicted) OS=Bombus terrestris OX=30195 GN=LOC105665717 PE=4 SV=1	LOC105665717	1.016	1.635	2.925	0.478	0.609	0.385	0.287	0.401	0.586	Cluster1	0.413705
A0A6P3TW57	2324	S	papilin isoform X8 OS=Bombus terrestris OX=30195 GN=LOC100644288 PE=4 SV=1	LOC100644288	0.72	0.58	0.605	0.904	1.038	1.178	1.393	1.63	1.496	Cluster6	0.469183
A0A6P3TW57	2294	S	papilin isoform X8 OS=Bombus terrestris OX=30195 GN=LOC100644288 PE=4 SV=1	LOC100644288	0.646	0.484	0.48	1.118	1.337	1.586	1.335	1.634	1.226	Cluster3	0.74308
A0A6P3U0J5	434	S	sodium/potassium-transporting ATPase subunit alpha isoform X7 OS=Bombus terrestris OX=30195 GN=LOC100647333 PE=4 SV=1	LOC100647333	0.578	0.629	0.683	1.067	1.096	1.031	1.201	1.907	1.434	Cluster3	0.53399
A0A6P3D6F1	93	S	Transmembrane protein C5orf28(predicted) OS=Bombus terrestris OX=30195 GN=LOC100648386 PE=4 SV=1	LOC100648386	1.593	1.922	1.701	0.592	0.518	0.345	0.487	0.556	0.825	Cluster1	0.482033
A0A6P3U0J5	210	S	sodium/potassium-transporting ATPase subunit alpha isoform X7 OS=Bombus terrestris OX=30195 GN=LOC100647333 PE=4 SV=1	LOC100647333	0.519	0.602	0.732	0.865	0.961	1.256	1.317	2.12	1.275	Cluster3	0.440664
A0A6P3U0J5	199	S	sodium/potassium-transporting ATPase subunit alpha isoform X7 OS=Bombus terrestris OX=30195 GN=LOC100647333 PE=4 SV=1	LOC100647333	0.526	0.614	0.645	0.891	0.954	1.179	1.287	2.557	1.099	Cluster3	0.457252
A0A6P3U0J5	208	S	sodium/potassium-transporting ATPase subunit alpha isoform X7 OS=Bombus terrestris OX=30195 GN=LOC100647333 PE=4 SV=1	LOC100647333	0.634	0.662	0.782	1.108	1.178	1.124	1	2.023	1.189	Cluster3	0.527377
A0A6P3TQ63	861	S	myb-like protein X isoform X3 OS=Bombus terrestris OX=30195 GN=LOC100650481 PE=4 SV=1	LOC100650481	1.197	1.138	0.982	0.657	0.653	0.509	1.496	0.619	1.556	Cluster5	0.400553
A0A6P3TMB6	931	S	FYVE_2 domain-containing protein(predicted) OS=Bombus terrestris OX=30195 GN=LOC100650481 PE=4 SV=1	LOC100650481	0.901	0.872	0.839	0.623	0.683	0.587	1.458	1.094	1.932	Cluster6	0.405919
A0A6P3TME2	1532	S	putative epidermal cell surface receptor isoform X2 OS=Bombus terrestris OX=30195 GN=LOC100648628 PE=4 SV=1	LOC100648628	1.72	1.372	1.508	0.552	0.633	0.489	0.733	0.749	0.92	Cluster5	0.572412
A0A6P3TMQ3	20	S	probable phospholipid hydroperoxide glutathione peroxidase isoform X3 OS=Bombus terrestris OX=30195 GN=LOC100642912 PE=4 SV=1	LOC100642912	1.47	1.834	1.434	0.868	0.804	0.691	0.572	0.674	0.547	Cluster4	0.519118
A0A6P5HZD6	92	S	Tig_2 protein(predicted) OS=Bombus terrestris OX=30195 GN=LOC100648162 PE=4 SV=1	LOC100648162	2.012	2.238	1.709	0.609	0.488	0.532	0.363	0.173	0.353	Cluster4	0.506553
A0A6P5HZD6	50	S	Tig_2 protein(predicted) OS=Bombus terrestris OX=30195 GN=LOC100648162 PE=4 SV=1	LOC100648162	1.692	1.852	1.673	0.631	0.599	0.477	0.567	0.481	0.623	Cluster1	0.890413
A0A6P3D6G2	214	S	Zinc finger protein(predicted) OS=Bombus terrestris OX=30195 GN=LOC100647721 PE=4 SV=1	LOC100647721	0.505	0.471	0.508	1.538	1.545	1.696	1.216	1.532	1.031	Cluster3	0.542163
A0A6P5HZD6	104	S	Tig_2 protein(predicted) OS=Bombus terrestris OX=30195 GN=LOC100648162 PE=4 SV=1	LOC100648162	1.854	1.848	1.989	0.392	0.581	0.455	0.488	0.255	0.529	Cluster1	0.586029
A0A6P3TN58	86	S	septin-7 isoform X2 OS=Bombus terrestris OX=30195 GN=LOC100649291 PE=4 SV=1	LOC100649291	2.364	2.27	1.572	0.305	0.291	0.263	0.431	0.329	0.462	Cluster1	0.599
A0A6P3TNB6	1488	S	LOW QUALITY PROTEIN: splicing factor, arginine/serine-rich 15 OS=Bombus terrestris OX=30195 GN=LOC100647455 PE=4 SV=1	LOC100647455	1.915	2.01	1.697	0.434	0.651	0.482	0.486	0.329	0.49	Cluster1	0.627813
A0A6P3TNB6	1409	S	LOW QUALITY PROTEIN: splicing factor, arginine/serine-rich 15 OS=Bombus terrestris OX=30195 GN=LOC100647455 PE=4 SV=1	LOC100647455	0.63	0.618	0.611	0.857	0.951	1.152	1.313	1.88	1.554	Cluster6	0.554985
A0A6P3TRA5	185	S	troponin T isoform X1 OS=Bombus terrestris OX=30195 GN=LOC100648673 PE=4 SV=1	LOC100648673	0.608	0.662	0.729	1.17	0.945	1.075	1.167	2.22	1.123	Cluster3	0.500549
A0A6P3TRA5	171	S	troponin T isoform X1 OS=Bombus terrestris OX=30195 GN=LOC100648673 PE=4 SV=1	LOC100648673	0.526	0.436	0.575	1.796	1.543	1.64	0.854	2.097	0.765	Cluster2	0.61508
A0A6P3TRA5	324	S	troponin T isoform X1 OS=Bombus terrestris OX=30195 GN=LOC100648673 PE=4 SV=1	LOC100648673	0.481	0.505	0.514	1.48	1.304	1.469	1.253	2.016	0.986	Cluster3	0.74898
A0A6P3D6G2	545	S	Zinc finger protein(predicted) OS=Bombus terrestris OX=30195 GN=LOC100647721 PE=4 SV=1	LOC100647721	0.866	0.636	0.738	1.205	1.09	1.557	1.368	1.027	1.103	Cluster3	0.403084
A0A6P3TRA5	39	S	troponin T isoform X1 OS=Bombus terrestris OX=30195 GN=LOC100648673 PE=4 SV=1	LOC100648673	0.457	0.398	0.447	1.863	1.81	1.631	1.136	1.738	0.774	Cluster2	0.594285
A0A6P3TNP3	46	S	E3 ubiquitin-protein ligase NEDD4 isoform X3 OS=Bombus terrestris OX=30195 GN=LOC100646768 PE=4 SV=1	LOC100646768	0.676	0.626	0.708	1.377	1.255	1.292	1.355	1.282	1.108	Cluster3	0.702003
A0A6P3TNP3	315	S	E3 ubiquitin-protein ligase NEDD4 isoform X3 OS=Bombus terrestris OX=30195 GN=LOC100646768 PE=4 SV=1	LOC100646768	0.741	0.736	0.676	1.311	1.308	1.673	1.31	1.072	0.92	Cluster2	0.506488
A0A6P3TZK7	918	S	tRNA (Uracil-5-)-methyltransferase(predicted) OS=Bombus terrestris OX=30195 GN=LOC100642320 PE=4 SV=1	LOC100642320	0.571	0.394	0.523	1.26	1.29	1.245	1.519	1.353	1.538	Cluster3	0.664406
A0A6P3TZK7	1062	S	tRNA (Uracil-5-)-methyltransferase(predicted) OS=Bombus terrestris OX=30195 GN=LOC100642320 PE=4 SV=1	LOC100642320	0.596	0.527	0.583	0.998	0.82	1.167	1.652	1.532	1.623	Cluster6	0.613052
A0A6P3TNQ5	47	S	alpha-glucosidase OS=Bombus terrestris OX=30195 GN=LOC100643608 PE=4 SV=1	LOC100643608	0.693	0.785	0.69	0.461	0.511	0.517	1.858	1.79	1.778	Cluster6	0.533681
A0A6P3TNS0	381	S	LOW QUALITY PROTEIN: apoptotic chromatin condensation inducer in the nucleus OS=Bombus terrestris OX=30195 GN=LOC100644957 PE=4 SV=1	LOC100644957	0.876	1.196	1.246	0.576	0.708	0.698	1.286	0.778	1.503	Cluster5	0.370473
A0A6P3TNS0	692	S	LOW QUALITY PROTEIN: apoptotic chromatin condensation inducer in the nucleus OS=Bombus terrestris OX=30195 GN=LOC100644957 PE=4 SV=1	LOC100644957	0.623	0.709	0.507	1.126	1.299	1.161	1.594	1.361	1.248	Cluster3	0.597486
A0A6P3D6G4	113	S	PDZ domain-containing protein(predicted) OS=Bombus terrestris OX=30195 GN=LOC100650950 PE=4 SV=1	LOC100650950	1.19	1.645	1.386	0.715	0.674	0.515	0.752	0.61	1.276	Cluster5	0.61594
A0A6P3TNS0	523	S	LOW QUALITY PROTEIN: apoptotic chromatin condensation inducer in the nucleus OS=Bombus terrestris OX=30195 GN=LOC100644957 PE=4 SV=1	LOC100644957	1.567	1.314	1.559	0.65	0.656	0.614	0.777	0.619	0.965	Cluster5	0.581012
A0A6P3TNS0	110	S	LOW QUALITY PROTEIN: apoptotic chromatin condensation inducer in the nucleus OS=Bombus terrestris OX=30195 GN=LOC100644957 PE=4 SV=1	LOC100644957	0.302	0.216	0.436	1.556	1.224	1.039	2.111	0.832	1.884	Cluster3	0.444536
A0A6P3TNS0	542	S	LOW QUALITY PROTEIN: apoptotic chromatin condensation inducer in the nucleus OS=Bombus terrestris OX=30195 GN=LOC100644957 PE=4 SV=1	LOC100644957	1.393	1.608	1.337	0.715	0.93	0.788	0.799	0.762	0.619	Cluster1	0.40889
A0A6P3TYW4	651	S	cleavage and polyadenylation specificity factor subunit CG7185 isoform X10 OS=Bombus terrestris OX=30195 GN=LOC100651995 PE=4 SV=1	LOC100651995	1.094	1.533	1.23	0.708	0.775	0.333	1.028	0.746	1.345	Cluster5	0.472617
A0A6P5HX26	1554	S	signal-induced proliferation-associated 1-like protein 1 isoform X3 OS=Bombus terrestris OX=30195 GN=LOC100651675 PE=4 SV=1	LOC100651675	0.798	0.655	0.731	1.366	1.843	1.236	1.105	1.088	0.928	Cluster2	0.61656
A0A6P3TNZ7	96	S	LOW QUALITY PROTEIN: transient receptor potential cation channel subfamily V member 5 OS=Bombus terrestris OX=30195 GN=LOC100648593 PE=4 SV=1	LOC100648593	0.636	0.477	0.551	1.386	1.522	1.601	1.272	1.459	1.023	Cluster3	0.534138
A0A6P5HP92	813	S	neurobeachin isoform X9 OS=Bombus terrestris OX=30195 GN=LOC100646535 PE=4 SV=1	LOC100646535	1.492	1.342	1.561	0.759	0.934	0.592	0.778	0.736	0.658	Cluster1	0.502897
A0A6P3TP16	532	S	Ig-like domain-containing protein(predicted) OS=Bombus terrestris OX=30195 GN=LOC100647898 PE=4 SV=1	LOC100647898	1.619	1.838	1.595	0.75	0.771	0.657	0.545	0.443	0.523	Cluster4	0.583098
A0A6P3TRJ9	182	S	PC4 and SFRS1-interacting protein isoform X2 OS=Bombus terrestris OX=30195 GN=LOC100647250 PE=4 SV=1	LOC100647250	1.585	1.228	1.522	0.815	0.878	0.782	0.692	0.598	0.784	Cluster4	0.437149
A0A6P3D6H7	8	S	nuclear pore complex protein Nup50 isoform X2 OS=Bombus terrestris OX=30195 GN=LOC100645235 PE=4 SV=1	LOC100645235	1.207	1.679	1.406	0.916	0.865	0.805	0.635	0.85	0.657	Cluster4	0.451643
A0A6P3TWI1	152	S	DDB1- and CUL4-associated factor 8 isoform X5 OS=Bombus terrestris OX=30195 GN=LOC100644051 PE=4 SV=1	LOC100644051	0.557	0.639	0.539	0.883	1.143	1.66	1.404	1.679	1.249	Cluster3	0.593714
A0A6P3TWI1	591	S	DDB1- and CUL4-associated factor 8 isoform X5 OS=Bombus terrestris OX=30195 GN=LOC100644051 PE=4 SV=1	LOC100644051	0.25	0.241	0.32	2.276	1.597	1.992	1.117	1.71	0.969	Cluster3	0.496424
A0A6P3TP48	123	S	cylicin-1 OS=Bombus terrestris OX=30195 GN=LOC105665661 PE=4 SV=1	LOC105665661	2.024	1.281	1.411	0.652	0.829	0.562	0.694	0.569	0.717	Cluster1	0.512546
A0A6P3TP58	317	S	LOW QUALITY PROTEIN: protein 4.1 homolog OS=Bombus terrestris OX=30195 GN=LOC100651519 PE=4 SV=1	LOC100651519	0.691	0.762	0.819	1.37	1.508	1.472	0.905	1.302	0.958	Cluster2	0.767191
A0A6P3TP58	10	S	LOW QUALITY PROTEIN: protein 4.1 homolog OS=Bombus terrestris OX=30195 GN=LOC100651519 PE=4 SV=1	LOC100651519	0.77	0.686	0.676	1.537	1.562	1.73	0.956	1.186	0.827	Cluster2	0.882032
A0A6P5HLM1	1179	S	nuclear receptor coactivator 6 isoform X3 OS=Bombus terrestris OX=30195 GN=LOC100646174 PE=4 SV=1	LOC100646174	1.824	1.36	1.61	0.601	0.788	0.612	0.477	0.661	0.798	Cluster1	0.48765
A0A6P3D6H7	224	S	nuclear pore complex protein Nup50 isoform X2 OS=Bombus terrestris OX=30195 GN=LOC100645235 PE=4 SV=1	LOC100645235	0.506	0.636	0.517	0.832	0.799	0.903	1.906	1.448	1.804	Cluster6	0.865319
A0A6P3TWT8	305	S	DDB1- and CUL4-associated factor 6 isoform X2 OS=Bombus terrestris OX=30195 GN=LOC100647962 PE=4 SV=1	LOC100647962	0.578	0.561	0.622	1.599	1.507	1.516	1.106	1.37	1.073	Cluster2	0.499373
A0A6P3TWT8	626	S	DDB1- and CUL4-associated factor 6 isoform X2 OS=Bombus terrestris OX=30195 GN=LOC100647962 PE=4 SV=1	LOC100647962	0.695	0.733	0.671	1.471	1.305	1.461	1.2	1.02	1.16	Cluster2	0.43158
A0A6P3TWT8	628	S	DDB1- and CUL4-associated factor 6 isoform X2 OS=Bombus terrestris OX=30195 GN=LOC100647962 PE=4 SV=1	LOC100647962	0.537	0.65	0.595	1.587	1.158	1.405	1.26	1.269	1.321	Cluster3	0.625867
A0A6P3TPF0	755	S	golgin subfamily B member 1 isoform X3 OS=Bombus terrestris OX=30195 GN=LOC100649926 PE=4 SV=1	LOC100649926	0.67	0.697	0.653	1.264	1.021	1.016	1.269	1.797	1.248	Cluster3	0.604998
A0A6P3TPF8	1683	S	protein lap4 isoform X1 OS=Bombus terrestris OX=30195 GN=LOC100644881 PE=4 SV=1	LOC100644881	1.436	1.526	1.418	0.713	0.656	0.554	0.855	0.682	0.926	Cluster5	0.700428
A0A6P3D6H7	233	S	nuclear pore complex protein Nup50 isoform X2 OS=Bombus terrestris OX=30195 GN=LOC100645235 PE=4 SV=1	LOC100645235	1.335	1.114	1.06	0.566	0.601	0.514	1.357	0.781	1.46	Cluster5	0.445856
A0A6P3TPM4	93	S	zinc finger protein 830 OS=Bombus terrestris OX=30195 GN=LOC100643688 PE=4 SV=1	LOC100643688	1.693	1.943	1.633	0.622	0.66	0.459	0.504	0.429	0.654	Cluster1	0.771168
A0A6P5HY74	108	S	mannosyl-oligosaccharide 1,2-alpha-mannosidase IA isoform X2 OS=Bombus terrestris OX=30195 GN=LOC100646409 PE=4 SV=1	LOC100646409	0.614	0.607	0.613	0.987	1.284	0.965	1.669	1.476	1.313	Cluster3	0.457372
A0A6P3TX80	1412	S	rap guanine nucleotide exchange factor 2 isoform X4 OS=Bombus terrestris OX=30195 GN=LOC100648358 PE=4 SV=1	LOC100648358	1.83	1.267	1.508	0.973	0.619	0.39	0.732	0.58	0.823	Cluster1	0.389878
A0A6P3TPV7	148	S	LOW QUALITY PROTEIN: NSFL1 cofactor p47 OS=Bombus terrestris OX=30195 GN=LOC100648434 PE=4 SV=1	LOC100648434	1.476	1.736	1.887	0.661	0.72	0.427	0.475	0.696	0.57	Cluster1	0.534278
A0A6P5I7L6	682	S	cell surface glycoprotein 1 isoform X3 OS=Bombus terrestris OX=30195 GN=LOC100649318 PE=4 SV=1	LOC100649318	1.287	1.622	1.512	0.938	0.663	0.991	0.542	0.647	0.761	Cluster4	0.425307
A0A6P5I7L6	208	S	cell surface glycoprotein 1 isoform X3 OS=Bombus terrestris OX=30195 GN=LOC100649318 PE=4 SV=1	LOC100649318	1.404	2.085	1.989	0.588	0.576	0.416	0.412	0.374	0.648	Cluster1	0.629456
A0A6P5I7L6	650	S	cell surface glycoprotein 1 isoform X3 OS=Bombus terrestris OX=30195 GN=LOC100649318 PE=4 SV=1	LOC100649318	1.342	1.724	2.076	0.693	0.65	0.465	0.563	0.472	0.586	Cluster1	0.612191
A0A6P5I7L6	633	S	cell surface glycoprotein 1 isoform X3 OS=Bombus terrestris OX=30195 GN=LOC100649318 PE=4 SV=1	LOC100649318	1.4	1.346	1.5	0.934	0.885	0.741	0.629	0.828	0.719	Cluster4	0.475322
A0A6P5I7L6	642	S	cell surface glycoprotein 1 isoform X3 OS=Bombus terrestris OX=30195 GN=LOC100649318 PE=4 SV=1	LOC100649318	1.218	1.937	1.653	0.809	0.725	0.694	0.58	0.572	0.616	Cluster1	0.436364
A0A6P3TPY8	533	S	LOW QUALITY PROTEIN: adipocyte plasma membrane-associated protein OS=Bombus terrestris OX=30195 GN=LOC100646257 PE=4 SV=1	LOC100646257	1.922	1.707	1.456	0.891	1.044	0.924	0.367	0.321	0.289	Cluster4	0.702224
A0A6P3TPY8	513	S	LOW QUALITY PROTEIN: adipocyte plasma membrane-associated protein OS=Bombus terrestris OX=30195 GN=LOC100646257 PE=4 SV=1	LOC100646257	1.741	1.759	1.248	0.983	0.989	0.859	0.504	0.42	0.482	Cluster4	0.692497
A0A6P3TQ30	351	S	cationic amino acid transporter 3 isoform X3 OS=Bombus terrestris OX=30195 GN=LOC100649257 PE=4 SV=1	LOC100649257	0.734	0.69	0.683	1.201	1.322	1.231	1.32	1.384	1.087	Cluster3	0.782281
A0A6P3TQ63	1261	S	myb-like protein X isoform X3 OS=Bombus terrestris OX=30195 GN=LOC100650481 PE=4 SV=1	LOC100650481	1.071	1.368	1.198	0.676	0.665	0.598	1.384	0.858	1.055	Cluster5	0.464459
A0A6P3TQ73	298	S	LOW QUALITY PROTEIN: zinc finger protein 845 OS=Bombus terrestris OX=30195 GN=LOC100651001 PE=4 SV=1	LOC100651001	0.63	0.667	0.67	1.491	1.226	1.477	1.191	1.432	1.028	Cluster3	0.565956
A0A6P3TQ83	210	S	leupaxin isoform X1 OS=Bombus terrestris OX=30195 GN=LOC100647457 PE=4 SV=1	LOC100647457	1.405	1.544	1.445	0.704	0.796	0.5	0.831	0.577	0.954	Cluster5	0.561577
A0A6P3TQ83	82	S	leupaxin isoform X1 OS=Bombus terrestris OX=30195 GN=LOC100647457 PE=4 SV=1	LOC100647457	1.222	1.384	1.26	0.644	0.634	0.585	1.074	0.703	1.29	Cluster5	0.658548
A0A6P3TQ91	91	S	Myo9b protein(predicted) OS=Bombus terrestris OX=30195 GN=LOC105665893 PE=4 SV=1	LOC105665893	1.181	1.475	1.681	0.746	0.823	0.7	0.765	0.705	0.767	Cluster1	0.555807
A0A6P3TQ91	150	S	Myo9b protein(predicted) OS=Bombus terrestris OX=30195 GN=LOC105665893 PE=4 SV=1	LOC105665893	1.335	1.519	1.352	0.756	0.789	0.693	0.855	0.72	0.867	Cluster1	0.622627
A0A6P3TQ91	49	S	Myo9b protein(predicted) OS=Bombus terrestris OX=30195 GN=LOC105665893 PE=4 SV=1	LOC105665893	1.088	1.535	1.596	0.805	0.893	0.69	0.719	0.776	0.81	Cluster1	0.466582
A0A6P3TQB4	195	S	Neurofilament heavy polypeptide-like protein(predicted) OS=Bombus terrestris OX=30195 GN=LOC100651446 PE=4 SV=1	LOC100651446	1.601	1.55	1.261	1.03	0.895	0.875	0.729	0.561	0.519	Cluster4	0.629108
A0A6P3TQB4	225	S	Neurofilament heavy polypeptide-like protein(predicted) OS=Bombus terrestris OX=30195 GN=LOC100651446 PE=4 SV=1	LOC100651446	1.26	1.472	1.323	0.562	0.693	0.603	0.946	0.748	1.183	Cluster5	0.703861
A0A6P3TQB4	228	S	Neurofilament heavy polypeptide-like protein(predicted) OS=Bombus terrestris OX=30195 GN=LOC100651446 PE=4 SV=1	LOC100651446	1.885	1.917	1.61	0.52	0.663	0.411	0.51	0.375	0.641	Cluster1	0.729548
A0A6P3TQB4	771	S	Neurofilament heavy polypeptide-like protein(predicted) OS=Bombus terrestris OX=30195 GN=LOC100651446 PE=4 SV=1	LOC100651446	1.404	1.252	1.481	0.563	0.621	0.562	0.961	0.807	1.088	Cluster5	0.664658
A0A6P3TQB4	921	S	Neurofilament heavy polypeptide-like protein(predicted) OS=Bombus terrestris OX=30195 GN=LOC100651446 PE=4 SV=1	LOC100651446	1.876	1.414	1.197	0.754	1.113	0.726	0.673	0.634	0.571	Cluster4	0.55057
A0A6P3TQB4	519	S	Neurofilament heavy polypeptide-like protein(predicted) OS=Bombus terrestris OX=30195 GN=LOC100651446 PE=4 SV=1	LOC100651446	1.742	1.698	1.654	0.509	0.489	0.37	0.724	0.458	0.845	Cluster5	0.758379
A0A6P3TQB4	612	S	Neurofilament heavy polypeptide-like protein(predicted) OS=Bombus terrestris OX=30195 GN=LOC100651446 PE=4 SV=1	LOC100651446	1.542	1.529	1.573	0.515	0.539	0.341	0.781	0.563	1.164	Cluster5	0.782309
A0A6P3D6K8	475	S	LOW QUALITY PROTEIN: DNA topoisomerase 2-binding protein 1 OS=Bombus terrestris OX=30195 GN=LOC100648275 PE=4 SV=1	LOC100648275	0.629	0.546	0.523	1.114	0.876	1.119	1.718	1.551	1.471	Cluster6	0.468157
A0A6P3TQB4	738	S	Neurofilament heavy polypeptide-like protein(predicted) OS=Bombus terrestris OX=30195 GN=LOC100651446 PE=4 SV=1	LOC100651446	1.319	1.783	1.482	0.415	0.53	0.422	0.682	0.514	1.408	Cluster5	0.683224
A0A6P3TQB4	741	S	Neurofilament heavy polypeptide-like protein(predicted) OS=Bombus terrestris OX=30195 GN=LOC100651446 PE=4 SV=1	LOC100651446	1.397	1.778	1.227	0.712	0.783	0.654	0.817	0.514	0.945	Cluster5	0.401771
A0A6P3TQF7	466	S	tyrosine-protein phosphatase non-receptor type 2 isoform X3 OS=Bombus terrestris OX=30195 GN=LOC100646948 PE=4 SV=1	LOC100646948	1.977	1.804	1.603	0.767	0.78	0.881	0.34	0.386	0.25	Cluster4	0.72001
A0A6P3TQH8	214	S	mitochondrial import inner membrane translocase subunit Tim21 OS=Bombus terrestris OX=30195 GN=LOC100651321 PE=4 SV=1	LOC100651321	0.896	0.787	0.507	1.365	1.205	1.065	1.27	1.464	1.101	Cluster3	0.4669
A0A6P5I3R4	180	S	lamin-B receptor isoform X1 OS=Bombus terrestris OX=30195 GN=LOC100647654 PE=4 SV=1	LOC100647654	0.997	0.847	0.922	1.517	1.518	1.563	0.825	0.809	0.711	Cluster2	0.4681
A0A6P3TQT8	19	S	histone H2B-like OS=Bombus terrestris OX=30195 GN=LOC100644116 PE=4 SV=1	LOC100644116	1.117	1.028	1.06	1.313	1.414	1.476	0.719	0.777	0.646	Cluster4	0.282441
A0A6P5HMP5	1140	S	protein flightless-1 isoform X3 OS=Bombus terrestris OX=30195 GN=LOC100646503 PE=4 SV=1	LOC100646503	2.039	1.331	1.611	0.77	0.654	0.495	0.573	0.493	0.689	Cluster1	0.575233
A0A6P3U0A2	1048	S	lethal(2) giant larvae protein homolog 1 isoform X4 OS=Bombus terrestris OX=30195 GN=LOC100642637 PE=4 SV=1	LOC100642637	1.854	1.811	1.646	0.49	0.608	0.601	0.462	0.48	0.639	Cluster1	0.651548
A0A6P3U0A2	668	S	lethal(2) giant larvae protein homolog 1 isoform X4 OS=Bombus terrestris OX=30195 GN=LOC100642637 PE=4 SV=1	LOC100642637	0.829	0.397	0.967	2.002	1.877	1.346	0.895	0.968	0.639	Cluster2	0.560259
A0A6P3U0A2	651	S	lethal(2) giant larvae protein homolog 1 isoform X4 OS=Bombus terrestris OX=30195 GN=LOC100642637 PE=4 SV=1	LOC100642637	0.778	0.839	0.857	1.624	0.954	1.506	1.174	1.23	0.74	Cluster2	0.445697
A0A6P3TTU6	481	S	protein phosphatase 1 regulatory subunit 12A isoform X9 OS=Bombus terrestris OX=30195 GN=LOC100646538 PE=4 SV=1	LOC100646538	0.717	1.022	0.912	1.615	1.348	1.418	1.004	0.996	0.678	Cluster2	0.496347
A0A6P3TTU6	599	S	protein phosphatase 1 regulatory subunit 12A isoform X9 OS=Bombus terrestris OX=30195 GN=LOC100646538 PE=4 SV=1	LOC100646538	1.363	1.287	1.535	0.727	0.751	0.704	0.846	0.877	0.786	Cluster1	0.507982
A0A6P3TTU6	459	S	protein phosphatase 1 regulatory subunit 12A isoform X9 OS=Bombus terrestris OX=30195 GN=LOC100646538 PE=4 SV=1	LOC100646538	1.899	1.844	1.913	0.517	0.589	0.404	0.407	0.411	0.479	Cluster1	0.774527
A0A6P5HQY2	829	S	serine/threonine-protein kinase N isoform X5 OS=Bombus terrestris OX=30195 GN=LOC100648635 PE=4 SV=1	LOC100648635	1.539	1.642	1.584	0.578	0.705	0.73	0.499	0.558	0.897	Cluster1	0.486628
A0A6P3D6L6	44	S	protein lethal(2)essential for life OS=Bombus terrestris OX=30195 GN=LOC100652068 PE=4 SV=1	LOC100652068	0.599	0.709	0.564	0.928	0.839	1.104	1.632	1.7	1.431	Cluster6	0.691054
A0A6P3TR66	198	S	MOG interacting and ectopic P-granules protein 1 isoform X2 OS=Bombus terrestris OX=30195 GN=LOC100644135 PE=4 SV=1	LOC100644135	1.718	1.407	1.485	0.826	0.908	0.695	0.572	0.588	0.664	Cluster4	0.629479
A0A6P3TR81	1223	S	NACHT domain-containing protein(predicted) OS=Bombus terrestris OX=30195 GN=LOC100647259 PE=4 SV=1	LOC100647259	0.702	0.742	0.784	1.53	1.335	1.751	0.813	0.965	1.183	Cluster2	0.573142
A0A6P3TR83	14	S	leucine-rich repeat protein SHOC-2 OS=Bombus terrestris OX=30195 GN=LOC100646784 PE=4 SV=1	LOC100646784	0.315	0.278	0.279	0.764	0.689	0.911	2.029	2.415	1.918	Cluster6	0.66831
A0A6P3U019	233	S	ELAV-like protein 2 isoform X4 OS=Bombus terrestris OX=30195 GN=LOC100649079 PE=4 SV=1	LOC100649079	0.962	1.045	1.155	0.727	0.695	0.661	1.133	1.028	1.569	Cluster5	0.318022
A0A6P3TRD3	6	S	methylosome protein 50 OS=Bombus terrestris OX=30195 GN=LOC100645049 PE=4 SV=1	LOC100645049	1.31	1.306	1.521	0.728	0.736	0.778	0.665	0.887	0.975	Cluster1	0.428116
A0A6P3TRF5	535	S	IWS1-like protein OS=Bombus terrestris OX=30195 GN=LOC100646331 PE=4 SV=1	LOC100646331	0.685	0.778	0.745	1.12	0.903	1.119	1.648	1.234	1.202	Cluster6	0.465743
A0A6P3D6L6	152	S	protein lethal(2)essential for life OS=Bombus terrestris OX=30195 GN=LOC100652068 PE=4 SV=1	LOC100652068	0.665	0.668	0.669	0.948	0.885	0.969	1.585	1.626	1.426	Cluster6	0.835584
A0A6P3TRF9	14	S	cytosolic non-specific dipeptidase OS=Bombus terrestris OX=30195 GN=LOC100648827 PE=4 SV=1	LOC100648827	1.287	1.464	1.425	0.794	0.944	0.819	0.743	0.848	0.679	Cluster4	0.439865
A0A6P3TUB7	1163	S	transcription initiation factor TFIID subunit 1 isoform X3 OS=Bombus terrestris OX=30195 GN=LOC100645448 PE=4 SV=1	LOC100645448	0.585	0.486	0.494	1.267	1.395	1.384	1.409	1.557	1.246	Cluster3	0.844331
A0A6P3TUH7	320	S	transcriptional activator protein Pur-beta isoform X5 OS=Bombus terrestris OX=30195 GN=LOC100652239 PE=4 SV=1	LOC100652239	1.559	1.103	1.42	0.887	0.783	0.771	0.808	0.679	0.906	Cluster1	0.448515
A0A6P3TRR7	1408	S	epidermal growth factor receptor isoform X2 OS=Bombus terrestris OX=30195 GN=LOC100645521 PE=4 SV=1	LOC100645521	1.255	1.595	1.08	0.858	0.649	0.559	1.001	0.782	1.126	Cluster5	0.545012
A0A6P3TUT1	2029	S	ATP-dependent helicase brm isoform X5 OS=Bombus terrestris OX=30195 GN=LOC100647538 PE=4 SV=1	LOC100647538	0.526	0.661	0.649	1.175	1.179	1.06	1.292	1.981	1.192	Cluster3	0.656638
A0A6P3D4F8	10	S	vesicular glutamate transporter 1 isoform X2 OS=Bombus terrestris OX=30195 GN=LOC100651114 PE=4 SV=1	LOC100651114	0.715	0.796	0.637	1.221	1.155	1.464	1.309	1.256	1.114	Cluster3	0.613021
A0A6P3D6L6	98	S	protein lethal(2)essential for life OS=Bombus terrestris OX=30195 GN=LOC100652068 PE=4 SV=1	LOC100652068	0.488	0.574	0.589	0.828	0.953	0.962	1.74	1.73	1.603	Cluster6	0.782087
A0A6P3TUT1	2074	S	ATP-dependent helicase brm isoform X5 OS=Bombus terrestris OX=30195 GN=LOC100647538 PE=4 SV=1	LOC100647538	0.614	0.696	0.683	1.346	1.145	1.366	1.257	1.266	1.296	Cluster3	0.713162
A0A6P3TS10	1133	S	putative elongator complex protein 1 OS=Bombus terrestris OX=30195 GN=LOC100649658 PE=4 SV=1	LOC100649658	0.792	0.67	0.777	0.914	1.164	1.248	1.236	1.572	1.181	Cluster3	0.541642
A0A6P3U0L3	234	S	myocyte-specific enhancer factor 2 isoform X4 OS=Bombus terrestris OX=30195 GN=LOC100649884 PE=4 SV=1	LOC100649884	1.438	1.58	1.652	0.918	0.778	0.509	0.671	0.488	0.728	Cluster1	0.508422
A0A6P5I167	272	S	Selenoprotein Pa(predicted) OS=Bombus terrestris OX=30195 GN=LOC100643041 PE=4 SV=1	LOC100643041	0.453	0.471	0.588	0.767	0.841	0.744	2.016	1.079	2.23	Cluster6	0.690738
A0A6P3TS53	238	S	Zinc finger X-chromosomal protein(predicted) OS=Bombus terrestris OX=30195 GN=LOC100643205 PE=4 SV=1	LOC100643205	1.626	1.828	1.345	0.785	0.805	0.643	0.65	0.593	0.564	Cluster1	0.454254
A0A6P3TS53	1298	S	Zinc finger X-chromosomal protein(predicted) OS=Bombus terrestris OX=30195 GN=LOC100643205 PE=4 SV=1	LOC100643205	0.654	0.44	0.535	1.032	0.771	0.793	2.012	0.811	2.151	Cluster6	0.488408
A0A6P3TS99	525	S	GAS2-like protein pickled eggs isoform X2 OS=Bombus terrestris OX=30195 GN=LOC100643453 PE=4 SV=1	LOC100643453	1.426	1.422	1.346	0.653	0.606	0.838	0.866	0.796	0.918	Cluster5	0.439579
A0A6P3TS99	703	S	GAS2-like protein pickled eggs isoform X2 OS=Bombus terrestris OX=30195 GN=LOC100643453 PE=4 SV=1	LOC100643453	1.829	1.701	1.309	0.763	0.96	0.737	0.564	0.502	0.509	Cluster4	0.706176
A0A6P3D6L7	12	S	CD151 antigen isoform X2 OS=Bombus terrestris OX=30195 GN=LOC100645516 PE=4 SV=1	LOC100645516	1.25	1.457	1.587	0.995	0.973	0.848	0.67	0.619	0.596	Cluster4	0.69798
A0A6P3TS99	562	S	GAS2-like protein pickled eggs isoform X2 OS=Bombus terrestris OX=30195 GN=LOC100643453 PE=4 SV=1	LOC100643453	1.27	1.456	1.376	0.834	0.725	0.713	0.708	0.745	1.079	Cluster5	0.416597
A0A6P5HMP6	437	S	patronin isoform X15 OS=Bombus terrestris OX=30195 GN=LOC100649681 PE=4 SV=1	LOC100649681	1.328	1.579	1.397	0.838	0.831	0.636	0.795	0.624	0.846	Cluster1	0.611258
A0A6P5HMP6	605	S	patronin isoform X15 OS=Bombus terrestris OX=30195 GN=LOC100649681 PE=4 SV=1	LOC100649681	1.617	1.854	1.716	0.678	0.643	0.653	0.524	0.538	0.465	Cluster1	0.437479
A0A6P5HMP6	570	S	patronin isoform X15 OS=Bombus terrestris OX=30195 GN=LOC100649681 PE=4 SV=1	LOC100649681	1.189	1.581	1.328	0.63	0.568	0.544	0.889	0.946	1.137	Cluster5	0.56003
A0A6P5I6R7	1775	S	vacuolar protein sorting-associated protein 13A isoform X5 OS=Bombus terrestris OX=30195 GN=LOC100644563 PE=4 SV=1	LOC100644563	0.669	0.551	0.743	1.746	1.705	1.783	0.72	1.369	0.801	Cluster2	0.826683
A0A6P5I6R7	1768	S	vacuolar protein sorting-associated protein 13A isoform X5 OS=Bombus terrestris OX=30195 GN=LOC100644563 PE=4 SV=1	LOC100644563	0.825	0.561	0.926	1.643	1.432	1.608	0.842	1.14	0.852	Cluster2	0.713276
A0A6P5I6R7	753	S	vacuolar protein sorting-associated protein 13A isoform X5 OS=Bombus terrestris OX=30195 GN=LOC100644563 PE=4 SV=1	LOC100644563	1.633	0.996	1.433	0.809	0.784	0.797	0.755	0.714	0.984	Cluster1	0.370068
A0A6P3D6M8	83	S	Enolase-phosphatase e1-like protein(predicted) OS=Bombus terrestris OX=30195 GN=LOC100644161 PE=4 SV=1	LOC100644161	0.407	0.508	0.391	1.291	1.21	1.502	1.568	1.561	1.412	Cluster3	0.792692
A0A6P5I6R7	758	S	vacuolar protein sorting-associated protein 13A isoform X5 OS=Bombus terrestris OX=30195 GN=LOC100644563 PE=4 SV=1	LOC100644563	0.766	0.37	0.677	1.855	1.602	1.976	0.938	1.067	0.836	Cluster2	0.709545
A0A6P3U176	169	S	oxysterol-binding protein 1 isoform X6 OS=Bombus terrestris OX=30195 GN=LOC100645007 PE=4 SV=1	LOC100645007	0.979	0.871	0.776	1.53	1.338	1.63	0.911	0.939	0.772	Cluster2	0.585793
A0A6P5HS23	938	S	protein unc-13 homolog 4B isoform X5 OS=Bombus terrestris OX=30195 GN=LOC100645167 PE=4 SV=1	LOC100645167	0.598	0.567	0.596	2.051	1.938	2.178	0.717	1.016	0.651	Cluster2	0.80825
A0A6P3TSM9	415	S	uncharacterized protein PF11_0213 OS=Bombus terrestris OX=30195 GN=LOC100646095 PE=4 SV=1	LOC100646095	0.493	0.539	0.455	0.779	0.856	1.045	2.097	1.021	2.013	Cluster6	0.623793
A0A6P3TSM9	8	S	uncharacterized protein PF11_0213 OS=Bombus terrestris OX=30195 GN=LOC100646095 PE=4 SV=1	LOC100646095	0.645	0.555	0.604	1.061	1.1	1.043	1.615	1.504	1.408	Cluster3	0.491357
A0A6P3TSM9	22	S	uncharacterized protein PF11_0213 OS=Bombus terrestris OX=30195 GN=LOC100646095 PE=4 SV=1	LOC100646095	0.935	0.978	0.814	0.631	0.565	0.618	1.651	1.465	1.409	Cluster6	0.406637
A0A6P3TSM9	437	S	uncharacterized protein PF11_0213 OS=Bombus terrestris OX=30195 GN=LOC100646095 PE=4 SV=1	LOC100646095	0.398	0.405	0.36	0.854	0.944	0.838	2.372	0.903	2.195	Cluster6	0.538562
A0A6P3TSN2	571	S	LOW QUALITY PROTEIN: ecto-NOX disulfide-thiol exchanger 2 OS=Bombus terrestris OX=30195 GN=LOC100648862 PE=4 SV=1	LOC100648862	1.462	1.545	2.048	0.682	0.776	0.471	0.301	0.637	0.72	Cluster1	0.388342
A0A6P3D6M8	87	S	Enolase-phosphatase e1-like protein(predicted) OS=Bombus terrestris OX=30195 GN=LOC100644161 PE=4 SV=1	LOC100644161	0.674	0.671	0.672	1.208	1.091	1.102	1.467	1.334	1.324	Cluster3	0.645708
A0A6P3TSQ4	912	S	Nuclear receptor corepressor 1(predicted) OS=Bombus terrestris OX=30195 GN=LOC100643368 PE=4 SV=1	LOC100643368	0.63	0.943	0.634	1.103	1.161	1.306	1.25	1.498	1.121	Cluster3	0.54509
A0A6P5I678	175	S	longitudinals lacking protein isoform X49 OS=Bombus terrestris OX=30195 GN=LOC100649963 PE=4 SV=1	LOC100649963	0.596	0.781	0.729	1.579	1.174	1.449	1.13	1.066	1.216	Cluster3	0.393929
A0A6P3TSW9	373	S	Chromodomain Y protein(predicted) OS=Bombus terrestris OX=30195 GN=LOC100649808 PE=4 SV=1	LOC100649808	0.615	0.64	0.674	0.914	0.98	1.08	1.749	0.979	1.698	Cluster6	0.54481
A0A6P3TSW9	356	S	Chromodomain Y protein(predicted) OS=Bombus terrestris OX=30195 GN=LOC100649808 PE=4 SV=1	LOC100649808	0.724	0.851	0.6	1.581	1.617	1.377	1.069	0.752	1.179	Cluster2	0.435009
A0A6P3TSY4	323	S	dual specificity protein phosphatase 15 OS=Bombus terrestris OX=30195 GN=LOC100645859 PE=4 SV=1	LOC100645859	1.44	1.503	1.356	0.699	0.765	0.621	0.791	0.775	0.899	Cluster1	0.476667
A0A6P5HWF9	37	S	CUGBP Elav-like family member 2 isoform X7 OS=Bombus terrestris OX=30195 GN=LOC100644765 PE=4 SV=1	LOC100644765	1.537	1.798	1.596	0.637	0.863	0.544	0.599	0.606	0.559	Cluster1	0.548674
A0A6P3D6M8	99	S	Enolase-phosphatase e1-like protein(predicted) OS=Bombus terrestris OX=30195 GN=LOC100644161 PE=4 SV=1	LOC100644161	0.558	0.59	0.598	0.901	0.885	1.024	1.665	1.615	1.622	Cluster6	0.818558
A0A6P5HWF9	207	S	CUGBP Elav-like family member 2 isoform X7 OS=Bombus terrestris OX=30195 GN=LOC100644765 PE=4 SV=1	LOC100644765	0.574	0.455	0.45	1.252	1.159	1.326	1.562	1.481	1.469	Cluster3	0.754883
A0A6P3TT41	479	S	Ankyrin repeat domain-containing protein 33B (Fragment)(predicted) OS=Bombus terrestris OX=30195 GN=LOC105665894 PE=4 SV=1	LOC105665894	1.21	1.484	1.688	0.81	0.933	0.521	0.649	0.514	0.974	Cluster1	0.392694
A0A6P3TT41	457	S	Ankyrin repeat domain-containing protein 33B (Fragment)(predicted) OS=Bombus terrestris OX=30195 GN=LOC105665894 PE=4 SV=1	LOC105665894	1.435	1.231	1.335	0.644	0.701	0.654	0.981	0.787	1.064	Cluster5	0.719338
A0A6P3TTA5	32	S	Sarcospan(predicted) OS=Bombus terrestris OX=30195 GN=LOC100645796 PE=4 SV=1	LOC100645796	1.347	1.901	1.622	0.793	0.628	0.738	0.609	0.59	0.565	Cluster1	0.457458
A0A6P3TTA5	36	S	Sarcospan(predicted) OS=Bombus terrestris OX=30195 GN=LOC100645796 PE=4 SV=1	LOC100645796	1.862	1.98	1.425	0.648	0.564	0.447	0.544	0.554	0.611	Cluster1	0.71872
A0A6P3TTA5	89	S	Sarcospan(predicted) OS=Bombus terrestris OX=30195 GN=LOC100645796 PE=4 SV=1	LOC100645796	1.541	1.439	1.346	0.743	0.823	0.77	0.743	0.808	0.718	Cluster1	0.586348
A0A6P3TTA5	106	S	Sarcospan(predicted) OS=Bombus terrestris OX=30195 GN=LOC100645796 PE=4 SV=1	LOC100645796	1.516	1.639	1.319	0.869	0.739	0.748	0.724	0.7	0.664	Cluster1	0.529261
A0A6P3TTF1	45	S	protein RUFY3 isoform X2 OS=Bombus terrestris OX=30195 GN=LOC100648326 PE=4 SV=1	LOC100648326	1.277	1.372	1.698	0.731	0.931	1.072	0.532	0.819	0.575	Cluster4	0.515855
A0A6P5HRU8	149	S	centrosomal protein of 290 kDa isoform X3 OS=Bombus terrestris OX=30195 GN=LOC100644685 PE=4 SV=1	LOC100644685	1.407	1.347	1.626	0.805	0.744	0.643	0.86	0.792	0.616	Cluster1	0.491675
A0A6P5HRU8	661	S	centrosomal protein of 290 kDa isoform X3 OS=Bombus terrestris OX=30195 GN=LOC100644685 PE=4 SV=1	LOC100644685	1.676	1.439	1.633	0.699	0.601	0.496	0.657	0.658	0.815	Cluster1	0.564303
A0A6P3D6M9	227	S	heat shock protein 83 OS=Bombus terrestris OX=30195 GN=LOC100645819 PE=4 SV=1	LOC100645819	0.489	0.406	0.484	1.361	1.358	1.332	1.456	1.924	1.115	Cluster3	0.880403
A0A6P3TTS3	215	S	dexamethasone-induced Ras-related protein 1 OS=Bombus terrestris OX=30195 GN=LOC100649500 PE=4 SV=1	LOC100649500	0.549	0.598	0.732	1.475	1.408	1.146	1.119	1.51	1.226	Cluster3	0.608729
A0A6P3TTV7	587	S	Serine/threonine-protein kinase N2(predicted) OS=Bombus terrestris OX=30195 GN=LOC105665934 PE=4 SV=1	LOC105665934	1.855	1.421	1.357	0.598	0.571	0.756	0.641	0.589	0.952	Cluster1	0.413222
A0A6P3TTY2	2316	S	spectrin beta chain isoform X1 OS=Bombus terrestris OX=30195 GN=LOC100646301 PE=4 SV=1	LOC100646301	0.727	0.579	0.737	1.351	1.04	1.172	1.295	1.71	1.064	Cluster3	0.6619
A0A6P3TTY2	995	S	spectrin beta chain isoform X1 OS=Bombus terrestris OX=30195 GN=LOC100646301 PE=4 SV=1	LOC100646301	0.634	0.62	0.677	1.39	1.539	1.251	1.019	1.825	0.931	Cluster3	0.430968
A0A6P3TTY2	2235	S	spectrin beta chain isoform X1 OS=Bombus terrestris OX=30195 GN=LOC100646301 PE=4 SV=1	LOC100646301	0.751	0.798	0.656	1.411	1.752	1.638	1.112	0.849	0.862	Cluster2	0.592917
A0A6P3TTY2	2241	S	spectrin beta chain isoform X1 OS=Bombus terrestris OX=30195 GN=LOC100646301 PE=4 SV=1	LOC100646301	0.686	0.646	0.967	1.02	1.769	1.302	0.969	1.595	0.786	Cluster2	0.441648
A0A6P3DAZ3	498	S	heat shock protein 83 OS=Bombus terrestris OX=30195 GN=LOC100645524 PE=4 SV=1	LOC100645524	0.696	0.604	0.645	0.97	0.919	1.038	1.685	1.571	1.338	Cluster6	0.660583
A0A6P3TTY2	2244	S	spectrin beta chain isoform X1 OS=Bombus terrestris OX=30195 GN=LOC100646301 PE=4 SV=1	LOC100646301	0.6	0.547	0.689	1.369	1.893	1.475	0.977	1.422	0.975	Cluster2	0.63949
A0A6P3TTY2	2255	S	spectrin beta chain isoform X1 OS=Bombus terrestris OX=30195 GN=LOC100646301 PE=4 SV=1	LOC100646301	0.5	0.474	0.619	1.378	1.349	1.34	1.31	1.907	1.022	Cluster3	0.757466
A0A6P3TTY7	2146	S	spectrin beta chain isoform X7 OS=Bombus terrestris OX=30195 GN=LOC100646301 PE=4 SV=1	LOC100646301	0.605	0.716	0.642	1.493	1.265	1.381	0.985	1.705	1.077	Cluster3	0.516311
A0A6P3TTY7	2151	S	spectrin beta chain isoform X7 OS=Bombus terrestris OX=30195 GN=LOC100646301 PE=4 SV=1	LOC100646301	0.634	0.64	0.66	1.331	1.278	1.341	1.166	1.703	1.049	Cluster3	0.744158
A0A6P3UFR8	36	S	inositol monophosphatase ttx-7 OS=Bombus terrestris OX=30195 GN=LOC105666781 PE=4 SV=1	LOC105666781	1.578	1.93	1.404	0.649	0.725	0.7	0.596	0.637	0.577	Cluster1	0.520888
A0A6P3TU86	157	S	mortality factor 4-like protein 1 isoform X3 OS=Bombus terrestris OX=30195 GN=LOC100647345 PE=4 SV=1	LOC100647345	1.775	1.676	1.879	0.665	0.758	0.569	0.437	0.452	0.419	Cluster4	0.671328
A0A6P3TUA0	146	S	CCHC-type zinc finger protein CG3800 OS=Bombus terrestris OX=30195 GN=LOC100647106 PE=4 SV=1	LOC100647106	1.616	1.501	2.005	0.673	0.585	0.407	0.487	0.564	0.71	Cluster1	0.604634
A0A6P3TUA0	99	S	CCHC-type zinc finger protein CG3800 OS=Bombus terrestris OX=30195 GN=LOC100647106 PE=4 SV=1	LOC100647106	1.71	2.083	1.557	0.392	0.461	0.577	0.594	0.536	0.641	Cluster1	0.50025
A0A6P5HHK0	303	S	sodium bicarbonate cotransporter 3 isoform X6 OS=Bombus terrestris OX=30195 GN=LOC100647489 PE=4 SV=1	LOC100647489	1.256	1.094	1.117	0.57	0.693	0.614	1.304	0.894	1.327	Cluster5	0.430587
A0A6P3D6P1	111	S	synapse-associated protein 1 isoform X2 OS=Bombus terrestris OX=30195 GN=LOC100651118 PE=4 SV=1	LOC100651118	1.057	1.128	1.675	0.682	0.87	0.496	0.786	1.121	1.064	Cluster5	0.35975
A0A6P3TUG7	49	S	ubiquitin thioesterase trabid OS=Bombus terrestris OX=30195 GN=LOC100644296 PE=4 SV=1	LOC100644296	1.549	1.581	1.448	0.572	0.553	0.345	0.808	0.532	1.195	Cluster5	0.762249
A0A6P3TUI9	187	S	Cdca3_0 protein(predicted) OS=Bombus terrestris OX=30195 GN=LOC100647341 PE=4 SV=1	LOC100647341	0.628	0.429	0.521	1.061	1.059	1.115	1.637	1.209	1.832	Cluster3	0.408222
A0A6P3TUK4	451	S	Neurabin-1(predicted) OS=Bombus terrestris OX=30195 GN=LOC100646066 PE=4 SV=1	LOC100646066	1.445	1.545	1.83	0.477	0.944	0.297	0.668	0.496	0.866	Cluster5	0.426194
A0A6P3TUK4	869	S	Neurabin-1(predicted) OS=Bombus terrestris OX=30195 GN=LOC100646066 PE=4 SV=1	LOC100646066	1.479	1.643	1.799	0.652	0.765	0.607	0.624	0.449	0.65	Cluster1	0.59418
A0A6P3TUR2	822	S	S phase cyclin A-associated protein in the endoplasmic reticulum OS=Bombus terrestris OX=30195 GN=LOC100646950 PE=4 SV=1	LOC100646950	0.554	0.445	0.482	1.213	1.091	0.972	1.154	2.028	1.776	Cluster3	0.560515
A0A6P3U2V8	13	S	Putative cytoplasmic protein max-1 (Fragment)(predicted) OS=Bombus terrestris OX=30195 GN=LOC100644687 PE=4 SV=1	LOC100644687	1.336	1.43	1.37	0.9	0.679	0.884	0.71	0.941	0.767	Cluster1	0.415342
A0A6P3TUU4	648	S	LOW QUALITY PROTEIN: 1-phosphatidylinositol 4,5-bisphosphate phosphodiesterase epsilon-1 OS=Bombus terrestris OX=30195 GN=LOC100649725 PE=4 SV=1	LOC100649725	0.717	0.758	0.982	1.145	1.727	1.307	0.723	0.978	1.276	Cluster2	0.401981
A0A6P3D6P1	118	S	synapse-associated protein 1 isoform X2 OS=Bombus terrestris OX=30195 GN=LOC100651118 PE=4 SV=1	LOC100651118	1.133	1.296	1.446	0.877	0.613	0.64	0.94	1.054	0.94	Cluster5	0.405012
A0A6P3U4Q8	408	S	pumilio homolog 2 isoform X3 OS=Bombus terrestris OX=30195 GN=LOC100648330 PE=4 SV=1	LOC100648330	1.376	1.581	1.391	0.828	0.838	0.606	0.761	0.775	0.743	Cluster1	0.625414
A0A6P3U4Q8	321	S	pumilio homolog 2 isoform X3 OS=Bombus terrestris OX=30195 GN=LOC100648330 PE=4 SV=1	LOC100648330	1.317	1.392	1.366	0.74	0.715	0.744	0.928	0.793	0.902	Cluster5	0.522744
A0A6P3TUV4	105	S	mitochondrial sodium/hydrogen exchanger 9B2 isoform X2 OS=Bombus terrestris OX=30195 GN=LOC100648500 PE=4 SV=1	LOC100648500	0.582	0.506	0.592	1.295	1.11	1.291	1.304	1.673	1.387	Cluster3	0.867397
A0A6P3TUV4	93	S	mitochondrial sodium/hydrogen exchanger 9B2 isoform X2 OS=Bombus terrestris OX=30195 GN=LOC100648500 PE=4 SV=1	LOC100648500	0.687	0.675	0.68	1.081	1.076	1.229	1.176	1.906	1.174	Cluster3	0.659065
A0A6P3TUV4	67	S	mitochondrial sodium/hydrogen exchanger 9B2 isoform X2 OS=Bombus terrestris OX=30195 GN=LOC100648500 PE=4 SV=1	LOC100648500	0.52	0.611	0.641	1.881	1.055	1.784	1.115	1.595	0.841	Cluster2	0.464193
A0A6P3TUX0	1124	S	LIM zinc-binding domain-containing protein(predicted) OS=Bombus terrestris OX=30195 GN=LOC100644874 PE=4 SV=1	LOC100644874	1.202	1.521	1.141	0.631	0.55	0.463	1.302	0.543	1.355	Cluster5	0.543141
A0A6P3TUX0	408	S	LIM zinc-binding domain-containing protein(predicted) OS=Bombus terrestris OX=30195 GN=LOC100644874 PE=4 SV=1	LOC100644874	1.195	1.504	1.223	0.551	0.561	0.493	1.107	0.517	1.528	Cluster5	0.579829
A0A6P3TUX0	1595	S	LIM zinc-binding domain-containing protein(predicted) OS=Bombus terrestris OX=30195 GN=LOC100644874 PE=4 SV=1	LOC100644874	1.941	1.591	1.584	0.715	0.869	0.401	0.533	0.39	0.622	Cluster1	0.481929
A0A6P3TUX0	696	S	LIM zinc-binding domain-containing protein(predicted) OS=Bombus terrestris OX=30195 GN=LOC100644874 PE=4 SV=1	LOC100644874	1.268	1.521	1.377	0.821	0.836	0.752	0.806	0.806	0.773	Cluster1	0.66072
A0A6P3TUX0	1205	S	LIM zinc-binding domain-containing protein(predicted) OS=Bombus terrestris OX=30195 GN=LOC100644874 PE=4 SV=1	LOC100644874	1.287	1.19	1.161	0.541	0.764	0.547	1.229	0.616	1.441	Cluster5	0.504552
A0A6P3TUX0	503	S	LIM zinc-binding domain-containing protein(predicted) OS=Bombus terrestris OX=30195 GN=LOC100644874 PE=4 SV=1	LOC100644874	1.942	1.822	1.629	0.48	0.495	0.353	0.592	0.405	0.741	Cluster1	0.466699
A0A6P5HGT7	176	S	serine/threonine-protein kinase MARK2 isoform X11 OS=Bombus terrestris OX=30195 GN=LOC100645231 PE=4 SV=1	LOC100645231	0.737	0.679	0.663	1.432	1.302	1.414	1.245	0.819	1.347	Cluster2	0.344938
A0A6P5HGT7	692	S	serine/threonine-protein kinase MARK2 isoform X11 OS=Bombus terrestris OX=30195 GN=LOC100645231 PE=4 SV=1	LOC100645231	0.358	0.371	0.316	1.545	2.354	1.585	0.833	1.561	1.345	Cluster3	0.432503
A0A6P3D6P1	45	S	synapse-associated protein 1 isoform X2 OS=Bombus terrestris OX=30195 GN=LOC100651118 PE=4 SV=1	LOC100651118	1.173	1.993	1.947	0.472	0.535	0.449	0.463	0.514	0.964	Cluster5	0.422222
A0A6P3TV41	11	S	probable phospholipid-transporting ATPase IIB isoform X2 OS=Bombus terrestris OX=30195 GN=LOC100649877 PE=4 SV=1	LOC100649877	0.631	0.68	0.65	1.35	1.415	1.365	1.149	1.663	0.942	Cluster3	0.530853
A0A6P5HSC5	534	S	E3 ubiquitin-protein ligase HUWE1 isoform X2 OS=Bombus terrestris OX=30195 GN=LOC100651406 PE=4 SV=1	LOC100651406	0.637	0.608	0.698	1.456	1.214	1.308	1.151	1.6	1.111	Cluster3	0.72966
A0A6P5HSC5	508	S	E3 ubiquitin-protein ligase HUWE1 isoform X2 OS=Bombus terrestris OX=30195 GN=LOC100651406 PE=4 SV=1	LOC100651406	0.844	0.755	0.7	1.671	1.659	1.493	0.947	0.843	0.912	Cluster2	0.637638
A0A6P5HSC5	3675	S	E3 ubiquitin-protein ligase HUWE1 isoform X2 OS=Bombus terrestris OX=30195 GN=LOC100651406 PE=4 SV=1	LOC100651406	1.828	1.22	1.745	0.762	0.654	0.399	0.579	0.691	0.78	Cluster1	0.453788
A0A6P5HSC5	1114	S	E3 ubiquitin-protein ligase HUWE1 isoform X2 OS=Bombus terrestris OX=30195 GN=LOC100651406 PE=4 SV=1	LOC100651406	0.987	0.693	0.807	1.276	1.665	1.447	0.862	1.021	0.948	Cluster2	0.636946
A0A6P3D6P1	356	S	synapse-associated protein 1 isoform X2 OS=Bombus terrestris OX=30195 GN=LOC100651118 PE=4 SV=1	LOC100651118	1.33	1.372	1.489	0.732	0.779	0.661	1.006	0.551	0.88	Cluster5	0.45419
A0A6P5HSC5	1988	S	E3 ubiquitin-protein ligase HUWE1 isoform X2 OS=Bombus terrestris OX=30195 GN=LOC100651406 PE=4 SV=1	LOC100651406	0.476	0.541	0.422	1.072	1.151	1.146	1.375	2.339	1.315	Cluster3	0.697562
A0A6P3TV57	1046	S	C2H2-type domain-containing protein(predicted) OS=Bombus terrestris OX=30195 GN=LOC100646953 PE=4 SV=1	LOC100646953	1.815	0.967	1.386	0.728	0.854	0.665	0.655	0.541	1.2	Cluster5	0.342005
A0A6P3TV97	467	S	sialin isoform X2 OS=Bombus terrestris OX=30195 GN=LOC100644958 PE=4 SV=1	LOC100644958	0.185	0.277	0.409	1.069	1.075	1.249	1.568	2.525	1.556	Cluster3	0.686556
A0A6P3TV97	473	S	sialin isoform X2 OS=Bombus terrestris OX=30195 GN=LOC100644958 PE=4 SV=1	LOC100644958	0.578	0.616	0.68	1.162	1.121	1.205	1.597	1.351	1.266	Cluster3	0.663736
A0A6P3TVB1	116	S	DNA replication licensing factor Mcm2 OS=Bombus terrestris OX=30195 GN=LOC100647256 PE=4 SV=1	LOC100647256	0.732	0.745	0.679	1.022	1.081	1.185	0.982	1.601	1.546	Cluster3	0.460177
A0A6P3TVB5	270	S	stromal membrane-associated protein 1 OS=Bombus terrestris OX=30195 GN=LOC100648201 PE=4 SV=1	LOC100648201	1.124	1.59	1.479	0.742	0.595	0.689	0.791	0.728	1.086	Cluster5	0.530209
A0A6P3TWK7	184	S	Microtubule-associated tumor suppressor 1 like protein(predicted) OS=Bombus terrestris OX=30195 GN=LOC100648551 PE=4 SV=1	LOC100648551	1.448	1.715	1.248	0.621	0.706	0.764	0.731	0.674	0.941	Cluster1	0.429508
A0A6P3TVE6	620	S	dynamin-1-like protein OS=Bombus terrestris OX=30195 GN=LOC100646574 PE=4 SV=1	LOC100646574	0.337	0.325	0.305	0.603	0.536	0.902	2.772	1.24	2.183	Cluster6	0.774
A0A6P3U460	261	S	lipid storage droplets surface-binding protein 2 isoform X2 OS=Bombus terrestris OX=30195 GN=LOC100643850 PE=4 SV=1	LOC100643850	1.715	2.015	1.71	0.684	0.821	0.572	0.357	0.385	0.408	Cluster4	0.748512
A0A6P3U460	21	S	lipid storage droplets surface-binding protein 2 isoform X2 OS=Bombus terrestris OX=30195 GN=LOC100643850 PE=4 SV=1	LOC100643850	1.423	1.822	1.521	0.858	0.804	0.667	0.603	0.587	0.562	Cluster4	0.505355
A0A6P3U460	37	S	lipid storage droplets surface-binding protein 2 isoform X2 OS=Bombus terrestris OX=30195 GN=LOC100643850 PE=4 SV=1	LOC100643850	1.663	2.501	1.719	0.685	0.438	0.368	0.362	0.311	0.442	Cluster1	0.582008
A0A6P3TYC1	272	S	UDP-glucose:glycoprotein glucosyltransferase isoform X4 OS=Bombus terrestris OX=30195 GN=LOC100650087 PE=4 SV=1	LOC100650087	0.838	0.62	0.652	1.877	1.159	1.755	0.962	1.321	0.789	Cluster2	0.6718
A0A6P3D6Q2	702	S	protein Hook homolog 3 OS=Bombus terrestris OX=30195 GN=LOC100651744 PE=4 SV=1	LOC100651744	1.877	1.233	1.526	0.564	0.773	0.543	0.756	0.48	0.904	Cluster5	0.420938
A0A6P3TYD8	220	S	SUN domain-containing protein(predicted) OS=Bombus terrestris OX=30195 GN=LOC100651572 PE=4 SV=1	LOC100651572	1.923	1.575	1.586	0.547	0.656	0.694	0.815	0.45	0.402	Cluster1	0.398297
A0A6P3TYD8	159	S	SUN domain-containing protein(predicted) OS=Bombus terrestris OX=30195 GN=LOC100651572 PE=4 SV=1	LOC100651572	1.53	1.491	1.383	0.642	0.759	0.701	0.9	0.489	0.879	Cluster5	0.401627
A0A6P3TYD8	160	S	SUN domain-containing protein(predicted) OS=Bombus terrestris OX=30195 GN=LOC100651572 PE=4 SV=1	LOC100651572	1.299	1.606	1.296	0.846	0.804	0.926	0.819	0.504	0.854	Cluster1	0.361898
A0A6P3TYE7	1131	S	PHD finger protein 3 isoform X5 OS=Bombus terrestris OX=30195 GN=LOC100650691 PE=4 SV=1	LOC100650691	0.38	0.388	0.369	1.364	1.216	1.465	1.55	1.839	1.366	Cluster3	0.925575
A0A6P3TYE7	2086	S	PHD finger protein 3 isoform X5 OS=Bombus terrestris OX=30195 GN=LOC100650691 PE=4 SV=1	LOC100650691	1.296	1.305	1.501	0.634	0.664	0.984	0.82	0.533	1.104	Cluster5	0.376985
A0A6P3TYE7	1323	S	PHD finger protein 3 isoform X5 OS=Bombus terrestris OX=30195 GN=LOC100650691 PE=4 SV=1	LOC100650691	0.542	0.42	0.596	1.686	1.181	1.24	1.595	1.198	1.286	Cluster3	0.576795
A0A6P3TYE7	196	S	PHD finger protein 3 isoform X5 OS=Bombus terrestris OX=30195 GN=LOC100650691 PE=4 SV=1	LOC100650691	0.978	0.962	1.174	0.649	0.723	0.702	1.422	0.799	1.498	Cluster5	0.317319
A0A6P3TVQ4	424	S	histone deacetylase Rpd3 OS=Bombus terrestris OX=30195 GN=LOC100642763 PE=4 SV=1	LOC100642763	0.491	0.777	0.707	1.253	1.13	1.56	1.357	1.256	1.17	Cluster3	0.526831
A0A6P3D6Q3	243	S	Na(+)/H(+) exchange regulatory cofactor NHE-RF1 OS=Bombus terrestris OX=30195 GN=LOC100649320 PE=4 SV=1	LOC100649320	1.677	2.031	1.533	0.49	0.449	0.418	0.858	0.475	0.586	Cluster5	0.429372
A0A6P3TVT0	2	S	LOW QUALITY PROTEIN: serine/threonine-protein kinase PAK 3 OS=Bombus terrestris OX=30195 GN=LOC100652006 PE=4 SV=1	LOC100652006	1.655	1.904	1.694	0.684	0.764	0.456	0.525	0.472	0.489	Cluster1	0.549396
A0A6P5HWT7	576	S	zinc finger protein 1 isoform X2 OS=Bombus terrestris OX=30195 GN=LOC100642685 PE=4 SV=1	LOC100642685	1.693	1.569	1.55	0.574	0.746	0.521	0.709	0.495	0.795	Cluster1	0.578195
A0A6P3TVV9	138	S	SbcC protein(predicted) OS=Bombus terrestris OX=30195 GN=LOC100645233 PE=4 SV=1	LOC100645233	0.657	0.894	0.773	1.683	1.279	1.339	0.928	1.167	1.039	Cluster2	0.562026
A0A6P5HR14	1238	S	myosin heavy chain, muscle isoform X21 OS=Bombus terrestris OX=30195 GN=LOC100647343 PE=4 SV=1	LOC100647343	0.642	0.7	0.579	1.487	1.324	1.289	0.949	2.047	0.931	Cluster3	0.442581
A0A6P5HR14	1093	S	myosin heavy chain, muscle isoform X21 OS=Bombus terrestris OX=30195 GN=LOC100647343 PE=4 SV=1	LOC100647343	0.536	0.611	0.554	1.362	1.136	1.157	1.118	2.316	1.103	Cluster3	0.650542
A0A6P5HR14	1176	S	myosin heavy chain, muscle isoform X21 OS=Bombus terrestris OX=30195 GN=LOC100647343 PE=4 SV=1	LOC100647343	0.578	0.513	0.655	1.767	1.379	1.501	0.979	1.853	0.834	Cluster2	0.5597
A0A6P5HR14	1855	S	myosin heavy chain, muscle isoform X21 OS=Bombus terrestris OX=30195 GN=LOC100647343 PE=4 SV=1	LOC100647343	0.698	0.653	0.578	1.447	1.241	1.245	1.122	1.689	1.134	Cluster3	0.699584
A0A6P5HR14	651	S	myosin heavy chain, muscle isoform X21 OS=Bombus terrestris OX=30195 GN=LOC100647343 PE=4 SV=1	LOC100647343	0.877	0.785	0.769	1.638	1.443	1.376	0.849	1.229	0.837	Cluster2	0.769995
A0A6P5HR14	656	S	myosin heavy chain, muscle isoform X21 OS=Bombus terrestris OX=30195 GN=LOC100647343 PE=4 SV=1	LOC100647343	0.7	0.626	0.645	1.651	1.452	1.266	0.926	1.71	0.949	Cluster2	0.536779
A0A6P5HR14	901	S	myosin heavy chain, muscle isoform X21 OS=Bombus terrestris OX=30195 GN=LOC100647343 PE=4 SV=1	LOC100647343	0.615	0.6	0.573	1.482	1.246	1.368	1.053	1.979	1.02	Cluster3	0.608742
A0A6P5HR14	903	S	myosin heavy chain, muscle isoform X21 OS=Bombus terrestris OX=30195 GN=LOC100647343 PE=4 SV=1	LOC100647343	1.006	0.831	0.87	1.506	1.324	1.52	0.711	1.167	0.804	Cluster2	0.563915
A0A6P3TVX4	1951	S	myosin heavy chain, muscle isoform X28 OS=Bombus terrestris OX=30195 GN=LOC100647343 PE=4 SV=1	LOC100647343	0.959	0.7	0.735	1.347	1.655	1.44	0.839	1.236	0.88	Cluster2	0.718458
A0A6P5HR14	216	S	myosin heavy chain, muscle isoform X21 OS=Bombus terrestris OX=30195 GN=LOC100647343 PE=4 SV=1	LOC100647343	0.595	0.573	0.581	1.471	1.5	1.347	0.965	1.877	1.056	Cluster3	0.509304
A0A6P5HR14	1285	S	myosin heavy chain, muscle isoform X21 OS=Bombus terrestris OX=30195 GN=LOC100647343 PE=4 SV=1	LOC100647343	0.666	0.714	0.716	1.162	1.023	1.024	1.123	2.162	1.1	Cluster3	0.48939
A0A6P5HR14	1327	S	myosin heavy chain, muscle isoform X21 OS=Bombus terrestris OX=30195 GN=LOC100647343 PE=4 SV=1	LOC100647343	0.681	0.699	0.664	1.65	1.712	1.541	0.807	1.442	0.817	Cluster2	0.812584
A0A6P5HR14	1103	S	myosin heavy chain, muscle isoform X21 OS=Bombus terrestris OX=30195 GN=LOC100647343 PE=4 SV=1	LOC100647343	0.423	0.551	0.486	1.585	1.156	1.362	1.033	2.481	1.015	Cluster3	0.615512
A0A6P5HR14	1570	S	myosin heavy chain, muscle isoform X21 OS=Bombus terrestris OX=30195 GN=LOC100647343 PE=4 SV=1	LOC100647343	0.562	0.698	0.524	2.022	1.503	1.53	0.866	1.646	0.799	Cluster2	0.656464
A0A6P5HR14	1381	S	myosin heavy chain, muscle isoform X21 OS=Bombus terrestris OX=30195 GN=LOC100647343 PE=4 SV=1	LOC100647343	0.511	0.505	0.445	1.526	1.378	1.494	1.014	2.147	1.075	Cluster3	0.640555
A0A6P3D6Q3	139	S	Na(+)/H(+) exchange regulatory cofactor NHE-RF1 OS=Bombus terrestris OX=30195 GN=LOC100649320 PE=4 SV=1	LOC100649320	0.716	0.762	0.727	1.036	0.984	0.979	1.454	1.498	1.296	Cluster6	0.668088
A0A6P3TW19	210	S	DUF3736 domain-containing protein(predicted) OS=Bombus terrestris OX=30195 GN=LOC100643686 PE=4 SV=1	LOC100643686	1.461	1.431	1.392	0.755	0.928	0.737	0.834	0.639	0.726	Cluster1	0.53816
A0A6P3TW19	217	S	DUF3736 domain-containing protein(predicted) OS=Bombus terrestris OX=30195 GN=LOC100643686 PE=4 SV=1	LOC100643686	1.622	1.652	1.599	0.54	0.58	0.432	0.73	0.475	0.931	Cluster5	0.757653
A0A6P3TW19	163	S	DUF3736 domain-containing protein(predicted) OS=Bombus terrestris OX=30195 GN=LOC100643686 PE=4 SV=1	LOC100643686	2.315	1.372	1.422	0.79	0.666	0.689	0.551	0.504	0.437	Cluster4	0.548316
A0A6P3TW19	487	S	DUF3736 domain-containing protein(predicted) OS=Bombus terrestris OX=30195 GN=LOC100643686 PE=4 SV=1	LOC100643686	1.549	1.389	1.322	0.715	0.85	0.777	0.766	0.631	0.891	Cluster1	0.559743
A0A6P3TW19	952	S	DUF3736 domain-containing protein(predicted) OS=Bombus terrestris OX=30195 GN=LOC100643686 PE=4 SV=1	LOC100643686	1.652	1.649	1.695	0.513	0.618	0.452	0.757	0.386	0.807	Cluster5	0.500334
A0A6P5HR27	206	S	Intracellular protein transport protein uso1-like isoform x1 protein(predicted) OS=Bombus terrestris OX=30195 GN=LOC100648640 PE=4 SV=1	LOC100648640	1.766	1.508	1.84	0.321	0.304	0.421	0.562	0.74	0.976	Cluster5	0.521161
A0A6P5HR27	849	S	Intracellular protein transport protein uso1-like isoform x1 protein(predicted) OS=Bombus terrestris OX=30195 GN=LOC100648640 PE=4 SV=1	LOC100648640	0.843	0.706	0.666	0.942	1.044	1.149	1.434	1.176	1.457	Cluster6	0.524415
A0A6P3TW75	13	S	single-strand selective monofunctional uracil DNA glycosylase isoform X1 OS=Bombus terrestris OX=30195 GN=LOC100651441 PE=4 SV=1	LOC100651441	1.448	1.49	1.324	1.033	0.886	0.713	0.659	0.707	0.739	Cluster4	0.485998
A0A6P3D6Q3	178	S	Na(+)/H(+) exchange regulatory cofactor NHE-RF1 OS=Bombus terrestris OX=30195 GN=LOC100649320 PE=4 SV=1	LOC100649320	1.216	1.41	1.055	0.547	0.656	0.73	1.43	0.453	1.293	Cluster5	0.421519
A0A6P3TW86	11	S	ADP-ribosylation factor GTPase-activating protein 1 OS=Bombus terrestris OX=30195 GN=LOC100651762 PE=4 SV=1	LOC100651762	0.672	0.662	0.672	0.795	0.911	0.952	1.453	1.776	1.538	Cluster6	0.830936
A0A6P3TWA4	947	S	oxidation resistance protein 1 isoform X3 OS=Bombus terrestris OX=30195 GN=LOC100646293 PE=4 SV=1	LOC100646293	0.651	0.724	0.623	1.83	1.16	1.864	1.002	1.298	0.851	Cluster2	0.63949
A0A6P3TWA4	951	S	oxidation resistance protein 1 isoform X3 OS=Bombus terrestris OX=30195 GN=LOC100646293 PE=4 SV=1	LOC100646293	1.549	1.574	1.442	0.844	0.678	0.922	0.665	0.605	0.626	Cluster4	0.475336
A0A6P3TWA4	258	S	oxidation resistance protein 1 isoform X3 OS=Bombus terrestris OX=30195 GN=LOC100646293 PE=4 SV=1	LOC100646293	1.332	1.754	1.397	0.74	0.663	0.711	0.657	0.77	0.837	Cluster1	0.549273
A0A6P3TWA4	73	S	oxidation resistance protein 1 isoform X3 OS=Bombus terrestris OX=30195 GN=LOC100646293 PE=4 SV=1	LOC100646293	1.442	1.566	1.679	0.716	0.894	0.702	0.714	0.545	0.54	Cluster4	0.502428
A0A6P3TWA4	49	S	oxidation resistance protein 1 isoform X3 OS=Bombus terrestris OX=30195 GN=LOC100646293 PE=4 SV=1	LOC100646293	1.44	1.486	1.538	0.65	0.75	0.651	0.717	0.653	0.892	Cluster1	0.610649
A0A6P3TWA4	62	S	oxidation resistance protein 1 isoform X3 OS=Bombus terrestris OX=30195 GN=LOC100646293 PE=4 SV=1	LOC100646293	1.429	1.401	1.618	0.662	0.884	0.662	0.637	0.667	0.846	Cluster1	0.567881
A0A6P3TWA4	201	S	oxidation resistance protein 1 isoform X3 OS=Bombus terrestris OX=30195 GN=LOC100646293 PE=4 SV=1	LOC100646293	1.534	1.45	1.179	0.63	0.771	0.662	0.816	0.855	0.99	Cluster5	0.519835
A0A6P3D6Q3	183	S	Na(+)/H(+) exchange regulatory cofactor NHE-RF1 OS=Bombus terrestris OX=30195 GN=LOC100649320 PE=4 SV=1	LOC100649320	1.168	1.539	1.096	0.644	0.513	0.492	1.433	0.599	1.257	Cluster5	0.499366
A0A6P3TWA4	777	S	oxidation resistance protein 1 isoform X3 OS=Bombus terrestris OX=30195 GN=LOC100646293 PE=4 SV=1	LOC100646293	2.008	2.045	1.535	0.543	0.523	0.471	0.51	0.24	0.62	Cluster1	0.529447
A0A6P3TWA4	573	S	oxidation resistance protein 1 isoform X3 OS=Bombus terrestris OX=30195 GN=LOC100646293 PE=4 SV=1	LOC100646293	1.644	1.437	1.588	0.74	0.803	0.7	0.608	0.741	0.576	Cluster4	0.437588
A0A6P3TWA4	224	S	oxidation resistance protein 1 isoform X3 OS=Bombus terrestris OX=30195 GN=LOC100646293 PE=4 SV=1	LOC100646293	1.957	1.335	1.417	0.732	0.991	0.757	0.462	0.597	0.63	Cluster4	0.625484
A0A6P3TWA4	143	S	oxidation resistance protein 1 isoform X3 OS=Bombus terrestris OX=30195 GN=LOC100646293 PE=4 SV=1	LOC100646293	1.467	1.465	2.189	0.476	0.653	0.361	0.692	0.455	0.681	Cluster1	0.443798
A0A6P3TWA4	619	S	oxidation resistance protein 1 isoform X3 OS=Bombus terrestris OX=30195 GN=LOC100646293 PE=4 SV=1	LOC100646293	1.635	1.623	1.459	0.725	0.678	0.564	0.783	0.615	0.663	Cluster1	0.720876
A0A6P3TWA4	26	S	oxidation resistance protein 1 isoform X3 OS=Bombus terrestris OX=30195 GN=LOC100646293 PE=4 SV=1	LOC100646293	1.676	1.576	1.496	0.568	0.493	0.528	0.908	0.618	0.767	Cluster5	0.559249
F1CGQ2	84	S	CLIP domain-containing serine protease OS=Bombus terrestris OX=30195 GN=VSP PE=2 SV=1	VSP	0.752	0.94	0.711	1.059	1.457	1.814	0.956	1.103	0.965	Cluster2	0.492764
A0A6P3TWA8	358	S	transcription factor kayak isoform X3 OS=Bombus terrestris OX=30195 GN=LOC105665724 PE=4 SV=1	LOC105665724	1.481	1.76	1.617	0.598	0.658	0.682	0.68	0.619	0.627	Cluster1	0.655957
A0A6P3TWC9	1290	S	LOW QUALITY PROTEIN: ATP-dependent helicase brm OS=Bombus terrestris OX=30195 GN=LOC100646868 PE=4 SV=1	LOC100646868	0.782	0.721	0.634	1.209	1.246	1.292	1.217	1.545	1.053	Cluster3	0.716294
A0A6P3TWC9	1098	S	LOW QUALITY PROTEIN: ATP-dependent helicase brm OS=Bombus terrestris OX=30195 GN=LOC100646868 PE=4 SV=1	LOC100646868	0.357	0.418	0.423	1.564	1.357	1.451	1.417	1.723	1.285	Cluster3	0.853488
A0A6P3D6Q3	156	S	Na(+)/H(+) exchange regulatory cofactor NHE-RF1 OS=Bombus terrestris OX=30195 GN=LOC100649320 PE=4 SV=1	LOC100649320	1.202	1.841	1.608	0.789	0.515	0.66	0.843	0.587	0.7	Cluster1	0.438903
A0A6P3TWE8	3354	S	ubiquitin carboxyl-terminal hydrolase 34 OS=Bombus terrestris OX=30195 GN=LOC100649448 PE=4 SV=1	LOC100649448	0.46	0.457	0.642	1.722	1.623	1.891	1.152	1.192	0.939	Cluster2	0.628474
A0A6P3TWE8	2218	S	ubiquitin carboxyl-terminal hydrolase 34 OS=Bombus terrestris OX=30195 GN=LOC100649448 PE=4 SV=1	LOC100649448	0.762	0.741	0.853	1.483	1.389	1.078	0.863	1.563	0.987	Cluster2	0.47377
A0A6P5HM18	806	S	vacuolar protein sorting-associated protein 35 isoform X1 OS=Bombus terrestris OX=30195 GN=LOC100650114 PE=4 SV=1	LOC100650114	0.662	0.68	0.648	1.689	1.634	1.484	1.13	1.406	0.645	Cluster2	0.703641
A0A6P5HM18	327	S	vacuolar protein sorting-associated protein 35 isoform X1 OS=Bombus terrestris OX=30195 GN=LOC100650114 PE=4 SV=1	LOC100650114	0.81	0.743	0.826	1.374	1.34	1.122	1.022	1.621	0.846	Cluster2	0.463021
A0A6P3TWG4	29	S	monocarboxylate transporter 10 isoform X1 OS=Bombus terrestris OX=30195 GN=LOC100652167 PE=4 SV=1	LOC100652167	0.769	0.828	0.745	1.159	1.384	1.64	1.262	0.839	1.011	Cluster2	0.423869
A0A6P3TWG5	1053	S	dystroglycan isoform X2 OS=Bombus terrestris OX=30195 GN=LOC100645828 PE=4 SV=1	LOC100645828	1.301	1.433	1.345	0.807	0.788	0.669	0.854	0.724	0.976	Cluster5	0.550866
A0A6P3TWL9	134	S	myb-like protein V OS=Bombus terrestris OX=30195 GN=LOC100647020 PE=4 SV=1	LOC100647020	1.297	1.136	1.296	0.721	0.713	0.546	1.151	0.87	1.127	Cluster5	0.553397
A0A6P3TWL9	149	S	myb-like protein V OS=Bombus terrestris OX=30195 GN=LOC100647020 PE=4 SV=1	LOC100647020	1.473	1.421	1.335	0.845	0.688	0.627	0.781	0.863	0.865	Cluster1	0.491635
A0A6P3U1F6	6	S	transmembrane protein 42 isoform X4 OS=Bombus terrestris OX=30195 GN=LOC100646282 PE=4 SV=1	LOC100646282	0.882	1.065	0.977	0.673	0.756	0.618	1.479	0.988	1.545	Cluster6	0.30331
A0A6P3TWP7	711	S	FYVE-type domain-containing protein(predicted) OS=Bombus terrestris OX=30195 GN=LOC100647293 PE=4 SV=1	LOC100647293	0.757	0.579	0.662	1.154	1.342	1.075	1.393	1.38	1.249	Cluster3	0.644013
A0A6P3TZ81	185	S	endophilin-A isoform X5 OS=Bombus terrestris OX=30195 GN=LOC100644028 PE=4 SV=1	LOC100644028	0.447	0.643	0.711	1.733	1.639	1.906	0.79	1.553	0.747	Cluster2	0.70203
A0A6P5I9C2	743	S	nuclear factor of activated T-cells 5 isoform X3 OS=Bombus terrestris OX=30195 GN=LOC100642970 PE=4 SV=1	LOC100642970	1.464	1.395	1.224	0.983	1.114	0.83	0.676	0.722	0.694	Cluster4	0.709084
A0A6P3TWU9	48	S	stress response protein NST1 isoform X2 OS=Bombus terrestris OX=30195 GN=LOC100652201 PE=4 SV=1	LOC100652201	0.498	0.518	0.531	0.721	0.62	0.863	2.227	1.321	1.924	Cluster6	0.835721
A0A6P3TWU9	7	S	stress response protein NST1 isoform X2 OS=Bombus terrestris OX=30195 GN=LOC100652201 PE=4 SV=1	LOC100652201	0.486	0.509	0.439	1.662	1.695	1.976	1.432	0.948	0.931	Cluster2	0.506866
A0A6P3TWU9	68	S	stress response protein NST1 isoform X2 OS=Bombus terrestris OX=30195 GN=LOC100652201 PE=4 SV=1	LOC100652201	0.501	0.555	0.562	1.01	0.966	0.94	1.616	1.871	1.539	Cluster6	0.575826
A0A6P3D6T8	211	S	26S proteasome non-ATPase regulatory subunit 10 OS=Bombus terrestris OX=30195 GN=LOC100649443 PE=4 SV=1	LOC100649443	0.542	0.67	0.598	1.017	0.898	1.029	1.582	1.715	1.473	Cluster6	0.628637
A0A6P3TWV1	2422	S	LOW QUALITY PROTEIN: dynein heavy chain, cytoplasmic OS=Bombus terrestris OX=30195 GN=LOC100647009 PE=4 SV=1	LOC100647009	1.799	1.887	1.732	0.468	0.513	0.591	0.368	0.411	0.76	Cluster1	0.535078
A0A6P3TWY8	285	S	ribosomal protein S6 kinase alpha-2 isoform X2 OS=Bombus terrestris OX=30195 GN=LOC100647294 PE=4 SV=1	LOC100647294	1.677	1.593	1.52	0.537	0.634	0.493	0.732	0.693	0.781	Cluster5	0.443866
A0A6P5I157	70	S	Odorant receptor(predicted) OS=Bombus terrestris OX=30195 GN=LOC100645417 PE=4 SV=1	LOC100645417	0.55	0.565	0.721	1.256	1.084	1.341	1.322	1.666	1.209	Cluster3	0.795045
A0A6P3TX37	505	S	E3 ubiquitin-protein ligase ZNF598 OS=Bombus terrestris OX=30195 GN=LOC100651609 PE=4 SV=1	LOC100651609	1.281	1.48	1.485	0.79	0.813	0.636	0.775	0.598	0.976	Cluster1	0.452039
A0A6P3TX55	44	S	KH domain-containing protein akap-1 OS=Bombus terrestris OX=30195 GN=LOC100644570 PE=4 SV=1	LOC100644570	0.374	0.266	0.351	0.813	1.785	2.239	1.691	2.442	0.354	Cluster3	0.372913
A0A6P3U2D5	88	S	reticulon-1 isoform X2 OS=Bombus terrestris OX=30195 GN=LOC105666097 PE=4 SV=1	LOC105666097	1.421	1.363	1.644	0.774	0.875	0.629	0.759	0.731	0.643	Cluster1	0.522483
A0A6P3D6U1	516	S	K0930 protein(predicted) OS=Bombus terrestris OX=30195 GN=LOC100647836 PE=4 SV=1	LOC100647836	0.556	0.487	0.668	1.038	1.084	1.027	1.815	0.999	1.712	Cluster6	0.435361
A0A6P3U2D5	185	S	reticulon-1 isoform X2 OS=Bombus terrestris OX=30195 GN=LOC105666097 PE=4 SV=1	LOC105666097	1.502	1.733	1.643	0.305	0.399	0.181	0.855	0.403	1.321	Cluster5	0.705166
A0A6P3U2D5	162	S	reticulon-1 isoform X2 OS=Bombus terrestris OX=30195 GN=LOC105666097 PE=4 SV=1	LOC105666097	1.577	1.455	1.502	0.449	0.621	0.346	1.09	0.442	1.044	Cluster5	0.671208
A0A6P3U2D5	169	S	reticulon-1 isoform X2 OS=Bombus terrestris OX=30195 GN=LOC105666097 PE=4 SV=1	LOC105666097	1.154	1.028	1.282	0.596	0.598	0.489	1.338	0.873	1.421	Cluster5	0.422896
A0A6P3U580	1198	S	cohesin subunit SA-2 isoform X3 OS=Bombus terrestris OX=30195 GN=LOC100647157 PE=4 SV=1	LOC100647157	1.741	1.144	1.663	0.852	0.943	0.569	0.494	0.547	0.844	Cluster4	0.383328
A0A6P3TX92	238	S	tetraspan membrane protein of hair cell stereocilia homolog OS=Bombus terrestris OX=30195 GN=LOC100651877 PE=4 SV=1	LOC100651877	1.457	1.834	1.426	0.696	0.759	0.643	0.59	0.658	0.747	Cluster1	0.656071
A0A6P3TX97	68	S	beta-1,3-glucan-binding protein 1 OS=Bombus terrestris OX=30195 GN=LOC100647662 PE=4 SV=1	LOC100647662	0.49	0.536	0.431	0.692	0.579	0.855	2.38	1.574	1.743	Cluster6	0.849941
A0A6P3D6U8	9	S	protein phosphatase 1 regulatory subunit 7 OS=Bombus terrestris OX=30195 GN=LOC100646653 PE=4 SV=1	LOC100646653	0.554	0.509	0.547	1.698	1.345	1.906	1.22	1.264	0.987	Cluster2	0.519669
A0A6P3U4L5	427	S	protein numb isoform X3 OS=Bombus terrestris OX=30195 GN=LOC100649775 PE=4 SV=1	LOC100649775	1.807	2.08	2.004	0.485	0.475	0.301	0.384	0.434	0.416	Cluster1	0.754135
A0A6P3TXM7	510	S	catalase isoform X2 OS=Bombus terrestris OX=30195 GN=LOC100651198 PE=4 SV=1	LOC100651198	0.544	0.639	0.498	0.811	0.875	0.98	1.824	1.748	1.546	Cluster6	0.810787
A0A6P3U2L1	1784	S	PHD finger protein 10(predicted) OS=Bombus terrestris OX=30195 GN=LOC100644567 PE=4 SV=1	LOC100644567	0.602	0.581	0.607	0.832	0.883	0.928	1.832	1.408	1.677	Cluster6	0.882152
A0A6P3U2L1	1668	S	PHD finger protein 10(predicted) OS=Bombus terrestris OX=30195 GN=LOC100644567 PE=4 SV=1	LOC100644567	1.631	1.667	1.895	0.672	0.596	0.59	0.554	0.52	0.493	Cluster1	0.581336
A0A6P3U2L1	1630	S	PHD finger protein 10(predicted) OS=Bombus terrestris OX=30195 GN=LOC100644567 PE=4 SV=1	LOC100644567	1.417	1.247	1.562	0.598	0.669	0.588	0.931	0.757	0.972	Cluster5	0.665013
A0A6P3U2L1	388	S	PHD finger protein 10(predicted) OS=Bombus terrestris OX=30195 GN=LOC100644567 PE=4 SV=1	LOC100644567	0.467	0.539	0.389	0.865	0.849	1.051	1.935	1.424	1.919	Cluster6	0.678374
A0A6P3U2L1	1358	S	PHD finger protein 10(predicted) OS=Bombus terrestris OX=30195 GN=LOC100644567 PE=4 SV=1	LOC100644567	1.495	1.22	1.429	0.523	0.711	0.684	1.102	0.606	0.971	Cluster5	0.54656
A0A6P3TXT5	394	S	Apoptosis-stimulating of p53 protein(predicted) OS=Bombus terrestris OX=30195 GN=LOC100646232 PE=4 SV=1	LOC100646232	0.984	1.529	1.502	0.678	0.836	0.856	0.762	0.65	1.106	Cluster5	0.362076
A0A6P3TXU3	129	S	fumarate hydratase, mitochondrial isoform X1 OS=Bombus terrestris OX=30195 GN=LOC100647385 PE=4 SV=1	LOC100647385	0.75	0.734	0.706	1.396	1.35	1.396	0.986	1.509	0.971	Cluster2	0.588468
A0A6P3TXU4	143	S	titin isoform X1 OS=Bombus terrestris OX=30195 GN=LOC100642449 PE=4 SV=1	LOC100642449	0.775	0.831	0.923	1.573	1.439	1.465	0.826	0.916	0.964	Cluster2	0.608766
A0A6P3TXU4	82	S	titin isoform X1 OS=Bombus terrestris OX=30195 GN=LOC100642449 PE=4 SV=1	LOC100642449	0.706	0.664	0.721	1.135	1.169	1.155	1.163	1.475	1.395	Cluster3	0.728574
A0A6P3TXV2	172	S	Four and a half LIM domains protein(predicted) OS=Bombus terrestris OX=30195 GN=LOC100650291 PE=4 SV=1	LOC100650291	1.863	1.506	1.386	0.509	1.05	0.4	0.578	0.363	1.005	Cluster5	0.355362
A0A6P3D6V1	249	S	BMP-binding endothelial regulator protein OS=Bombus terrestris OX=30195 GN=LOC100652150 PE=4 SV=1	LOC100652150	1.535	2.506	1.642	0.682	0.596	0.419	0.462	0.334	0.391	Cluster1	0.478501
A0A6P3TXV2	321	S	Four and a half LIM domains protein(predicted) OS=Bombus terrestris OX=30195 GN=LOC100650291 PE=4 SV=1	LOC100650291	1.822	1.15	1.595	0.743	1.063	0.756	0.596	0.478	0.643	Cluster4	0.594161
A0A6P3TXV2	329	S	Four and a half LIM domains protein(predicted) OS=Bombus terrestris OX=30195 GN=LOC100650291 PE=4 SV=1	LOC100650291	1.407	1.659	1.763	0.861	0.8	0.757	0.553	0.515	0.501	Cluster4	0.698374
A0A6P3TXV2	222	S	Four and a half LIM domains protein(predicted) OS=Bombus terrestris OX=30195 GN=LOC100650291 PE=4 SV=1	LOC100650291	1.422	1.304	1.38	0.75	0.69	0.632	0.926	0.66	1.051	Cluster5	0.779494
A0A6P3TXV2	241	S	Four and a half LIM domains protein(predicted) OS=Bombus terrestris OX=30195 GN=LOC100650291 PE=4 SV=1	LOC100650291	1.655	2.027	1.671	0.614	0.474	0.44	0.504	0.498	0.671	Cluster1	0.714696
A0A6P3TXV2	90	S	Four and a half LIM domains protein(predicted) OS=Bombus terrestris OX=30195 GN=LOC100650291 PE=4 SV=1	LOC100650291	1.88	1.493	1.504	0.681	0.815	0.882	0.612	0.469	0.478	Cluster4	0.646936
A0A6P3D6V1	253	S	BMP-binding endothelial regulator protein OS=Bombus terrestris OX=30195 GN=LOC100652150 PE=4 SV=1	LOC100652150	1.351	2.794	1.039	0.607	0.528	0.564	0.723	0.495	0.628	Cluster1	0.400644
A0A6P3TXX7	155	S	protein LSM14 homolog A isoform X2 OS=Bombus terrestris OX=30195 GN=LOC100643415 PE=4 SV=1	LOC100643415	1.073	1.358	1.133	0.787	0.534	0.665	1.318	0.666	1.326	Cluster5	0.443188
A0A6P3TXX7	164	S	protein LSM14 homolog A isoform X2 OS=Bombus terrestris OX=30195 GN=LOC100643415 PE=4 SV=1	LOC100643415	1.079	1.209	1.043	0.639	0.61	0.484	1.559	0.533	1.599	Cluster5	0.404668
A0A6P3TY12	11	S	eukaryotic translation initiation factor 4 gamma 2 isoform X1 OS=Bombus terrestris OX=30195 GN=LOC100650115 PE=4 SV=1	LOC100650115	2.098	1.308	1.725	0.498	0.865	0.651	0.481	0.469	0.549	Cluster4	0.461503
A0A6P3TY12	456	S	eukaryotic translation initiation factor 4 gamma 2 isoform X1 OS=Bombus terrestris OX=30195 GN=LOC100650115 PE=4 SV=1	LOC100650115	1.556	1.403	1.546	0.736	0.661	0.518	0.842	0.623	0.835	Cluster5	0.467532
A0A6P3TY77	903	S	LOW QUALITY PROTEIN: E3 SUMO-protein ligase RanBP2 OS=Bombus terrestris OX=30195 GN=LOC100648946 PE=4 SV=1	LOC100648946	0.646	0.269	0.488	1.53	1.287	1.348	1.189	1.833	1.341	Cluster3	0.587973
A0A6P3TY77	1450	S	LOW QUALITY PROTEIN: E3 SUMO-protein ligase RanBP2 OS=Bombus terrestris OX=30195 GN=LOC100648946 PE=4 SV=1	LOC100648946	1.653	1.507	1.607	0.868	0.554	0.618	0.524	0.624	0.798	Cluster1	0.524636
A0A6P3TY77	2274	S	LOW QUALITY PROTEIN: E3 SUMO-protein ligase RanBP2 OS=Bombus terrestris OX=30195 GN=LOC100648946 PE=4 SV=1	LOC100648946	1.981	1.749	2.048	0.477	0.523	0.377	0.465	0.34	0.42	Cluster1	0.778266
A0A6P3U386	565	S	2-oxoglutarate dehydrogenase, mitochondrial isoform X5 OS=Bombus terrestris OX=30195 GN=LOC100646187 PE=4 SV=1	LOC100646187	0.697	0.709	0.782	1.417	1.373	1.512	1.012	1.441	0.878	Cluster2	0.729113
A0A6P3TYB0	2154	S	PHD and RING finger domain-containing protein 1(predicted) OS=Bombus terrestris OX=30195 GN=LOC100643402 PE=4 SV=1	LOC100643402	1.871	1.343	1.785	0.481	0.464	0.562	0.582	0.725	0.76	Cluster1	0.429267
A0A6P3TYB0	840	S	PHD and RING finger domain-containing protein 1(predicted) OS=Bombus terrestris OX=30195 GN=LOC100643402 PE=4 SV=1	LOC100643402	0.729	0.672	0.685	1.284	1.259	1.31	1.265	1.318	1.146	Cluster3	0.799331
A0A6P3TYB1	1098	S	phosphatidate phosphatase LPIN3 OS=Bombus terrestris OX=30195 GN=LOC100649067 PE=4 SV=1	LOC100649067	0.779	1	0.997	0.592	0.535	0.649	1.188	0.934	2.228	Cluster6	0.296322
A0A6P3TYB1	315	S	phosphatidate phosphatase LPIN3 OS=Bombus terrestris OX=30195 GN=LOC100649067 PE=4 SV=1	LOC100649067	1.386	1.263	1.533	0.747	0.816	0.555	1.014	0.483	0.954	Cluster5	0.467202
A0A6P3TZ29	166	S	mitochondrial fission regulator 2 isoform X3 OS=Bombus terrestris OX=30195 GN=LOC100642794 PE=4 SV=1	LOC100642794	1.703	1.624	1.62	0.729	0.59	0.559	0.655	0.578	0.626	Cluster1	0.774117
A0A6P3TYB1	433	S	phosphatidate phosphatase LPIN3 OS=Bombus terrestris OX=30195 GN=LOC100649067 PE=4 SV=1	LOC100649067	0.645	0.573	0.604	1.323	1.249	1.504	1.695	1.347	0.826	Cluster3	0.496075
A0A6P3TYB1	476	S	phosphatidate phosphatase LPIN3 OS=Bombus terrestris OX=30195 GN=LOC100649067 PE=4 SV=1	LOC100649067	2.157	1.512	1.519	0.558	0.463	0.602	0.765	0.306	0.654	Cluster1	0.424251
A0A6P3TYB1	606	S	phosphatidate phosphatase LPIN3 OS=Bombus terrestris OX=30195 GN=LOC100649067 PE=4 SV=1	LOC100649067	0.58	0.603	0.585	1.192	1.121	1.144	1.692	1.553	1.163	Cluster3	0.700783
A0A6P3TYB1	742	S	phosphatidate phosphatase LPIN3 OS=Bombus terrestris OX=30195 GN=LOC100649067 PE=4 SV=1	LOC100649067	1.354	1.375	1.561	0.88	0.738	0.61	0.779	0.686	0.858	Cluster1	0.57855
A0A6P3TZ86	576	S	Phosphodiesterase(predicted) OS=Bombus terrestris OX=30195 GN=LOC100648320 PE=4 SV=1	LOC100648320	1.668	1.325	1.296	1.061	0.993	0.865	0.507	0.744	0.629	Cluster4	0.632471
A0A6P3TZ86	1031	S	Phosphodiesterase(predicted) OS=Bombus terrestris OX=30195 GN=LOC100648320 PE=4 SV=1	LOC100648320	1.548	1.433	1.424	0.857	1.006	0.922	0.601	0.606	0.599	Cluster4	0.824405
A0A6P3TZ86	773	S	Phosphodiesterase(predicted) OS=Bombus terrestris OX=30195 GN=LOC100648320 PE=4 SV=1	LOC100648320	2.398	2.164	1.765	0.275	0.52	0.212	0.265	0.271	0.402	Cluster1	0.675129
A0A6P3TZ86	122	S	Phosphodiesterase(predicted) OS=Bombus terrestris OX=30195 GN=LOC100648320 PE=4 SV=1	LOC100648320	0.943	0.746	0.887	1.712	1.83	1.409	0.661	0.989	0.676	Cluster2	0.534768
A0A6P3TYI0	2	S	troponin T, skeletal muscle isoform X5 OS=Bombus terrestris OX=30195 GN=LOC100648673 PE=4 SV=1	LOC100648673	0.939	1.081	1.011	0.686	0.7	0.515	1.118	0.823	2.019	Cluster5	0.318421
A0A6P3TYI0	9	S	troponin T, skeletal muscle isoform X5 OS=Bombus terrestris OX=30195 GN=LOC100648673 PE=4 SV=1	LOC100648673	1.417	1.104	1.828	0.356	0.443	0.192	0.938	0.382	1.679	Cluster5	0.575365
A0A6P5I360	372	S	SH3 domain-containing kinase-binding protein 1 isoform X3 OS=Bombus terrestris OX=30195 GN=LOC100646907 PE=4 SV=1	LOC100646907	1.659	1.714	1.367	0.877	0.873	0.463	0.512	0.71	0.675	Cluster1	0.439549
A0A6P3TYK2	354	S	probable isocitrate dehydrogenase [NAD] subunit alpha, mitochondrial OS=Bombus terrestris OX=30195 GN=LOC100642724 PE=4 SV=1	LOC100642724	0.856	0.84	0.789	1.558	1.462	1.51	0.811	1.282	0.729	Cluster2	0.697643
A0A6P3TYK2	199	S	probable isocitrate dehydrogenase [NAD] subunit alpha, mitochondrial OS=Bombus terrestris OX=30195 GN=LOC100642724 PE=4 SV=1	LOC100642724	0.935	1.023	1.063	1.54	1.33	1.667	0.697	0.764	0.648	Cluster2	0.328415
A0A6P3TYK2	101	S	probable isocitrate dehydrogenase [NAD] subunit alpha, mitochondrial OS=Bombus terrestris OX=30195 GN=LOC100642724 PE=4 SV=1	LOC100642724	0.91	0.458	0.915	1.493	1.308	1.362	1.01	1.338	0.925	Cluster2	0.496443
A0A6P3TYL6	27	S	Putative probable serine/threonine-protein kinase DDB_G0277071 (Fragment)(predicted) OS=Bombus terrestris OX=30195 GN=LOC100644131 PE=4 SV=1	LOC100644131	1.338	1.579	1.358	0.809	0.77	0.708	0.735	0.83	0.802	Cluster1	0.648331
A0A6P3TYL6	104	S	Putative probable serine/threonine-protein kinase DDB_G0277071 (Fragment)(predicted) OS=Bombus terrestris OX=30195 GN=LOC100644131 PE=4 SV=1	LOC100644131	1.496	2.007	2.009	0.592	0.539	0.443	0.484	0.459	0.473	Cluster1	0.696441
A0A6P3U3S4	389	S	SEC23-interacting protein isoform X2 OS=Bombus terrestris OX=30195 GN=LOC100643273 PE=4 SV=1	LOC100643273	1.567	2.053	1.804	0.674	0.521	0.381	0.523	0.568	0.471	Cluster1	0.619012
A0A6P3TYM1	469	S	protein bric-a-brac 1 isoform X1 OS=Bombus terrestris OX=30195 GN=LOC100645196 PE=4 SV=1	LOC100645196	1.592	1.423	1.527	0.703	1.039	0.95	0.557	0.548	0.593	Cluster4	0.707548
A0A6P3TYP7	76	S	beta-parvin OS=Bombus terrestris OX=30195 GN=LOC105665872 PE=4 SV=1	LOC105665872	0.704	0.779	0.771	1.703	1.462	1.425	1.084	1.188	0.725	Cluster2	0.719573
A0A6P3TYQ7	842	S	paramyosin, long form OS=Bombus terrestris OX=30195 GN=LOC100644720 PE=4 SV=1	LOC100644720	1.027	0.517	0.85	1.83	1.287	1.897	0.811	0.884	0.782	Cluster2	0.548854
A0A6P3TYQ7	488	S	paramyosin, long form OS=Bombus terrestris OX=30195 GN=LOC100644720 PE=4 SV=1	LOC100644720	0.933	0.405	0.516	1.63	1.717	1.653	0.773	1.74	0.763	Cluster2	0.62496
A0A6P3TYQ7	621	S	paramyosin, long form OS=Bombus terrestris OX=30195 GN=LOC100644720 PE=4 SV=1	LOC100644720	0.612	0.445	0.576	1.464	1.198	1.401	1.033	2.269	1.006	Cluster3	0.586234
A0A6P3TYQ7	740	S	paramyosin, long form OS=Bombus terrestris OX=30195 GN=LOC100644720 PE=4 SV=1	LOC100644720	0.673	0.545	0.599	1.224	1.277	1.201	1.149	1.999	1.143	Cluster3	0.718881
A0A6P3TYQ7	277	S	paramyosin, long form OS=Bombus terrestris OX=30195 GN=LOC100644720 PE=4 SV=1	LOC100644720	1.006	0.541	0.656	1.596	1.269	1.435	1.02	1.494	0.826	Cluster2	0.550367
A0A6P3TYQ7	207	S	paramyosin, long form OS=Bombus terrestris OX=30195 GN=LOC100644720 PE=4 SV=1	LOC100644720	0.816	0.632	0.736	1.092	1.23	1.15	1.14	1.733	1.111	Cluster3	0.608756
A0A6P3TYQ7	517	S	paramyosin, long form OS=Bombus terrestris OX=30195 GN=LOC100644720 PE=4 SV=1	LOC100644720	0.755	0.614	0.707	1.622	1.428	1.519	0.932	1.41	0.917	Cluster2	0.820125
A0A6P3TYQ7	536	S	paramyosin, long form OS=Bombus terrestris OX=30195 GN=LOC100644720 PE=4 SV=1	LOC100644720	0.855	0.437	0.681	1.503	1.568	1.592	0.84	1.751	0.784	Cluster2	0.619415
A0A6P3TYQ7	50	S	paramyosin, long form OS=Bombus terrestris OX=30195 GN=LOC100644720 PE=4 SV=1	LOC100644720	0.799	0.579	0.588	1.673	1.347	1.526	0.867	1.657	0.945	Cluster2	0.609423
A0A6P3TYQ7	794	S	paramyosin, long form OS=Bombus terrestris OX=30195 GN=LOC100644720 PE=4 SV=1	LOC100644720	0.632	0.491	0.876	1.39	1.13	1.35	1.068	1.756	1.071	Cluster3	0.502143
A0A6P3TYQ7	799	S	paramyosin, long form OS=Bombus terrestris OX=30195 GN=LOC100644720 PE=4 SV=1	LOC100644720	0.64	0.533	0.645	1.576	1.468	1.49	0.976	1.743	0.92	Cluster2	0.568019
A0A6P3TYQ7	443	S	paramyosin, long form OS=Bombus terrestris OX=30195 GN=LOC100644720 PE=4 SV=1	LOC100644720	0.716	0.498	0.665	1.314	0.954	1.391	0.982	2.071	1.227	Cluster3	0.54018
A0A6P3TYQ7	816	S	paramyosin, long form OS=Bombus terrestris OX=30195 GN=LOC100644720 PE=4 SV=1	LOC100644720	0.856	0.639	0.827	1.447	1.198	1.557	0.953	1.297	0.974	Cluster2	0.673394
A0A6P3TYQ7	819	S	paramyosin, long form OS=Bombus terrestris OX=30195 GN=LOC100644720 PE=4 SV=1	LOC100644720	0.858	0.691	0.774	1.475	1.332	1.528	1.005	1.134	0.953	Cluster2	0.831828
A0A6P3TYQ7	638	S	paramyosin, long form OS=Bombus terrestris OX=30195 GN=LOC100644720 PE=4 SV=1	LOC100644720	0.998	0.635	0.691	1.573	1.41	1.494	0.842	1.245	0.937	Cluster2	0.695765
A0A6P3TYQ7	299	S	paramyosin, long form OS=Bombus terrestris OX=30195 GN=LOC100644720 PE=4 SV=1	LOC100644720	0.752	0.509	0.615	1.568	1.545	1.414	0.817	1.842	0.947	Cluster2	0.5656
A0A6P3TYV2	201	S	Rho GTPase-activating protein 21(predicted) OS=Bombus terrestris OX=30195 GN=LOC100645999 PE=4 SV=1	LOC100645999	1.562	1.557	1.337	0.954	0.901	0.891	0.556	0.632	0.621	Cluster4	0.750594
A0A6P3TYW7	58	S	LEM domain-containing protein(predicted) OS=Bombus terrestris OX=30195 GN=LOC100644059 PE=4 SV=1	LOC100644059	2.129	2.083	2.077	0.379	0.376	0.217	0.376	0.183	0.387	Cluster1	0.761194
A0A6P3TYW7	59	S	LEM domain-containing protein(predicted) OS=Bombus terrestris OX=30195 GN=LOC100644059 PE=4 SV=1	LOC100644059	1.499	1.592	1.4	0.807	0.821	0.816	0.655	0.578	0.731	Cluster4	0.457108
A0A6P3TYX7	464	S	Limkain-b1-like protein(predicted) OS=Bombus terrestris OX=30195 GN=LOC100644130 PE=4 SV=1	LOC100644130	1.791	1.404	1.754	0.4	0.636	0.653	0.61	0.6	0.751	Cluster1	0.445984
A0A6P3TYX7	406	S	Limkain-b1-like protein(predicted) OS=Bombus terrestris OX=30195 GN=LOC100644130 PE=4 SV=1	LOC100644130	1.664	1.409	1.519	0.775	0.673	0.834	0.621	0.631	0.716	Cluster1	0.479571
A0A6P3D914	366	S	actin, clone 205 OS=Bombus terrestris OX=30195 GN=LOC100648427 PE=4 SV=1	LOC100648427	0.705	0.733	0.675	1.124	1.1	1.295	1.167	1.804	1.095	Cluster3	0.68128
A0A6P3TYX7	360	S	Limkain-b1-like protein(predicted) OS=Bombus terrestris OX=30195 GN=LOC100644130 PE=4 SV=1	LOC100644130	1.895	1.794	1.94	0.482	0.598	0.339	0.357	0.309	0.692	Cluster1	0.616901
A0A6P3TYX7	716	S	Limkain-b1-like protein(predicted) OS=Bombus terrestris OX=30195 GN=LOC100644130 PE=4 SV=1	LOC100644130	1.618	1.481	1.504	0.47	0.766	0.568	0.904	0.665	0.72	Cluster5	0.406445
A0A6P3TYX7	285	S	Limkain-b1-like protein(predicted) OS=Bombus terrestris OX=30195 GN=LOC100644130 PE=4 SV=1	LOC100644130	1.865	1.62	1.694	0.66	0.52	0.503	0.517	0.476	0.722	Cluster1	0.721837
A0A6P3TYY4	170	S	DNA polymerase delta subunit 3-like OS=Bombus terrestris OX=30195 GN=LOC100647297 PE=4 SV=1	LOC100647297	0.44	0.478	0.395	0.907	0.909	0.907	2.068	1.634	1.737	Cluster6	0.68299
A0A6P3U3V9	960	S	mediator of RNA polymerase II transcription subunit 1 isoform X2 OS=Bombus terrestris OX=30195 GN=LOC100647745 PE=4 SV=1	LOC100647745	1.396	1.406	1.379	0.848	0.926	0.849	0.651	0.97	0.631	Cluster4	0.481184
A0A6P3U3V9	977	S	mediator of RNA polymerase II transcription subunit 1 isoform X2 OS=Bombus terrestris OX=30195 GN=LOC100647745 PE=4 SV=1	LOC100647745	1.603	1.225	1.571	0.805	0.746	0.636	0.802	0.821	0.636	Cluster1	0.481397
A0A6P3U3V9	1106	S	mediator of RNA polymerase II transcription subunit 1 isoform X2 OS=Bombus terrestris OX=30195 GN=LOC100647745 PE=4 SV=1	LOC100647745	1.478	1.228	1.456	0.512	0.736	0.51	0.978	0.764	1.063	Cluster5	0.620527
A0A6P3D6W7	396	S	heat shock 70 kDa protein 4 isoform X1 OS=Bombus terrestris OX=30195 GN=LOC100646893 PE=4 SV=1	LOC100646893	0.651	0.662	0.915	1.13	1.039	1.057	1.162	1.663	1.252	Cluster3	0.493326
A0A6P3U3R0	849	S	ubiquitin carboxyl-terminal hydrolase 7 isoform X4 OS=Bombus terrestris OX=30195 GN=LOC100650609 PE=4 SV=1	LOC100650609	1.766	1.281	1.463	0.571	0.946	0.609	0.623	0.843	0.73	Cluster1	0.419904
A0A6P3TZC8	147	S	uncharacterized protein LOC100650927 OS=Bombus terrestris OX=30195 GN=LOC100650927 PE=4 SV=1	LOC100650927	0.588	0.551	0.531	1.028	1.08	1.424	1.272	0.913	2.127	Cluster3	0.369993
A0A6P3TZF4	140	S	nucleoside diphosphate kinase OS=Bombus terrestris OX=30195 GN=LOC100650525 PE=4 SV=1	LOC100650525	0.673	0.701	0.655	0.987	1.014	1.148	1.431	1.67	1.279	Cluster3	0.473307
A0A6P3U234	512	S	band 3 anion transport protein isoform X3 OS=Bombus terrestris OX=30195 GN=LOC100650883 PE=4 SV=1	LOC100650883	0.523	0.471	0.674	1.201	1.283	1.44	1.221	1.501	1.436	Cluster3	0.717167
A0A6P3TZG9	985	S	F-BAR and double SH3 domains protein 2 OS=Bombus terrestris OX=30195 GN=LOC100651954 PE=4 SV=1	LOC100651954	0.569	0.632	0.66	1.423	1.37	1.741	0.803	1.777	1.034	Cluster2	0.508432
A0A6P3D6W7	536	S	heat shock 70 kDa protein 4 isoform X1 OS=Bombus terrestris OX=30195 GN=LOC100646893 PE=4 SV=1	LOC100646893	0.5	0.617	0.611	1.413	1.205	1.451	1.447	1.424	1.121	Cluster3	0.73445
A0A6P3TZJ6	275	S	UDP-glucuronosyltransferase 2B30 OS=Bombus terrestris OX=30195 GN=LOC100645683 PE=4 SV=1	LOC100645683	0.675	0.845	0.683	1.634	1.362	1.17	1.234	1.27	0.878	Cluster2	0.460062
A0A6P3U582	343	S	ATP-dependent RNA helicase p62 isoform X2 OS=Bombus terrestris OX=30195 GN=LOC100647746 PE=4 SV=1	LOC100647746	1.404	1.762	1.658	0.566	0.925	0.412	0.525	0.614	0.826	Cluster1	0.453015
A0A6P3TZN2	272	S	RING finger and CHY zinc finger domain-containing protein 1 isoform X2 OS=Bombus terrestris OX=30195 GN=LOC100651326 PE=4 SV=1	LOC100651326	0.583	0.679	0.626	0.928	0.94	1.007	1.519	1.821	1.418	Cluster6	0.670492
A0A6P3TZQ5	521	S	protein lingerer isoform X4 OS=Bombus terrestris OX=30195 GN=LOC100649929 PE=4 SV=1	LOC100649929	1.746	2.113	2.045	0.341	0.449	0.36	0.314	0.36	0.604	Cluster1	0.657594
A0A6P3TZS6	559	S	MKL/myocardin-like protein 2 isoform X4 OS=Bombus terrestris OX=30195 GN=LOC100649623 PE=4 SV=1	LOC100649623	0.65	0.602	0.589	1.171	1.297	1.247	1.146	1.286	1.649	Cluster3	0.585233
A0A6P3TZT5	647	S	LOW QUALITY PROTEIN: SAFB-like transcription modulator OS=Bombus terrestris OX=30195 GN=LOC100649254 PE=4 SV=1	LOC100649254	1.437	1.345	1.319	0.973	0.945	0.746	0.772	0.626	0.826	Cluster4	0.421408
A0A6P3TZX2	412	S	sestrin-1 isoform X1 OS=Bombus terrestris OX=30195 GN=LOC100646339 PE=4 SV=1	LOC100646339	0.645	0.685	0.804	1.263	1.133	1.319	1.062	1.678	1.118	Cluster3	0.636791
A0A6P3TZX2	92	S	sestrin-1 isoform X1 OS=Bombus terrestris OX=30195 GN=LOC100646339 PE=4 SV=1	LOC100646339	1.167	1.643	1.558	0.544	0.66	0.559	0.796	0.614	1.15	Cluster5	0.668987
A0A6P3TZZ0	586	S	hamartin isoform X2 OS=Bombus terrestris OX=30195 GN=LOC100647028 PE=4 SV=1	LOC100647028	1.263	1.127	1.35	0.625	0.955	0.638	1.058	0.5	1.305	Cluster5	0.445044
A0A6P3U022	772	S	Putative ATP-dependent RNA helicase DDX20(predicted) OS=Bombus terrestris OX=30195 GN=LOC100643408 PE=4 SV=1	LOC100643408	1.028	1.049	1.06	0.807	0.809	0.572	1.197	0.873	1.58	Cluster5	0.337437
A0A6P3U032	826	S	glucose transporter type 1 isoform X8 OS=Bombus terrestris OX=30195 GN=LOC100643162 PE=4 SV=1	LOC100643162	1.479	1.329	1.527	0.95	1.023	0.686	0.65	0.647	0.658	Cluster4	0.646034
A0A6P3D6X8	1634	S	plexin-A4 OS=Bombus terrestris OX=30195 GN=LOC100649366 PE=4 SV=1	LOC100649366	1.619	1.589	1.607	0.712	0.651	0.511	0.74	0.514	0.721	Cluster1	0.703167
A0A6P3U042	77	S	LOW QUALITY PROTEIN: titin OS=Bombus terrestris OX=30195 GN=LOC105665949 PE=4 SV=1	LOC105665949	0.694	0.634	0.67	1.198	0.953	1.431	1.235	1.629	1.242	Cluster3	0.707803
A0A6P3U042	1167	S	LOW QUALITY PROTEIN: titin OS=Bombus terrestris OX=30195 GN=LOC105665949 PE=4 SV=1	LOC105665949	1.464	1.583	1.239	0.877	0.846	1.08	0.706	0.285	0.888	Cluster4	0.361083
A0A6P3U042	1168	S	LOW QUALITY PROTEIN: titin OS=Bombus terrestris OX=30195 GN=LOC105665949 PE=4 SV=1	LOC105665949	1.742	1.554	1.791	0.567	0.595	0.755	0.681	0.188	0.696	Cluster1	0.339399
A0A6P3U042	623	S	LOW QUALITY PROTEIN: titin OS=Bombus terrestris OX=30195 GN=LOC105665949 PE=4 SV=1	LOC105665949	1.548	1.353	1.826	0.681	0.714	0.526	0.662	0.632	0.732	Cluster1	0.64956
A0A6P3U042	548	S	LOW QUALITY PROTEIN: titin OS=Bombus terrestris OX=30195 GN=LOC105665949 PE=4 SV=1	LOC105665949	1.5	2.149	1.345	0.752	0.621	0.462	0.58	0.536	0.769	Cluster1	0.549624
A0A6P5I5M4	556	S	WD repeat-containing protein 47 isoform X4 OS=Bombus terrestris OX=30195 GN=LOC100651445 PE=4 SV=1	LOC100651445	1.392	1.623	1.531	0.712	0.783	0.767	0.662	0.575	0.78	Cluster1	0.593545
A0A6P5I5M4	426	S	WD repeat-containing protein 47 isoform X4 OS=Bombus terrestris OX=30195 GN=LOC100651445 PE=4 SV=1	LOC100651445	1.26	1.581	1.355	0.777	0.789	0.643	0.763	0.726	0.99	Cluster5	0.437691
A0A6P5I5M4	379	S	WD repeat-containing protein 47 isoform X4 OS=Bombus terrestris OX=30195 GN=LOC100651445 PE=4 SV=1	LOC100651445	1.547	1.466	1.55	0.709	0.885	0.609	0.724	0.51	0.771	Cluster1	0.567125
A0A6P3D6Z2	372	S	LOW QUALITY PROTEIN: ribosomal protein S6 kinase beta-1 OS=Bombus terrestris OX=30195 GN=LOC100646461 PE=4 SV=1	LOC100646461	1.319	1.307	1.266	0.88	0.769	0.599	0.927	0.736	1.106	Cluster5	0.648974
A0A6P5I5M4	462	S	WD repeat-containing protein 47 isoform X4 OS=Bombus terrestris OX=30195 GN=LOC100651445 PE=4 SV=1	LOC100651445	1.592	1.63	1.512	0.645	0.625	0.573	0.754	0.634	0.745	Cluster1	0.68858
A0A6P5I5M4	320	S	WD repeat-containing protein 47 isoform X4 OS=Bombus terrestris OX=30195 GN=LOC100651445 PE=4 SV=1	LOC100651445	1.991	1.714	1.716	0.7	0.629	0.44	0.539	0.288	0.524	Cluster1	0.516282
A0A6P5I5M4	449	S	WD repeat-containing protein 47 isoform X4 OS=Bombus terrestris OX=30195 GN=LOC100651445 PE=4 SV=1	LOC100651445	1.867	1.757	1.659	0.576	0.486	0.495	0.518	0.504	0.694	Cluster1	0.742536
A0A6P3U056	289	S	gamma-soluble NSF attachment protein OS=Bombus terrestris OX=30195 GN=LOC100652283 PE=4 SV=1	LOC100652283	1.404	1.503	1.258	0.661	0.768	0.653	0.996	0.571	1.003	Cluster5	0.62064
A0A6P5HJN8	708	S	maternal protein tudor isoform X3 OS=Bombus terrestris OX=30195 GN=LOC100644474 PE=4 SV=1	LOC100644474	0.594	0.521	0.587	0.951	0.928	1.053	1.608	1.676	1.593	Cluster6	0.648618
A0A6P5HJN8	1919	S	maternal protein tudor isoform X3 OS=Bombus terrestris OX=30195 GN=LOC100644474 PE=4 SV=1	LOC100644474	0.704	0.449	0.611	0.869	0.924	1.006	1.38	2.406	1.292	Cluster6	0.424363
A0A6P5HP18	401	S	probable sodium/potassium/calcium exchanger CG1090 isoform X2 OS=Bombus terrestris OX=30195 GN=LOC100651082 PE=4 SV=1	LOC100651082	1.163	1.493	1.643	0.618	0.599	0.511	0.726	0.678	1.254	Cluster5	0.628967
A0A6P5IB03	152	S	serine/threonine-protein kinase GD17699 isoform X2 OS=Bombus terrestris OX=30195 GN=LOC100648968 PE=4 SV=1	LOC100648968	0.748	0.892	0.813	1.267	1.578	1.589	1.016	0.91	0.899	Cluster2	0.589282
A0A6P3U0F7	995	S	guanine nucleotide exchange factor subunit Rich OS=Bombus terrestris OX=30195 GN=LOC100645248 PE=4 SV=1	LOC100645248	1.596	1.464	1.489	0.789	0.51	0.59	0.797	0.571	0.912	Cluster5	0.479942
A0A6P3U0G9	23	S	cyclin-dependent kinase 10 OS=Bombus terrestris OX=30195 GN=LOC100643147 PE=4 SV=1	LOC100643147	0.667	0.626	0.673	1.605	1.28	1.728	1.024	1.353	0.968	Cluster2	0.681669
A0A6P3U0J9	233	S	ELAV-like protein 2 isoform X7 OS=Bombus terrestris OX=30195 GN=LOC100649079 PE=4 SV=1	LOC100649079	1.042	1.533	1.716	0.705	0.784	0.763	0.543	0.783	0.995	Cluster1	0.366978
A0A6P5HZX2	699	S	ral GTPase-activating protein subunit alpha-1 isoform X3 OS=Bombus terrestris OX=30195 GN=LOC100649088 PE=4 SV=1	LOC100649088	0.793	0.585	0.731	1.1	1.738	1.297	0.991	1.379	1.122	Cluster2	0.421817
A0A6P3D403	125	S	delta-1-pyrroline-5-carboxylate synthase isoform X2 OS=Bombus terrestris OX=30195 GN=LOC100644951 PE=4 SV=1	LOC100644951	1.838	1.63	1.403	0.758	0.784	0.705	0.555	0.572	0.575	Cluster4	0.553127
A0A6P3U0K7	25	S	LOW QUALITY PROTEIN: RNA-binding protein 5 OS=Bombus terrestris OX=30195 GN=LOC100646093 PE=4 SV=1	LOC100646093	1.478	1.334	1.277	0.686	0.84	0.568	0.953	0.694	1.007	Cluster5	0.66176
A0A6P3U0M7	588	S	leucine-rich repeat and calponin homology domain-containing protein 4 isoform X2 OS=Bombus terrestris OX=30195 GN=LOC100649436 PE=4 SV=1	LOC100649436	1.415	1.943	1.569	0.472	0.568	0.352	0.809	0.489	0.917	Cluster5	0.75087
A0A6P3U0N9	482	S	eukaryotic translation initiation factor 4E transporter isoform X4 OS=Bombus terrestris OX=30195 GN=LOC100649260 PE=4 SV=1	LOC100649260	0.669	0.834	0.598	0.4	0.426	0.315	1.241	0.645	3.583	Cluster6	0.304837
A0A6P3U0N9	289	S	eukaryotic translation initiation factor 4E transporter isoform X4 OS=Bombus terrestris OX=30195 GN=LOC100649260 PE=4 SV=1	LOC100649260	0.775	0.595	0.442	1.185	0.97	1.045	1.629	1.114	1.711	Cluster6	0.404439
A0A6P3U0N9	158	S	eukaryotic translation initiation factor 4E transporter isoform X4 OS=Bombus terrestris OX=30195 GN=LOC100649260 PE=4 SV=1	LOC100649260	0.539	0.535	0.478	1.043	0.87	1.09	1.791	0.983	2.057	Cluster6	0.497846
A0A6P3U0P4	25	S	uncharacterized protein LOC100651838 OS=Bombus terrestris OX=30195 GN=LOC100651838 PE=4 SV=1	LOC100651838	0.419	0.441	0.572	0.961	0.826	1.016	1.816	1.566	1.843	Cluster6	0.650598
A0A6P3UL55	906	S	probable phosphorylase b kinase regulatory subunit alpha isoform X3 OS=Bombus terrestris OX=30195 GN=LOC100643035 PE=4 SV=1	LOC100643035	0.586	0.394	0.545	1.928	2.38	1.662	0.934	0.996	0.798	Cluster2	0.77052
A0A6P3U0Q7	524	S	Suppressor of cytokine signaling(predicted) OS=Bombus terrestris OX=30195 GN=LOC100645797 PE=4 SV=1	LOC100645797	1.048	0.813	0.823	0.664	0.544	0.671	1.446	1.636	1.477	Cluster6	0.424111
A0A6P3U0R3	928	S	golgin subfamily A member 4 OS=Bombus terrestris OX=30195 GN=LOC105665975 PE=4 SV=1	LOC105665975	1.232	1.023	1.294	0.609	0.586	0.671	1.036	0.934	1.469	Cluster5	0.435967
A0A6P3U0R3	307	S	golgin subfamily A member 4 OS=Bombus terrestris OX=30195 GN=LOC105665975 PE=4 SV=1	LOC105665975	1.049	0.942	0.961	1.536	1.49	1.37	0.793	0.816	0.679	Cluster2	0.377016
A0A6P3U0R3	1014	S	golgin subfamily A member 4 OS=Bombus terrestris OX=30195 GN=LOC105665975 PE=4 SV=1	LOC105665975	0.483	0.656	0.466	1.74	1.569	1.976	0.988	1.379	0.915	Cluster2	0.635496
A0A6P3U0R3	1015	S	golgin subfamily A member 4 OS=Bombus terrestris OX=30195 GN=LOC105665975 PE=4 SV=1	LOC105665975	0.431	0.388	0.475	1.616	1.548	2.014	1.037	1.668	1.037	Cluster3	0.445234
A0A6P3U0R3	1662	S	golgin subfamily A member 4 OS=Bombus terrestris OX=30195 GN=LOC105665975 PE=4 SV=1	LOC105665975	0.594	0.587	0.504	1.561	1.324	1.377	1.009	2.089	0.978	Cluster3	0.539237
A0A6P3U0R3	1643	S	golgin subfamily A member 4 OS=Bombus terrestris OX=30195 GN=LOC105665975 PE=4 SV=1	LOC105665975	0.655	0.623	0.471	1.322	1.377	1.37	1.067	1.964	1.083	Cluster3	0.612767
A0A6P3UL55	914	S	probable phosphorylase b kinase regulatory subunit alpha isoform X3 OS=Bombus terrestris OX=30195 GN=LOC100643035 PE=4 SV=1	LOC100643035	2.057	1.658	1.47	0.528	0.844	0.498	0.517	0.478	0.599	Cluster1	0.54502
A0A6P3U0R3	2381	S	golgin subfamily A member 4 OS=Bombus terrestris OX=30195 GN=LOC105665975 PE=4 SV=1	LOC105665975	0.382	0.478	0.444	2.53	2.616	1.985	0.732	0.902	0.511	Cluster2	0.771016
A0A6P3U0R3	3020	S	golgin subfamily A member 4 OS=Bombus terrestris OX=30195 GN=LOC105665975 PE=4 SV=1	LOC105665975	0.58	0.381	0.462	1.816	1.88	2.198	0.977	1.077	0.898	Cluster2	0.767596
A0A6P3U0R3	1520	S	golgin subfamily A member 4 OS=Bombus terrestris OX=30195 GN=LOC105665975 PE=4 SV=1	LOC105665975	0.658	0.671	0.754	1.525	1.542	1.446	0.885	1.552	0.879	Cluster2	0.730705
A0A6P3U0R3	1062	S	golgin subfamily A member 4 OS=Bombus terrestris OX=30195 GN=LOC105665975 PE=4 SV=1	LOC105665975	0.688	0.694	0.718	1.632	1.373	1.425	1.049	1.225	1.011	Cluster2	0.705769
A0A6P3U0R3	745	S	golgin subfamily A member 4 OS=Bombus terrestris OX=30195 GN=LOC105665975 PE=4 SV=1	LOC105665975	1.543	1.599	1.156	0.907	0.715	0.543	0.821	0.653	0.935	Cluster5	0.417519
A0A6P3U0R3	2994	S	golgin subfamily A member 4 OS=Bombus terrestris OX=30195 GN=LOC105665975 PE=4 SV=1	LOC105665975	0.564	0.538	0.556	1.45	1.385	1.583	1.28	1.301	1.21	Cluster3	0.639245
A0A6P3U0R3	876	S	golgin subfamily A member 4 OS=Bombus terrestris OX=30195 GN=LOC105665975 PE=4 SV=1	LOC105665975	1.426	1.123	1.278	0.795	0.794	0.616	0.83	0.714	1.305	Cluster5	0.554933
A0A6P3UL55	917	S	probable phosphorylase b kinase regulatory subunit alpha isoform X3 OS=Bombus terrestris OX=30195 GN=LOC100643035 PE=4 SV=1	LOC100643035	2.163	1.374	2.416	0.43	0.511	0.327	0.381	0.151	0.472	Cluster1	0.46652
A0A6P3U0S2	13	S	proteasome activator complex subunit 4 isoform X1 OS=Bombus terrestris OX=30195 GN=LOC100646703 PE=4 SV=1	LOC100646703	0.741	0.669	0.687	1.131	1.123	1.22	1.327	1.506	1.199	Cluster3	0.85994
A0A6P3U127	225	S	LOW QUALITY PROTEIN: phosphorylated adapter RNA export protein OS=Bombus terrestris OX=30195 GN=LOC100643270 PE=4 SV=1	LOC100643270	0.594	0.471	0.536	1.155	1.139	1.41	1.456	1.519	1.434	Cluster3	0.782224
A0A6P3U136	194	S	plasminogen activator inhibitor 1 RNA-binding protein OS=Bombus terrestris OX=30195 GN=LOC100649628 PE=4 SV=1	LOC100649628	0.403	0.44	0.4	1.303	1.141	1.117	1.849	1.426	1.594	Cluster3	0.63804
A0A6P3U136	389	S	plasminogen activator inhibitor 1 RNA-binding protein OS=Bombus terrestris OX=30195 GN=LOC100649628 PE=4 SV=1	LOC100649628	1.441	1.368	1.677	0.408	0.715	0.555	0.905	0.65	0.918	Cluster5	0.547043
A0A6P3U136	413	S	plasminogen activator inhibitor 1 RNA-binding protein OS=Bombus terrestris OX=30195 GN=LOC100649628 PE=4 SV=1	LOC100649628	1.345	1.077	1.128	0.588	0.638	0.9	1.261	0.876	1.127	Cluster5	0.383704
A0A6P3U170	15	S	synaptic vesicle glycoprotein 2A isoform X1 OS=Bombus terrestris OX=30195 GN=LOC100645837 PE=4 SV=1	LOC100645837	0.512	0.598	0.603	0.758	0.81	0.728	2.026	1.489	1.745	Cluster6	0.867138
A0A6P3U184	62	S	Kv channel-interacting protein 1 isoform X2 OS=Bombus terrestris OX=30195 GN=LOC100644388 PE=4 SV=1	LOC100644388	0.8	0.582	0.748	0.927	1.156	1.087	1.029	1.772	1.457	Cluster3	0.421909
A0A6P3UL55	927	S	probable phosphorylase b kinase regulatory subunit alpha isoform X3 OS=Bombus terrestris OX=30195 GN=LOC100643035 PE=4 SV=1	LOC100643035	1.655	1.34	1.475	0.668	0.944	0.621	0.653	0.752	0.736	Cluster1	0.505747
A0A6P3U1H2	543	S	coiled-coil and C2 domain-containing protein 1-like OS=Bombus terrestris OX=30195 GN=LOC100651679 PE=4 SV=1	LOC100651679	0.697	0.745	0.671	1.043	0.898	0.91	1.377	1.853	1.316	Cluster6	0.579097
A0A6P3U1J1	2226	S	Inactivation-no-after-potential D protein (Fragment)(predicted) OS=Bombus terrestris OX=30195 GN=LOC100647267 PE=4 SV=1	LOC100647267	0.991	1.187	1.011	1.3	1.58	1.326	0.596	0.965	0.646	Cluster2	0.274729
A0A6P3U1J1	2214	S	Inactivation-no-after-potential D protein (Fragment)(predicted) OS=Bombus terrestris OX=30195 GN=LOC100647267 PE=4 SV=1	LOC100647267	0.784	1.121	0.789	1.266	1.593	1.458	0.796	1.078	0.831	Cluster2	0.490939
A0A6P3U1J5	171	S	FK506-binding protein 2 isoform X1 OS=Bombus terrestris OX=30195 GN=LOC100645079 PE=4 SV=1	LOC100645079	1.27	1.676	1.316	0.758	0.753	0.632	0.905	0.738	0.825	Cluster1	0.452905
A0A6P3U1K7	205	S	DNA repair protein XRCC4 isoform X2 OS=Bombus terrestris OX=30195 GN=LOC100643613 PE=4 SV=1	LOC100643613	1.029	1.006	0.993	1.405	1.445	1.6	0.707	0.793	0.668	Cluster2	0.335847
A0A6P3U1S6	18	S	heterogeneous nuclear ribonucleoprotein K isoform X1 OS=Bombus terrestris OX=30195 GN=LOC100644810 PE=4 SV=1	LOC100644810	0.478	0.592	0.57	1.006	0.808	1.053	1.812	1.51	1.632	Cluster6	0.683689
A0A6P3U1S6	111	S	heterogeneous nuclear ribonucleoprotein K isoform X1 OS=Bombus terrestris OX=30195 GN=LOC100644810 PE=4 SV=1	LOC100644810	1.872	1.543	1.604	0.482	0.705	0.704	0.693	0.479	0.57	Cluster1	0.494123
A0A6P3U1X9	17	S	lipid storage droplets surface-binding protein 1 isoform X2 OS=Bombus terrestris OX=30195 GN=LOC100646385 PE=4 SV=1	LOC100646385	1.854	2.54	1.831	0.552	0.711	0.408	0.207	0.235	0.141	Cluster4	0.738634
A0A6P3U211	2170	S	spectrin beta chain isoform X6 OS=Bombus terrestris OX=30195 GN=LOC100646301 PE=4 SV=1	LOC100646301	0.514	0.554	0.617	1.589	1.454	1.497	0.979	1.85	0.976	Cluster3	0.438747
A0A6P3U224	44	S	adenylate kinase isoenzyme 1 OS=Bombus terrestris OX=30195 GN=LOC100643080 PE=4 SV=1	LOC100643080	0.788	0.702	0.854	1.656	1.347	1.387	1.023	1.152	0.848	Cluster2	0.788665
A0A6P5HR73	18	S	reticulon-1-A isoform X4 OS=Bombus terrestris OX=30195 GN=LOC105666097 PE=4 SV=1	LOC105666097	1.264	1.365	1.439	0.889	1.13	0.991	0.624	0.83	0.597	Cluster4	0.609315
A0A6P3U247	12	S	Myo9b protein(predicted) OS=Bombus terrestris OX=30195 GN=LOC100644131 PE=4 SV=1	LOC100644131	0.931	1.517	1.342	0.786	0.496	0.756	0.817	1.325	1.048	Cluster5	0.307418
A0A6P3U266	559	S	kinesin light chain isoform X2 OS=Bombus terrestris OX=30195 GN=LOC100643166 PE=4 SV=1	LOC100643166	1.325	1.419	1.463	0.763	0.649	0.617	0.738	0.746	1.096	Cluster5	0.592778
A0A6P3U266	153	S	kinesin light chain isoform X2 OS=Bombus terrestris OX=30195 GN=LOC100643166 PE=4 SV=1	LOC100643166	1.636	1.334	1.589	0.529	0.7	0.679	0.904	0.575	0.75	Cluster1	0.41863
A0A6P3U266	531	S	kinesin light chain isoform X2 OS=Bombus terrestris OX=30195 GN=LOC100643166 PE=4 SV=1	LOC100643166	1.095	1.079	1.321	0.912	0.639	0.521	1.092	0.98	1.286	Cluster5	0.402175
A0A6P3D705	669	S	LOW QUALITY PROTEIN: heat shock 70 kDa protein cognate 5 OS=Bombus terrestris OX=30195 GN=LOC100644048 PE=4 SV=1	LOC100644048	1.438	1.386	1.412	0.801	0.976	0.777	0.804	0.62	0.721	Cluster4	0.458235
A0A6P3U266	463	S	kinesin light chain isoform X2 OS=Bombus terrestris OX=30195 GN=LOC100643166 PE=4 SV=1	LOC100643166	0.721	0.75	0.771	0.864	1.42	1.524	1.176	1.405	1.025	Cluster3	0.421487
A0A6P3U269	532	S	kinesin light chain isoform X6 OS=Bombus terrestris OX=30195 GN=LOC100643166 PE=4 SV=1	LOC100643166	1.401	1.597	1.594	0.787	0.745	0.764	0.708	0.595	0.641	Cluster1	0.511827
A0A6P3U284	281	S	LOW QUALITY PROTEIN: protein bicaudal D OS=Bombus terrestris OX=30195 GN=LOC100646788 PE=4 SV=1	LOC100646788	0.583	0.524	0.6	0.685	1.362	1.282	1.553	1.447	1.521	Cluster6	0.397555
A0A6P3U299	2197	S	spectrin beta chain isoform X4 OS=Bombus terrestris OX=30195 GN=LOC100646301 PE=4 SV=1	LOC100646301	0.74	0.69	0.838	1.619	1.638	1.237	0.941	1.116	0.952	Cluster2	0.719744
A0A6P3U2C8	281	S	ancient ubiquitous protein 1 OS=Bombus terrestris OX=30195 GN=LOC105666116 PE=4 SV=1	LOC105666116	0.65	0.604	0.782	1.198	0.946	1.061	1.435	1.546	1.302	Cluster3	0.501304
A0A6P3U2D3	756	S	LOW QUALITY PROTEIN: zinc finger CCCH domain-containing protein 14 OS=Bombus terrestris OX=30195 GN=LOC100647424 PE=4 SV=1	LOC100647424	1.387	1.224	1.313	0.677	0.638	0.634	0.849	0.671	1.405	Cluster5	0.626713
A0A6P3U2D3	517	S	LOW QUALITY PROTEIN: zinc finger CCCH domain-containing protein 14 OS=Bombus terrestris OX=30195 GN=LOC100647424 PE=4 SV=1	LOC100647424	1.193	1.176	1.17	0.52	0.779	0.941	1.241	0.735	1.18	Cluster5	0.381981
A0A6P3U2F9	2338	S	Atrial natriuretic peptide-converting enzyme(predicted) OS=Bombus terrestris OX=30195 GN=LOC100642932 PE=4 SV=1	LOC100642932	0.46	0.492	0.515	0.738	0.786	0.895	1.535	2.335	1.787	Cluster6	0.765881
A0A6P3U2F9	291	S	Atrial natriuretic peptide-converting enzyme(predicted) OS=Bombus terrestris OX=30195 GN=LOC100642932 PE=4 SV=1	LOC100642932	0.444	0.43	0.418	1.224	1.255	1.33	1.26	2.583	1.088	Cluster3	0.794597
A0A6P3D705	186	S	LOW QUALITY PROTEIN: heat shock 70 kDa protein cognate 5 OS=Bombus terrestris OX=30195 GN=LOC100644048 PE=4 SV=1	LOC100644048	0.573	0.801	0.784	1.831	1.703	1.575	0.868	1.089	0.747	Cluster2	0.699343
A0A6P3U2G4	265	S	PSMD5_1 protein (Fragment)(predicted) OS=Bombus terrestris OX=30195 GN=LOC100647860 PE=4 SV=1	LOC100647860	0.724	0.949	1.035	1.548	1.17	1.666	0.847	1.104	0.689	Cluster2	0.482937
A0A6P3U2G4	154	S	PSMD5_1 protein (Fragment)(predicted) OS=Bombus terrestris OX=30195 GN=LOC100647860 PE=4 SV=1	LOC100647860	0.439	0.504	0.491	1.918	1.724	1.796	1.331	1.095	0.835	Cluster2	0.597987
A0A6P3U2G4	142	S	PSMD5_1 protein (Fragment)(predicted) OS=Bombus terrestris OX=30195 GN=LOC100647860 PE=4 SV=1	LOC100647860	0.889	1.002	0.969	1.506	1.303	1.589	0.799	0.929	0.698	Cluster2	0.445014
A0A6P3U2H6	103	S	transmembrane protein 268 isoform X2 OS=Bombus terrestris OX=30195 GN=LOC100642697 PE=4 SV=1	LOC100642697	1.57	1.437	1.39	0.638	0.68	0.64	0.799	0.796	0.856	Cluster1	0.43709
A0A6P3U2L3	392	S	E3 ubiquitin-protein ligase RNF31(predicted) OS=Bombus terrestris OX=30195 GN=LOC100645530 PE=4 SV=1	LOC100645530	1.326	1.349	1.147	0.645	0.893	0.852	1.075	0.48	1.14	Cluster5	0.38984
A0A6P3U2L3	1017	S	E3 ubiquitin-protein ligase RNF31(predicted) OS=Bombus terrestris OX=30195 GN=LOC100645530 PE=4 SV=1	LOC100645530	1.4	1.675	1.255	0.63	0.59	0.672	0.831	0.605	1.116	Cluster5	0.650178
A0A6P3U2L3	909	S	E3 ubiquitin-protein ligase RNF31(predicted) OS=Bombus terrestris OX=30195 GN=LOC100645530 PE=4 SV=1	LOC100645530	1.407	1.745	1.508	0.664	0.714	0.492	0.716	0.704	0.79	Cluster1	0.538905
A0A6P3D705	13	S	LOW QUALITY PROTEIN: heat shock 70 kDa protein cognate 5 OS=Bombus terrestris OX=30195 GN=LOC100644048 PE=4 SV=1	LOC100644048	1.406	1.521	1.551	0.772	0.768	0.753	0.697	0.756	0.652	Cluster1	0.548199
A0A6P3U2L3	691	S	E3 ubiquitin-protein ligase RNF31(predicted) OS=Bombus terrestris OX=30195 GN=LOC100645530 PE=4 SV=1	LOC100645530	0.511	1.003	0.743	1.603	1.119	2.156	0.831	1.005	0.96	Cluster2	0.448672
A0A6P3U2L3	453	S	E3 ubiquitin-protein ligase RNF31(predicted) OS=Bombus terrestris OX=30195 GN=LOC100645530 PE=4 SV=1	LOC100645530	1.55	1.427	1.295	0.601	0.913	0.632	0.67	0.61	1.126	Cluster5	0.425772
A0A6P3U2L3	424	S	E3 ubiquitin-protein ligase RNF31(predicted) OS=Bombus terrestris OX=30195 GN=LOC100645530 PE=4 SV=1	LOC100645530	0.817	0.743	0.638	1.004	1.293	1.058	1.335	1.02	1.53	Cluster3	0.353044
A0A6P3U2Q6	1050	S	LOW QUALITY PROTEIN: tripeptidyl-peptidase 2 OS=Bombus terrestris OX=30195 GN=LOC100647107 PE=4 SV=1	LOC100647107	0.745	0.743	0.599	1.286	1.367	1.498	1.097	1.455	1.016	Cluster3	0.447022
A0A6P3U2Q6	136	S	LOW QUALITY PROTEIN: tripeptidyl-peptidase 2 OS=Bombus terrestris OX=30195 GN=LOC100647107 PE=4 SV=1	LOC100647107	1.043	0.773	0.893	1.202	1.603	1.546	0.763	1.184	0.715	Cluster2	0.527473
A0A6P3U2Q6	1177	S	LOW QUALITY PROTEIN: tripeptidyl-peptidase 2 OS=Bombus terrestris OX=30195 GN=LOC100647107 PE=4 SV=1	LOC100647107	0.844	0.605	0.608	1.604	1.478	1.258	1.117	1.501	0.844	Cluster2	0.55886
A0A6P3U2Q6	118	S	LOW QUALITY PROTEIN: tripeptidyl-peptidase 2 OS=Bombus terrestris OX=30195 GN=LOC100647107 PE=4 SV=1	LOC100647107	0.808	0.671	0.996	1.376	1.545	1.697	0.909	1.218	0.593	Cluster2	0.593825
A0A6P3U2Q6	1010	S	LOW QUALITY PROTEIN: tripeptidyl-peptidase 2 OS=Bombus terrestris OX=30195 GN=LOC100647107 PE=4 SV=1	LOC100647107	0.937	0.843	0.97	1.65	1.545	1.647	0.647	0.895	0.666	Cluster2	0.461762
A0A6P3D707	278	S	polycomb group protein Pc OS=Bombus terrestris OX=30195 GN=LOC100649569 PE=4 SV=1	LOC100649569	1.411	1.41	1.334	0.635	0.751	0.624	1	0.574	1.04	Cluster5	0.691437
A0A6P3U2S7	278	S	ADP,ATP carrier protein 2 OS=Bombus terrestris OX=30195 GN=LOC100652161 PE=4 SV=1	LOC100652161	0.627	0.698	0.622	1.24	1.11	1.24	1.412	1.52	1.192	Cluster3	0.842528
A0A6P3U2T4	561	S	protein javelin OS=Bombus terrestris OX=30195 GN=LOC100643536 PE=4 SV=1	LOC100643536	0.55	0.562	0.526	0.763	0.776	1.053	1.6	1.639	1.948	Cluster6	0.849912
A0A6P3U2T4	545	S	protein javelin OS=Bombus terrestris OX=30195 GN=LOC100643536 PE=4 SV=1	LOC100643536	0.505	0.485	0.418	0.763	0.874	1.127	1.632	1.49	2.154	Cluster6	0.676249
A0A6P3U2T4	551	S	protein javelin OS=Bombus terrestris OX=30195 GN=LOC100643536 PE=4 SV=1	LOC100643536	0.498	0.558	0.554	1.056	1.101	1.289	1.362	1.629	1.616	Cluster3	0.660981
A0A6P3U2U3	104	S	pinin isoform X2 OS=Bombus terrestris OX=30195 GN=LOC100644770 PE=4 SV=1	LOC100644770	1.305	1.551	1.425	0.809	0.681	0.722	0.914	0.761	0.717	Cluster1	0.523143
A0A6P3U3S4	1383	S	SEC23-interacting protein isoform X2 OS=Bombus terrestris OX=30195 GN=LOC100643273 PE=4 SV=1	LOC100643273	1.566	1.737	1.489	0.764	0.57	0.525	0.757	0.655	0.662	Cluster1	0.601569
A0A6P3D707	214	S	polycomb group protein Pc OS=Bombus terrestris OX=30195 GN=LOC100649569 PE=4 SV=1	LOC100649569	1.448	1.792	1.458	0.646	0.531	0.643	0.797	0.526	0.854	Cluster5	0.456345
A0A6P3U2U3	109	S	pinin isoform X2 OS=Bombus terrestris OX=30195 GN=LOC100644770 PE=4 SV=1	LOC100644770	1.431	1.913	1.666	0.7	0.596	0.509	0.707	0.65	0.512	Cluster1	0.567963
A0A6P3U301	10	S	60S ribosomal protein L30 OS=Bombus terrestris OX=30195 GN=LOC100647508 PE=4 SV=1	LOC100647508	0.554	0.549	0.687	1.353	1.407	1.303	1.051	1.554	1.338	Cluster3	0.659298
A0A6P3U306	860	S	filamin-A isoform X1 OS=Bombus terrestris OX=30195 GN=LOC100648105 PE=4 SV=1	LOC100648105	1.663	1.639	1.551	0.601	0.6	0.522	0.734	0.516	0.807	Cluster1	0.518157
A0A6P3D708	225	S	UBX domain-containing protein 1 OS=Bombus terrestris OX=30195 GN=LOC100644050 PE=4 SV=1	LOC100644050	1.14	1.289	1.216	0.766	0.688	0.631	1.106	0.778	1.278	Cluster5	0.593111
A0A6P3U306	838	S	filamin-A isoform X1 OS=Bombus terrestris OX=30195 GN=LOC100648105 PE=4 SV=1	LOC100648105	1.529	1.523	1.398	0.598	0.825	0.715	0.823	0.485	0.884	Cluster1	0.413513
A0A6P3U306	2479	S	filamin-A isoform X1 OS=Bombus terrestris OX=30195 GN=LOC100648105 PE=4 SV=1	LOC100648105	0.571	0.607	0.629	1.075	0.85	1.2	1.566	1.712	1.37	Cluster3	0.437896
A0A6P3U330	298	S	rho GTPase-activating protein 18 OS=Bombus terrestris OX=30195 GN=LOC100650894 PE=4 SV=1	LOC100650894	1.751	1.658	1.456	0.657	0.639	0.548	0.669	0.61	0.714	Cluster1	0.801383
A0A6P3U349	337	S	inositol-tetrakisphosphate 1-kinase-like OS=Bombus terrestris OX=30195 GN=LOC100647743 PE=4 SV=1	LOC100647743	1.279	1.51	1.292	0.695	0.75	0.669	0.852	0.863	0.989	Cluster5	0.597485
A0A6P3U365	246	S	LIM domain-binding protein(predicted) OS=Bombus terrestris OX=30195 GN=LOC100642610 PE=4 SV=1	LOC100642610	1.653	2.53	2.047	0.445	0.334	0.169	0.288	0.202	0.572	Cluster1	0.557628
A0A6P3U365	963	S	LIM domain-binding protein(predicted) OS=Bombus terrestris OX=30195 GN=LOC100642610 PE=4 SV=1	LOC100642610	0.74	0.522	0.644	1.769	1.715	1.759	0.855	1.193	0.861	Cluster2	0.877093
A0A6P3U365	96	S	LIM domain-binding protein(predicted) OS=Bombus terrestris OX=30195 GN=LOC100642610 PE=4 SV=1	LOC100642610	1.352	1.432	1.337	0.763	0.746	0.851	0.834	0.663	0.94	Cluster1	0.485217
A0A6P3D713	131	S	splicing factor 3B subunit 1 isoform X1 OS=Bombus terrestris OX=30195 GN=LOC100650395 PE=4 SV=1	LOC100650395	1.376	1.679	1.176	0.723	0.715	0.664	1.017	0.455	1.006	Cluster5	0.4682
A0A6P3U365	1234	S	LIM domain-binding protein(predicted) OS=Bombus terrestris OX=30195 GN=LOC100642610 PE=4 SV=1	LOC100642610	1.555	0.964	1.842	0.7	0.738	0.915	0.747	0.524	0.797	Cluster1	0.331516
A0A6P3U365	130	S	LIM domain-binding protein(predicted) OS=Bombus terrestris OX=30195 GN=LOC100642610 PE=4 SV=1	LOC100642610	1.336	1.424	1.437	0.936	0.98	0.799	0.728	0.764	0.618	Cluster4	0.654394
A0A6P3U365	134	S	LIM domain-binding protein(predicted) OS=Bombus terrestris OX=30195 GN=LOC100642610 PE=4 SV=1	LOC100642610	1.272	1.675	1.374	0.869	0.886	0.786	0.676	0.652	0.771	Cluster1	0.422406
A0A6P3U365	139	S	LIM domain-binding protein(predicted) OS=Bombus terrestris OX=30195 GN=LOC100642610 PE=4 SV=1	LOC100642610	1.232	1.357	1.448	0.748	0.674	0.649	0.928	0.665	1.115	Cluster5	0.735864
A0A6P3U365	151	S	LIM domain-binding protein(predicted) OS=Bombus terrestris OX=30195 GN=LOC100642610 PE=4 SV=1	LOC100642610	2.056	1.531	1.604	0.5	0.433	0.378	0.699	0.431	0.826	Cluster5	0.655939
A0A6P3U365	448	S	LIM domain-binding protein(predicted) OS=Bombus terrestris OX=30195 GN=LOC100642610 PE=4 SV=1	LOC100642610	1.711	1.713	1.65	0.793	0.835	0.595	0.463	0.406	0.562	Cluster4	0.640372
A0A6P3U365	454	S	LIM domain-binding protein(predicted) OS=Bombus terrestris OX=30195 GN=LOC100642610 PE=4 SV=1	LOC100642610	1.347	1.507	1.406	0.822	0.74	0.647	0.812	0.684	0.894	Cluster1	0.592336
A0A6P3U365	1426	S	LIM domain-binding protein(predicted) OS=Bombus terrestris OX=30195 GN=LOC100642610 PE=4 SV=1	LOC100642610	2.071	1.267	2.064	0.5	0.643	0.492	0.476	0.475	0.494	Cluster1	0.527061
A0A6P3TZP7	42	S	Neurotrypsin(predicted) OS=Bombus terrestris OX=30195 GN=LOC100644923 PE=4 SV=1	LOC100644923	1.565	1.758	1.633	0.666	0.679	0.463	0.774	0.407	0.671	Cluster1	0.554329
A0A6P3U365	1725	S	LIM domain-binding protein(predicted) OS=Bombus terrestris OX=30195 GN=LOC100642610 PE=4 SV=1	LOC100642610	1.787	1.312	2.314	0.535	0.688	0.499	0.363	0.587	0.42	Cluster4	0.426346
A0A6P3U365	1308	S	LIM domain-binding protein(predicted) OS=Bombus terrestris OX=30195 GN=LOC100642610 PE=4 SV=1	LOC100642610	1.446	0.945	1.704	0.622	0.689	0.737	0.862	0.741	1.028	Cluster5	0.425065
A0A6P3U365	1440	S	LIM domain-binding protein(predicted) OS=Bombus terrestris OX=30195 GN=LOC100642610 PE=4 SV=1	LOC100642610	1.658	1.107	1.48	0.994	0.874	1.04	0.699	0.566	0.598	Cluster4	0.602351
A0A6P3U365	527	S	LIM domain-binding protein(predicted) OS=Bombus terrestris OX=30195 GN=LOC100642610 PE=4 SV=1	LOC100642610	1.71	1.26	1.475	0.879	0.843	0.888	0.633	0.64	0.613	Cluster4	0.702733
A0A6P3U365	1606	S	LIM domain-binding protein(predicted) OS=Bombus terrestris OX=30195 GN=LOC100642610 PE=4 SV=1	LOC100642610	1.937	1.29	1.742	0.742	0.99	0.727	0.472	0.441	0.436	Cluster4	0.776345
A0A6P3U365	1651	S	LIM domain-binding protein(predicted) OS=Bombus terrestris OX=30195 GN=LOC100642610 PE=4 SV=1	LOC100642610	2.245	1.059	2.147	0.379	0.814	0.704	0.435	0.377	0.35	Cluster4	0.498013
A0A6P3TZP7	54	S	Neurotrypsin(predicted) OS=Bombus terrestris OX=30195 GN=LOC100644923 PE=4 SV=1	LOC100644923	1.299	1.736	1.343	0.548	0.578	0.511	1.065	0.525	1.056	Cluster5	0.69465
A0A6P3U365	1655	S	LIM domain-binding protein(predicted) OS=Bombus terrestris OX=30195 GN=LOC100642610 PE=4 SV=1	LOC100642610	1.854	1.175	1.708	0.564	0.636	0.647	0.632	0.692	0.77	Cluster1	0.476461
A0A6P3U365	1225	S	LIM domain-binding protein(predicted) OS=Bombus terrestris OX=30195 GN=LOC100642610 PE=4 SV=1	LOC100642610	1.947	1.46	1.655	0.725	0.779	0.68	0.465	0.475	0.538	Cluster4	0.689797
A0A6P3U375	379	S	LOW QUALITY PROTEIN: ubiquitin carboxyl-terminal hydrolase 10-A OS=Bombus terrestris OX=30195 GN=LOC100645206 PE=4 SV=1	LOC100645206	2.061	1.919	1.818	0.482	0.553	0.41	0.386	0.412	0.413	Cluster1	0.702974
A0A6P3U377	8	S	Venom protein(predicted) OS=Bombus terrestris OX=30195 GN=LOC100650484 PE=4 SV=1	LOC100650484	1.583	1.764	1.564	0.775	0.69	0.524	0.718	0.582	0.529	Cluster1	0.591396
A0A6P3U388	26	S	MKI67 FHA domain-interacting nucleolar phosphoprotein-like OS=Bombus terrestris OX=30195 GN=LOC100651047 PE=4 SV=1	LOC100651047	0.648	0.571	0.709	1.009	1.043	1.285	1.539	1.302	1.41	Cluster3	0.493791
A0A6P3U3B0	505	S	hornerin isoform X5 OS=Bombus terrestris OX=30195 GN=LOC100651336 PE=4 SV=1	LOC100651336	1.646	2.545	1.837	0.576	0.544	0.378	0.348	0.118	0.425	Cluster4	0.386689
A0A6P3U3B1	168	S	HBS1-like protein isoform X1 OS=Bombus terrestris OX=30195 GN=LOC100644368 PE=4 SV=1	LOC100644368	1.402	1.562	1.146	0.819	0.729	0.649	0.886	0.845	0.902	Cluster5	0.445338
A0A6P3U3B1	230	S	HBS1-like protein isoform X1 OS=Bombus terrestris OX=30195 GN=LOC100644368 PE=4 SV=1	LOC100644368	1.114	1.074	0.959	0.635	0.686	0.68	1.517	0.932	1.352	Cluster5	0.308951
A0A6P3U3B1	237	S	HBS1-like protein isoform X1 OS=Bombus terrestris OX=30195 GN=LOC100644368 PE=4 SV=1	LOC100644368	1.191	1.21	1.015	0.543	0.534	0.504	1.348	0.816	1.623	Cluster5	0.414254
A0A6P3U3B3	63	S	ubiquitin carboxyl-terminal hydrolase OS=Bombus terrestris OX=30195 GN=LOC100648713 PE=4 SV=1	LOC100648713	0.861	0.747	0.744	1.307	1.639	1.446	1.116	1.115	0.773	Cluster2	0.697309
A0A6P3U3C8	162	S	GTP-binding protein RAD OS=Bombus terrestris OX=30195 GN=LOC100645082 PE=4 SV=1	LOC100645082	1.899	1.228	1.931	0.666	0.991	0.488	0.576	0.39	0.463	Cluster4	0.502521
A0A6P3U3C8	139	S	GTP-binding protein RAD OS=Bombus terrestris OX=30195 GN=LOC100645082 PE=4 SV=1	LOC100645082	1.643	1.411	1.556	0.834	0.951	0.642	0.631	0.516	0.651	Cluster4	0.560713
A0A6P3U3C8	107	S	GTP-binding protein RAD OS=Bombus terrestris OX=30195 GN=LOC100645082 PE=4 SV=1	LOC100645082	1.848	1.712	1.818	0.458	0.698	0.749	0.498	0.416	0.407	Cluster4	0.497262
A0A6P3U3C8	169	S	GTP-binding protein RAD OS=Bombus terrestris OX=30195 GN=LOC100645082 PE=4 SV=1	LOC100645082	1.673	1.363	1.307	0.896	1.024	0.863	0.672	0.698	0.534	Cluster4	0.697092
A0A6P3D741	232	S	clustered mitochondria protein homolog OS=Bombus terrestris OX=30195 GN=LOC100644799 PE=4 SV=1	LOC100644799	0.512	0.43	0.626	0.868	1.343	1.387	1.461	1.849	1.266	Cluster3	0.625663
A0A6P3U3C8	189	S	GTP-binding protein RAD OS=Bombus terrestris OX=30195 GN=LOC100645082 PE=4 SV=1	LOC100645082	0.855	0.549	0.638	1.399	1.261	1.442	1.093	1.663	0.934	Cluster3	0.417531
A0A6P3U3G3	6187	S	titin homolog OS=Bombus terrestris OX=30195 GN=LOC100643406 PE=4 SV=1	LOC100643406	1.751	1.692	1.383	0.771	0.708	0.55	0.602	0.552	0.748	Cluster1	0.700041
A0A6P3U3G3	2053	S	titin homolog OS=Bombus terrestris OX=30195 GN=LOC100643406 PE=4 SV=1	LOC100643406	1.136	0.662	0.902	1.357	1.759	1.597	0.881	0.64	0.75	Cluster2	0.393119
A0A6P3U3G3	4589	S	titin homolog OS=Bombus terrestris OX=30195 GN=LOC100643406 PE=4 SV=1	LOC100643406	1.65	1.38	1.437	0.943	1.089	0.961	0.554	0.519	0.495	Cluster4	0.743603
A0A6P3U3G3	4970	S	titin homolog OS=Bombus terrestris OX=30195 GN=LOC100643406 PE=4 SV=1	LOC100643406	1.256	0.984	0.833	1.433	1.562	1.875	0.537	0.786	0.526	Cluster2	0.308863
A0A6P3U3G3	3655	S	titin homolog OS=Bombus terrestris OX=30195 GN=LOC100643406 PE=4 SV=1	LOC100643406	1.684	1.536	1.474	0.72	0.736	0.573	0.653	0.618	0.765	Cluster1	0.827621
A0A6P3U3G3	4043	S	titin homolog OS=Bombus terrestris OX=30195 GN=LOC100643406 PE=4 SV=1	LOC100643406	0.645	0.733	0.695	1.542	1.372	1.194	0.995	1.358	1.219	Cluster3	0.463039
A0A6P3U3G3	4705	S	titin homolog OS=Bombus terrestris OX=30195 GN=LOC100643406 PE=4 SV=1	LOC100643406	2.311	1.621	1.508	0.705	0.765	0.761	0.412	0.183	0.405	Cluster4	0.599335
A0A6P3U3G3	4578	S	titin homolog OS=Bombus terrestris OX=30195 GN=LOC100643406 PE=4 SV=1	LOC100643406	1.543	1.34	1.444	0.92	1.083	0.823	0.612	0.625	0.614	Cluster4	0.814461
A0A6P3U3G3	675	S	titin homolog OS=Bombus terrestris OX=30195 GN=LOC100643406 PE=4 SV=1	LOC100643406	0.536	0.59	0.683	1.456	1.19	1.625	1.225	1.407	1.127	Cluster3	0.615537
A0A6P3U3L0	21	S	LOW QUALITY PROTEIN: UPF0518 protein AAEL005291 OS=Bombus terrestris OX=30195 GN=LOC100642758 PE=4 SV=1	LOC100642758	0.772	0.741	0.69	0.862	1.274	1.34	1.386	1.392	1.109	Cluster3	0.489265
A0A6P5I0T1	857	S	PHD-type domain-containing protein (Fragment)(predicted) OS=Bombus terrestris OX=30195 GN=LOC100646551 PE=4 SV=1	LOC100646551	0.699	0.789	0.679	0.916	0.995	1.075	1.671	0.911	1.575	Cluster6	0.496341
A0A6P5I0T1	869	S	PHD-type domain-containing protein (Fragment)(predicted) OS=Bombus terrestris OX=30195 GN=LOC100646551 PE=4 SV=1	LOC100646551	1.444	1.537	1.391	0.599	0.543	0.467	1.124	0.443	1.072	Cluster5	0.659604
A0A6P3U3T9	57	S	N-acetyltransferase domain-containing protein(predicted) OS=Bombus terrestris OX=30195 GN=LOC105666230 PE=4 SV=1	LOC105666230	1.665	1.531	1.457	0.928	0.78	0.605	0.564	0.741	0.608	Cluster1	0.413878
A0A6P3U3V0	539	S	coronin-7 isoform X1 OS=Bombus terrestris OX=30195 GN=LOC100650041 PE=4 SV=1	LOC100650041	1.57	1.483	1.455	0.618	0.754	0.55	0.664	0.692	0.967	Cluster5	0.449684
A0A6P3U3V0	664	S	coronin-7 isoform X1 OS=Bombus terrestris OX=30195 GN=LOC100650041 PE=4 SV=1	LOC100650041	1.956	1.488	1.692	0.614	0.643	0.568	0.604	0.433	0.605	Cluster1	0.66913
A0A6P3U3V0	632	S	coronin-7 isoform X1 OS=Bombus terrestris OX=30195 GN=LOC100650041 PE=4 SV=1	LOC100650041	1.545	1.504	1.632	0.606	0.654	0.577	0.805	0.46	0.863	Cluster5	0.46166
A0A6P3U3W0	456	S	PID domain-containing protein(predicted) OS=Bombus terrestris OX=30195 GN=LOC105666002 PE=4 SV=1	LOC105666002	1.653	1.935	1.527	0.531	0.663	0.241	0.612	0.403	0.946	Cluster5	0.543036
A0A6P5I956	838	S	teneurin-m isoform X2 OS=Bombus terrestris OX=30195 GN=LOC100642498 PE=4 SV=1	LOC100642498	0.808	0.717	0.634	1.209	1.111	1.223	1.475	0.991	1.33	Cluster3	0.431081
A0A6P3U402	213	S	pleckstrin homology domain-containing family G member 5 isoform X2 OS=Bombus terrestris OX=30195 GN=LOC100648400 PE=4 SV=1	LOC100648400	1.56	1.671	1.222	0.676	0.596	0.507	0.808	0.743	0.985	Cluster5	0.63589
A0A6P3U441	580	S	pre-rRNA processing protein FTSJ3 OS=Bombus terrestris OX=30195 GN=LOC100643619 PE=4 SV=1	LOC100643619	0.266	0.297	0.384	1.061	1.088	1.196	1.644	2.042	1.798	Cluster3	0.695575
A0A6P5HZX7	304	S	sulfhydryl oxidase 1-like isoform X2 OS=Bombus terrestris OX=30195 GN=LOC105666248 PE=4 SV=1	LOC105666248	0.658	0.699	0.748	1.106	0.904	0.991	1.726	1.423	1.183	Cluster6	0.527444
A0A6P3U467	288	S	pre-mRNA-splicing regulator WTAP isoform X1 OS=Bombus terrestris OX=30195 GN=LOC100648687 PE=4 SV=1	LOC100648687	0.587	0.678	0.804	1.513	1.22	1.343	1.17	1.507	0.951	Cluster3	0.472221
A0A6P3U3S4	1416	S	SEC23-interacting protein isoform X2 OS=Bombus terrestris OX=30195 GN=LOC100643273 PE=4 SV=1	LOC100643273	1.677	1.719	1.508	0.545	0.516	0.471	0.749	0.699	0.743	Cluster5	0.475925
A0A6P3D758	1506	S	nuclear pore complex protein Nup214 OS=Bombus terrestris OX=30195 GN=LOC100642319 PE=4 SV=1	LOC100642319	1.711	1.997	1.794	0.486	0.485	0.521	0.473	0.338	0.674	Cluster1	0.646438
A0A6P3U4A2	83	S	tropomyosin isoform X10 OS=Bombus terrestris OX=30195 GN=LOC100650354 PE=4 SV=1	LOC100650354	0.641	0.598	0.59	1.268	1.109	1.284	1.291	1.641	1.296	Cluster3	0.902506
A0A6P5HGJ6	405	S	tropomyosin alpha-1 chain isoform X2 OS=Bombus terrestris OX=30195 GN=LOC100650354 PE=4 SV=1	LOC100650354	0.649	0.665	0.572	1.28	0.91	1.065	1.377	1.413	1.614	Cluster3	0.43935
A0A6P3U4E6	351	S	FK506-binding protein 15 OS=Bombus terrestris OX=30195 GN=LOC100647697 PE=4 SV=1	LOC100647697	1.331	1.404	1.104	0.525	0.68	0.566	1.164	0.717	1.297	Cluster5	0.568916
A0A6P3D763	277	S	probable uridine-cytidine kinase isoform X1 OS=Bombus terrestris OX=30195 GN=LOC100643437 PE=4 SV=1	LOC100643437	1.603	1.912	1.44	1.134	1.101	0.735	0.305	0.353	0.394	Cluster4	0.657576
A0A6P3U4J4	52	S	LOW QUALITY PROTEIN: aldehyde dehydrogenase, dimeric NADP-preferring OS=Bombus terrestris OX=30195 GN=LOC100646182 PE=4 SV=1	LOC100646182	0.611	0.675	0.672	0.817	0.96	0.952	1.503	1.912	1.386	Cluster6	0.709683
A0A6P3U4N4	1188	S	nucleoprotein TPR OS=Bombus terrestris OX=30195 GN=LOC100645723 PE=4 SV=1	LOC100645723	0.527	0.556	0.591	1.635	1.513	1.482	1.125	1.574	0.986	Cluster3	0.448538
A0A6P3U4N4	1523	S	nucleoprotein TPR OS=Bombus terrestris OX=30195 GN=LOC100645723 PE=4 SV=1	LOC100645723	0.738	0.67	0.734	1.275	1.287	1.266	1.154	1.447	1.112	Cluster3	0.767156
A0A6P3U4N4	1199	S	nucleoprotein TPR OS=Bombus terrestris OX=30195 GN=LOC100645723 PE=4 SV=1	LOC100645723	0.66	0.377	0.592	0.833	0.821	1.072	1.744	2.302	1.202	Cluster6	0.453961
A0A6P3U4Q9	50	S	LOW QUALITY PROTEIN: reticulocalbin-2 OS=Bombus terrestris OX=30195 GN=LOC100649029 PE=4 SV=1	LOC100649029	1.38	1.448	1.444	0.869	1.02	0.902	0.611	0.724	0.634	Cluster4	0.758895
A0A6P3D774	1537	S	LOW QUALITY PROTEIN: lysine-specific demethylase lid OS=Bombus terrestris OX=30195 GN=LOC100648929 PE=4 SV=1	LOC100648929	0.572	0.51	0.475	1.18	1.364	2.54	1.126	1.389	0.971	Cluster2	0.439907
A0A6P3U4T8	219	S	HMG box transcription factor BBX OS=Bombus terrestris OX=30195 GN=LOC100647629 PE=4 SV=1	LOC100647629	2.285	1.431	1.71	0.544	0.653	0.532	0.464	0.504	0.444	Cluster1	0.467907
A0A6P3U4W6	591	S	dolichyl-diphosphooligosaccharide--protein glycosyltransferase subunit 2 OS=Bombus terrestris OX=30195 GN=LOC100642495 PE=4 SV=1	LOC100642495	1.09	0.946	0.823	1.601	1.663	1.611	0.678	0.943	0.479	Cluster2	0.392698
A0A6P3U519	248	S	phosphorylase b kinase gamma catalytic chain, skeletal muscle/heart isoform isoform X1 OS=Bombus terrestris OX=30195 GN=LOC100644069 PE=4 SV=1	LOC100644069	0.602	0.591	0.573	1.147	1.175	1.255	1.227	1.995	1.217	Cluster3	0.797973
A0A6P3U569	622	S	phosphatidylinositol 4-phosphate 5-kinase type-1 alpha isoform X8 OS=Bombus terrestris OX=30195 GN=LOC100650026 PE=4 SV=1	LOC100650026	0.999	1.594	1.581	0.932	0.856	0.823	0.719	0.729	0.748	Cluster4	0.376034
A0A6P3U595	1192	S	serine/threonine-protein kinase mTOR OS=Bombus terrestris OX=30195 GN=LOC100649664 PE=4 SV=1	LOC100649664	0.785	0.548	0.878	1.56	1.93	1.363	0.978	1.192	0.641	Cluster2	0.654492
A0A6P3U595	1207	S	serine/threonine-protein kinase mTOR OS=Bombus terrestris OX=30195 GN=LOC100649664 PE=4 SV=1	LOC100649664	0.652	0.575	0.683	1.556	1.106	1.549	1.106	1.421	1.174	Cluster3	0.561192
A0A6P3U5B0	53	S	ubiquitin conjugation factor E4 B OS=Bombus terrestris OX=30195 GN=LOC100649777 PE=4 SV=1	LOC100649777	1.25	1.043	1.04	0.575	0.716	0.686	1.347	0.929	1.333	Cluster5	0.368661
A0A6P3D786	403	S	xylulose kinase OS=Bombus terrestris OX=30195 GN=LOC100642633 PE=4 SV=1	LOC100642633	1.499	1.868	1.245	0.664	1.024	0.669	0.654	0.723	0.576	Cluster4	0.401322
A0A6P3U5D0	443	S	BRCT domain-containing protein(predicted) OS=Bombus terrestris OX=30195 GN=LOC100643705 PE=4 SV=1	LOC100643705	1.428	1.395	1.709	0.881	0.599	0.631	0.695	0.816	0.659	Cluster1	0.487314
A0A6P3U5D0	404	S	BRCT domain-containing protein(predicted) OS=Bombus terrestris OX=30195 GN=LOC100643705 PE=4 SV=1	LOC100643705	1.847	1.661	1.834	0.614	0.548	0.557	0.505	0.517	0.493	Cluster1	0.652134
A0A6P5I035	620	S	multidrug resistance-associated protein 4 isoform X2 OS=Bombus terrestris OX=30195 GN=LOC100645209 PE=4 SV=1	LOC100645209	0.387	0.341	0.335	1.568	1.313	1.387	1.281	2.361	1.164	Cluster3	0.870878
A0A6P3U5F7	1527	S	Elongation factor 1-gamma(predicted) OS=Bombus terrestris OX=30195 GN=LOC105666257 PE=4 SV=1	LOC105666257	0.595	0.578	0.601	1.491	1.578	1.28	1.199	1.528	1.029	Cluster3	0.553362
A0A6P3U5F7	1976	S	Elongation factor 1-gamma(predicted) OS=Bombus terrestris OX=30195 GN=LOC105666257 PE=4 SV=1	LOC105666257	0.968	0.901	1.063	0.703	0.689	0.706	1.315	1.246	1.459	Cluster6	0.354549
A0A6P3U5F7	1247	S	Elongation factor 1-gamma(predicted) OS=Bombus terrestris OX=30195 GN=LOC105666257 PE=4 SV=1	LOC105666257	0.515	0.532	0.603	1.401	1.224	1.432	1.509	1.345	1.205	Cluster3	0.750713
A0A6P3U5J3	271	S	UDP-N-acetylglucosamine transferase subunit ALG13 like protein(predicted) OS=Bombus terrestris OX=30195 GN=LOC100649818 PE=4 SV=1	LOC100649818	0.579	0.674	0.691	0.768	0.868	0.899	1.392	1.936	1.63	Cluster6	0.767506
A0A6P5I9I6	46	S	probable Ras GTPase-activating protein isoform X5 OS=Bombus terrestris OX=30195 GN=LOC100652225 PE=4 SV=1	LOC100652225	1.483	1.686	1.327	0.536	0.624	0.509	0.773	0.65	1.108	Cluster5	0.767661
A0A6P3U5L5	24	S	solute carrier family 2, facilitated glucose transporter member 1 isoform X3 OS=Bombus terrestris OX=30195 GN=LOC100651338 PE=4 SV=1	LOC100651338	0.325	0.512	0.332	1.06	1.006	1.252	1.86	1.974	1.439	Cluster3	0.616841
A0A6P3U5L9	135	S	ras-related protein Ral-a isoform X2 OS=Bombus terrestris OX=30195 GN=LOC105666262 PE=4 SV=1	LOC105666262	0.718	0.717	0.69	1.275	1.131	1.179	1.248	1.592	1.108	Cluster3	0.831108
A0A6P3U5M1	173	S	6-phosphofructo-2-kinase/fructose-2, 6-bisphosphatase 1 isoform X1 OS=Bombus terrestris OX=30195 GN=LOC100651694 PE=4 SV=1	LOC100651694	0.705	0.676	0.778	1.314	1.24	1.304	1.133	1.525	1.034	Cluster3	0.645937
A0A6P3U5M4	796	S	zinc finger matrin-type protein CG9776 isoform X2 OS=Bombus terrestris OX=30195 GN=LOC100651930 PE=4 SV=1	LOC100651930	1.942	1.138	1.668	0.527	1.003	0.598	0.617	0.452	0.744	Cluster1	0.376277
A0A6P3U5N2	537	S	enhancer of mRNA-decapping protein 4 OS=Bombus terrestris OX=30195 GN=LOC100651476 PE=4 SV=1	LOC100651476	0.889	1.038	0.953	0.379	0.445	0.425	1.639	0.981	2.005	Cluster5	0.283447
A0A6P3U5Q5	846	S	AAEL009821-PA(predicted) OS=Bombus terrestris OX=30195 GN=LOC100642734 PE=4 SV=1	LOC100642734	0.625	0.775	0.708	1.155	1.06	1.357	1.247	1.386	1.299	Cluster3	0.69328
A0A6P5HY61	216	S	regulator of gene activity isoform X2 OS=Bombus terrestris OX=30195 GN=LOC100646718 PE=4 SV=1	LOC100646718	1.573	1.582	1.476	0.656	0.891	0.675	0.622	0.578	0.754	Cluster1	0.579063
A0A6P3U5S1	1199	S	LOW QUALITY PROTEIN: E3 ubiquitin-protein ligase RBBP6 OS=Bombus terrestris OX=30195 GN=LOC100647192 PE=4 SV=1	LOC100647192	1.652	1.72	1.653	0.473	0.694	0.339	0.646	0.27	1.033	Cluster5	0.509889
A0A6P3U5S1	1416	S	LOW QUALITY PROTEIN: E3 ubiquitin-protein ligase RBBP6 OS=Bombus terrestris OX=30195 GN=LOC100647192 PE=4 SV=1	LOC100647192	1.482	1.623	1.606	0.691	0.79	0.547	0.721	0.567	0.703	Cluster1	0.740907
A0A6P3U5S1	1401	S	LOW QUALITY PROTEIN: E3 ubiquitin-protein ligase RBBP6 OS=Bombus terrestris OX=30195 GN=LOC100647192 PE=4 SV=1	LOC100647192	1.478	1.844	1.592	0.673	0.549	0.503	0.605	0.618	0.801	Cluster1	0.586019
A0A6P3U5V0	119	S	LOW QUALITY PROTEIN: RNA polymerase-associated protein LEO1 OS=Bombus terrestris OX=30195 GN=LOC100652289 PE=4 SV=1	LOC100652289	0.387	0.34	0.392	2.111	2.308	3.26	0.756	0.744	0.456	Cluster2	0.766954
A0A6P3U5V0	71	S	LOW QUALITY PROTEIN: RNA polymerase-associated protein LEO1 OS=Bombus terrestris OX=30195 GN=LOC100652289 PE=4 SV=1	LOC100652289	0.514	0.464	0.441	1.275	1.294	1.28	1.984	1.505	1.007	Cluster3	0.668373
A0A6P3U5V0	75	S	LOW QUALITY PROTEIN: RNA polymerase-associated protein LEO1 OS=Bombus terrestris OX=30195 GN=LOC100652289 PE=4 SV=1	LOC100652289	0.507	0.388	0.475	1.855	1.785	1.985	1.317	1.296	0.634	Cluster2	0.699965
A0A6P3U5V0	87	S	LOW QUALITY PROTEIN: RNA polymerase-associated protein LEO1 OS=Bombus terrestris OX=30195 GN=LOC100652289 PE=4 SV=1	LOC100652289	0.376	0.386	0.467	1.665	1.594	1.802	1.583	1.387	0.845	Cluster3	0.485519
A0A6P3U5V0	91	S	LOW QUALITY PROTEIN: RNA polymerase-associated protein LEO1 OS=Bombus terrestris OX=30195 GN=LOC100652289 PE=4 SV=1	LOC100652289	0.256	0.262	0.263	2.39	2.189	3.217	0.931	0.813	0.521	Cluster2	0.766591
A0A6P3U5W0	1486	S	Protein stoned-B(predicted) OS=Bombus terrestris OX=30195 GN=LOC100643209 PE=4 SV=1	LOC100643209	1.287	1.594	1.625	0.778	0.714	0.683	0.55	0.793	0.82	Cluster1	0.496708
A0A6P5I9I6	321	S	probable Ras GTPase-activating protein isoform X5 OS=Bombus terrestris OX=30195 GN=LOC100652225 PE=4 SV=1	LOC100652225	0.4	0.358	0.477	0.889	0.81	0.94	0.788	1.472	3.274	Cluster6	0.40147
A0A6P3U602	768	S	transitional endoplasmic reticulum ATPase TER94 OS=Bombus terrestris OX=30195 GN=LOC100642465 PE=4 SV=1	LOC100642465	1.414	1.349	1.423	0.811	0.899	0.803	0.673	0.838	0.771	Cluster1	0.449282
A0A6P3U603	427	S	WD repeat domain phosphoinositide-interacting protein 2 isoform X1 OS=Bombus terrestris OX=30195 GN=LOC100642580 PE=4 SV=1	LOC100642580	1.938	2.185	1.952	0.277	0.421	0.241	0.326	0.403	0.54	Cluster1	0.59534
A0A6P3U612	825	S	protein lap1 isoform X3 OS=Bombus terrestris OX=30195 GN=LOC100650493 PE=4 SV=1	LOC100650493	1.403	1.74	1.595	0.682	0.533	0.564	0.744	0.481	0.911	Cluster5	0.495815
A0A6P3U610	159	S	catenin delta-2 isoform X2 OS=Bombus terrestris OX=30195 GN=LOC100651340 PE=4 SV=1	LOC100651340	1.528	2.241	1.542	0.578	0.458	0.341	0.579	0.318	0.906	Cluster5	0.519268
A0A6P3U640	505	S	LOW QUALITY PROTEIN: SH3 domain-binding protein 5 homolog OS=Bombus terrestris OX=30195 GN=LOC100642378 PE=4 SV=1	LOC100642378	1.206	1.056	1.232	0.591	0.651	0.766	1.166	0.903	1.325	Cluster5	0.428166
A0A6P3U641	150	S	GTP:AMP phosphotransferase AK3, mitochondrial OS=Bombus terrestris OX=30195 GN=LOC100643739 PE=4 SV=1	LOC100643739	0.713	0.76	1.042	1.592	1.494	1.674	0.821	1.125	0.612	Cluster2	0.581077
A0A6P3U646	1087	S	histone-lysine N-methyltransferase SETD1 OS=Bombus terrestris OX=30195 GN=LOC100643294 PE=4 SV=1	LOC100643294	0.663	0.649	0.634	1.282	1.575	1.572	1.125	1.23	1.097	Cluster2	0.492397
A0A6P3D7A3	283	S	sodium/potassium/calcium exchanger 3-like OS=Bombus terrestris OX=30195 GN=LOC100646614 PE=4 SV=1	LOC100646614	0.637	0.643	0.666	1.286	1.398	1.214	1.481	1.15	1.166	Cluster3	0.586922
A0A6P3U646	424	S	histone-lysine N-methyltransferase SETD1 OS=Bombus terrestris OX=30195 GN=LOC100643294 PE=4 SV=1	LOC100643294	1.321	1.233	1.136	0.686	0.648	0.607	0.871	0.7	1.632	Cluster5	0.524926
A0A6P3U674	112	S	Serine arginine repetitive matrix protein 2-like isoform x2 protein(predicted) OS=Bombus terrestris OX=30195 GN=LOC100647667 PE=4 SV=1	LOC100647667	0.653	0.653	0.58	1.326	1.058	0.988	1.247	1.552	1.549	Cluster3	0.550598
A0A6P3U674	490	S	Serine arginine repetitive matrix protein 2-like isoform x2 protein(predicted) OS=Bombus terrestris OX=30195 GN=LOC100647667 PE=4 SV=1	LOC100647667	0.694	0.661	0.611	1.063	1.105	1.113	1.367	1.261	1.623	Cluster3	0.428883
A0A6P3U674	852	S	Serine arginine repetitive matrix protein 2-like isoform x2 protein(predicted) OS=Bombus terrestris OX=30195 GN=LOC100647667 PE=4 SV=1	LOC100647667	1.891	1.337	1.523	0.59	0.728	0.585	0.654	0.527	0.843	Cluster1	0.532884
A0A6P3U674	235	S	Serine arginine repetitive matrix protein 2-like isoform x2 protein(predicted) OS=Bombus terrestris OX=30195 GN=LOC100647667 PE=4 SV=1	LOC100647667	0.608	0.532	0.596	1.342	1.07	1.148	1.396	1.585	1.394	Cluster3	0.779055
A0A6P3U685	142	S	serine-arginine protein 55 isoform X1 OS=Bombus terrestris OX=30195 GN=LOC100648221 PE=4 SV=1	LOC100648221	0.568	0.479	0.607	1.733	1.224	1.499	1.203	1.901	0.813	Cluster3	0.463217
A0A6P3U680	243	S	40S ribosomal protein S6 OS=Bombus terrestris OX=30195 GN=LOC100643777 PE=4 SV=1	LOC100643777	0.858	0.535	0.753	0.973	1.483	1.571	1.142	1.594	0.859	Cluster2	0.390911
A0A6P3U681	160	S	RNA-binding protein with serine-rich domain 1-A OS=Bombus terrestris OX=30195 GN=LOC100646991 PE=4 SV=1	LOC100646991	0.534	0.562	0.737	1.452	1.209	1.058	0.996	2.314	1.015	Cluster3	0.501124
A0A6P3U681	283	S	RNA-binding protein with serine-rich domain 1-A OS=Bombus terrestris OX=30195 GN=LOC100646991 PE=4 SV=1	LOC100646991	0.451	0.459	0.701	1.452	1.409	1.363	1.282	1.912	0.907	Cluster3	0.574891
A0A6P3U6C1	572	S	WD repeat-containing protein 59 isoform X3 OS=Bombus terrestris OX=30195 GN=LOC100649970 PE=4 SV=1	LOC100649970	0.392	0.658	0.573	1.177	1.509	1.71	1.357	1.568	0.985	Cluster3	0.537791
A0A6P3U6B7	354	S	Niemann-Pick C1 protein isoform X2 OS=Bombus terrestris OX=30195 GN=LOC100650737 PE=4 SV=1	LOC100650737	1.697	1.875	1.699	0.685	0.58	0.401	0.554	0.551	0.555	Cluster1	0.718111
A0A6P3U6C2	178	S	peptidyl-prolyl cis-trans isomerase sig-7 OS=Bombus terrestris OX=30195 GN=LOC100651845 PE=4 SV=1	LOC100651845	0.73	0.781	0.672	1.151	1.155	1.186	1.237	1.52	1.181	Cluster3	0.812466
A0A6P5HWU2	606	S	alpha-actinin, sarcomeric isoform X3 OS=Bombus terrestris OX=30195 GN=LOC100652204 PE=4 SV=1	LOC100652204	0.608	0.432	0.577	1.552	1.439	1.611	1.098	1.787	0.935	Cluster3	0.448006
A0A6P5HWU2	139	S	alpha-actinin, sarcomeric isoform X3 OS=Bombus terrestris OX=30195 GN=LOC100652204 PE=4 SV=1	LOC100652204	1.085	0.828	0.964	1.634	1.514	1.594	0.658	0.875	0.608	Cluster2	0.406714
A0A6P3D7B4	107	S	probable ATP-dependent RNA helicase Dbp73D OS=Bombus terrestris OX=30195 GN=LOC100650596 PE=4 SV=1	LOC100650596	0.571	0.599	0.629	1.162	1.665	1.41	1.307	1.764	0.791	Cluster3	0.45341
A0A6P5HWU2	196	S	alpha-actinin, sarcomeric isoform X3 OS=Bombus terrestris OX=30195 GN=LOC100652204 PE=4 SV=1	LOC100652204	1.132	0.701	0.841	1.495	1.444	1.502	0.691	1.246	0.727	Cluster2	0.534873
A0A6P3U6G7	170	S	pleckstrin homology-like domain family B member 1 OS=Bombus terrestris OX=30195 GN=LOC100642833 PE=4 SV=1	LOC100642833	1.501	1.697	1.377	0.61	0.601	0.54	0.808	0.644	0.932	Cluster5	0.728366
A0A6P3U6J7	303	S	elongation of very long chain fatty acids protein AAEL008004 OS=Bombus terrestris OX=30195 GN=LOC100648720 PE=4 SV=1	LOC100648720	1.825	1.574	1.533	0.564	0.551	0.561	0.598	0.525	0.888	Cluster1	0.494661
A0A6P3U6K0	1213	S	kinesin-like protein KIN-7N OS=Bombus terrestris OX=30195 GN=LOC100647587 PE=4 SV=1	LOC100647587	0.767	0.591	0.804	1.115	1.226	1.341	1.158	1.574	1.084	Cluster3	0.619771
A0A6P3D4J6	574	S	F-BAR domain only protein 2 isoform X4 OS=Bombus terrestris OX=30195 GN=LOC100649794 PE=4 SV=1	LOC100649794	1.489	1.487	1.414	0.893	0.949	0.895	0.725	0.545	0.575	Cluster4	0.715583
A0A6P3U6M0	439	S	facilitated trehalose transporter Tret1 isoform X4 OS=Bombus terrestris OX=30195 GN=LOC100644220 PE=4 SV=1	LOC100644220	0.725	0.589	0.731	1.37	1.31	1.061	1.219	1.452	1.197	Cluster3	0.660958
A0A6P3U6M8	633	S	LOW QUALITY PROTEIN: myb-like protein X OS=Bombus terrestris OX=30195 GN=LOC100648176 PE=4 SV=1	LOC100648176	0.362	0.313	0.405	1.439	1.04	1.479	1.665	1.299	1.777	Cluster3	0.649187
A0A6P3U6M8	422	S	LOW QUALITY PROTEIN: myb-like protein X OS=Bombus terrestris OX=30195 GN=LOC100648176 PE=4 SV=1	LOC100648176	1.731	1.45	1.365	0.664	0.78	0.575	0.844	0.476	0.849	Cluster1	0.426426
A0A6P3U6M8	992	S	LOW QUALITY PROTEIN: myb-like protein X OS=Bombus terrestris OX=30195 GN=LOC100648176 PE=4 SV=1	LOC100648176	0.429	0.526	0.514	1.21	1.275	1.486	1.511	1.527	1.326	Cluster3	0.810092
A0A6P3U6P0	840	S	LOW QUALITY PROTEIN: WD repeat and FYVE domain-containing protein 3 OS=Bombus terrestris OX=30195 GN=LOC100643378 PE=4 SV=1	LOC100643378	0.8	0.577	0.899	1.159	2.147	1.634	0.791	1.071	0.785	Cluster2	0.583428
A0A6P3U6P0	1850	S	LOW QUALITY PROTEIN: WD repeat and FYVE domain-containing protein 3 OS=Bombus terrestris OX=30195 GN=LOC100643378 PE=4 SV=1	LOC100643378	0.666	0.641	0.91	1.399	1.542	1.414	0.826	1.381	1.014	Cluster2	0.632498
A0A6P3U6Q1	219	S	disks large 1 tumor suppressor protein isoform X17 OS=Bombus terrestris OX=30195 GN=LOC100643982 PE=4 SV=1	LOC100643982	1.425	1.384	1.348	0.758	0.74	0.735	0.861	0.725	0.91	Cluster1	0.521286
A0A6P3U6Q1	507	S	disks large 1 tumor suppressor protein isoform X17 OS=Bombus terrestris OX=30195 GN=LOC100643982 PE=4 SV=1	LOC100643982	1.365	1.533	1.418	0.575	0.599	0.522	0.975	0.861	0.899	Cluster5	0.596299
A0A6P3D7D3	304	S	striatin-interacting protein 1 OS=Bombus terrestris OX=30195 GN=LOC100642989 PE=4 SV=1	LOC100642989	0.783	0.597	0.725	1.604	1.728	1.521	0.912	1.298	0.775	Cluster2	0.859123
A0A6P3U6Q1	854	S	disks large 1 tumor suppressor protein isoform X17 OS=Bombus terrestris OX=30195 GN=LOC100643982 PE=4 SV=1	LOC100643982	0.688	0.625	0.646	0.997	0.991	1.168	1.503	1.842	1.143	Cluster3	0.525385
A0A6P3U6Q1	201	S	disks large 1 tumor suppressor protein isoform X17 OS=Bombus terrestris OX=30195 GN=LOC100643982 PE=4 SV=1	LOC100643982	1.393	1.429	1.532	0.594	0.66	0.551	0.797	0.634	1.111	Cluster5	0.803043
A0A6P3U6P7	1604	S	TBC1 domain family member 30(predicted) OS=Bombus terrestris OX=30195 GN=LOC100645056 PE=4 SV=1	LOC100645056	0.61	0.523	0.706	0.353	0.384	0.304	0.633	0.718	4.459	Cluster6	0.287735
A0A6P3U6P7	129	S	TBC1 domain family member 30(predicted) OS=Bombus terrestris OX=30195 GN=LOC100645056 PE=4 SV=1	LOC100645056	0.417	0.475	0.493	2.033	2.497	1.77	0.815	1.108	0.758	Cluster2	0.802873
A0A6P3U6Q7	81	S	troponin C OS=Bombus terrestris OX=30195 GN=LOC105666319 PE=4 SV=1	LOC105666319	0.589	0.624	0.521	1.06	1.094	1.234	1.366	1.813	1.392	Cluster3	0.700641
A0A6P5I0V4	1614	S	Spermatogenesis-associated protein 13(predicted) OS=Bombus terrestris OX=30195 GN=LOC100648762 PE=4 SV=1	LOC100648762	0.675	0.652	0.69	0.97	1.118	1.076	1.334	1.691	1.348	Cluster3	0.494624
A0A6P3U6S2	123	S	TIP41-like protein OS=Bombus terrestris OX=30195 GN=LOC100651726 PE=4 SV=1	LOC100651726	1.471	1.515	1.36	0.971	0.885	1.046	0.597	0.741	0.505	Cluster4	0.623049
A0A6P3U6Y5	440	S	lamin-C isoform X2 OS=Bombus terrestris OX=30195 GN=LOC100648485 PE=4 SV=1	LOC100648485	0.821	0.795	0.861	1.476	1.548	1.647	0.831	1.025	0.799	Cluster2	0.714499
A0A6P3U6Y5	243	S	lamin-C isoform X2 OS=Bombus terrestris OX=30195 GN=LOC100648485 PE=4 SV=1	LOC100648485	0.724	0.552	0.657	1.184	1.061	0.946	1.427	1.725	1.301	Cluster3	0.519194
A0A6P3U6Y5	567	S	lamin-C isoform X2 OS=Bombus terrestris OX=30195 GN=LOC100648485 PE=4 SV=1	LOC100648485	1.945	1.453	1.663	0.459	0.501	0.426	0.724	0.504	0.817	Cluster5	0.636345
A0A6P3U6Y5	444	S	lamin-C isoform X2 OS=Bombus terrestris OX=30195 GN=LOC100648485 PE=4 SV=1	LOC100648485	0.622	0.797	0.793	1.31	1.234	1.667	1.09	1.436	0.854	Cluster2	0.512006
A0A6P3U6Y5	445	S	lamin-C isoform X2 OS=Bombus terrestris OX=30195 GN=LOC100648485 PE=4 SV=1	LOC100648485	0.924	0.62	0.6	1.548	1.537	1.537	0.89	1.27	0.965	Cluster2	0.712937
A0A6P3U821	200	S	L-galactose dehydrogenase isoform X3 OS=Bombus terrestris OX=30195 GN=LOC100647407 PE=4 SV=1	LOC100647407	0.763	0.643	0.674	0.961	0.966	1.056	1.509	1.687	1.244	Cluster6	0.539571
A0A6P3U6V8	592	S	PDZ domain-containing protein 2(predicted) OS=Bombus terrestris OX=30195 GN=LOC100650835 PE=4 SV=1	LOC100650835	0.63	0.736	0.66	1.048	1.204	1.163	1.272	1.049	1.714	Cluster3	0.389636
A0A6P5I0P8	557	S	high-affinity choline transporter 1 isoform X4 OS=Bombus terrestris OX=30195 GN=LOC100643981 PE=4 SV=1	LOC100643981	0.547	0.696	0.852	1.296	1.274	1.412	0.999	1.286	1.323	Cluster3	0.461942
A0A6P3U6X2	55	S	protein lethal(2)essential for life OS=Bombus terrestris OX=30195 GN=LOC105666325 PE=4 SV=1	LOC105666325	1.768	1.865	1.326	0.674	0.698	0.627	0.557	0.59	0.661	Cluster1	0.628222
A0A6P3U6X2	53	S	protein lethal(2)essential for life OS=Bombus terrestris OX=30195 GN=LOC105666325 PE=4 SV=1	LOC105666325	1.478	1.427	1.266	0.849	0.948	0.777	0.719	0.738	0.793	Cluster1	0.464404
A0A6P3U6Z7	269	S	probable phosphoglycerate kinase OS=Bombus terrestris OX=30195 GN=LOC100645172 PE=4 SV=1	LOC100645172	0.658	0.669	0.71	1.386	0.995	1.31	1.221	1.49	1.235	Cluster3	0.745612
A0A6P3D7F3	212	S	serine/threonine-protein phosphatase 2A catalytic subunit alpha isoform OS=Bombus terrestris OX=30195 GN=LOC100646859 PE=4 SV=1	LOC100646859	1.538	1.34	1.474	0.708	0.724	0.694	0.744	0.848	0.785	Cluster1	0.583759
A0A6P3U705	2	S	putative cystathionine gamma-lyase 2 OS=Bombus terrestris OX=30195 GN=LOC100649268 PE=4 SV=1	LOC100649268	0.47	0.504	0.466	1.764	1.668	1.71	1.289	1.324	0.909	Cluster2	0.521598
A0A6P5I3Q3	1551	S	glycogen debranching enzyme isoform X3 OS=Bombus terrestris OX=30195 GN=LOC100651379 PE=4 SV=1	LOC100651379	1.024	1.077	0.862	1.302	1.375	1.662	0.687	1.024	0.686	Cluster2	0.385436
A0A6P3U761	91	S	putative GPI-anchored protein pfl2 isoform X2 OS=Bombus terrestris OX=30195 GN=LOC100648412 PE=4 SV=1	LOC100648412	1.672	1.709	1.33	0.521	0.48	0.422	0.867	0.585	1.012	Cluster5	0.789485
A0A6P3U777	1177	S	serine/arginine repetitive matrix protein 2 isoform X3 OS=Bombus terrestris OX=30195 GN=LOC100642972 PE=4 SV=1	LOC100642972	1.078	1.142	0.956	0.587	0.79	0.629	1.231	0.964	1.579	Cluster5	0.328461
A0A6P3U777	1796	S	serine/arginine repetitive matrix protein 2 isoform X3 OS=Bombus terrestris OX=30195 GN=LOC100642972 PE=4 SV=1	LOC100642972	0.991	0.785	0.773	1.75	1.52	1.515	0.713	0.837	0.915	Cluster2	0.525101
A0A6P3U777	926	S	serine/arginine repetitive matrix protein 2 isoform X3 OS=Bombus terrestris OX=30195 GN=LOC100642972 PE=4 SV=1	LOC100642972	1.558	1.498	1.093	0.707	0.731	0.698	0.823	0.944	0.894	Cluster5	0.389832
A0A6P5I3L6	128	S	Selenoprotein S(predicted) OS=Bombus terrestris OX=30195 GN=LOC105666332 PE=4 SV=1	LOC105666332	1.135	1.057	0.975	0.715	0.689	0.547	1.285	1.251	1.356	Cluster5	0.28614
A0A6P3U785	2	S	phospholipase D2 OS=Bombus terrestris OX=30195 GN=LOC100652186 PE=4 SV=1	LOC100652186	0.586	0.699	0.666	1.745	1.08	1.44	1.151	1.376	1.09	Cluster3	0.488499
A0A6P3U7E1	431	S	SET and MYND domain-containing protein 4 OS=Bombus terrestris OX=30195 GN=LOC100647352 PE=4 SV=1	LOC100647352	1.757	1.51	1.29	0.876	0.824	0.635	0.533	0.698	0.775	Cluster1	0.440068
A0A6P3D7G1	185	S	glutathione S-transferase OS=Bombus terrestris OX=30195 GN=LOC100650722 PE=4 SV=1	LOC100650722	0.665	0.779	0.687	0.986	0.851	1.091	1.441	1.41	1.517	Cluster6	0.759693
A0A6P5I323	1172	S	copper-transporting ATPase 1 isoform X5 OS=Bombus terrestris OX=30195 GN=LOC100646432 PE=4 SV=1	LOC100646432	1.658	1.448	0.989	0.652	0.861	0.851	1.057	0.589	0.832	Cluster5	0.323198
A0A6P3U7G8	954	S	mitogen-activated protein kinase-binding protein 1 isoform X3 OS=Bombus terrestris OX=30195 GN=LOC100647311 PE=4 SV=1	LOC100647311	1.308	1.542	1.537	0.594	0.733	0.405	0.837	0.59	1.121	Cluster5	0.681887
A0A6P3U7I3	7	S	chromobox protein homolog 1 OS=Bombus terrestris OX=30195 GN=LOC105666346 PE=4 SV=1	LOC105666346	0.645	0.672	0.638	1.098	1.103	1.226	1.437	1.384	1.37	Cluster3	0.680523
A0A6P3U7I3	8	S	chromobox protein homolog 1 OS=Bombus terrestris OX=30195 GN=LOC105666346 PE=4 SV=1	LOC105666346	0.304	0.321	0.282	1.124	1.034	1.409	1.841	1.91	1.607	Cluster3	0.781657
A0A6P3U7I3	172	S	chromobox protein homolog 1 OS=Bombus terrestris OX=30195 GN=LOC105666346 PE=4 SV=1	LOC105666346	0.622	0.702	0.675	1.217	0.991	1.253	1.445	1.483	1.22	Cluster3	0.714273
A0A6P3U7I4	325	S	septin-1 OS=Bombus terrestris OX=30195 GN=LOC105666347 PE=4 SV=1	LOC105666347	1.72	1.372	1.217	0.836	1.084	0.647	0.684	0.802	0.635	Cluster4	0.445027
A0A6P3U7J1	938	S	Phosphodiesterase(predicted) OS=Bombus terrestris OX=30195 GN=LOC100648878 PE=4 SV=1	LOC100648878	0.76	0.659	0.725	1.197	1.171	1.266	1.306	1.299	1.209	Cluster3	0.822711
A0A6P3D7G4	227	S	ZP domain-containing protein(predicted) OS=Bombus terrestris OX=30195 GN=LOC100648550 PE=4 SV=1	LOC100648550	0.802	0.723	0.696	1.216	1.274	1.561	1.139	1.34	0.981	Cluster2	0.465015
A0A6P3U7L8	1357	S	Breast carcinoma-amplified sequence(predicted) OS=Bombus terrestris OX=30195 GN=LOC100643069 PE=4 SV=1	LOC100643069	0.541	0.528	0.543	0.621	0.703	0.778	1.739	1.004	2.649	Cluster6	0.661245
A0A6P3U7L8	1741	S	Breast carcinoma-amplified sequence(predicted) OS=Bombus terrestris OX=30195 GN=LOC100643069 PE=4 SV=1	LOC100643069	0.431	0.414	0.447	1.401	1.378	1.791	1.637	1.045	1.338	Cluster3	0.55351
A0A6P3U7L8	1728	S	Breast carcinoma-amplified sequence(predicted) OS=Bombus terrestris OX=30195 GN=LOC100643069 PE=4 SV=1	LOC100643069	1.398	1.228	1.323	0.697	0.835	0.693	0.87	0.7	1.134	Cluster5	0.662659
A0A6P5I3W5	803	S	zinc finger CCCH domain-containing protein 13 isoform X2 OS=Bombus terrestris OX=30195 GN=LOC100645771 PE=4 SV=1	LOC100645771	0.749	0.706	0.763	1.119	1.149	1.354	1.402	0.876	1.359	Cluster3	0.371454
A0A6P3U7P3	126	S	eukaryotic translation initiation factor 4H OS=Bombus terrestris OX=30195 GN=LOC100650615 PE=4 SV=1	LOC100650615	0.482	0.462	0.37	1.284	1.096	1.032	1.691	1.524	1.715	Cluster3	0.579168
A0A6P3U7P4	419	S	sphingosine kinase 2 isoform X1 OS=Bombus terrestris OX=30195 GN=LOC100643842 PE=4 SV=1	LOC100643842	1.385	1.133	1.392	0.511	0.874	0.766	0.878	0.751	1.167	Cluster5	0.457027
A0A6P3U7P4	395	S	sphingosine kinase 2 isoform X1 OS=Bombus terrestris OX=30195 GN=LOC100643842 PE=4 SV=1	LOC100643842	0.623	0.574	0.67	1.611	1.38	1.399	1.067	1.682	0.922	Cluster2	0.483429
A0A6P3U7P6	387	S	heterogeneous nuclear ribonucleoprotein H OS=Bombus terrestris OX=30195 GN=LOC100644574 PE=4 SV=1	LOC100644574	2.034	1.891	1.806	0.359	0.359	0.194	0.583	0.3	0.746	Cluster5	0.752896
A0A6P3U7P8	47	S	DCN1-like protein 5 OS=Bombus terrestris OX=30195 GN=LOC100651380 PE=4 SV=1	LOC100651380	1.257	1.794	1.431	0.725	0.766	0.623	0.767	0.734	0.746	Cluster1	0.579959
A0A6P3U7T7	424	S	vesicle-fusing ATPase 1 OS=Bombus terrestris OX=30195 GN=LOC100648372 PE=4 SV=1	LOC100648372	0.653	0.637	0.782	1.159	1.218	1.205	0.91	1.98	1.195	Cluster3	0.506709
A0A6P3U7U6	646	S	tetratricopeptide repeat protein 7B OS=Bombus terrestris OX=30195 GN=LOC100649894 PE=4 SV=1	LOC100649894	0.659	0.575	0.682	1.071	1.445	1.575	1.199	1.637	0.978	Cluster3	0.542991
A0A6P3U7W8	5	S	voltage-dependent anion-selective channel OS=Bombus terrestris OX=30195 GN=LOC100651968 PE=4 SV=1	LOC100651968	0.666	0.7	0.681	1.141	0.943	1.141	1.388	1.629	1.282	Cluster3	0.560759
A0A6P3U7W8	19	S	voltage-dependent anion-selective channel OS=Bombus terrestris OX=30195 GN=LOC100651968 PE=4 SV=1	LOC100651968	0.775	0.787	0.708	1.051	0.859	1.061	1.282	1.666	1.306	Cluster6	0.545979
A0A6P3D7G4	407	S	ZP domain-containing protein(predicted) OS=Bombus terrestris OX=30195 GN=LOC100648550 PE=4 SV=1	LOC100648550	1.424	1.288	1.424	0.977	1.005	0.851	0.61	0.658	0.793	Cluster4	0.691306
A0A6P3U861	1034	S	protein son of sevenless isoform X4 OS=Bombus terrestris OX=30195 GN=LOC100643983 PE=4 SV=1	LOC100643983	1.671	1.486	1.278	0.609	0.69	0.539	0.723	0.751	1.024	Cluster5	0.589973
A0A6P3U806	275	S	KH domain-containing, RNA-binding, signal transduction-associated protein 3 isoform X1 OS=Bombus terrestris OX=30195 GN=LOC100647173 PE=4 SV=1	LOC100647173	2.458	2.271	1.807	0.446	0.321	0.22	0.214	0.215	0.3	Cluster1	0.694026
A0A6P3U806	335	S	KH domain-containing, RNA-binding, signal transduction-associated protein 3 isoform X1 OS=Bombus terrestris OX=30195 GN=LOC100647173 PE=4 SV=1	LOC100647173	1.315	1.571	1.736	0.766	0.745	0.564	0.718	0.587	0.738	Cluster1	0.64897
A0A6P3D4J6	559	S	F-BAR domain only protein 2 isoform X4 OS=Bombus terrestris OX=30195 GN=LOC100649794 PE=4 SV=1	LOC100649794	2.098	1.891	1.496	0.545	0.41	0.499	0.475	0.506	0.623	Cluster1	0.625061
A0A6P3U806	2	S	KH domain-containing, RNA-binding, signal transduction-associated protein 3 isoform X1 OS=Bombus terrestris OX=30195 GN=LOC100647173 PE=4 SV=1	LOC100647173	1.411	1.472	1.357	0.648	0.688	0.72	0.764	0.759	1.023	Cluster5	0.554843
A0A6P5I3F3	1522	S	dedicator of cytokinesis protein 3 isoform X2 OS=Bombus terrestris OX=30195 GN=LOC100650616 PE=4 SV=1	LOC100650616	1.301	1.616	1.319	0.661	0.623	0.603	1.095	0.566	0.971	Cluster5	0.635647
A0A6P3U8H8	256	S	probable citrate synthase 2, mitochondrial isoform X2 OS=Bombus terrestris OX=30195 GN=LOC100645344 PE=4 SV=1	LOC100645344	0.784	0.747	0.687	0.947	1.135	1.179	1.233	1.631	1.223	Cluster3	0.542794
A0A6P3U8H8	258	S	probable citrate synthase 2, mitochondrial isoform X2 OS=Bombus terrestris OX=30195 GN=LOC100645344 PE=4 SV=1	LOC100645344	0.594	0.706	0.563	1.198	1.053	1.192	1.326	1.719	1.328	Cluster3	0.717175
A0A6P3U8H8	31	S	probable citrate synthase 2, mitochondrial isoform X2 OS=Bombus terrestris OX=30195 GN=LOC100645344 PE=4 SV=1	LOC100645344	1.02	0.94	0.924	1.345	1.812	1.638	0.69	0.743	0.626	Cluster2	0.362828
A0A6P3U8H8	79	S	probable citrate synthase 2, mitochondrial isoform X2 OS=Bombus terrestris OX=30195 GN=LOC100645344 PE=4 SV=1	LOC100645344	0.928	0.977	0.892	1.746	1.4	1.609	0.734	0.863	0.634	Cluster2	0.434541
A0A6P3U8F3	614	S	WASH complex subunit 2 OS=Bombus terrestris OX=30195 GN=LOC100643541 PE=4 SV=1	LOC100643541	1.424	1.469	1.723	0.595	0.675	0.448	0.706	0.689	0.922	Cluster5	0.553561
A0A6P3U8F3	1557	S	WASH complex subunit 2 OS=Bombus terrestris OX=30195 GN=LOC100643541 PE=4 SV=1	LOC100643541	1.553	1.284	1.035	0.786	0.556	0.511	1.163	0.61	1.291	Cluster5	0.520132
A0A6P3U8F3	715	S	WASH complex subunit 2 OS=Bombus terrestris OX=30195 GN=LOC100643541 PE=4 SV=1	LOC100643541	1.285	1.719	1.319	0.685	0.798	0.705	0.819	0.663	0.872	Cluster1	0.493873
A0A6P3U8H4	134	S	partitioning defective 3 homolog OS=Bombus terrestris OX=30195 GN=LOC105666384 PE=4 SV=1	LOC105666384	1.381	1.652	1.416	0.566	0.643	0.452	0.93	0.72	0.939	Cluster5	0.700892
A0A6P3U8H4	397	S	partitioning defective 3 homolog OS=Bombus terrestris OX=30195 GN=LOC105666384 PE=4 SV=1	LOC105666384	0.68	0.609	0.631	1.048	0.941	1.223	1.356	1.728	1.384	Cluster3	0.541441
A0A6P3U8L7	2350	S	talin-1 isoform X1 OS=Bombus terrestris OX=30195 GN=LOC100651016 PE=4 SV=1	LOC100651016	1.875	1.472	1.437	0.539	0.715	0.531	0.695	0.579	0.826	Cluster1	0.489841
A0A6P3U8L7	1831	S	talin-1 isoform X1 OS=Bombus terrestris OX=30195 GN=LOC100651016 PE=4 SV=1	LOC100651016	1.45	1.413	1.557	0.908	0.896	0.716	0.62	0.572	0.758	Cluster4	0.520535
A0A6P3U8L7	2398	S	talin-1 isoform X1 OS=Bombus terrestris OX=30195 GN=LOC100651016 PE=4 SV=1	LOC100651016	1.591	1.397	1.322	0.732	0.643	0.661	0.786	0.861	0.865	Cluster1	0.442708
A0A6P3U8M6	384	S	insulin receptor substrate 1-B isoform X1 OS=Bombus terrestris OX=30195 GN=LOC100644779 PE=4 SV=1	LOC100644779	1.523	1.394	1.506	0.91	0.834	0.917	0.562	0.655	0.666	Cluster4	0.709157
A0A6P3U8P5	368	S	probable cytochrome P450 6a13 OS=Bombus terrestris OX=30195 GN=LOC100646677 PE=4 SV=1	LOC100646677	1.562	1.8	1.287	0.744	0.793	0.742	0.644	0.705	0.62	Cluster1	0.462473
A0A6P3U8R3	284	S	SAM domain-containing protein(predicted) OS=Bombus terrestris OX=30195 GN=LOC100649594 PE=4 SV=1	LOC100649594	1.52	1.249	1.515	0.865	0.814	0.656	0.744	0.828	0.715	Cluster1	0.522527
A0A6P3U8T7	4	S	GMP synthase [glutamine-hydrolyzing] OS=Bombus terrestris OX=30195 GN=LOC100646269 PE=4 SV=1	LOC100646269	1.656	2.602	1.763	0.618	0.408	0.478	0.345	0.318	0.3	Cluster1	0.426083
A0A6P3U8U6	363	S	enolase OS=Bombus terrestris OX=30195 GN=LOC100648533 PE=4 SV=1	LOC100648533	0.695	0.695	0.638	1.479	1.349	1.589	1.153	1.24	0.995	Cluster2	0.586935
A0A6P5I810	681	S	open rectifier potassium channel protein 1 isoform X3 OS=Bombus terrestris OX=30195 GN=LOC100646496 PE=4 SV=1	LOC100646496	1.111	1.262	1.208	0.615	0.728	0.562	1.215	0.894	1.271	Cluster5	0.491778
A0A6P5I810	183	S	open rectifier potassium channel protein 1 isoform X3 OS=Bombus terrestris OX=30195 GN=LOC100646496 PE=4 SV=1	LOC100646496	0.623	0.728	0.723	1.147	1.166	1.284	1.344	1.642	1.017	Cluster3	0.712893
A0A6P5I810	391	S	open rectifier potassium channel protein 1 isoform X3 OS=Bombus terrestris OX=30195 GN=LOC100646496 PE=4 SV=1	LOC100646496	0.576	0.5	0.498	0.668	0.8	0.783	1.838	1.495	2.115	Cluster6	0.874295
A0A6P5I810	156	S	open rectifier potassium channel protein 1 isoform X3 OS=Bombus terrestris OX=30195 GN=LOC100646496 PE=4 SV=1	LOC100646496	0.515	0.534	0.443	1.209	1.259	1.09	1.593	2.048	1.117	Cluster3	0.74413
A0A6P5I810	197	S	open rectifier potassium channel protein 1 isoform X3 OS=Bombus terrestris OX=30195 GN=LOC100646496 PE=4 SV=1	LOC100646496	0.525	0.271	0.365	1.237	1.418	1.363	1.577	2.39	0.897	Cluster3	0.672566
A0A6P3U8W9	83	S	cyclin-dependent kinase 4 OS=Bombus terrestris OX=30195 GN=LOC100650977 PE=4 SV=1	LOC100650977	1.512	1.673	1.543	0.97	0.76	0.554	0.578	0.595	0.641	Cluster1	0.472412
A0A6P3U8W9	10	S	cyclin-dependent kinase 4 OS=Bombus terrestris OX=30195 GN=LOC100650977 PE=4 SV=1	LOC100650977	1.297	1.518	1.334	0.93	0.746	0.575	0.829	0.729	0.94	Cluster5	0.41633
A0A6P3UG89	1342	S	titin OS=Bombus terrestris OX=30195 GN=LOC100650708 PE=4 SV=1	LOC100650708	1.627	1.825	1.534	0.707	0.713	0.469	0.617	0.561	0.641	Cluster1	0.746219
A0A6P3U8Z7	1210	S	Regulator of G-protein signaling 12(predicted) OS=Bombus terrestris OX=30195 GN=LOC100648997 PE=4 SV=1	LOC100648997	0.619	0.703	0.898	1.218	1.149	1.178	0.978	1.255	1.536	Cluster3	0.434951
A0A6P3U8Z7	1330	S	Regulator of G-protein signaling 12(predicted) OS=Bombus terrestris OX=30195 GN=LOC100648997 PE=4 SV=1	LOC100648997	0.793	0.826	1.007	1.389	1.345	1.226	0.581	1.416	1.08	Cluster2	0.396767
A0A6P3U8Z7	480	S	Regulator of G-protein signaling 12(predicted) OS=Bombus terrestris OX=30195 GN=LOC100648997 PE=4 SV=1	LOC100648997	0.62	0.66	1.087	1.489	1.379	1.464	0.412	1.057	1.522	Cluster2	0.338185
A0A6P3U8Z7	536	S	Regulator of G-protein signaling 12(predicted) OS=Bombus terrestris OX=30195 GN=LOC100648997 PE=4 SV=1	LOC100648997	0.557	0.586	0.805	1.767	1.328	1.051	0.646	1.353	1.661	Cluster2	0.328212
A0A6P3U8Y5	102	S	LOW QUALITY PROTEIN: protein CDV3 homolog A OS=Bombus terrestris OX=30195 GN=LOC100642536 PE=4 SV=1	LOC100642536	1.46	1.211	1.535	0.525	0.79	0.576	0.919	0.653	1.052	Cluster5	0.609812
A0A6P3U8Y5	106	S	LOW QUALITY PROTEIN: protein CDV3 homolog A OS=Bombus terrestris OX=30195 GN=LOC100642536 PE=4 SV=1	LOC100642536	1.311	1.375	1.55	0.732	0.806	0.821	0.683	0.619	0.97	Cluster1	0.46344
A0A6P3U8Y5	218	S	LOW QUALITY PROTEIN: protein CDV3 homolog A OS=Bombus terrestris OX=30195 GN=LOC100642536 PE=4 SV=1	LOC100642536	1.688	1.336	1.743	0.789	0.734	0.712	0.51	0.623	0.642	Cluster4	0.481651
A0A6P3U903	483	S	DNA primase large subunit OS=Bombus terrestris OX=30195 GN=LOC100644033 PE=4 SV=1	LOC100644033	0.632	0.736	0.642	0.955	1.056	0.951	1.468	1.634	1.417	Cluster6	0.646382
A0A6P3U935	849	S	RING finger protein nhl-1 isoform X4 OS=Bombus terrestris OX=30195 GN=LOC100643462 PE=4 SV=1	LOC100643462	1.495	1.377	1.519	0.786	0.639	0.52	0.903	0.687	0.829	Cluster5	0.4858
A0A6P3U935	512	S	RING finger protein nhl-1 isoform X4 OS=Bombus terrestris OX=30195 GN=LOC100643462 PE=4 SV=1	LOC100643462	1.761	2.298	1.804	0.594	0.363	0.363	0.431	0.516	0.337	Cluster1	0.555894
A0A6P3U935	469	S	RING finger protein nhl-1 isoform X4 OS=Bombus terrestris OX=30195 GN=LOC100643462 PE=4 SV=1	LOC100643462	1.521	1.472	1.398	0.814	0.851	0.62	0.697	0.448	0.991	Cluster1	0.403525
A0A6P3U935	530	S	RING finger protein nhl-1 isoform X4 OS=Bombus terrestris OX=30195 GN=LOC100643462 PE=4 SV=1	LOC100643462	1.548	1.668	1.333	0.696	0.858	0.81	0.608	0.45	0.879	Cluster1	0.387589
A0A6P3U954	46	S	facilitated trehalose transporter Tret1 OS=Bombus terrestris OX=30195 GN=LOC100647601 PE=4 SV=1	LOC100647601	1.42	1.479	1.33	0.403	0.546	0.378	1.062	0.38	1.529	Cluster5	0.612408
A0A6P3U957	411	S	cytochrome b-c1 complex subunit 2, mitochondrial OS=Bombus terrestris OX=30195 GN=LOC100646316 PE=4 SV=1	LOC100646316	0.687	0.782	0.689	1.302	1.297	1.226	1.072	1.463	1.178	Cluster3	0.667789
A0A6P3U998	1013	S	unconventional myosin-XVIIIa isoform X1 OS=Bombus terrestris OX=30195 GN=LOC100642299 PE=4 SV=1	LOC100642299	0.58	0.55	0.616	1.205	1.327	1.428	1.224	1.75	1.148	Cluster3	0.842761
A0A6P3D7H9	46	S	proton-coupled amino acid transporter-like protein CG1139 OS=Bombus terrestris OX=30195 GN=LOC100644921 PE=4 SV=1	LOC100644921	0.736	0.662	0.67	1.515	1.585	1.41	1.151	1.049	1.012	Cluster2	0.649042
A0A6P3U9N2	407	S	actin-binding LIM protein 2 isoform X6 OS=Bombus terrestris OX=30195 GN=LOC100647405 PE=4 SV=1	LOC100647405	1.795	1.797	1.585	0.768	0.646	0.452	0.65	0.402	0.535	Cluster1	0.588544
A0A6P3U9N2	474	S	actin-binding LIM protein 2 isoform X6 OS=Bombus terrestris OX=30195 GN=LOC100647405 PE=4 SV=1	LOC100647405	1.271	1.525	1.283	0.734	0.68	0.636	0.986	0.693	1.036	Cluster5	0.753366
A0A6P3U9N2	291	S	actin-binding LIM protein 2 isoform X6 OS=Bombus terrestris OX=30195 GN=LOC100647405 PE=4 SV=1	LOC100647405	1.117	1.771	1.051	0.841	0.629	0.599	0.975	1.016	0.981	Cluster5	0.403313
A0A6P3U9N2	375	S	actin-binding LIM protein 2 isoform X6 OS=Bombus terrestris OX=30195 GN=LOC100647405 PE=4 SV=1	LOC100647405	0.794	1.009	0.846	1.511	1.462	1.784	0.953	0.736	0.674	Cluster2	0.438612
A0A6P3U9N2	465	S	actin-binding LIM protein 2 isoform X6 OS=Bombus terrestris OX=30195 GN=LOC100647405 PE=4 SV=1	LOC100647405	1.534	1.754	1.538	0.543	0.646	0.449	0.765	0.412	0.945	Cluster5	0.629704
A0A6P3U9N2	647	S	actin-binding LIM protein 2 isoform X6 OS=Bombus terrestris OX=30195 GN=LOC100647405 PE=4 SV=1	LOC100647405	1.264	1.862	1.318	0.67	0.631	0.302	0.873	0.686	1.088	Cluster5	0.552189
A0A6P3U9N2	413	S	actin-binding LIM protein 2 isoform X6 OS=Bombus terrestris OX=30195 GN=LOC100647405 PE=4 SV=1	LOC100647405	1.317	1.536	1.489	0.781	0.711	0.59	0.795	0.889	0.753	Cluster1	0.501291
A0A6P5IFD4	69	S	homer protein homolog 1 isoform X3 OS=Bombus terrestris OX=30195 GN=LOC100647328 PE=4 SV=1	LOC100647328	1.465	2.181	2.173	0.63	0.579	0.559	0.375	0.384	0.171	Cluster4	0.572511
A0A6P3U9N2	416	S	actin-binding LIM protein 2 isoform X6 OS=Bombus terrestris OX=30195 GN=LOC100647405 PE=4 SV=1	LOC100647405	1.705	2.041	1.66	0.549	0.569	0.305	0.73	0.235	0.652	Cluster1	0.413834
A0A6P3U9N2	305	S	actin-binding LIM protein 2 isoform X6 OS=Bombus terrestris OX=30195 GN=LOC100647405 PE=4 SV=1	LOC100647405	1.295	1.907	1.433	0.707	0.714	0.59	0.705	0.666	0.778	Cluster1	0.593074
A0A6P3U9N2	328	S	actin-binding LIM protein 2 isoform X6 OS=Bombus terrestris OX=30195 GN=LOC100647405 PE=4 SV=1	LOC100647405	1.627	1.844	1.631	0.536	0.546	0.41	0.644	0.387	0.892	Cluster5	0.57639
A0A6P3U9N2	633	S	actin-binding LIM protein 2 isoform X6 OS=Bombus terrestris OX=30195 GN=LOC100647405 PE=4 SV=1	LOC100647405	1.094	1.474	1.574	0.901	0.84	0.771	0.787	0.822	0.707	Cluster1	0.416072
A0A6P3U9N2	552	S	actin-binding LIM protein 2 isoform X6 OS=Bombus terrestris OX=30195 GN=LOC100647405 PE=4 SV=1	LOC100647405	1.363	1.471	1.294	0.869	1.074	0.738	0.702	0.802	0.726	Cluster4	0.500958
A0A6P3U9N2	557	S	actin-binding LIM protein 2 isoform X6 OS=Bombus terrestris OX=30195 GN=LOC100647405 PE=4 SV=1	LOC100647405	1.516	1.852	1.44	0.695	0.759	0.821	0.612	0.641	0.521	Cluster4	0.48579
A0A6P3U9D6	83	S	tropomyosin-1 OS=Bombus terrestris OX=30195 GN=LOC100646315 PE=4 SV=1	LOC100646315	0.754	0.578	0.6	1.15	1.113	1.185	1.206	1.731	1.349	Cluster3	0.696305
A0A6P3U9D6	162	S	tropomyosin-1 OS=Bombus terrestris OX=30195 GN=LOC100646315 PE=4 SV=1	LOC100646315	0.707	0.884	0.74	1.351	1.164	1.335	1.038	1.621	0.9	Cluster3	0.392424
A0A6P3D7J6	164	S	neurofilament heavy polypeptide OS=Bombus terrestris OX=30195 GN=LOC100647892 PE=4 SV=1	LOC100647892	0.756	0.72	0.574	1.248	1.005	1.172	1.485	1.257	1.33	Cluster3	0.523417
A0A6P3U9D6	166	S	tropomyosin-1 OS=Bombus terrestris OX=30195 GN=LOC100646315 PE=4 SV=1	LOC100646315	0.713	0.69	0.641	1.287	1.064	1.289	1.317	1.379	1.257	Cluster3	0.808348
A0A6P3U9F7	608	S	actin-binding LIM protein 2 isoform X2 OS=Bombus terrestris OX=30195 GN=LOC100647405 PE=4 SV=1	LOC100647405	1.452	1.938	1.447	0.771	0.544	0.506	0.646	0.715	0.725	Cluster1	0.527527
A0A6P3U9I1	41	S	protein FAM114A2 OS=Bombus terrestris OX=30195 GN=LOC100652211 PE=4 SV=1	LOC100652211	0.793	1.756	0.895	0.582	0.518	0.399	1.098	0.774	1.977	Cluster5	0.362127
A0A6P3U9K1	372	S	LOW QUALITY PROTEIN: heterogeneous nuclear ribonucleoprotein U OS=Bombus terrestris OX=30195 GN=LOC100648030 PE=4 SV=1	LOC100648030	0.712	0.606	0.688	1.455	1.028	1.369	1.279	1.496	1.093	Cluster3	0.691742
A0A6P3U9K1	374	S	LOW QUALITY PROTEIN: heterogeneous nuclear ribonucleoprotein U OS=Bombus terrestris OX=30195 GN=LOC100648030 PE=4 SV=1	LOC100648030	0.658	0.561	0.636	1.444	1.078	1.396	1.326	1.545	1.123	Cluster3	0.77985
A0A6P3U9K9	608	S	LOW QUALITY PROTEIN: TGF-beta-activated kinase 1 and MAP3K7-binding protein 2 OS=Bombus terrestris OX=30195 GN=LOC100647820 PE=4 SV=1	LOC100647820	1.309	1.625	1.482	0.723	0.84	0.68	0.883	0.615	0.683	Cluster1	0.537134
A0A6P3U9V5	518	S	R3H domain-containing protein 2 isoform X6 OS=Bombus terrestris OX=30195 GN=LOC100646199 PE=4 SV=1	LOC100646199	0.667	0.764	0.628	1.181	1.184	1.289	1.282	1.281	1.341	Cluster3	0.697795
A0A6P3U9V5	539	S	R3H domain-containing protein 2 isoform X6 OS=Bombus terrestris OX=30195 GN=LOC100646199 PE=4 SV=1	LOC100646199	0.789	0.657	0.688	1.139	0.986	1.262	1.38	1.385	1.264	Cluster3	0.635123
A0A6P3U9L7	459	S	CLIP-associating protein 1-A isoform X4 OS=Bombus terrestris OX=30195 GN=LOC100648690 PE=4 SV=1	LOC100648690	1.775	1.417	1.43	0.592	0.678	0.706	0.664	0.698	0.809	Cluster1	0.550962
A0A6P3U9L7	24	S	CLIP-associating protein 1-A isoform X4 OS=Bombus terrestris OX=30195 GN=LOC100648690 PE=4 SV=1	LOC100648690	0.772	0.969	0.646	1.049	1.4	1.216	0.854	1.778	1.037	Cluster3	0.34733
A0A6P3D4J6	433	S	F-BAR domain only protein 2 isoform X4 OS=Bombus terrestris OX=30195 GN=LOC100649794 PE=4 SV=1	LOC100649794	1.736	1.697	1.747	0.404	0.645	0.434	0.625	0.412	0.791	Cluster5	0.44163
A0A6P3D7K2	61	S	aquaporin AQPAn.G isoform X1 OS=Bombus terrestris OX=30195 GN=LOC100647412 PE=4 SV=1	LOC100647412	0.594	0.89	0.725	1.313	1.752	1.336	1.038	1.26	0.893	Cluster2	0.542078
A0A6P3U9L7	517	S	CLIP-associating protein 1-A isoform X4 OS=Bombus terrestris OX=30195 GN=LOC100648690 PE=4 SV=1	LOC100648690	1.703	1.706	1.713	0.606	0.564	0.297	0.616	0.507	0.808	Cluster5	0.487241
A0A6P3U9L7	631	S	CLIP-associating protein 1-A isoform X4 OS=Bombus terrestris OX=30195 GN=LOC100648690 PE=4 SV=1	LOC100648690	0.693	0.804	0.683	1.338	1.372	1.424	1.103	1.325	1.014	Cluster2	0.491076
A0A6P3U9L7	964	S	CLIP-associating protein 1-A isoform X4 OS=Bombus terrestris OX=30195 GN=LOC100648690 PE=4 SV=1	LOC100648690	2.058	1.851	1.631	0.688	0.661	0.507	0.403	0.282	0.495	Cluster4	0.498766
A0A6P3U9L7	967	S	CLIP-associating protein 1-A isoform X4 OS=Bombus terrestris OX=30195 GN=LOC100648690 PE=4 SV=1	LOC100648690	1.024	1.298	1.094	0.674	0.884	0.566	1.181	0.955	1.288	Cluster5	0.407786
A0A6P3U9M9	715	S	NADPH oxidase 5 isoform X5 OS=Bombus terrestris OX=30195 GN=LOC100649826 PE=4 SV=1	LOC100649826	0.806	0.662	0.682	1.067	1.078	1.003	1.368	1.366	1.432	Cluster6	0.479364
A0A6P3U9N7	19	S	LOW QUALITY PROTEIN: GRAM domain-containing protein 1B OS=Bombus terrestris OX=30195 GN=LOC100644266 PE=4 SV=1	LOC100644266	1.502	1.256	1.289	0.633	0.691	0.503	0.941	0.728	1.222	Cluster5	0.694608
A0A6P5I428	11	S	facilitated trehalose transporter Tret1 isoform X5 OS=Bombus terrestris OX=30195 GN=LOC100649711 PE=4 SV=1	LOC100649711	0.377	0.51	0.446	0.806	0.624	0.616	1.9	1.437	2.505	Cluster6	0.789644
A0A6P5I428	645	S	facilitated trehalose transporter Tret1 isoform X5 OS=Bombus terrestris OX=30195 GN=LOC100649711 PE=4 SV=1	LOC100649711	0.617	0.606	0.666	0.837	0.838	0.815	1.826	1.714	1.447	Cluster6	0.851607
A0A6P3U9X7	1863	S	filamin-A isoform X3 OS=Bombus terrestris OX=30195 GN=LOC100645301 PE=4 SV=1	LOC100645301	0.559	0.692	0.606	1.047	0.891	0.889	1.517	1.676	1.598	Cluster6	0.706547
A0A6P3U9X7	1908	S	filamin-A isoform X3 OS=Bombus terrestris OX=30195 GN=LOC100645301 PE=4 SV=1	LOC100645301	1.417	1.411	1.43	0.58	0.713	0.52	0.799	0.585	1.249	Cluster5	0.730519
A0A6P3UA17	7	S	synaptobrevin-1 OS=Bombus terrestris OX=30195 GN=LOC100645574 PE=4 SV=1	LOC100645574	0.679	0.752	0.71	2.011	1.4	1.322	0.906	1.024	1.055	Cluster2	0.598911
A0A6P3UA66	616	S	semaphorin-1A isoform X2 OS=Bombus terrestris OX=30195 GN=LOC100647567 PE=4 SV=1	LOC100647567	0.558	0.794	0.813	1.185	1.153	1.402	1.237	1.342	1.15	Cluster3	0.568348
A0A6P3UAB2	214	S	LOW QUALITY PROTEIN: delta(3,5)-Delta(2,4)-dienoyl-CoA isomerase, mitochondrial OS=Bombus terrestris OX=30195 GN=LOC100648813 PE=4 SV=1	LOC100648813	0.648	0.73	0.733	0.993	0.94	0.948	1.499	1.684	1.289	Cluster6	0.662571
A0A6P3UAE7	530	S	serine/arginine repetitive matrix protein 2 OS=Bombus terrestris OX=30195 GN=LOC100649798 PE=4 SV=1	LOC100649798	1.516	1.793	1.659	0.512	0.474	0.319	0.708	0.498	1.012	Cluster5	0.802068
A0A6P3UAE7	283	S	serine/arginine repetitive matrix protein 2 OS=Bombus terrestris OX=30195 GN=LOC100649798 PE=4 SV=1	LOC100649798	0.561	0.693	0.634	0.833	0.818	0.968	1.633	1.712	1.569	Cluster6	0.88011
A0A6P3UAF0	101	S	piwi-like protein Siwi OS=Bombus terrestris OX=30195 GN=LOC100646008 PE=4 SV=1	LOC100646008	0.648	0.622	0.632	0.99	0.793	1.122	1.577	1.09	1.879	Cluster6	0.596251
A0A6P3UAF3	508	S	protein tamozhennic OS=Bombus terrestris OX=30195 GN=LOC100648225 PE=4 SV=1	LOC100648225	1.369	1.091	1.281	0.516	0.97	0.741	0.783	0.97	1.227	Cluster5	0.369209
A0A6P3UAF3	519	S	protein tamozhennic OS=Bombus terrestris OX=30195 GN=LOC100648225 PE=4 SV=1	LOC100648225	1.414	1.315	1.237	0.762	0.81	0.684	0.95	0.671	1.05	Cluster5	0.698812
A0A6P3UAL1	815	S	liprin-alpha-1 isoform X6 OS=Bombus terrestris OX=30195 GN=LOC100652138 PE=4 SV=1	LOC100652138	1.624	1.639	1.599	0.72	0.464	0.319	0.776	0.623	0.825	Cluster5	0.533065
A0A6P3UAL1	1247	S	liprin-alpha-1 isoform X6 OS=Bombus terrestris OX=30195 GN=LOC100652138 PE=4 SV=1	LOC100652138	1.585	1.322	1.417	0.888	0.99	0.827	0.598	0.636	0.714	Cluster4	0.763729
A0A6P3UAL1	744	S	liprin-alpha-1 isoform X6 OS=Bombus terrestris OX=30195 GN=LOC100652138 PE=4 SV=1	LOC100652138	1.434	1.807	1.386	0.691	0.776	0.722	0.645	0.396	0.924	Cluster1	0.404895
A0A6P3UAL1	574	S	liprin-alpha-1 isoform X6 OS=Bombus terrestris OX=30195 GN=LOC100652138 PE=4 SV=1	LOC100652138	1.445	1.137	1.637	0.656	0.821	0.671	0.653	0.594	1.156	Cluster5	0.39668
A0A6P3UAL1	834	S	liprin-alpha-1 isoform X6 OS=Bombus terrestris OX=30195 GN=LOC100652138 PE=4 SV=1	LOC100652138	1.369	1.465	1.364	0.904	0.858	0.825	0.768	0.702	0.732	Cluster4	0.456467
A0A6P3UAL1	713	S	liprin-alpha-1 isoform X6 OS=Bombus terrestris OX=30195 GN=LOC100652138 PE=4 SV=1	LOC100652138	1.655	1.379	1.619	1.028	0.794	0.638	0.613	0.486	0.619	Cluster4	0.53465
A0A6P3UAF9	499	S	extracellular serine/threonine protein CG31145 OS=Bombus terrestris OX=30195 GN=LOC100646682 PE=4 SV=1	LOC100646682	0.435	0.492	0.515	1.209	1.258	1.798	1.162	2.119	1.064	Cluster3	0.705942
A0A6P3UAF9	500	S	extracellular serine/threonine protein CG31145 OS=Bombus terrestris OX=30195 GN=LOC100646682 PE=4 SV=1	LOC100646682	0.617	0.571	0.501	1.208	1.324	1.73	1.207	1.955	0.884	Cluster3	0.552611
A0A6P3UAF9	136	S	extracellular serine/threonine protein CG31145 OS=Bombus terrestris OX=30195 GN=LOC100646682 PE=4 SV=1	LOC100646682	0.52	0.602	0.592	1.212	0.949	1.236	1.481	1.922	1.208	Cluster3	0.695787
A0A6P3D7M3	878	S	active breakpoint cluster region-related protein isoform X2 OS=Bombus terrestris OX=30195 GN=LOC100643237 PE=4 SV=1	LOC100643237	1.542	1.232	1.33	0.982	0.975	0.794	0.682	0.838	0.685	Cluster4	0.599277
A0A6P3UAI0	370	S	phosphatidylinositol 5-phosphate 4-kinase type-2 alpha isoform X1 OS=Bombus terrestris OX=30195 GN=LOC100646925 PE=4 SV=1	LOC100646925	0.471	0.567	0.505	1.137	1.293	1.27	1.437	1.762	1.332	Cluster3	0.838327
A0A6P3UAI0	123	S	phosphatidylinositol 5-phosphate 4-kinase type-2 alpha isoform X1 OS=Bombus terrestris OX=30195 GN=LOC100646925 PE=4 SV=1	LOC100646925	0.747	0.69	0.697	1.257	1.369	1.313	1.148	1.285	1.174	Cluster3	0.636105
A0A6P3UAK0	16	S	sodium-dependent nutrient amino acid transporter 1-like isoform X2 OS=Bombus terrestris OX=30195 GN=LOC100650618 PE=4 SV=1	LOC100650618	0.727	0.793	0.693	1.31	1.235	1.347	1.449	1.25	0.858	Cluster3	0.429924
A0A6P3UAL6	180	S	ASCH domain-containing protein(predicted) OS=Bombus terrestris OX=30195 GN=LOC100648112 PE=4 SV=1	LOC100648112	1.469	1.546	1.444	0.772	0.904	0.829	0.727	0.514	0.687	Cluster4	0.516788
A0A6P3UAL6	566	S	ASCH domain-containing protein(predicted) OS=Bombus terrestris OX=30195 GN=LOC100648112 PE=4 SV=1	LOC100648112	1.421	1.551	1.403	0.736	0.658	0.779	0.941	0.609	0.736	Cluster1	0.482925
A0A6P3UAL6	196	S	ASCH domain-containing protein(predicted) OS=Bombus terrestris OX=30195 GN=LOC100648112 PE=4 SV=1	LOC100648112	1.293	1.406	1.323	0.783	0.794	0.708	0.96	0.645	0.978	Cluster5	0.590406
A0A6P3UAL6	236	S	ASCH domain-containing protein(predicted) OS=Bombus terrestris OX=30195 GN=LOC100648112 PE=4 SV=1	LOC100648112	1.355	1.542	1.436	0.743	0.823	0.737	0.742	0.447	0.999	Cluster1	0.384007
A0A6P3D7P0	172	S	syntaxin OS=Bombus terrestris OX=30195 GN=LOC100646285 PE=4 SV=1	LOC100646285	0.532	0.537	0.532	1.959	1.634	1.572	1.061	1.506	0.81	Cluster2	0.718298
A0A6P3UAL6	615	S	ASCH domain-containing protein(predicted) OS=Bombus terrestris OX=30195 GN=LOC100648112 PE=4 SV=1	LOC100648112	1.303	1.498	1.4	0.789	0.891	0.911	0.797	0.704	0.69	Cluster4	0.477419
A0A6P3UAL6	608	S	ASCH domain-containing protein(predicted) OS=Bombus terrestris OX=30195 GN=LOC100648112 PE=4 SV=1	LOC100648112	1.803	1.85	1.963	0.587	0.645	0.43	0.436	0.272	0.482	Cluster1	0.52459
A0A6P3UAL6	265	S	ASCH domain-containing protein(predicted) OS=Bombus terrestris OX=30195 GN=LOC100648112 PE=4 SV=1	LOC100648112	1.598	1.294	1.527	0.832	0.868	0.694	0.617	0.603	0.826	Cluster1	0.467348
A0A6P3UAL6	482	S	ASCH domain-containing protein(predicted) OS=Bombus terrestris OX=30195 GN=LOC100648112 PE=4 SV=1	LOC100648112	1.389	1.747	1.476	0.755	0.608	0.661	0.755	0.614	0.776	Cluster1	0.611905
A0A6P3UAN8	52	S	brachyury protein OS=Bombus terrestris OX=30195 GN=LOC100649235 PE=4 SV=1	LOC100649235	1.598	1.872	0.902	0.324	0.57	0.477	0.5	0.417	1.957	Cluster5	0.451116
A0A6P3UAP0	469	S	ATP-citrate synthase OS=Bombus terrestris OX=30195 GN=LOC100650219 PE=4 SV=1	LOC100650219	1.731	1.159	1.761	0.434	0.916	0.779	0.631	0.861	0.518	Cluster4	0.338348
A0A6P3UAP0	325	S	ATP-citrate synthase OS=Bombus terrestris OX=30195 GN=LOC100650219 PE=4 SV=1	LOC100650219	1.287	1.201	1.086	0.752	0.939	0.616	0.841	1.641	0.813	Cluster5	0.241736
A0A6P3UB29	314	S	RNA-binding protein lark isoform X8 OS=Bombus terrestris OX=30195 GN=LOC100648185 PE=4 SV=1	LOC100648185	1.918	2.763	2.077	0.214	0.229	0.088	0.181	0.08	0.511	Cluster1	0.477974
A0A6P3UAT7	388	S	5'-AMP-activated protein kinase catalytic subunit alpha-2 OS=Bombus terrestris OX=30195 GN=LOC100643177 PE=4 SV=1	LOC100643177	0.809	0.666	0.668	1.024	1.44	1.197	1.126	1.23	1.414	Cluster3	0.490934
A0A6P3D7P2	458	S	serine/threonine-protein kinase VRK1 OS=Bombus terrestris OX=30195 GN=LOC100646410 PE=4 SV=1	LOC100646410	0.704	0.763	0.614	0.915	0.954	1.189	1.679	0.976	1.571	Cluster6	0.501554
A0A6P3UAW2	1208	S	cadherin-99C isoform X3 OS=Bombus terrestris OX=30195 GN=LOC100651019 PE=4 SV=1	LOC100651019	1.252	1.763	1.607	0.52	0.759	0.581	0.868	0.595	0.751	Cluster1	0.411945
A0A6P3UAW5	96	S	Periaxin(predicted) OS=Bombus terrestris OX=30195 GN=LOC100650143 PE=4 SV=1	LOC100650143	1.374	1.469	1.257	1.017	0.854	0.998	0.772	0.699	0.654	Cluster4	0.603823
A0A6P3UAW5	420	S	Periaxin(predicted) OS=Bombus terrestris OX=30195 GN=LOC100650143 PE=4 SV=1	LOC100650143	1.651	1.326	2.082	0.446	0.519	0.389	0.746	0.42	0.826	Cluster5	0.602172
A0A6P3UAX0	183	S	40S ribosomal protein S9 OS=Bombus terrestris OX=30195 GN=LOC100643743 PE=4 SV=1	LOC100643743	0.493	0.389	0.385	0.911	1.149	0.959	1.569	2.514	1.405	Cluster3	0.544543
A0A6P3UAX5	365	S	Monocarboxylate transporter 9(predicted) OS=Bombus terrestris OX=30195 GN=LOC100650836 PE=4 SV=1	LOC100650836	0.705	0.713	0.746	1.579	1.38	1.46	1.116	1.151	0.94	Cluster2	0.748475
A0A6P3UAX5	207	S	Monocarboxylate transporter 9(predicted) OS=Bombus terrestris OX=30195 GN=LOC100650836 PE=4 SV=1	LOC100650836	0.57	0.678	0.628	1.511	1.319	1.329	1.245	1.442	1.089	Cluster3	0.659904
A0A6P3UAX5	234	S	Monocarboxylate transporter 9(predicted) OS=Bombus terrestris OX=30195 GN=LOC100650836 PE=4 SV=1	LOC100650836	0.661	0.567	0.651	1.09	0.995	1.148	1.698	1.196	1.459	Cluster6	0.428015
A0A6P3UAY9	147	S	LOW QUALITY PROTEIN: solute carrier family 25 member 38 OS=Bombus terrestris OX=30195 GN=LOC100649391 PE=4 SV=1	LOC100649391	0.37	0.345	0.355	1.944	1.832	2.152	1.315	1.301	0.751	Cluster2	0.604138
A0A6P3UAZ3	677	S	transcriptional regulator ATRX homolog OS=Bombus terrestris OX=30195 GN=LOC100647994 PE=4 SV=1	LOC100647994	0.66	0.618	0.698	0.991	1.15	1.106	1.383	1.887	1.131	Cluster3	0.587203
A0A6P3UB05	974	S	Brain-specific angiogenesis inhibitor 1-associated protein 2 (Fragment)(predicted) OS=Bombus terrestris OX=30195 GN=LOC100644781 PE=4 SV=1	LOC100644781	0.941	1.005	1.133	0.724	0.681	0.651	1.406	0.993	1.429	Cluster5	0.285071
A0A6P3UB13	387	S	maternal protein exuperantia OS=Bombus terrestris OX=30195 GN=LOC100646270 PE=4 SV=1	LOC100646270	0.556	0.625	0.637	0.754	0.853	0.94	1.767	1.441	1.755	Cluster6	0.904355
A0A6P3UB13	284	S	maternal protein exuperantia OS=Bombus terrestris OX=30195 GN=LOC100646270 PE=4 SV=1	LOC100646270	0.635	0.627	0.481	1.146	0.984	1.093	1.467	1.906	1.333	Cluster3	0.568763
A0A6P3UB13	18	S	maternal protein exuperantia OS=Bombus terrestris OX=30195 GN=LOC100646270 PE=4 SV=1	LOC100646270	0.59	0.853	0.664	1.218	1.278	1.809	1.099	1.238	1.06	Cluster2	0.406484
A0A6P3UB13	4	S	maternal protein exuperantia OS=Bombus terrestris OX=30195 GN=LOC100646270 PE=4 SV=1	LOC100646270	0.543	0.568	0.545	1.216	1.033	1.128	1.587	1.634	1.388	Cluster3	0.68916
A0A6P3UB34	207	S	WD repeat-containing protein 44 isoform X1 OS=Bombus terrestris OX=30195 GN=LOC100646361 PE=4 SV=1	LOC100646361	1.404	1.518	1.345	0.68	0.663	0.672	0.941	0.717	0.88	Cluster5	0.59304
A0A6P3UB34	388	S	WD repeat-containing protein 44 isoform X1 OS=Bombus terrestris OX=30195 GN=LOC100646361 PE=4 SV=1	LOC100646361	1.781	1.672	1.625	0.494	0.521	0.451	0.646	0.485	0.853	Cluster5	0.594984
A0A6P3UB52	1415	S	LOW QUALITY PROTEIN: transmembrane protein 94 OS=Bombus terrestris OX=30195 GN=LOC100649898 PE=4 SV=1	LOC100649898	0.729	0.738	0.695	1.545	1.229	1.758	0.976	1.127	1.041	Cluster2	0.654545
A0A6P3UB52	651	S	LOW QUALITY PROTEIN: transmembrane protein 94 OS=Bombus terrestris OX=30195 GN=LOC100649898 PE=4 SV=1	LOC100649898	1.522	1.46	1.606	0.834	0.851	0.793	0.612	0.692	0.529	Cluster4	0.672361
A0A6P3UB72	16	S	LOW QUALITY PROTEIN: collagen alpha chain CG42342 OS=Bombus terrestris OX=30195 GN=LOC100645348 PE=4 SV=1	LOC100645348	0.595	0.578	0.682	1.45	1.487	1.44	0.937	1.599	1.132	Cluster2	0.434422
A0A6P3UB81	49	S	muscle M-line assembly protein unc-89 OS=Bombus terrestris OX=30195 GN=LOC100644658 PE=4 SV=1	LOC100644658	1.412	1.628	1.618	0.712	0.776	0.595	0.66	0.559	0.786	Cluster1	0.733601
A0A6P3D7P3	525	S	rab11 family-interacting protein 2 OS=Bombus terrestris OX=30195 GN=LOC100649080 PE=4 SV=1	LOC100649080	1.456	1.394	0.91	0.725	0.84	0.686	1.074	0.73	1.146	Cluster5	0.479609
A0A6P3UBA7	504	S	synaptic functional regulator FMR1 isoform X1 OS=Bombus terrestris OX=30195 GN=LOC100649034 PE=4 SV=1	LOC100649034	1.816	1.472	1.458	0.685	0.739	0.58	0.622	0.592	0.774	Cluster1	0.727222
A0A6P3UB92	563	S	synaptic functional regulator FMR1 isoform X2 OS=Bombus terrestris OX=30195 GN=LOC100649034 PE=4 SV=1	LOC100649034	2.076	1.894	1.721	0.528	0.293	0.407	0.55	0.454	0.503	Cluster1	0.548117
A0A6P3UBA7	563	S	synaptic functional regulator FMR1 isoform X1 OS=Bombus terrestris OX=30195 GN=LOC100649034 PE=4 SV=1	LOC100649034	1.802	1.729	1.544	0.639	0.455	0.592	0.658	0.597	0.627	Cluster1	0.58564
A0A6P3UBB6	691	S	protein hu-li tai shao isoform X2 OS=Bombus terrestris OX=30195 GN=LOC100643137 PE=4 SV=1	LOC100643137	1.543	1.842	1.454	0.713	0.689	0.658	0.603	0.541	0.72	Cluster1	0.695399
A0A6P3UBB6	702	S	protein hu-li tai shao isoform X2 OS=Bombus terrestris OX=30195 GN=LOC100643137 PE=4 SV=1	LOC100643137	1.37	1.825	1.588	0.614	0.743	0.484	0.623	0.666	0.795	Cluster1	0.55796
A0A6P3UBB6	602	S	protein hu-li tai shao isoform X2 OS=Bombus terrestris OX=30195 GN=LOC100643137 PE=4 SV=1	LOC100643137	1.256	1.888	1.38	0.558	0.56	0.403	0.813	0.562	1.215	Cluster5	0.714736
A0A6P3UBB6	717	S	protein hu-li tai shao isoform X2 OS=Bombus terrestris OX=30195 GN=LOC100643137 PE=4 SV=1	LOC100643137	1.524	2.154	1.367	0.588	0.536	0.529	0.657	0.557	0.752	Cluster1	0.522803
A0A6P3UBB6	624	S	protein hu-li tai shao isoform X2 OS=Bombus terrestris OX=30195 GN=LOC100643137 PE=4 SV=1	LOC100643137	1.089	1.503	1.569	0.787	0.643	0.794	0.842	0.627	0.989	Cluster5	0.409432
A0A6P3D7P3	407	S	rab11 family-interacting protein 2 OS=Bombus terrestris OX=30195 GN=LOC100649080 PE=4 SV=1	LOC100649080	1.235	1.545	1.186	0.754	0.809	0.647	1.112	0.677	0.932	Cluster5	0.537993
A0A6P3UBB6	640	S	protein hu-li tai shao isoform X2 OS=Bombus terrestris OX=30195 GN=LOC100643137 PE=4 SV=1	LOC100643137	1.084	1.337	1.385	0.676	0.698	0.638	0.932	1.027	1.129	Cluster5	0.505516
A0A6P3UBB6	440	S	protein hu-li tai shao isoform X2 OS=Bombus terrestris OX=30195 GN=LOC100643137 PE=4 SV=1	LOC100643137	1.37	1.535	1.337	0.548	0.523	0.339	0.981	0.54	1.422	Cluster5	0.662931
A0A6P3UBE4	146	S	LOW QUALITY PROTEIN: general transcriptional corepressor trfA OS=Bombus terrestris OX=30195 GN=LOC100642706 PE=4 SV=1	LOC100642706	1.198	1.397	1.494	0.619	0.729	0.785	1.114	0.583	0.887	Cluster5	0.449276
A0A6P3UBE4	378	S	LOW QUALITY PROTEIN: general transcriptional corepressor trfA OS=Bombus terrestris OX=30195 GN=LOC100642706 PE=4 SV=1	LOC100642706	1.369	1.68	1.773	0.635	0.566	0.514	0.655	0.469	0.936	Cluster5	0.477561
A0A6P3UBF2	692	S	protein hu-li tai shao isoform X3 OS=Bombus terrestris OX=30195 GN=LOC100643137 PE=4 SV=1	LOC100643137	1.139	1.543	1.446	0.755	0.605	0.577	0.849	0.903	1.024	Cluster5	0.527598
A0A6P3UBF2	697	S	protein hu-li tai shao isoform X3 OS=Bombus terrestris OX=30195 GN=LOC100643137 PE=4 SV=1	LOC100643137	1.255	1.763	1.686	0.782	0.681	0.624	0.496	0.708	0.796	Cluster1	0.487857
A0A6P5I4H6	864	S	semaphorin-5A isoform X2 OS=Bombus terrestris OX=30195 GN=LOC100644345 PE=4 SV=1	LOC100644345	0.678	0.653	0.626	1.157	1.201	1.145	1.441	1.349	1.331	Cluster3	0.71787
A0A6P3D7P6	20	S	40S ribosomal protein S16 OS=Bombus terrestris OX=30195 GN=LOC100648552 PE=4 SV=1	LOC100648552	0.569	0.614	0.578	0.94	0.965	1.069	1.44	2.259	1.235	Cluster3	0.446902
A0A6P3UBH6	303	S	SWI/SNF complex subunit SMARCC2 OS=Bombus terrestris OX=30195 GN=LOC100647553 PE=4 SV=1	LOC100647553	0.773	0.753	0.798	1.514	1.372	1.517	0.814	1.485	0.83	Cluster2	0.724669
A0A6P3UBI7	186	S	transferrin OS=Bombus terrestris OX=30195 GN=LOC100650460 PE=4 SV=1	LOC100650460	0.617	0.692	0.625	0.485	0.524	0.477	2.594	1.235	1.704	Cluster6	0.551519
A0A6P3UBI7	685	S	transferrin OS=Bombus terrestris OX=30195 GN=LOC100650460 PE=4 SV=1	LOC100650460	0.692	0.764	0.728	1.017	0.913	1.002	1.73	1.254	1.275	Cluster6	0.656655
A0A6P3UBL3	649	S	protein PTCD3 homolog, mitochondrial OS=Bombus terrestris OX=30195 GN=LOC100647674 PE=4 SV=1	LOC100647674	1.588	1.294	1.298	0.774	0.588	1.038	0.874	0.496	0.945	Cluster1	0.322963
A0A6P3UBL9	1183	S	Heparanase(predicted) OS=Bombus terrestris OX=30195 GN=LOC100646845 PE=4 SV=1	LOC100646845	0.372	0.401	0.39	0.676	0.668	1.398	1.715	1.568	2.303	Cluster6	0.622943
A0A6P3UBR4	419	S	zinc finger CCHC domain-containing protein 4 isoform X2 OS=Bombus terrestris OX=30195 GN=LOC105666542 PE=4 SV=1	LOC105666542	1.86	1.529	1.779	0.759	0.694	0.713	0.446	0.476	0.453	Cluster4	0.725556
A0A6P3UBT3	1095	S	phosphatidylinositide phosphatase SAC2 isoform X2 OS=Bombus terrestris OX=30195 GN=LOC100645303 PE=4 SV=1	LOC100645303	1.843	1.597	1.38	0.724	0.653	0.627	0.662	0.604	0.669	Cluster1	0.708398
A0A6P3D7Q5	52	S	cytochrome c OS=Bombus terrestris OX=30195 GN=LOC100648549 PE=4 SV=1	LOC100648549	0.8	0.699	0.725	1.315	1.225	1.306	1.208	1.493	0.931	Cluster3	0.529319
A0A6P3UBT3	791	S	phosphatidylinositide phosphatase SAC2 isoform X2 OS=Bombus terrestris OX=30195 GN=LOC100645303 PE=4 SV=1	LOC100645303	1.632	1.351	1.501	0.688	0.656	0.612	0.65	0.894	0.824	Cluster1	0.481319
A0A6P3UBV5	180	S	E3 ubiquitin-protein ligase KCMF1 isoform X2 OS=Bombus terrestris OX=30195 GN=LOC100642976 PE=4 SV=1	LOC100642976	0.663	0.624	0.646	1.167	1.239	1.126	1.304	1.835	1.103	Cluster3	0.756122
A0A6P3UBV8	265	S	1,5-anhydro-D-fructose reductase isoform X1 OS=Bombus terrestris OX=30195 GN=LOC100651735 PE=4 SV=1	LOC100651735	0.646	0.845	0.704	1.29	1.205	1.27	1.205	1.614	0.939	Cluster3	0.546157
A0A6P3UBX1	26	S	aldose reductase OS=Bombus terrestris OX=30195 GN=LOC100652140 PE=4 SV=1	LOC100652140	1.248	1.613	1.319	0.815	0.814	0.774	0.78	1.015	0.643	Cluster1	0.391031
A0A6P3UC13	906	S	mitogen-activated protein kinase kinase kinase 15 isoform X3 OS=Bombus terrestris OX=30195 GN=LOC100644945 PE=4 SV=1	LOC100644945	2.057	1.719	1.498	0.575	0.51	0.643	0.646	0.5	0.474	Cluster1	0.536611
A0A6P3UBY3	591	S	bromodomain-containing protein 8 OS=Bombus terrestris OX=30195 GN=LOC100646440 PE=4 SV=1	LOC100646440	0.712	0.615	0.645	1.314	1.139	1.361	1.35	1.238	1.277	Cluster3	0.710618
A0A6P3UBY3	892	S	bromodomain-containing protein 8 OS=Bombus terrestris OX=30195 GN=LOC100646440 PE=4 SV=1	LOC100646440	0.612	0.66	0.592	1.476	1.355	1.403	1.451	1.329	0.927	Cluster3	0.523091
A0A6P3UBY3	210	S	bromodomain-containing protein 8 OS=Bombus terrestris OX=30195 GN=LOC100646440 PE=4 SV=1	LOC100646440	1.722	1.342	2.088	0.656	0.649	0.473	0.453	0.696	0.519	Cluster1	0.476144
A0A6P3UC01	375	S	zinc transporter 1 isoform X2 OS=Bombus terrestris OX=30195 GN=LOC100650302 PE=4 SV=1	LOC100650302	1.47	1.823	1.544	0.666	0.709	0.546	0.653	0.573	0.73	Cluster1	0.789154
A0A6P3UC01	395	S	zinc transporter 1 isoform X2 OS=Bombus terrestris OX=30195 GN=LOC100650302 PE=4 SV=1	LOC100650302	1.386	1.385	1.282	0.727	0.781	0.91	0.855	0.649	0.964	Cluster1	0.410235
A0A6P5I5R0	961	S	LIM domain and actin-binding protein 1(predicted) OS=Bombus terrestris OX=30195 GN=LOC100649516 PE=4 SV=1	LOC100649516	1.36	1.35	1.379	0.555	0.799	0.799	0.916	0.746	0.957	Cluster5	0.477062
A0A6P5I5R0	1121	S	LIM domain and actin-binding protein 1(predicted) OS=Bombus terrestris OX=30195 GN=LOC100649516 PE=4 SV=1	LOC100649516	1.207	1.013	1.091	0.422	0.533	0.327	1.414	0.759	1.896	Cluster5	0.39293
A0A6P5I5R0	899	S	LIM domain and actin-binding protein 1(predicted) OS=Bombus terrestris OX=30195 GN=LOC100649516 PE=4 SV=1	LOC100649516	1.786	1.232	1.583	0.746	0.813	0.602	0.68	0.599	0.726	Cluster1	0.556965
A0A6P3UC24	63	S	myosin regulatory light chain 2 OS=Bombus terrestris OX=30195 GN=LOC100642903 PE=4 SV=1	LOC100642903	1.461	1.517	1.464	0.68	0.695	0.767	0.673	0.698	0.878	Cluster1	0.602508
A0A6P3UC24	64	S	myosin regulatory light chain 2 OS=Bombus terrestris OX=30195 GN=LOC100642903 PE=4 SV=1	LOC100642903	1.655	1.599	1.678	0.537	0.58	0.609	0.547	0.62	0.814	Cluster1	0.578347
A0A6P3D7Q6	260	S	protein distal antenna OS=Bombus terrestris OX=30195 GN=LOC100642203 PE=4 SV=1	LOC100642203	0.763	0.601	0.747	1.065	1.031	1.344	1.606	1.098	1.229	Cluster3	0.443128
A0A6P5I685	156	S	Tudor domain-containing protein 1 (Fragment)(predicted) OS=Bombus terrestris OX=30195 GN=LOC100648032 PE=4 SV=1	LOC100648032	0.407	0.357	0.508	0.989	0.881	0.768	1.989	2.134	1.52	Cluster6	0.563434
A0A6P3UC84	30	S	LOW QUALITY PROTEIN: ralA-binding protein 1 OS=Bombus terrestris OX=30195 GN=LOC100645264 PE=4 SV=1	LOC100645264	1.317	1.277	1.268	0.552	0.878	0.577	0.925	0.786	1.262	Cluster5	0.563276
A0A6P3UC88	130	S	LOW QUALITY PROTEIN: alkaline phosphatase 4 OS=Bombus terrestris OX=30195 GN=LOC100644749 PE=4 SV=1	LOC100644749	0.616	0.621	0.524	1.603	1.405	1.615	1.144	1.455	0.989	Cluster2	0.47543
A0A6P3UCJ4	117	S	BLOC-1-related complex subunit 6 isoform X2 OS=Bombus terrestris OX=30195 GN=LOC100646938 PE=4 SV=1	LOC100646938	1.405	1.461	1.432	0.724	0.723	0.566	0.811	0.802	0.899	Cluster5	0.503886
A0A6P3D7R0	1281	S	zinc finger protein 91-like OS=Bombus terrestris OX=30195 GN=LOC100643524 PE=4 SV=1	LOC100643524	0.575	0.652	0.58	1.323	1.051	1.192	1.461	1.377	1.418	Cluster3	0.678159
A0A6P5I5X4	407	S	alpha-protein kinase 1 isoform X3 OS=Bombus terrestris OX=30195 GN=LOC100642505 PE=4 SV=1	LOC100642505	1.458	1.34	1.304	0.758	0.765	0.584	0.941	0.999	0.767	Cluster1	0.378641
A0A6P3UCC9	98	S	PH and SEC7 domain-containing protein 3(predicted) OS=Bombus terrestris OX=30195 GN=LOC100646160 PE=4 SV=1	LOC100646160	1.375	1.362	1.307	0.637	0.761	0.709	0.898	0.801	1.023	Cluster5	0.688326
A0A6P3UCE2	4678	S	histone-lysine N-methyltransferase 2C isoform X11 OS=Bombus terrestris OX=30195 GN=LOC100646364 PE=4 SV=1	LOC100646364	0.586	0.549	0.724	1.362	1.176	1.336	1.424	1.53	1.046	Cluster3	0.73136
A0A6P3UCE2	3149	S	histone-lysine N-methyltransferase 2C isoform X11 OS=Bombus terrestris OX=30195 GN=LOC100646364 PE=4 SV=1	LOC100646364	1.752	1.631	1.497	0.648	0.57	0.542	0.727	0.537	0.752	Cluster1	0.635715
A0A6P3UCF2	22	S	protein neuralized isoform X4 OS=Bombus terrestris OX=30195 GN=LOC100646726 PE=4 SV=1	LOC100646726	0.416	0.259	0.333	0.509	0.6	0.643	2.286	2.171	2.114	Cluster6	0.867903
A0A6P3UCF8	418	S	Tudor domain-containing protein 1 (Fragment)(predicted) OS=Bombus terrestris OX=30195 GN=LOC100647791 PE=4 SV=1	LOC100647791	0.553	0.668	0.629	0.928	0.764	0.999	1.618	1.912	1.425	Cluster6	0.723493
A0A6P3UCK2	109	S	serine/threonine-protein kinase Doa isoform X1 OS=Bombus terrestris OX=30195 GN=LOC100647914 PE=4 SV=1	LOC100647914	1.104	0.809	0.967	0.454	0.598	0.503	1.476	2.058	1.125	Cluster6	0.304445
A0A6P3UCK2	320	S	serine/threonine-protein kinase Doa isoform X1 OS=Bombus terrestris OX=30195 GN=LOC100647914 PE=4 SV=1	LOC100647914	2.253	1.245	1.395	0.454	0.516	0.543	0.751	0.78	0.694	Cluster5	0.38175
A0A6P3D7R3	197	S	60S ribosomal protein L15 OS=Bombus terrestris OX=30195 GN=LOC100648934 PE=4 SV=1	LOC100648934	0.547	0.299	0.43	2.394	1.985	2.06	0.971	1.347	0.47	Cluster2	0.809718
A0A6P3UCK2	153	S	serine/threonine-protein kinase Doa isoform X1 OS=Bombus terrestris OX=30195 GN=LOC100647914 PE=4 SV=1	LOC100647914	1.931	1.06	1.852	0.76	0.693	0.517	0.672	0.554	0.607	Cluster1	0.44928
A0A6P3UCK2	142	S	serine/threonine-protein kinase Doa isoform X1 OS=Bombus terrestris OX=30195 GN=LOC100647914 PE=4 SV=1	LOC100647914	1.666	1.296	1.497	0.778	0.875	0.811	0.638	0.674	0.665	Cluster4	0.598241
A0A6P3UCH3	587	S	sodium-coupled monocarboxylate transporter 1 OS=Bombus terrestris OX=30195 GN=LOC105666567 PE=4 SV=1	LOC105666567	0.77	0.677	0.611	0.958	1.061	0.985	1.382	1.608	1.444	Cluster6	0.576889
A0A6P3UCK6	30	S	TBC1 domain family member 22B OS=Bombus terrestris OX=30195 GN=LOC100647408 PE=4 SV=1	LOC100647408	1.075	1.121	0.933	0.584	0.533	0.471	1.648	0.799	1.636	Cluster5	0.337255
A0A6P3UCK7	333	S	Ras-related protein Rab-32(predicted) OS=Bombus terrestris OX=30195 GN=LOC100644037 PE=4 SV=1	LOC100644037	1.564	1.968	1.294	0.777	0.899	0.668	0.523	0.666	0.542	Cluster4	0.514894
A0A6P3UCK7	251	S	Ras-related protein Rab-32(predicted) OS=Bombus terrestris OX=30195 GN=LOC100644037 PE=4 SV=1	LOC100644037	1.546	3.047	1.395	0.56	0.524	0.401	0.334	0.344	0.401	Cluster1	0.490087
A0A6P3UCK7	273	S	Ras-related protein Rab-32(predicted) OS=Bombus terrestris OX=30195 GN=LOC100644037 PE=4 SV=1	LOC100644037	1.631	2.434	1.176	0.696	0.716	0.565	0.617	0.415	0.496	Cluster1	0.426312
A0A6P3UCL6	29	S	ABC transporter G family member 20 OS=Bombus terrestris OX=30195 GN=LOC100645470 PE=4 SV=1	LOC100645470	0.785	0.633	0.65	1.31	1.77	1.094	1.061	1.442	1.028	Cluster2	0.423948
A0A6P5I6N0	905	S	MAP kinase-activating death domain protein isoform X9 OS=Bombus terrestris OX=30195 GN=LOC105666583 PE=4 SV=1	LOC105666583	1.441	1.659	1.508	0.704	0.693	0.617	0.639	0.84	0.72	Cluster1	0.587558
A0A6P5I6N0	1426	S	MAP kinase-activating death domain protein isoform X9 OS=Bombus terrestris OX=30195 GN=LOC105666583 PE=4 SV=1	LOC105666583	1.312	1.275	1.542	0.771	0.81	0.742	0.771	0.879	0.818	Cluster1	0.552626
A0A6P5I6N0	1117	S	MAP kinase-activating death domain protein isoform X9 OS=Bombus terrestris OX=30195 GN=LOC105666583 PE=4 SV=1	LOC105666583	1.315	1.619	1.859	0.457	0.738	0.518	0.584	0.536	0.969	Cluster5	0.433252
A0A6P3UCR3	99	S	dual specificity protein kinase CLK2 isoform X3 OS=Bombus terrestris OX=30195 GN=LOC100647914 PE=4 SV=1	LOC100647914	0.602	0.623	0.596	1.327	1.578	1.48	1.404	0.903	1.224	Cluster3	0.395147
A0A6P5I5D4	758	S	vinculin isoform X4 OS=Bombus terrestris OX=30195 GN=LOC100649713 PE=4 SV=1	LOC100649713	1.654	1.428	1.7	0.708	0.601	0.662	0.633	0.563	0.747	Cluster1	0.675979
A0A6P5I5D4	760	S	vinculin isoform X4 OS=Bombus terrestris OX=30195 GN=LOC100649713 PE=4 SV=1	LOC100649713	2.083	1.55	1.544	0.485	1.089	0.456	0.535	0.281	0.597	Cluster4	0.366953
A0A6P3UCT4	634	S	zinc finger protein 62 isoform X3 OS=Bombus terrestris OX=30195 GN=LOC100651937 PE=4 SV=1	LOC100651937	1.838	1.187	1.754	0.634	0.693	0.573	0.658	0.599	0.722	Cluster1	0.558834
A0A6P3UCW9	113	S	myosin-G heavy chain OS=Bombus terrestris OX=30195 GN=LOC100643911 PE=4 SV=1	LOC100643911	1.162	1.384	1.506	0.856	0.671	0.647	0.811	0.79	1.044	Cluster5	0.508523
A0A6P3UCW9	228	S	myosin-G heavy chain OS=Bombus terrestris OX=30195 GN=LOC100643911 PE=4 SV=1	LOC100643911	1.405	1.548	1.618	0.779	0.735	0.719	0.735	0.517	0.731	Cluster1	0.576177
A0A6P3UCW9	475	S	myosin-G heavy chain OS=Bombus terrestris OX=30195 GN=LOC100643911 PE=4 SV=1	LOC100643911	1.132	1.502	1.558	0.862	0.728	0.728	0.699	0.889	0.836	Cluster1	0.45707
A0A6P3D7T8	50	S	death-associated protein 1 OS=Bombus terrestris OX=30195 GN=LOC100643729 PE=4 SV=1	LOC100643729	1.648	1.853	1.685	0.606	0.625	0.511	0.511	0.486	0.682	Cluster1	0.83199
A0A6P5I5M5	149	S	phosphate carrier protein, mitochondrial isoform X2 OS=Bombus terrestris OX=30195 GN=LOC100651023 PE=4 SV=1	LOC100651023	0.899	0.858	0.978	1.347	1.498	1.505	0.865	1.115	0.639	Cluster2	0.535198
A0A6P3UD45	8211	S	twitchin isoform X3 OS=Bombus terrestris OX=30195 GN=LOC100644118 PE=4 SV=1	LOC100644118	0.77	0.71	0.698	0.83	0.996	1.212	1.211	1.569	1.491	Cluster6	0.535438
A0A6P3UD45	4858	S	twitchin isoform X3 OS=Bombus terrestris OX=30195 GN=LOC100644118 PE=4 SV=1	LOC100644118	0.738	0.725	0.734	1.147	1.195	1.379	1.096	1.598	1.082	Cluster3	0.679518
A0A6P3UD45	2495	S	twitchin isoform X3 OS=Bombus terrestris OX=30195 GN=LOC100644118 PE=4 SV=1	LOC100644118	0.792	0.505	0.705	1.574	1.123	1.332	0.998	2.02	0.852	Cluster3	0.38731
A0A6P3UD45	636	S	twitchin isoform X3 OS=Bombus terrestris OX=30195 GN=LOC100644118 PE=4 SV=1	LOC100644118	0.724	0.691	0.678	1.08	0.94	1.135	1.517	1.249	1.438	Cluster6	0.53647
A0A6P3UD45	3273	S	twitchin isoform X3 OS=Bombus terrestris OX=30195 GN=LOC100644118 PE=4 SV=1	LOC100644118	0.612	0.506	0.568	1.622	1.488	1.509	0.919	1.938	0.918	Cluster2	0.5192
A0A6P3UD45	4517	S	twitchin isoform X3 OS=Bombus terrestris OX=30195 GN=LOC100644118 PE=4 SV=1	LOC100644118	0.688	0.743	0.557	1.361	1.412	1.383	1.067	1.594	1.043	Cluster3	0.50431
A0A6P3UD45	7511	S	twitchin isoform X3 OS=Bombus terrestris OX=30195 GN=LOC100644118 PE=4 SV=1	LOC100644118	1.029	0.569	1.086	1.501	1.54	1.586	0.535	1.399	0.588	Cluster2	0.443864
A0A6P3UD45	2989	S	twitchin isoform X3 OS=Bombus terrestris OX=30195 GN=LOC100644118 PE=4 SV=1	LOC100644118	0.745	0.518	0.735	1.728	1.859	1.748	0.648	1.429	0.713	Cluster2	0.756024
A0A6P3UD45	2461	S	twitchin isoform X3 OS=Bombus terrestris OX=30195 GN=LOC100644118 PE=4 SV=1	LOC100644118	0.771	0.481	0.778	1.651	1.508	1.664	0.931	1.412	0.771	Cluster2	0.758516
A0A6P3UD45	3912	S	twitchin isoform X3 OS=Bombus terrestris OX=30195 GN=LOC100644118 PE=4 SV=1	LOC100644118	0.778	0.767	0.827	1.463	1.318	1.446	0.827	1.439	0.923	Cluster2	0.703541
A0A6P3UD45	7320	S	twitchin isoform X3 OS=Bombus terrestris OX=30195 GN=LOC100644118 PE=4 SV=1	LOC100644118	0.717	0.615	0.63	1.275	1.11	1.263	1.215	1.804	1.114	Cluster3	0.772142
A0A6P3UD45	6140	S	twitchin isoform X3 OS=Bombus terrestris OX=30195 GN=LOC100644118 PE=4 SV=1	LOC100644118	0.68	0.558	0.597	1.46	1.105	1.259	1.157	1.946	1.08	Cluster3	0.684863
A0A6P3UD45	4619	S	twitchin isoform X3 OS=Bombus terrestris OX=30195 GN=LOC100644118 PE=4 SV=1	LOC100644118	0.791	0.658	0.736	1.318	1.243	1.306	0.994	1.795	0.942	Cluster3	0.431591
A0A6P3UD45	6082	S	twitchin isoform X3 OS=Bombus terrestris OX=30195 GN=LOC100644118 PE=4 SV=1	LOC100644118	0.833	0.73	0.913	1.635	1.384	1.671	0.746	1.287	0.675	Cluster2	0.640387
A0A6P3UD45	7281	S	twitchin isoform X3 OS=Bombus terrestris OX=30195 GN=LOC100644118 PE=4 SV=1	LOC100644118	0.968	0.811	1.109	1.486	1.584	1.335	0.636	0.921	0.788	Cluster2	0.400847
A0A6P3D7T9	48	S	dynactin subunit 2 OS=Bombus terrestris OX=30195 GN=LOC100645825 PE=4 SV=1	LOC100645825	1.569	1.804	1.584	0.621	0.626	0.55	0.608	0.624	0.694	Cluster1	0.798095
A0A6P3UD45	994	S	twitchin isoform X3 OS=Bombus terrestris OX=30195 GN=LOC100644118 PE=4 SV=1	LOC100644118	0.702	0.584	0.587	1.356	1.264	1.429	1.137	1.571	1.185	Cluster3	0.743427
A0A6P3UD45	4798	S	twitchin isoform X3 OS=Bombus terrestris OX=30195 GN=LOC100644118 PE=4 SV=1	LOC100644118	0.762	0.665	0.664	1.458	1.144	1.317	0.949	1.791	1.068	Cluster3	0.487249
A0A6P3UD45	7	S	twitchin isoform X3 OS=Bombus terrestris OX=30195 GN=LOC100644118 PE=4 SV=1	LOC100644118	0.489	0.565	0.682	1.386	1.394	1.06	1.346	1.484	1.304	Cluster3	0.661839
A0A6P3UD45	544	S	twitchin isoform X3 OS=Bombus terrestris OX=30195 GN=LOC100644118 PE=4 SV=1	LOC100644118	0.837	0.523	0.746	1.537	2.682	1.34	0.974	0.6	0.688	Cluster2	0.463022
A0A6P3UD45	6692	S	twitchin isoform X3 OS=Bombus terrestris OX=30195 GN=LOC100644118 PE=4 SV=1	LOC100644118	0.732	0.532	0.601	1.601	1.63	1.623	0.824	1.707	0.826	Cluster2	0.738433
A0A6P3UD45	58	S	twitchin isoform X3 OS=Bombus terrestris OX=30195 GN=LOC100644118 PE=4 SV=1	LOC100644118	0.969	0.554	0.667	1.677	2.278	1.667	0.789	0.788	0.638	Cluster2	0.582691
A0A6P3UD45	2127	S	twitchin isoform X3 OS=Bombus terrestris OX=30195 GN=LOC100644118 PE=4 SV=1	LOC100644118	0.73	0.651	0.646	1.619	1.231	1.732	0.86	1.521	0.97	Cluster2	0.643905
A0A6P3UD45	6188	S	twitchin isoform X3 OS=Bombus terrestris OX=30195 GN=LOC100644118 PE=4 SV=1	LOC100644118	0.77	0.759	0.694	1.154	1.096	1.414	1.074	1.567	1.15	Cluster3	0.650409
A0A6P3UJG3	183	S	Putative serine/threonine-protein kinase nek3 (Fragment)(predicted) OS=Bombus terrestris OX=30195 GN=LOC100646579 PE=4 SV=1	LOC100646579	0.66	0.69	0.819	1.2	1.02	1.073	1.574	1.402	1.065	Cluster3	0.511842
A0A6P3UD45	6190	S	twitchin isoform X3 OS=Bombus terrestris OX=30195 GN=LOC100644118 PE=4 SV=1	LOC100644118	0.947	0.74	0.816	1.612	1.388	1.719	0.769	1.183	0.694	Cluster2	0.649737
A0A6P3UD45	784	S	twitchin isoform X3 OS=Bombus terrestris OX=30195 GN=LOC100644118 PE=4 SV=1	LOC100644118	0.627	0.539	0.57	1.415	1.502	1.384	1.238	1.489	1.101	Cluster3	0.660761
A0A6P3UD45	777	S	twitchin isoform X3 OS=Bombus terrestris OX=30195 GN=LOC100644118 PE=4 SV=1	LOC100644118	0.855	0.399	0.57	1.928	2.777	1.66	0.582	0.962	0.565	Cluster2	0.647975
A0A6P3UD45	21	S	twitchin isoform X3 OS=Bombus terrestris OX=30195 GN=LOC100644118 PE=4 SV=1	LOC100644118	0.798	0.588	0.709	1.386	1.963	1.499	1.053	0.932	0.911	Cluster2	0.647054
A0A6P3UD45	22	S	twitchin isoform X3 OS=Bombus terrestris OX=30195 GN=LOC100644118 PE=4 SV=1	LOC100644118	0.847	0.613	0.715	1.593	1.883	1.629	0.889	0.943	0.813	Cluster2	0.733908
A0A6P3UD45	2952	S	twitchin isoform X3 OS=Bombus terrestris OX=30195 GN=LOC100644118 PE=4 SV=1	LOC100644118	0.92	0.763	0.74	1.487	1.494	1.506	0.827	1.213	0.86	Cluster2	0.778157
A0A6P3UD45	1934	S	twitchin isoform X3 OS=Bombus terrestris OX=30195 GN=LOC100644118 PE=4 SV=1	LOC100644118	0.91	0.761	0.788	1.518	1.378	1.383	0.843	1.318	0.869	Cluster2	0.758035
A0A6P3UD45	3256	S	twitchin isoform X3 OS=Bombus terrestris OX=30195 GN=LOC100644118 PE=4 SV=1	LOC100644118	0.723	0.662	0.772	1.427	1.307	1.326	1.046	1.575	0.943	Cluster2	0.487554
A0A6P3UD45	1684	S	twitchin isoform X3 OS=Bombus terrestris OX=30195 GN=LOC100644118 PE=4 SV=1	LOC100644118	0.741	0.773	0.694	1.656	1.894	1.773	0.728	0.895	0.837	Cluster2	0.659997
A0A6P3UD45	4373	S	twitchin isoform X3 OS=Bombus terrestris OX=30195 GN=LOC100644118 PE=4 SV=1	LOC100644118	0.689	0.662	0.75	1.325	1.139	1.242	1.157	1.799	0.975	Cluster3	0.612361
A0A6P3UD45	4964	S	twitchin isoform X3 OS=Bombus terrestris OX=30195 GN=LOC100644118 PE=4 SV=1	LOC100644118	0.769	0.639	0.772	1.396	1.151	1.196	1.006	1.655	1.123	Cluster3	0.551586
A0A6P3UD45	7894	S	twitchin isoform X3 OS=Bombus terrestris OX=30195 GN=LOC100644118 PE=4 SV=1	LOC100644118	1.985	1.203	1.464	0.523	0.68	0.531	0.703	0.741	0.856	Cluster5	0.418778
A0A6P3UD45	7895	S	twitchin isoform X3 OS=Bombus terrestris OX=30195 GN=LOC100644118 PE=4 SV=1	LOC100644118	2.104	1.134	1.436	0.606	0.715	0.598	0.683	0.771	0.7	Cluster1	0.436273
A0A6P3UDD1	1280	S	A-kinase anchor protein 9 isoform X7 OS=Bombus terrestris OX=30195 GN=LOC100647123 PE=4 SV=1	LOC100647123	0.667	0.655	0.486	0.997	0.939	1.039	1.573	1.855	1.369	Cluster6	0.499335
A0A6P3UDD1	1281	S	A-kinase anchor protein 9 isoform X7 OS=Bombus terrestris OX=30195 GN=LOC100647123 PE=4 SV=1	LOC100647123	0.658	0.552	0.524	1.178	0.814	0.929	1.625	1.861	1.424	Cluster6	0.511504
A0A6P3UD78	51	S	LOW QUALITY PROTEIN: ran-binding protein 3 OS=Bombus terrestris OX=30195 GN=LOC100648464 PE=4 SV=1	LOC100648464	1.356	1.506	1.297	0.834	0.713	0.749	0.959	0.761	0.753	Cluster1	0.508488
A0A6P3UD78	30	S	LOW QUALITY PROTEIN: ran-binding protein 3 OS=Bombus terrestris OX=30195 GN=LOC100648464 PE=4 SV=1	LOC100648464	1.168	1.743	1.268	0.982	0.814	0.759	0.854	0.657	0.749	Cluster1	0.410947
A0A6P3D7U1	173	S	pre-mRNA-processing factor 39 OS=Bombus terrestris OX=30195 GN=LOC100649994 PE=4 SV=1	LOC100649994	0.461	0.422	0.507	1.623	1.422	1.549	1.31	1.426	1.247	Cluster3	0.692861
A0A6P3UD78	36	S	LOW QUALITY PROTEIN: ran-binding protein 3 OS=Bombus terrestris OX=30195 GN=LOC100648464 PE=4 SV=1	LOC100648464	1.154	1.704	1.218	0.861	0.94	0.716	0.86	0.775	0.785	Cluster1	0.434692
A0A6P5I613	601	S	glycerol-3-phosphate dehydrogenase, mitochondrial isoform X3 OS=Bombus terrestris OX=30195 GN=LOC100651024 PE=4 SV=1	LOC100651024	0.844	0.85	0.69	1.573	1.46	1.494	0.98	1.019	0.879	Cluster2	0.721351
A0A6P5I613	503	S	glycerol-3-phosphate dehydrogenase, mitochondrial isoform X3 OS=Bombus terrestris OX=30195 GN=LOC100651024 PE=4 SV=1	LOC100651024	0.659	0.682	0.657	1.264	1.407	1.282	1.111	1.657	1.067	Cluster3	0.659733
A0A6P3UD97	103	S	leucine-rich repeat flightless-interacting protein 2 isoform X1 OS=Bombus terrestris OX=30195 GN=LOC100650133 PE=4 SV=1	LOC100650133	0.702	0.633	0.665	1.106	1.229	1.262	1.272	1.443	1.315	Cluster3	0.831369
A0A6P5IE81	37	S	succinyl-CoA:3-ketoacid coenzyme A transferase 1, mitochondrial isoform X2 OS=Bombus terrestris OX=30195 GN=LOC100646203 PE=4 SV=1	LOC100646203	0.788	0.607	0.766	1.102	1.03	1.341	1.317	1.558	1.096	Cluster3	0.638418
A0A6P3UDK1	1470	S	NACHT domain- and WD repeat-containing protein 1 OS=Bombus terrestris OX=30195 GN=LOC100645930 PE=4 SV=1	LOC100645930	1.412	1.409	1.321	0.506	0.83	0.657	0.733	0.905	1.083	Cluster5	0.45271
A0A6P3D7U1	366	S	pre-mRNA-processing factor 39 OS=Bombus terrestris OX=30195 GN=LOC100649994 PE=4 SV=1	LOC100649994	0.694	0.682	0.679	1.255	1.094	1.361	1.328	1.329	1.218	Cluster3	0.817184
A0A6P3UDK2	495	S	LOW QUALITY PROTEIN: GRB10-interacting GYF protein 2 OS=Bombus terrestris OX=30195 GN=LOC100646686 PE=4 SV=1	LOC100646686	1.503	1.324	1.347	0.582	0.785	0.595	0.982	0.697	0.971	Cluster5	0.660608
A0A6P3UDK2	446	S	LOW QUALITY PROTEIN: GRB10-interacting GYF protein 2 OS=Bombus terrestris OX=30195 GN=LOC100646686 PE=4 SV=1	LOC100646686	1.528	1.506	1.814	0.809	0.689	0.455	0.674	0.455	0.714	Cluster1	0.556655
A0A6P3UDK2	367	S	LOW QUALITY PROTEIN: GRB10-interacting GYF protein 2 OS=Bombus terrestris OX=30195 GN=LOC100646686 PE=4 SV=1	LOC100646686	1.545	1.478	1.425	0.774	0.77	0.675	0.617	0.649	0.908	Cluster1	0.629584
A0A6P3UDK2	392	S	LOW QUALITY PROTEIN: GRB10-interacting GYF protein 2 OS=Bombus terrestris OX=30195 GN=LOC100646686 PE=4 SV=1	LOC100646686	1.279	1.464	1.41	0.697	0.631	0.697	1.03	0.644	0.951	Cluster5	0.624958
A0A6P3UDK2	330	S	LOW QUALITY PROTEIN: GRB10-interacting GYF protein 2 OS=Bombus terrestris OX=30195 GN=LOC100646686 PE=4 SV=1	LOC100646686	1.353	1.333	1.294	0.527	0.58	0.456	1.011	0.588	1.519	Cluster5	0.62858
A0A6P3UDK4	482	S	coronin-1C OS=Bombus terrestris OX=30195 GN=LOC100651225 PE=4 SV=1	LOC100651225	0.776	0.771	0.607	1.295	1.444	1.46	1.067	1.167	1.156	Cluster2	0.461887
A0A6P3UDY2	1566	S	protein Gawky isoform X4 OS=Bombus terrestris OX=30195 GN=LOC100648841 PE=4 SV=1	LOC100648841	1.371	1.758	1.506	0.849	0.661	0.911	0.632	0.49	0.691	Cluster4	0.416082
A0A6P3UDY2	1685	S	protein Gawky isoform X4 OS=Bombus terrestris OX=30195 GN=LOC100648841 PE=4 SV=1	LOC100648841	1.832	1.856	1.917	0.576	0.521	0.484	0.418	0.484	0.424	Cluster1	0.615778
A0A6P5I752	782	S	autophagy-related protein 9A isoform X2 OS=Bombus terrestris OX=30195 GN=LOC100649396 PE=4 SV=1	LOC100649396	1.702	1.52	1.472	0.719	0.605	0.625	0.997	0.353	0.68	Cluster1	0.38438
A0A6P3D7U1	281	S	pre-mRNA-processing factor 39 OS=Bombus terrestris OX=30195 GN=LOC100649994 PE=4 SV=1	LOC100649994	0.557	0.616	0.566	1.228	0.915	1.392	1.512	1.73	1.206	Cluster3	0.702258
A0A6P5I752	824	S	autophagy-related protein 9A isoform X2 OS=Bombus terrestris OX=30195 GN=LOC100649396 PE=4 SV=1	LOC100649396	1.596	1.6	1.61	0.549	0.71	0.561	0.786	0.557	0.692	Cluster1	0.609949
A0A6P3UDS0	172	S	protein sarah OS=Bombus terrestris OX=30195 GN=LOC100650801 PE=4 SV=1	LOC100650801	0.955	1.475	1.429	0.646	0.51	0.509	0.973	0.822	1.437	Cluster5	0.497801
A0A6P3UDS0	119	S	protein sarah OS=Bombus terrestris OX=30195 GN=LOC100650801 PE=4 SV=1	LOC100650801	0.59	0.628	0.679	1.369	1.449	1.587	1.091	1.449	1.032	Cluster2	0.460047
A0A6P3UDZ4	181	S	zinc finger MYM-type protein 3 isoform X3 OS=Bombus terrestris OX=30195 GN=LOC100650430 PE=4 SV=1	LOC100650430	0.446	0.506	0.483	1.009	1.038	0.946	1.683	1.764	1.696	Cluster6	0.510245
A0A6P3UDZ4	908	S	zinc finger MYM-type protein 3 isoform X3 OS=Bombus terrestris OX=30195 GN=LOC100650430 PE=4 SV=1	LOC100650430	0.671	0.501	0.615	1.224	1.378	1.244	1.382	1.392	1.287	Cluster3	0.729764
A0A6P3UDZ4	1145	S	zinc finger MYM-type protein 3 isoform X3 OS=Bombus terrestris OX=30195 GN=LOC100650430 PE=4 SV=1	LOC100650430	0.855	0.696	0.906	1.354	1.26	1.556	0.812	1.387	0.917	Cluster2	0.648383
A0A6P5I6I0	67	S	protein SMG9 isoform X3 OS=Bombus terrestris OX=30195 GN=LOC100651466 PE=4 SV=1	LOC100651466	1.748	1.723	1.841	0.892	0.594	0.487	0.455	0.292	0.565	Cluster1	0.411819
A0A6P3D7U1	399	S	pre-mRNA-processing factor 39 OS=Bombus terrestris OX=30195 GN=LOC100649994 PE=4 SV=1	LOC100649994	0.445	0.445	0.365	1.674	1.909	1.783	1.082	1.696	0.878	Cluster2	0.531518
A0A6P3UE64	1035	S	LOW QUALITY PROTEIN: mucin-3A OS=Bombus terrestris OX=30195 GN=LOC100648918 PE=4 SV=1	LOC100648918	1.39	1.466	1.156	0.989	0.966	0.69	0.977	0.764	0.649	Cluster1	0.355086
A0A6P3UEA7	590	S	enolase-phosphatase E1 OS=Bombus terrestris OX=30195 GN=LOC100645779 PE=4 SV=1	LOC100645779	0.525	0.722	0.562	0.856	0.734	0.913	1.878	1.191	1.892	Cluster6	0.742062
A0A6P3UEC2	816	S	probable Dol-P-Man:Man(7)GlcNAc(2)-PP-Dol alpha-1,6-mannosyltransferase isoform X2 OS=Bombus terrestris OX=30195 GN=LOC105665616 PE=4 SV=1	LOC105665616	0.532	0.581	0.536	1.314	1.181	1.295	1.408	1.652	1.274	Cluster3	0.916581
A0A6P5I802	33	S	choline-phosphate cytidylyltransferase A isoform X4 OS=Bombus terrestris OX=30195 GN=LOC100648187 PE=4 SV=1	LOC100648187	0.766	0.687	0.727	1.167	1.104	1.324	1.288	1.417	1.132	Cluster3	0.84679
A0A6P3UEG0	275	S	Pro-interleukin-16(predicted) OS=Bombus terrestris OX=30195 GN=LOC100649322 PE=4 SV=1	LOC100649322	1.566	1.866	1.573	0.652	0.58	0.625	0.646	0.674	0.534	Cluster1	0.586307
A0A6P3UEG0	1644	S	Pro-interleukin-16(predicted) OS=Bombus terrestris OX=30195 GN=LOC100649322 PE=4 SV=1	LOC100649322	1.821	1.387	1.449	0.568	0.579	0.779	0.605	0.682	0.881	Cluster1	0.437603
A0A6P3UEG0	1173	S	Pro-interleukin-16(predicted) OS=Bombus terrestris OX=30195 GN=LOC100649322 PE=4 SV=1	LOC100649322	1.37	2.176	1.598	0.558	0.538	0.399	0.613	0.646	0.707	Cluster1	0.477548
A0A6P3UEH7	603	S	Pollen-specific leucine-rich repeat extensin-like protein 4 (Fragment)(predicted) OS=Bombus terrestris OX=30195 GN=LOC100650940 PE=4 SV=1	LOC100650940	1.099	1.502	1.544	0.693	0.636	0.66	0.93	0.717	1.016	Cluster5	0.602038
A0A6P3D7U2	180	S	putative oxidoreductase GLYR1 homolog OS=Bombus terrestris OX=30195 GN=LOC100648504 PE=4 SV=1	LOC100648504	2.142	1.52	2.405	0.335	0.504	0.353	0.389	0.278	0.313	Cluster1	0.573564
A0A6P3UEH7	311	S	Pollen-specific leucine-rich repeat extensin-like protein 4 (Fragment)(predicted) OS=Bombus terrestris OX=30195 GN=LOC100650940 PE=4 SV=1	LOC100650940	0.391	0.508	0.561	1.478	1.438	1.594	1.139	1.514	1.333	Cluster3	0.645664
A0A6P3UEK0	389	S	cystinosin homolog isoform X2 OS=Bombus terrestris OX=30195 GN=LOC100651423 PE=4 SV=1	LOC100651423	0.784	0.608	0.824	1.397	1.324	1.219	1.299	1.344	0.871	Cluster2	0.426036
A0A6P3UEK0	394	S	cystinosin homolog isoform X2 OS=Bombus terrestris OX=30195 GN=LOC100651423 PE=4 SV=1	LOC100651423	0.561	0.577	0.59	1.503	1.365	1.648	1.11	1.704	0.938	Cluster3	0.470143
A0A6P3UEL5	2	S	LOW QUALITY PROTEIN: tropomyosin OS=Bombus terrestris OX=30195 GN=LOC100644231 PE=4 SV=1	LOC100644231	1.737	1.612	1.746	0.544	0.628	0.499	0.523	0.699	0.634	Cluster1	0.635436
A0A6P3UEM5	11	S	ubiquitin-fold modifier-conjugating enzyme 1 OS=Bombus terrestris OX=30195 GN=LOC100644704 PE=4 SV=1	LOC100644704	1.258	1.271	1.728	0.626	0.603	0.761	0.719	0.931	0.916	Cluster5	0.366191
A0A6P3UES4	196	S	drebrin-like protein OS=Bombus terrestris OX=30195 GN=LOC100646566 PE=4 SV=1	LOC100646566	1.383	1.434	1.398	0.74	0.768	0.667	0.941	0.509	0.966	Cluster5	0.481534
A0A6P3UES4	107	S	drebrin-like protein OS=Bombus terrestris OX=30195 GN=LOC100646566 PE=4 SV=1	LOC100646566	1.75	1.451	1.387	0.756	0.775	0.482	0.619	0.874	0.733	Cluster1	0.472613
A0A6P3UES4	170	S	drebrin-like protein OS=Bombus terrestris OX=30195 GN=LOC100646566 PE=4 SV=1	LOC100646566	1.287	1.607	1.649	0.652	0.72	0.665	0.652	0.668	0.866	Cluster1	0.576713
A0A6P3UET0	2631	S	LOW QUALITY PROTEIN: titin homolog OS=Bombus terrestris OX=30195 GN=LOC100644154 PE=4 SV=1	LOC100644154	0.431	0.469	0.399	0.912	0.968	1.256	2.029	1.606	1.528	Cluster3	0.455995
A0A6P3UET0	1538	S	LOW QUALITY PROTEIN: titin homolog OS=Bombus terrestris OX=30195 GN=LOC100644154 PE=4 SV=1	LOC100644154	1.921	2.446	1.986	0.335	0.286	0.183	0.227	0.219	0.596	Cluster1	0.592742
A0A6P3UET0	1608	S	LOW QUALITY PROTEIN: titin homolog OS=Bombus terrestris OX=30195 GN=LOC100644154 PE=4 SV=1	LOC100644154	0.527	0.608	0.78	1.174	1.274	1.237	1.471	1.249	1.27	Cluster3	0.590444
A0A6P3UET0	2379	S	LOW QUALITY PROTEIN: titin homolog OS=Bombus terrestris OX=30195 GN=LOC100644154 PE=4 SV=1	LOC100644154	0.486	0.506	0.473	1.441	1.518	1.93	1.127	1.212	1.315	Cluster3	0.479869
A0A6P3UET0	2530	S	LOW QUALITY PROTEIN: titin homolog OS=Bombus terrestris OX=30195 GN=LOC100644154 PE=4 SV=1	LOC100644154	0.385	0.371	0.381	1.227	0.888	1.368	2.044	1.526	1.506	Cluster3	0.626657
A0A6P3UET0	2357	S	LOW QUALITY PROTEIN: titin homolog OS=Bombus terrestris OX=30195 GN=LOC100644154 PE=4 SV=1	LOC100644154	0.435	0.594	0.561	1.358	1.347	1.33	1.565	1.23	1.316	Cluster3	0.629834
A0A6P3D7U2	140	S	putative oxidoreductase GLYR1 homolog OS=Bombus terrestris OX=30195 GN=LOC100648504 PE=4 SV=1	LOC100648504	1.516	1.428	1.722	0.829	0.856	0.709	0.562	0.603	0.603	Cluster4	0.659997
A0A6P3UF39	831	S	desmoplakin isoform X2 OS=Bombus terrestris OX=30195 GN=LOC105666738 PE=4 SV=1	LOC105666738	0.764	0.886	0.798	0.45	0.4	0.436	0.672	0.953	3.439	Cluster6	0.253693
A0A6P3UF83	88	S	troponin I isoform X19 OS=Bombus terrestris OX=30195 GN=LOC100642480 PE=4 SV=1	LOC100642480	0.579	0.527	0.579	1.094	1.04	1.119	1.404	2.11	1.263	Cluster3	0.663148
A0A6P3UF15	495	S	eukaryotic translation initiation factor 4 gamma 3 isoform X3 OS=Bombus terrestris OX=30195 GN=LOC100645931 PE=4 SV=1	LOC100645931	1.564	1.68	1.478	0.66	0.656	0.555	0.718	0.651	0.766	Cluster1	0.721378
A0A6P3UF15	1315	S	eukaryotic translation initiation factor 4 gamma 3 isoform X3 OS=Bombus terrestris OX=30195 GN=LOC100645931 PE=4 SV=1	LOC100645931	1.648	1.202	1.232	0.473	0.655	0.711	1.082	0.624	1.124	Cluster5	0.523185
A0A6P3D7U2	143	S	putative oxidoreductase GLYR1 homolog OS=Bombus terrestris OX=30195 GN=LOC100648504 PE=4 SV=1	LOC100648504	1.54	1.569	1.84	0.938	0.784	0.572	0.529	0.308	0.626	Cluster4	0.468376
A0A6P3UF15	403	S	eukaryotic translation initiation factor 4 gamma 3 isoform X3 OS=Bombus terrestris OX=30195 GN=LOC100645931 PE=4 SV=1	LOC100645931	1.572	1.708	1.173	0.648	0.758	0.68	0.844	0.59	0.854	Cluster1	0.437725
A0A6P3UF15	775	S	eukaryotic translation initiation factor 4 gamma 3 isoform X3 OS=Bombus terrestris OX=30195 GN=LOC100645931 PE=4 SV=1	LOC100645931	1.561	1.549	1.734	0.708	0.669	0.5	0.755	0.553	0.629	Cluster1	0.681349
A0A6P3UF15	811	S	eukaryotic translation initiation factor 4 gamma 3 isoform X3 OS=Bombus terrestris OX=30195 GN=LOC100645931 PE=4 SV=1	LOC100645931	0.537	0.4	0.453	0.611	0.735	0.727	1.892	1.219	2.588	Cluster6	0.753012
A0A6P3UF87	892	S	syntaxin-binding protein 5 isoform X4 OS=Bombus terrestris OX=30195 GN=LOC100650584 PE=4 SV=1	LOC100650584	1.475	1.674	1.853	0.622	0.595	0.54	0.717	0.493	0.628	Cluster1	0.686154
A0A6P3UF87	829	S	syntaxin-binding protein 5 isoform X4 OS=Bombus terrestris OX=30195 GN=LOC100650584 PE=4 SV=1	LOC100650584	1.309	1.336	1.714	0.529	0.776	0.838	0.804	0.656	0.82	Cluster1	0.393729
A0A6P3UF87	747	S	syntaxin-binding protein 5 isoform X4 OS=Bombus terrestris OX=30195 GN=LOC100650584 PE=4 SV=1	LOC100650584	1.411	1.407	1.141	0.707	0.644	0.672	0.959	0.851	1.103	Cluster5	0.643655
A0A6P3UFI4	1517	S	microtubule-actin cross-linking factor 1 isoform X14 OS=Bombus terrestris OX=30195 GN=LOC100647948 PE=4 SV=1	LOC100647948	0.624	0.415	0.328	2.149	1.619	1.611	0.888	1.894	0.81	Cluster2	0.580628
A0A6P3UFI4	1337	S	microtubule-actin cross-linking factor 1 isoform X14 OS=Bombus terrestris OX=30195 GN=LOC100647948 PE=4 SV=1	LOC100647948	0.59	0.623	0.599	1.373	1.141	1.291	1.139	2.079	1.039	Cluster3	0.680581
A0A6P3UFI4	3347	S	microtubule-actin cross-linking factor 1 isoform X14 OS=Bombus terrestris OX=30195 GN=LOC100647948 PE=4 SV=1	LOC100647948	1.525	1.398	1.21	0.567	0.588	0.449	0.953	0.569	1.415	Cluster5	0.67156
A0A6P3UFB9	145	S	spermatogenesis-associated protein 5 isoform X2 OS=Bombus terrestris OX=30195 GN=LOC105665610 PE=4 SV=1	LOC105665610	1.36	1.314	1.43	1.008	0.903	0.779	0.631	0.97	0.676	Cluster4	0.46419
B4Y115	275	S	Feminizer OS=Bombus terrestris OX=30195 GN=fem PE=2 SV=1	fem	1.319	1.501	1.299	0.653	1.074	0.737	0.781	0.785	0.822	Cluster1	0.420283
A0A6P3UFI1	156	S	zinc finger CCCH domain-containing protein 11A isoform X1 OS=Bombus terrestris OX=30195 GN=LOC100647711 PE=4 SV=1	LOC100647711	1.611	1.575	1.58	0.533	0.51	0.447	0.864	0.527	0.916	Cluster5	0.820949
A0A6P3UFI1	164	S	zinc finger CCCH domain-containing protein 11A isoform X1 OS=Bombus terrestris OX=30195 GN=LOC100647711 PE=4 SV=1	LOC100647711	1.589	1.487	1.406	0.489	0.393	0.333	1.204	0.403	1.18	Cluster5	0.650638
A0A6P3UFI1	145	S	zinc finger CCCH domain-containing protein 11A isoform X1 OS=Bombus terrestris OX=30195 GN=LOC100647711 PE=4 SV=1	LOC100647711	1.363	1.25	1.128	0.308	0.321	0.339	1.444	0.532	1.818	Cluster5	0.476507
A0A6P3UFI1	146	S	zinc finger CCCH domain-containing protein 11A isoform X1 OS=Bombus terrestris OX=30195 GN=LOC100647711 PE=4 SV=1	LOC100647711	0.821	1.034	0.897	0.418	0.503	0.445	1.715	0.75	2.16	Cluster5	0.27801
A0A6P3UFI1	149	S	zinc finger CCCH domain-containing protein 11A isoform X1 OS=Bombus terrestris OX=30195 GN=LOC100647711 PE=4 SV=1	LOC100647711	1.246	1.132	1.236	0.63	0.716	0.742	1.111	0.537	1.474	Cluster5	0.466138
A0A6P3UFI1	84	S	zinc finger CCCH domain-containing protein 11A isoform X1 OS=Bombus terrestris OX=30195 GN=LOC100647711 PE=4 SV=1	LOC100647711	0.686	0.69	0.858	0.922	0.97	1.249	1.268	1.392	1.419	Cluster6	0.480748
A0A6P3UFI4	28	S	microtubule-actin cross-linking factor 1 isoform X14 OS=Bombus terrestris OX=30195 GN=LOC100647948 PE=4 SV=1	LOC100647948	0.541	0.587	0.611	1.646	1.355	1.438	1.179	1.589	0.991	Cluster3	0.539818
A0A6P3UFI4	51	S	microtubule-actin cross-linking factor 1 isoform X14 OS=Bombus terrestris OX=30195 GN=LOC100647948 PE=4 SV=1	LOC100647948	0.479	0.467	0.464	1.323	1.161	1.281	1.464	1.916	1.29	Cluster3	0.929377
A0A6P3UFL0	90	S	proline-rich receptor-like protein kinase PERK12 OS=Bombus terrestris OX=30195 GN=LOC105666782 PE=4 SV=1	LOC105666782	1.482	1.349	1.558	0.473	0.531	0.382	0.846	0.403	1.484	Cluster5	0.669529
A0A6P3UFL0	97	S	proline-rich receptor-like protein kinase PERK12 OS=Bombus terrestris OX=30195 GN=LOC105666782 PE=4 SV=1	LOC105666782	1.784	1.858	1.561	0.461	0.488	0.394	0.59	0.376	0.962	Cluster5	0.672281
A0A6P3UFL0	57	S	proline-rich receptor-like protein kinase PERK12 OS=Bombus terrestris OX=30195 GN=LOC105666782 PE=4 SV=1	LOC105666782	1.409	1.539	1.39	0.809	0.676	0.735	0.819	0.725	0.776	Cluster1	0.655762
A0A6P3UFL0	18	S	proline-rich receptor-like protein kinase PERK12 OS=Bombus terrestris OX=30195 GN=LOC105666782 PE=4 SV=1	LOC105666782	1.366	1.213	1.406	0.677	0.685	0.623	0.969	0.814	1.072	Cluster5	0.710985
A0A6P3UFL0	111	S	proline-rich receptor-like protein kinase PERK12 OS=Bombus terrestris OX=30195 GN=LOC105666782 PE=4 SV=1	LOC105666782	1.428	1.415	1.357	0.677	0.699	0.658	0.858	0.468	1.2	Cluster5	0.556399
A0A6P3UFL0	127	S	proline-rich receptor-like protein kinase PERK12 OS=Bombus terrestris OX=30195 GN=LOC105666782 PE=4 SV=1	LOC105666782	1.435	1.358	1.372	0.496	0.725	0.621	0.876	0.73	1.149	Cluster5	0.640862
A0A6P3UFL6	65	S	vesicle transport through interaction with t-SNAREs homolog 1B OS=Bombus terrestris OX=30195 GN=LOC100649240 PE=4 SV=1	LOC100649240	0.675	0.765	0.699	1.08	1.02	1.09	1.486	1.505	1.199	Cluster3	0.493277
A0A6P3UFU3	821	S	putative pyridoxal-dependent decarboxylase domain-containing protein 2 isoform X3 OS=Bombus terrestris OX=30195 GN=LOC100650748 PE=4 SV=1	LOC100650748	0.678	0.628	0.625	1.177	1.009	1.284	1.415	1.38	1.394	Cluster3	0.675356
A0A6P5I8T3	988	S	fibrous sheath CABYR-binding protein isoform X3 OS=Bombus terrestris OX=30195 GN=LOC100647483 PE=4 SV=1	LOC100647483	1.372	1.343	1.44	0.814	0.759	0.752	0.883	0.739	0.801	Cluster1	0.683529
A0A6P5I8T3	416	S	fibrous sheath CABYR-binding protein isoform X3 OS=Bombus terrestris OX=30195 GN=LOC100647483 PE=4 SV=1	LOC100647483	1.517	1.503	1.799	0.488	0.563	0.458	0.756	0.672	0.816	Cluster5	0.575687
A0A6P5I8T3	395	S	fibrous sheath CABYR-binding protein isoform X3 OS=Bombus terrestris OX=30195 GN=LOC100647483 PE=4 SV=1	LOC100647483	1.298	1.296	2.14	0.699	0.743	0.68	0.558	0.599	0.677	Cluster1	0.428719
A0A6P5I8T3	964	S	fibrous sheath CABYR-binding protein isoform X3 OS=Bombus terrestris OX=30195 GN=LOC100647483 PE=4 SV=1	LOC100647483	1.338	1.366	1.413	0.677	0.599	0.61	1.113	0.697	0.957	Cluster5	0.65848
A0A6P3UFP8	454	S	dmX-like protein 2 OS=Bombus terrestris OX=30195 GN=LOC100644785 PE=4 SV=1	LOC100644785	0.484	0.486	0.509	1.565	1.535	1.795	1.231	1.493	0.972	Cluster3	0.468502
A0A6P3UFP8	3057	S	dmX-like protein 2 OS=Bombus terrestris OX=30195 GN=LOC100644785 PE=4 SV=1	LOC100644785	0.618	0.503	0.584	1.407	1.163	1.552	1.224	1.605	1.199	Cluster3	0.785169
A0A6P3UFP8	2939	S	dmX-like protein 2 OS=Bombus terrestris OX=30195 GN=LOC100644785 PE=4 SV=1	LOC100644785	0.572	0.395	0.51	1.722	1.652	1.67	1.117	1.582	0.906	Cluster2	0.577626
A0A6P3UFP8	1469	S	dmX-like protein 2 OS=Bombus terrestris OX=30195 GN=LOC100644785 PE=4 SV=1	LOC100644785	0.732	0.743	0.748	1.296	1.47	1.821	1.018	1.094	0.903	Cluster2	0.728099
A0A6P3UFP8	1078	S	dmX-like protein 2 OS=Bombus terrestris OX=30195 GN=LOC100644785 PE=4 SV=1	LOC100644785	1.419	1.243	1.485	0.704	0.69	0.587	0.829	0.632	1.173	Cluster5	0.706736
A0A6P3UFP8	2549	S	dmX-like protein 2 OS=Bombus terrestris OX=30195 GN=LOC100644785 PE=4 SV=1	LOC100644785	0.701	0.597	0.691	1.232	1.643	1.68	1.081	1.423	0.852	Cluster2	0.660283
A0A6P3UFP8	1209	S	dmX-like protein 2 OS=Bombus terrestris OX=30195 GN=LOC100644785 PE=4 SV=1	LOC100644785	0.857	0.666	0.788	1.584	1.597	1.713	0.819	1.228	0.682	Cluster2	0.756367
A0A6P3UFP8	2913	S	dmX-like protein 2 OS=Bombus terrestris OX=30195 GN=LOC100644785 PE=4 SV=1	LOC100644785	0.63	0.48	0.61	1.364	1.55	1.534	1.131	1.618	1.02	Cluster3	0.503011
A0A6P3UFR5	888	S	Wiskott-Aldrich syndrome protein family member(predicted) OS=Bombus terrestris OX=30195 GN=LOC100649009 PE=4 SV=1	LOC100649009	0.873	0.946	1.046	0.595	0.646	0.782	1.692	0.886	1.479	Cluster6	0.311676
A0A6P5I7L5	883	S	SH3 and multiple ankyrin repeat domains protein 3 isoform X3 OS=Bombus terrestris OX=30195 GN=LOC100643024 PE=4 SV=1	LOC100643024	0.642	0.675	0.725	1.104	1.368	1.253	1.265	1.421	1.196	Cluster3	0.764289
A0A6P5I7L5	1133	S	SH3 and multiple ankyrin repeat domains protein 3 isoform X3 OS=Bombus terrestris OX=30195 GN=LOC100643024 PE=4 SV=1	LOC100643024	1.184	1.565	1.682	0.656	0.585	0.595	0.774	0.7	0.978	Cluster5	0.563199
A0A6P5I7L5	604	S	SH3 and multiple ankyrin repeat domains protein 3 isoform X3 OS=Bombus terrestris OX=30195 GN=LOC100643024 PE=4 SV=1	LOC100643024	1.574	1.471	1.632	0.798	0.878	0.601	0.648	0.705	0.522	Cluster4	0.455534
A0A6P3D7W6	1005	S	tRNA 2-thiocytidine biosynthesis protein TtcA(predicted) OS=Bombus terrestris OX=30195 GN=LOC100643355 PE=4 SV=1	LOC100643355	1.733	1.416	1.385	0.594	0.535	0.426	1.035	0.547	0.942	Cluster5	0.699494
A0A6P3UG38	460	S	ubiquitin carboxyl-terminal hydrolase 16 isoform X3 OS=Bombus terrestris OX=30195 GN=LOC100646886 PE=4 SV=1	LOC100646886	1.381	1.607	1.417	0.807	0.641	0.68	0.834	0.702	0.773	Cluster1	0.587751
A0A6P3UFZ1	189	S	LOW QUALITY PROTEIN: ran-specific GTPase-activating protein OS=Bombus terrestris OX=30195 GN=LOC100645272 PE=4 SV=1	LOC100645272	0.586	0.612	0.62	0.794	0.904	0.893	1.662	1.015	2.148	Cluster6	0.642457
A0A6P3UFZ2	429	S	T-box transcription factor TBX1(predicted) OS=Bombus terrestris OX=30195 GN=LOC100645781 PE=4 SV=1	LOC100645781	0.582	0.653	0.713	0.817	0.83	0.903	1.848	1.109	1.777	Cluster6	0.729161
A0A6P3UG49	446	S	adenylosuccinate synthetase OS=Bombus terrestris OX=30195 GN=LOC100650136 PE=4 SV=1	LOC100650136	1.464	1.67	1.537	0.506	0.486	0.602	0.655	0.681	1.053	Cluster5	0.569811
A0A6P3D7W6	775	S	tRNA 2-thiocytidine biosynthesis protein TtcA(predicted) OS=Bombus terrestris OX=30195 GN=LOC100643355 PE=4 SV=1	LOC100643355	1.795	1.852	1.631	0.669	0.611	0.485	0.532	0.496	0.548	Cluster1	0.787804
A0A6P3UG52	162	S	titin homolog OS=Bombus terrestris OX=30195 GN=LOC105666838 PE=4 SV=1	LOC105666838	0.702	0.848	0.69	1.123	1.28	1.482	1.072	1.412	1.096	Cluster3	0.5122
A0A6P3UG52	386	S	titin homolog OS=Bombus terrestris OX=30195 GN=LOC105666838 PE=4 SV=1	LOC105666838	3.969	1.856	0.623	0.308	0.303	0.338	0.324	0.37	0.317	Cluster1	0.382809
A0A6P3UG52	459	S	titin homolog OS=Bombus terrestris OX=30195 GN=LOC105666838 PE=4 SV=1	LOC105666838	1.509	1.671	2.027	0.665	0.648	0.675	0.457	0.394	0.566	Cluster4	0.457013
A0A6P3UG52	847	S	titin homolog OS=Bombus terrestris OX=30195 GN=LOC105666838 PE=4 SV=1	LOC105666838	1.285	1.767	1.955	0.652	0.674	0.525	0.565	0.639	0.588	Cluster1	0.580596
A0A6P3UG52	476	S	titin homolog OS=Bombus terrestris OX=30195 GN=LOC105666838 PE=4 SV=1	LOC105666838	1.357	1.466	1.584	0.744	0.693	0.735	0.688	0.646	0.899	Cluster1	0.600853
A0A6P3UG52	709	S	titin homolog OS=Bombus terrestris OX=30195 GN=LOC105666838 PE=4 SV=1	LOC105666838	1.17	1.567	1.58	0.586	0.624	0.613	0.807	0.609	1.153	Cluster5	0.659529
A0A6P3D7W6	16	S	tRNA 2-thiocytidine biosynthesis protein TtcA(predicted) OS=Bombus terrestris OX=30195 GN=LOC100643355 PE=4 SV=1	LOC100643355	1.623	1.359	1.221	0.77	0.72	0.786	0.86	0.762	0.822	Cluster1	0.517695
A0A6P3UG52	690	S	titin homolog OS=Bombus terrestris OX=30195 GN=LOC105666838 PE=4 SV=1	LOC105666838	1.138	1.474	1.548	0.673	0.831	0.529	0.781	0.655	1.151	Cluster5	0.559379
A0A6P3UG52	71	S	titin homolog OS=Bombus terrestris OX=30195 GN=LOC105666838 PE=4 SV=1	LOC105666838	0.615	0.627	0.8	1.329	1.635	1.669	0.933	1.452	0.857	Cluster2	0.715013
A0A6P5IGS4	213	S	Dentin sialophospho isoform x2(predicted) OS=Bombus terrestris OX=30195 GN=LOC100648614 PE=4 SV=1	LOC100648614	1.349	1.252	1.338	0.766	0.79	0.612	0.95	0.777	1.046	Cluster5	0.751916
A0A6P5IGS4	637	S	Dentin sialophospho isoform x2(predicted) OS=Bombus terrestris OX=30195 GN=LOC100648614 PE=4 SV=1	LOC100648614	2.245	2.075	2.242	0.165	0.368	0.26	0.311	0.166	0.282	Cluster1	0.619089
A0A6P5IGS4	187	S	Dentin sialophospho isoform x2(predicted) OS=Bombus terrestris OX=30195 GN=LOC100648614 PE=4 SV=1	LOC100648614	1.3	1.312	1.467	0.622	0.733	0.656	0.848	0.687	1.169	Cluster5	0.711359
A0A6P5IGS4	547	S	Dentin sialophospho isoform x2(predicted) OS=Bombus terrestris OX=30195 GN=LOC100648614 PE=4 SV=1	LOC100648614	1.022	1.232	1.48	0.729	0.951	0.746	1.002	0.6	1.141	Cluster5	0.419835
A0A6P3D7W6	595	S	tRNA 2-thiocytidine biosynthesis protein TtcA(predicted) OS=Bombus terrestris OX=30195 GN=LOC100643355 PE=4 SV=1	LOC100643355	1.233	1.284	1.122	0.579	0.591	0.565	1.059	1.212	1.262	Cluster5	0.406843
A0A6P5IGS4	645	S	Dentin sialophospho isoform x2(predicted) OS=Bombus terrestris OX=30195 GN=LOC100648614 PE=4 SV=1	LOC100648614	1.825	2.089	1.822	0.442	0.348	0.192	0.442	0.243	0.886	Cluster5	0.611877
A0A6P3UG80	567	S	SH2B adapter protein 1 isoform X2 OS=Bombus terrestris OX=30195 GN=LOC100649645 PE=4 SV=1	LOC100649645	1.377	1.336	1.266	0.771	0.745	0.955	0.928	0.554	1.005	Cluster5	0.353113
A0A6P3UG89	1167	S	titin OS=Bombus terrestris OX=30195 GN=LOC100650708 PE=4 SV=1	LOC100650708	1.445	2.194	1.386	0.775	0.533	0.566	0.592	0.755	0.539	Cluster1	0.472458
A0A6P3UG89	1321	S	titin OS=Bombus terrestris OX=30195 GN=LOC100650708 PE=4 SV=1	LOC100650708	2.33	1.934	1.923	0.273	0.291	0.165	0.51	0.281	0.469	Cluster5	0.506952
A0A6P3D7W6	724	S	tRNA 2-thiocytidine biosynthesis protein TtcA(predicted) OS=Bombus terrestris OX=30195 GN=LOC100643355 PE=4 SV=1	LOC100643355	1.556	1.305	1.344	0.828	0.708	0.786	0.853	0.776	0.768	Cluster1	0.563914
A0A6P3UG89	1095	S	titin OS=Bombus terrestris OX=30195 GN=LOC100650708 PE=4 SV=1	LOC100650708	1.597	1.373	1.153	0.746	0.731	0.902	0.792	0.788	0.893	Cluster1	0.433374
A0A6P3UG89	1102	S	titin OS=Bombus terrestris OX=30195 GN=LOC100650708 PE=4 SV=1	LOC100650708	1.788	1.396	1.448	0.772	0.749	0.667	0.609	0.676	0.718	Cluster1	0.600183
A0A6P3UG89	1284	S	titin OS=Bombus terrestris OX=30195 GN=LOC100650708 PE=4 SV=1	LOC100650708	1.272	1.446	1.292	0.615	0.629	0.603	1.112	0.856	0.995	Cluster5	0.605271
A0A6P3UG89	1045	S	titin OS=Bombus terrestris OX=30195 GN=LOC100650708 PE=4 SV=1	LOC100650708	1.283	1.469	1.281	0.618	0.719	0.636	0.943	0.838	1.064	Cluster5	0.691921
A0A6P3D7W6	1209	S	tRNA 2-thiocytidine biosynthesis protein TtcA(predicted) OS=Bombus terrestris OX=30195 GN=LOC100643355 PE=4 SV=1	LOC100643355	1.707	1.875	1.787	0.364	0.724	0.238	0.577	0.376	0.773	Cluster5	0.484772
A0A6P3UG99	346	S	rap1 GTPase-activating protein 1 OS=Bombus terrestris OX=30195 GN=LOC100646523 PE=4 SV=1	LOC100646523	1.169	1.142	1.177	0.626	0.635	0.513	1.266	0.979	1.345	Cluster5	0.429535
A0A6P3UGB0	436	S	putative ATP-dependent RNA helicase me31b OS=Bombus terrestris OX=30195 GN=LOC100647830 PE=4 SV=1	LOC100647830	0.458	0.5	0.418	0.668	0.814	0.962	1.819	2.213	1.683	Cluster6	0.792433
A0A6P3UGG7	408	S	TBC1 domain family member 24 isoform X1 OS=Bombus terrestris OX=30195 GN=LOC100647951 PE=4 SV=1	LOC100647951	0.992	1.341	2.812	0.473	0.776	0.467	0.43	0.459	0.675	Cluster1	0.376499
A0A6P3UGJ3	547	S	CID domain-containing protein(predicted) OS=Bombus terrestris OX=30195 GN=LOC100651069 PE=4 SV=1	LOC100651069	0.714	0.759	0.784	1.65	1.272	2.275	0.878	0.803	0.82	Cluster2	0.55253
A0A6P3UGJ3	526	S	CID domain-containing protein(predicted) OS=Bombus terrestris OX=30195 GN=LOC100651069 PE=4 SV=1	LOC100651069	1.534	1.373	1.292	0.738	0.759	0.643	0.831	0.795	0.909	Cluster5	0.45105
A0A6P5IGZ3	1362	S	DNA topoisomerase 2 isoform X2 OS=Bombus terrestris OX=30195 GN=LOC100650868 PE=4 SV=1	LOC100650868	1.432	1.318	1.482	0.642	0.584	0.572	0.937	0.778	1.002	Cluster5	0.698567
A0A6P3UGK3	62	S	serine/threonine-protein kinase PAK 1 OS=Bombus terrestris OX=30195 GN=LOC105666875 PE=4 SV=1	LOC105666875	2.026	1.864	1.866	0.419	0.513	0.312	0.494	0.389	0.497	Cluster1	0.801071
A0A6P3UGL9	21	S	protein bicaudal C homolog 1-B isoform X3 OS=Bombus terrestris OX=30195 GN=LOC100642983 PE=4 SV=1	LOC100642983	0.623	0.577	0.593	1.106	1.116	1.226	1.591	1.411	1.351	Cluster3	0.675104
A0A6P3UGN5	335	S	ATPase family AAA domain-containing protein 1-A OS=Bombus terrestris OX=30195 GN=LOC100643552 PE=4 SV=1	LOC100643552	0.599	0.76	0.865	1.043	1.215	1.626	1.227	1.532	0.847	Cluster3	0.396251
A0A6P3UGZ9	1279	S	potassium channel subfamily T member 2 isoform X13 OS=Bombus terrestris OX=30195 GN=LOC100648381 PE=4 SV=1	LOC100648381	1.648	1.308	1.318	0.611	0.71	0.83	0.719	0.725	0.988	Cluster1	0.389618
A0A6P3UGQ6	776	S	Cytosolic endo-beta-N-acetylglucosaminidase(predicted) OS=Bombus terrestris OX=30195 GN=LOC100647282 PE=4 SV=1	LOC100647282	1.116	1.258	1.381	0.678	0.543	0.451	0.932	0.89	1.522	Cluster5	0.492224
A0A6P5I7Y6	693	S	AT-rich interactive domain-containing protein 2 isoform X4 OS=Bombus terrestris OX=30195 GN=LOC100643146 PE=4 SV=1	LOC100643146	1.533	1.421	1.662	0.587	0.678	0.557	0.827	0.58	0.818	Cluster5	0.476593
A0A6P3D7Y1	74	S	cyclin-dependent kinases regulatory subunit OS=Bombus terrestris OX=30195 GN=LOC100645907 PE=4 SV=1	LOC100645907	0.766	0.641	0.735	1.018	1.075	1.028	1.39	1.548	1.291	Cluster3	0.434173
A0A6P5I842	3406	S	PH domain-containing protein(predicted) OS=Bombus terrestris OX=30195 GN=LOC100645228 PE=4 SV=1	LOC100645228	1.377	1.436	1.55	1.04	0.601	0.768	0.637	0.704	0.798	Cluster1	0.426435
A0A6P3UH27	464	S	protein-associating with the carboxyl-terminal domain of ezrin OS=Bombus terrestris OX=30195 GN=LOC100650587 PE=4 SV=1	LOC100650587	1.515	1.444	1.584	0.825	0.624	0.68	0.764	0.678	0.688	Cluster1	0.622583
A0A6P5IH86	702	S	guanine nucleotide-releasing factor 2 isoform X2 OS=Bombus terrestris OX=30195 GN=LOC100647525 PE=4 SV=1	LOC100647525	0.764	0.563	0.753	1.01	1.133	1.233	1.314	1.252	1.473	Cluster3	0.480705
A0A6P5IH86	193	S	guanine nucleotide-releasing factor 2 isoform X2 OS=Bombus terrestris OX=30195 GN=LOC100647525 PE=4 SV=1	LOC100647525	1.746	1.591	1.634	0.575	0.449	0.433	0.928	0.413	0.742	Cluster5	0.558399
A0A6P3UH77	24	S	INO80 complex subunit E OS=Bombus terrestris OX=30195 GN=LOC100648540 PE=4 SV=1	LOC100648540	0.631	0.691	0.674	1.186	1.104	1.306	1.396	1.507	1.156	Cluster3	0.849635
A0A6P3D7Z0	11	S	nuclear cap-binding protein subunit 2 isoform X3 OS=Bombus terrestris OX=30195 GN=LOC100644714 PE=4 SV=1	LOC100644714	1.301	1.77	1.321	0.697	0.561	0.596	0.94	0.663	0.923	Cluster5	0.602018
A0A6P3UHA8	24	S	aquaporin AQPcic OS=Bombus terrestris OX=30195 GN=LOC100648732 PE=4 SV=1	LOC100648732	0.577	0.6	0.559	1.188	1.01	1.054	1.767	1.363	1.412	Cluster3	0.470343
A0A6P5I7A0	1076	S	plasma membrane calcium-transporting ATPase 2 isoform X1 OS=Bombus terrestris OX=30195 GN=LOC100645179 PE=4 SV=1	LOC100645179	0.807	0.679	0.72	1.266	1.377	1.361	1.076	1.496	0.962	Cluster2	0.480014
A0A6P3UHF6	171	S	chitinase-like protein Idgf4 isoform X2 OS=Bombus terrestris OX=30195 GN=LOC100650230 PE=4 SV=1	LOC100650230	1.659	1.386	1.175	0.525	0.454	0.396	1.138	0.766	1.159	Cluster5	0.57611
A0A6P5IA11	605	S	phosphatidylinositol-binding clathrin assembly protein isoform X1 OS=Bombus terrestris OX=30195 GN=LOC100645783 PE=4 SV=1	LOC100645783	1.694	1.528	2.079	0.47	0.594	0.498	0.533	0.598	0.516	Cluster1	0.602671
A0A6P3UHK1	522	S	synembryn-A OS=Bombus terrestris OX=30195 GN=LOC100643597 PE=4 SV=1	LOC100643597	1.677	1.633	1.357	0.617	0.906	0.994	0.504	0.521	0.696	Cluster4	0.517834
A0A6P3D801	388	S	monocarboxylate transporter 13 OS=Bombus terrestris OX=30195 GN=LOC100645159 PE=4 SV=1	LOC100645159	1.448	1.564	1.369	0.652	0.675	0.64	0.707	0.667	1.064	Cluster5	0.586324
A0A6P3UHK2	109	S	PDZ and LIM domain protein Zasp isoform X7 OS=Bombus terrestris OX=30195 GN=LOC100649678 PE=4 SV=1	LOC100649678	1.56	2	1.938	0.449	0.469	0.367	0.582	0.447	0.609	Cluster1	0.618596
A0A6P5I7E6	57	S	PDZ and LIM domain protein Zasp isoform X1 OS=Bombus terrestris OX=30195 GN=LOC100649678 PE=4 SV=1	LOC100649678	2.033	1.412	1.68	0.517	0.535	0.489	0.563	0.744	0.62	Cluster1	0.522749
A0A6P5I7E6	15	S	PDZ and LIM domain protein Zasp isoform X1 OS=Bombus terrestris OX=30195 GN=LOC100649678 PE=4 SV=1	LOC100649678	1.408	1.776	1.387	0.939	0.555	0.594	0.888	0.505	0.735	Cluster1	0.422863
A0A6P5I7E6	21	S	PDZ and LIM domain protein Zasp isoform X1 OS=Bombus terrestris OX=30195 GN=LOC100649678 PE=4 SV=1	LOC100649678	2.101	1.669	1.519	0.509	0.435	0.35	0.686	0.462	0.743	Cluster5	0.571023
A0A6P5I7A0	1244	S	plasma membrane calcium-transporting ATPase 2 isoform X1 OS=Bombus terrestris OX=30195 GN=LOC100645179 PE=4 SV=1	LOC100645179	1.994	1.615	1.569	0.641	0.589	0.495	0.586	0.526	0.599	Cluster1	0.787751
A0A6P5I7A0	1261	S	plasma membrane calcium-transporting ATPase 2 isoform X1 OS=Bombus terrestris OX=30195 GN=LOC100645179 PE=4 SV=1	LOC100645179	1.492	1.464	1.512	0.842	0.958	0.738	0.578	0.595	0.727	Cluster4	0.63269
A0A6P3UHK9	431	S	RBD domain-containing protein(predicted) OS=Bombus terrestris OX=30195 GN=LOC100643472 PE=4 SV=1	LOC100643472	1.037	1.181	0.986	0.547	0.7	0.463	1.321	0.751	1.827	Cluster5	0.370689
A0A6P3UHK9	543	S	RBD domain-containing protein(predicted) OS=Bombus terrestris OX=30195 GN=LOC100643472 PE=4 SV=1	LOC100643472	1.264	1.412	0.904	0.717	0.579	0.572	1.454	0.392	1.487	Cluster5	0.399546
A0A6P3UI08	417	S	dystrobrevin beta isoform X2 OS=Bombus terrestris OX=30195 GN=LOC100647087 PE=4 SV=1	LOC100647087	1.642	1.864	1.671	0.691	0.598	0.678	0.596	0.51	0.437	Cluster1	0.435796
A0A6P3D801	321	S	monocarboxylate transporter 13 OS=Bombus terrestris OX=30195 GN=LOC100645159 PE=4 SV=1	LOC100645159	1.845	2.278	2.112	0.308	0.281	0.183	0.275	0.191	0.689	Cluster1	0.459893
A0A6P3UI08	407	S	dystrobrevin beta isoform X2 OS=Bombus terrestris OX=30195 GN=LOC100647087 PE=4 SV=1	LOC100647087	1.49	1.229	1.327	0.914	0.959	0.761	0.707	0.667	0.93	Cluster1	0.405172
A0A6P3UHP3	573	S	brefeldin A-inhibited guanine nucleotide-exchange protein 1 OS=Bombus terrestris OX=30195 GN=LOC100648040 PE=4 SV=1	LOC100648040	0.502	0.436	0.578	1.085	1.076	1.017	1.551	1.855	1.526	Cluster3	0.562721
A0A6P3UHP6	73	S	ATP synthase lipid-binding protein, mitochondrial OS=Bombus terrestris OX=30195 GN=LOC100647486 PE=4 SV=1	LOC100647486	0.79	0.652	0.739	1.268	1.164	1.156	1.027	1.718	1.164	Cluster3	0.605515
A0A6P3UHQ0	118	S	AN1-type zinc finger protein 5 OS=Bombus terrestris OX=30195 GN=LOC100647169 PE=4 SV=1	LOC100647169	0.676	0.665	0.574	0.876	1.198	1.24	1.501	1.488	1.349	Cluster3	0.483742
A0A6P3UHR2	28	S	excitatory amino acid transporter OS=Bombus terrestris OX=30195 GN=LOC100648547 PE=4 SV=1	LOC100648547	0.676	0.681	0.802	1.034	1.682	1.392	1.007	1.339	1.103	Cluster2	0.412206
A0A6P3UHT6	558	S	putative sodium-dependent multivitamin transporter OS=Bombus terrestris OX=30195 GN=LOC100642475 PE=4 SV=1	LOC100642475	0.517	0.541	0.599	1.033	1.195	1.112	1.482	1.645	1.494	Cluster3	0.624712
A0A6P3D806	633	S	double-strand break repair protein MRE11 OS=Bombus terrestris OX=30195 GN=LOC100650073 PE=4 SV=1	LOC100650073	1.627	1.885	1.608	0.622	0.446	0.554	0.586	0.554	0.728	Cluster1	0.583152
A0A6P3UHU7	204	S	PDZ and LIM domain protein Zasp isoform X2 OS=Bombus terrestris OX=30195 GN=LOC100649678 PE=4 SV=1	LOC100649678	1.611	1.727	1.533	0.732	0.71	0.447	0.797	0.609	0.538	Cluster1	0.544864
A0A6P5I7E6	174	S	PDZ and LIM domain protein Zasp isoform X1 OS=Bombus terrestris OX=30195 GN=LOC100649678 PE=4 SV=1	LOC100649678	1.521	1.362	1.209	0.748	0.673	0.735	0.899	0.787	0.966	Cluster5	0.558356
A0A6P5I7E6	142	S	PDZ and LIM domain protein Zasp isoform X1 OS=Bombus terrestris OX=30195 GN=LOC100649678 PE=4 SV=1	LOC100649678	1.512	1.804	1.336	0.828	0.761	0.638	0.624	0.632	0.72	Cluster1	0.608873
A0A6P3UHX9	165	S	ras GTPase-activating protein-binding protein 2 OS=Bombus terrestris OX=30195 GN=LOC100651110 PE=4 SV=1	LOC100651110	0.6	0.602	0.577	1.014	0.963	0.965	1.606	1.613	1.555	Cluster6	0.672445
A0A6P3UHX9	367	S	ras GTPase-activating protein-binding protein 2 OS=Bombus terrestris OX=30195 GN=LOC100651110 PE=4 SV=1	LOC100651110	1.401	1.664	1.38	0.77	0.665	0.713	0.815	0.658	0.775	Cluster1	0.626616
A0A6P3UI18	228	S	sequestosome-1 OS=Bombus terrestris OX=30195 GN=LOC100647329 PE=4 SV=1	LOC100647329	1.024	1.151	1.122	0.562	0.69	0.603	0.937	1.6	1.361	Cluster5	0.27542
A0A6P3UI37	1020	S	LOW QUALITY PROTEIN: ATPase family AAA domain-containing protein 2 OS=Bombus terrestris OX=30195 GN=LOC100646526 PE=4 SV=1	LOC100646526	0.502	0.413	0.486	1.425	1.533	1.641	1.218	1.804	1.038	Cluster3	0.677902
A0A6P3D504	261	S	protein tilB homolog isoform X2 OS=Bombus terrestris OX=30195 GN=LOC100648045 PE=4 SV=1	LOC100648045	1.523	1.275	1.319	0.574	0.535	0.455	1.236	0.416	1.272	Cluster5	0.577922
A0A6P5I817	818	S	protein mini spindles isoform X2 OS=Bombus terrestris OX=30195 GN=LOC100650270 PE=4 SV=1	LOC100650270	0.616	0.599	0.532	1.095	1.083	1.234	1.591	1.726	1.2	Cluster3	0.719108
A0A6P3UI56	92	S	UPF0047 protein yjbQ(predicted) OS=Bombus terrestris OX=30195 GN=LOC100646132 PE=4 SV=1	LOC100646132	1.336	1.764	1.206	0.795	0.805	0.723	0.583	0.818	0.932	Cluster1	0.428825
A0A6P3UI59	7	S	late histone H1 OS=Bombus terrestris OX=30195 GN=LOC100645512 PE=4 SV=1	LOC100645512	0.555	0.798	0.725	1.532	1.284	1.597	1.033	1.468	0.894	Cluster2	0.533458
A0A6P3UI59	9	S	late histone H1 OS=Bombus terrestris OX=30195 GN=LOC100645512 PE=4 SV=1	LOC100645512	0.358	0.599	0.699	2.209	1.465	2.144	0.83	1.36	0.644	Cluster2	0.658806
A0A6P3UI59	19	S	late histone H1 OS=Bombus terrestris OX=30195 GN=LOC100645512 PE=4 SV=1	LOC100645512	0.877	0.935	0.788	1.44	1.327	1.678	0.965	1.057	0.697	Cluster2	0.588578
A0A6P5I8Q3	881	S	serine/threonine-protein kinase mig-15 isoform X9 OS=Bombus terrestris OX=30195 GN=LOC100650469 PE=4 SV=1	LOC100650469	2.407	1.505	1.823	0.353	0.541	0.322	0.457	0.291	0.632	Cluster1	0.546648
A0A6P5I8Q3	926	S	serine/threonine-protein kinase mig-15 isoform X9 OS=Bombus terrestris OX=30195 GN=LOC100650469 PE=4 SV=1	LOC100650469	1.531	1.531	1.402	0.692	0.703	0.594	0.77	0.656	0.897	Cluster1	0.488637
A0A6P5I8Q3	938	S	serine/threonine-protein kinase mig-15 isoform X9 OS=Bombus terrestris OX=30195 GN=LOC100650469 PE=4 SV=1	LOC100650469	1.604	1.616	1.521	0.611	0.534	0.484	0.789	0.601	0.875	Cluster5	0.695357
A0A6P5IEN8	489	S	MAP7 domain-containing protein 1 isoform X8 OS=Bombus terrestris OX=30195 GN=LOC100648046 PE=4 SV=1	LOC100648046	1.971	1.243	2.017	0.617	0.665	0.43	0.558	0.511	0.515	Cluster1	0.545007
A0A6P5IEN8	533	S	MAP7 domain-containing protein 1 isoform X8 OS=Bombus terrestris OX=30195 GN=LOC100648046 PE=4 SV=1	LOC100648046	1.499	1.216	1.454	0.893	0.803	0.761	0.902	0.662	0.725	Cluster1	0.468577
A0A6P5IEN8	90	S	MAP7 domain-containing protein 1 isoform X8 OS=Bombus terrestris OX=30195 GN=LOC100648046 PE=4 SV=1	LOC100648046	0.575	0.606	0.721	0.99	1.074	1.394	1.57	1.533	1.149	Cluster3	0.604654
A0A6P5I817	834	S	protein mini spindles isoform X2 OS=Bombus terrestris OX=30195 GN=LOC100650270 PE=4 SV=1	LOC100650270	0.512	0.495	0.456	0.93	1.029	1.149	1.617	1.954	1.514	Cluster3	0.510379
A0A6P5IEN8	269	S	MAP7 domain-containing protein 1 isoform X8 OS=Bombus terrestris OX=30195 GN=LOC100648046 PE=4 SV=1	LOC100648046	1.387	1.535	1.353	0.856	0.965	0.621	0.805	0.537	0.831	Cluster1	0.444067
A0A6P5IEN8	256	S	MAP7 domain-containing protein 1 isoform X8 OS=Bombus terrestris OX=30195 GN=LOC100648046 PE=4 SV=1	LOC100648046	1.63	1.826	1.224	0.717	0.57	0.328	0.731	0.546	1.091	Cluster5	0.583231
A0A6P3UIB8	130	S	muscle M-line assembly protein unc-89 OS=Bombus terrestris OX=30195 GN=LOC100651356 PE=4 SV=1	LOC100651356	1.339	1.903	1.915	0.717	0.528	0.603	0.562	0.463	0.586	Cluster1	0.564781
A0A6P3UIB8	358	S	muscle M-line assembly protein unc-89 OS=Bombus terrestris OX=30195 GN=LOC100651356 PE=4 SV=1	LOC100651356	1.288	1.71	1.86	0.653	0.678	0.786	0.625	0.561	0.572	Cluster1	0.442168
A0A6P3UIB8	151	S	muscle M-line assembly protein unc-89 OS=Bombus terrestris OX=30195 GN=LOC100651356 PE=4 SV=1	LOC100651356	1.037	1.53	2.048	0.728	0.825	0.728	0.546	0.876	0.516	Cluster4	0.389021
A0A6P3UIB8	272	S	muscle M-line assembly protein unc-89 OS=Bombus terrestris OX=30195 GN=LOC100651356 PE=4 SV=1	LOC100651356	1.104	1.536	1.499	0.914	0.996	1.056	0.752	0.575	0.625	Cluster4	0.547019
A0A6P3UIB8	167	S	muscle M-line assembly protein unc-89 OS=Bombus terrestris OX=30195 GN=LOC100651356 PE=4 SV=1	LOC100651356	1.326	1.998	2.088	0.602	0.433	0.542	0.523	0.399	0.582	Cluster1	0.567447
A0A6P3UIG0	86	S	probable phospholipid-transporting ATPase IA isoform X3 OS=Bombus terrestris OX=30195 GN=LOC100651947 PE=4 SV=1	LOC100651947	1.511	1.383	1.298	0.829	1.118	0.866	0.644	0.76	0.652	Cluster4	0.682948
A0A6P3UIG0	138	S	probable phospholipid-transporting ATPase IA isoform X3 OS=Bombus terrestris OX=30195 GN=LOC100651947 PE=4 SV=1	LOC100651947	0.849	0.998	0.921	1.077	1.418	1.428	0.807	1.531	0.662	Cluster2	0.406232
A0A6P3UIG6	342	S	Pericentriolar material(predicted) OS=Bombus terrestris OX=30195 GN=LOC100642397 PE=4 SV=1	LOC100642397	1.621	1.258	1.468	0.846	0.834	0.782	0.724	0.619	0.742	Cluster4	0.42817
A0A6P3UIG6	568	S	Pericentriolar material(predicted) OS=Bombus terrestris OX=30195 GN=LOC100642397 PE=4 SV=1	LOC100642397	1.596	1.479	1.795	0.618	0.69	0.487	0.722	0.548	0.681	Cluster1	0.673898
A0A6P3UIH1	1393	S	ryanodine receptor isoform X6 OS=Bombus terrestris OX=30195 GN=LOC100643070 PE=4 SV=1	LOC100643070	2.916	1.295	1.883	0.251	0.439	0.172	0.284	0.243	0.694	Cluster1	0.413601
A0A6P3UIH1	1309	S	ryanodine receptor isoform X6 OS=Bombus terrestris OX=30195 GN=LOC100643070 PE=4 SV=1	LOC100643070	0.697	0.83	0.784	1.274	1.309	1.579	0.923	1.29	1.06	Cluster2	0.583081
A0A6P3UIH1	1363	S	ryanodine receptor isoform X6 OS=Bombus terrestris OX=30195 GN=LOC100643070 PE=4 SV=1	LOC100643070	1.918	1.1	1.41	0.618	0.646	0.594	0.847	0.636	0.944	Cluster5	0.498918
A0A6P3D833	243	S	TBC1 domain family member 1 isoform X1 OS=Bombus terrestris OX=30195 GN=LOC100642483 PE=4 SV=1	LOC100642483	0.749	0.662	0.727	1.382	1.5	1.171	1.067	1.261	1.174	Cluster3	0.435254
A0A6P3UIL6	23	S	high affinity cAMP-specific and IBMX-insensitive 3',5'-cyclic phosphodiesterase 8 isoform X2 OS=Bombus terrestris OX=30195 GN=LOC100631058 PE=4 SV=1	LOC100631058	0.897	0.807	0.889	1.51	1.605	1.494	0.867	0.897	0.771	Cluster2	0.603673
A0A6P3UIL6	453	S	high affinity cAMP-specific and IBMX-insensitive 3',5'-cyclic phosphodiesterase 8 isoform X2 OS=Bombus terrestris OX=30195 GN=LOC100631058 PE=4 SV=1	LOC100631058	1.132	0.794	1.091	1.678	1.589	1.912	0.585	0.577	0.437	Cluster2	0.296038
A0A6P3UJ31	1879	S	E3 ubiquitin-protein ligase UBR4 isoform X4 OS=Bombus terrestris OX=30195 GN=LOC100651317 PE=4 SV=1	LOC100651317	0.647	0.456	0.58	1.377	1.033	1.418	1.493	1.177	1.481	Cluster3	0.567195
A0A6P3UJ31	1880	S	E3 ubiquitin-protein ligase UBR4 isoform X4 OS=Bombus terrestris OX=30195 GN=LOC100651317 PE=4 SV=1	LOC100651317	0.573	0.507	0.568	1.803	1.624	1.833	1.064	1.324	0.828	Cluster2	0.823981
A0A6P3UJ31	157	S	E3 ubiquitin-protein ligase UBR4 isoform X4 OS=Bombus terrestris OX=30195 GN=LOC100651317 PE=4 SV=1	LOC100651317	0.616	0.525	0.647	1.182	1.425	1.615	1.471	1.024	1.21	Cluster3	0.472655
A0A6P3UIQ3	41	S	protein lethal(2)essential for life OS=Bombus terrestris OX=30195 GN=LOC105667104 PE=4 SV=1	LOC105667104	1.604	1.759	1.444	0.849	0.85	0.719	0.567	0.609	0.482	Cluster4	0.673216
A0A6P3UIT4	1235	S	LOW QUALITY PROTEIN: chromodomain-helicase-DNA-binding protein 1 OS=Bombus terrestris OX=30195 GN=LOC100651986 PE=4 SV=1	LOC100651986	0.465	0.532	0.491	0.848	0.721	1.034	1.636	2.229	1.625	Cluster6	0.704811
A0A6P3UIU6	1617	S	protein split ends isoform X3 OS=Bombus terrestris OX=30195 GN=LOC100642196 PE=4 SV=1	LOC100642196	1.474	1.496	1.566	0.942	0.469	0.579	0.81	0.656	0.773	Cluster1	0.410678
A0A6P3D833	1257	S	TBC1 domain family member 1 isoform X1 OS=Bombus terrestris OX=30195 GN=LOC100642483 PE=4 SV=1	LOC100642483	1.624	1.426	1.333	0.793	0.649	0.632	0.814	0.724	0.837	Cluster1	0.526952
A0A6P3UIU6	2541	S	protein split ends isoform X3 OS=Bombus terrestris OX=30195 GN=LOC100642196 PE=4 SV=1	LOC100642196	1.592	1.32	1.435	0.652	0.808	0.631	0.852	0.59	0.901	Cluster5	0.44197
A0A6P3UIU6	1888	S	protein split ends isoform X3 OS=Bombus terrestris OX=30195 GN=LOC100642196 PE=4 SV=1	LOC100642196	1.014	1.286	1.131	0.891	0.561	0.529	1.302	0.446	1.643	Cluster5	0.390734
A0A6P3UIU6	1282	S	protein split ends isoform X3 OS=Bombus terrestris OX=30195 GN=LOC100642196 PE=4 SV=1	LOC100642196	0.402	0.523	0.452	1.084	1.64	1.631	1.344	1.204	1.558	Cluster3	0.559952
A0A6P3UIV8	336	S	ATP-binding cassette sub-family E member 1 OS=Bombus terrestris OX=30195 GN=LOC100644595 PE=4 SV=1	LOC100644595	2.069	1.604	1.574	0.672	0.593	0.58	0.528	0.533	0.496	Cluster1	0.55352
A0A6P3UIX7	228	S	Rho GTPase-activating protein 6(predicted) OS=Bombus terrestris OX=30195 GN=LOC100648814 PE=4 SV=1	LOC100648814	0.608	0.789	0.733	1.143	1.129	1.072	1.503	1.437	1.127	Cluster3	0.56057
A0A6P3UIX7	15	S	Rho GTPase-activating protein 6(predicted) OS=Bombus terrestris OX=30195 GN=LOC100648814 PE=4 SV=1	LOC100648814	0.77	0.673	0.675	1.163	1.238	1.204	1.221	1.496	1.197	Cluster3	0.849289
A0A6P3D833	1198	S	TBC1 domain family member 1 isoform X1 OS=Bombus terrestris OX=30195 GN=LOC100642483 PE=4 SV=1	LOC100642483	2.19	1.291	1.117	0.736	0.725	0.662	0.711	0.678	0.728	Cluster1	0.423177
A0A6P3UIZ5	974	S	protein sickie isoform X4 OS=Bombus terrestris OX=30195 GN=LOC100643922 PE=4 SV=1	LOC100643922	1.396	1.76	1.243	0.828	0.715	0.717	0.72	0.672	0.852	Cluster1	0.564187
A0A6P3UJF6	121	S	restin homolog isoform X7 OS=Bombus terrestris OX=30195 GN=LOC100651361 PE=4 SV=1	LOC100651361	1.817	1.452	1.406	0.615	0.705	0.737	0.757	0.587	0.693	Cluster1	0.563036
A0A6P3UJF6	150	S	restin homolog isoform X7 OS=Bombus terrestris OX=30195 GN=LOC100651361 PE=4 SV=1	LOC100651361	0.514	0.485	0.561	0.798	0.773	0.968	1.693	1.312	2.208	Cluster6	0.772889
A0A6P3UJ22	273	S	60S ribosomal protein L5 OS=Bombus terrestris OX=30195 GN=LOC100642874 PE=4 SV=1	LOC100642874	0.324	0.338	0.327	1.905	0.923	2.614	1.293	2.064	0.68	Cluster3	0.473622
A0A6P3UJ32	2050	S	LOW QUALITY PROTEIN: dystrophin, isoforms A/C/F/G/H OS=Bombus terrestris OX=30195 GN=LOC100642674 PE=4 SV=1	LOC100642674	1.689	1.349	1.561	0.896	0.711	0.57	0.609	0.624	0.782	Cluster1	0.56584
A0A6P3UJ32	4098	S	LOW QUALITY PROTEIN: dystrophin, isoforms A/C/F/G/H OS=Bombus terrestris OX=30195 GN=LOC100642674 PE=4 SV=1	LOC100642674	1.503	1.292	1.625	0.815	0.751	0.767	0.589	0.585	0.903	Cluster1	0.454564
A0A6P3D833	476	S	TBC1 domain family member 1 isoform X1 OS=Bombus terrestris OX=30195 GN=LOC100642483 PE=4 SV=1	LOC100642483	1.653	1.457	1.261	0.747	0.581	0.636	0.777	0.554	1.103	Cluster5	0.557908
A0A6P3UJ37	178	S	probable protein phosphatase CG10417 OS=Bombus terrestris OX=30195 GN=LOC100645185 PE=4 SV=1	LOC100645185	1.67	1.775	2.192	0.543	0.474	0.309	0.484	0.351	0.562	Cluster1	0.709921
A0A6P3UJ38	26	S	GD14428(predicted) OS=Bombus terrestris OX=30195 GN=LOC100643604 PE=4 SV=1	LOC100643604	0.318	0.27	0.305	1.705	2.134	1.681	1.255	1.714	0.95	Cluster3	0.535197
A0A6P3UJ40	131	S	synapse-associated protein 1 isoform X1 OS=Bombus terrestris OX=30195 GN=LOC100651118 PE=4 SV=1	LOC100651118	0.943	1.752	1.311	0.755	0.656	0.712	0.811	1.129	0.918	Cluster5	0.334078
A0A6P3UJ44	17	S	LOW QUALITY PROTEIN: translocation protein SEC62 OS=Bombus terrestris OX=30195 GN=LOC100647058 PE=4 SV=1	LOC100647058	0.871	0.688	0.69	1.545	1.382	1.41	1.126	1.178	0.88	Cluster2	0.731024
A0A6P3UJ44	303	S	LOW QUALITY PROTEIN: translocation protein SEC62 OS=Bombus terrestris OX=30195 GN=LOC100647058 PE=4 SV=1	LOC100647058	0.774	0.72	0.705	1.206	1.25	1.262	1.15	1.618	1.01	Cluster3	0.658303
A0A6P3UJY6	664	S	protein retinal degeneration B isoform X6 OS=Bombus terrestris OX=30195 GN=LOC100644999 PE=4 SV=1	LOC100644999	0.641	0.805	0.747	1.017	1.552	1.432	0.954	1.41	1.162	Cluster3	0.398633
A0A6P3UJY6	315	S	protein retinal degeneration B isoform X6 OS=Bombus terrestris OX=30195 GN=LOC100644999 PE=4 SV=1	LOC100644999	1.448	1.35	1.451	0.591	0.849	0.814	0.847	0.692	0.818	Cluster1	0.449695
A0A6P3D833	497	S	TBC1 domain family member 1 isoform X1 OS=Bombus terrestris OX=30195 GN=LOC100642483 PE=4 SV=1	LOC100642483	1.829	1.393	1.465	0.629	0.66	0.606	0.851	0.373	0.849	Cluster5	0.387516
A0A6P3UJ63	331	S	protein outspread isoform X3 OS=Bombus terrestris OX=30195 GN=LOC100643727 PE=4 SV=1	LOC100643727	1.283	1.479	1.411	0.814	0.93	0.606	0.977	0.489	0.858	Cluster1	0.363668
A0A6P3UJ63	258	S	protein outspread isoform X3 OS=Bombus terrestris OX=30195 GN=LOC100643727 PE=4 SV=1	LOC100643727	1.562	1.782	1.554	0.744	0.72	0.543	0.628	0.58	0.623	Cluster1	0.747772
A0A6P3UJ79	437	S	MYND-type domain-containing protein(predicted) OS=Bombus terrestris OX=30195 GN=LOC100646498 PE=4 SV=1	LOC100646498	1.571	1.742	1.538	0.728	0.63	0.407	0.822	0.54	0.675	Cluster1	0.496647
A0A6P3UJ79	475	S	MYND-type domain-containing protein(predicted) OS=Bombus terrestris OX=30195 GN=LOC100646498 PE=4 SV=1	LOC100646498	0.714	0.647	0.646	1.103	1.099	1.018	1.474	1.241	1.523	Cluster6	0.449776
A0A6P3UJ79	619	S	MYND-type domain-containing protein(predicted) OS=Bombus terrestris OX=30195 GN=LOC100646498 PE=4 SV=1	LOC100646498	1.754	1.663	1.237	0.806	0.601	0.625	0.706	0.736	0.706	Cluster1	0.540097
A0A6P3UJB2	874	S	serine/threonine-protein phosphatase 4 regulatory subunit 4 isoform X2 OS=Bombus terrestris OX=30195 GN=LOC100649406 PE=4 SV=1	LOC100649406	1.353	1.528	1.339	0.932	0.719	0.734	0.8	0.83	0.729	Cluster1	0.534896
A0A6P3UJB2	1124	S	serine/threonine-protein phosphatase 4 regulatory subunit 4 isoform X2 OS=Bombus terrestris OX=30195 GN=LOC100649406 PE=4 SV=1	LOC100649406	1.401	1.613	1.376	0.633	0.551	0.39	0.867	0.699	1.147	Cluster5	0.699253
A0A6P3UJB2	988	S	serine/threonine-protein phosphatase 4 regulatory subunit 4 isoform X2 OS=Bombus terrestris OX=30195 GN=LOC100649406 PE=4 SV=1	LOC100649406	1.425	1.679	1.321	0.932	0.764	0.726	0.681	0.683	0.728	Cluster1	0.517136
A0A6P3UJB2	892	S	serine/threonine-protein phosphatase 4 regulatory subunit 4 isoform X2 OS=Bombus terrestris OX=30195 GN=LOC100649406 PE=4 SV=1	LOC100649406	1.637	1.536	1.307	0.922	1.045	1.047	0.419	0.55	0.608	Cluster4	0.644666
A0A6P3UJC9	1692	S	spectrin alpha chain isoform X2 OS=Bombus terrestris OX=30195 GN=LOC100652224 PE=4 SV=1	LOC100652224	0.78	0.687	0.645	1.74	1.4	1.234	0.858	1.78	0.817	Cluster2	0.556638
A0A6P3UJD4	167	S	cGMP-dependent protein kinase 1 OS=Bombus terrestris OX=30195 GN=LOC105667137 PE=4 SV=1	LOC105667137	0.76	0.545	0.633	1.605	1.54	1.082	0.976	1.655	1.063	Cluster2	0.403182
A0A6P3UJD4	463	S	cGMP-dependent protein kinase 1 OS=Bombus terrestris OX=30195 GN=LOC105667137 PE=4 SV=1	LOC105667137	0.561	0.55	0.519	1.564	1.535	1.51	1.182	1.559	1.009	Cluster3	0.520819
A0A6P3UJE0	530	S	zinc finger protein 420 OS=Bombus terrestris OX=30195 GN=LOC100645116 PE=4 SV=1	LOC100645116	1.291	1.217	1.171	0.586	0.606	1.021	1.113	1.067	0.941	Cluster5	0.325152
A0A6P3UJF2	582	S	LOW QUALITY PROTEIN: serine/arginine repetitive matrix protein 2 OS=Bombus terrestris OX=30195 GN=LOC100643033 PE=4 SV=1	LOC100643033	0.431	0.544	0.551	1.271	1.228	1.326	1.664	1.49	1.238	Cluster3	0.758665
A0A6P3UJF2	434	S	LOW QUALITY PROTEIN: serine/arginine repetitive matrix protein 2 OS=Bombus terrestris OX=30195 GN=LOC100643033 PE=4 SV=1	LOC100643033	1.03	1.117	1.039	1.343	1.723	1.427	0.728	0.808	0.425	Cluster4	0.270621
A0A6P3D833	436	S	TBC1 domain family member 1 isoform X1 OS=Bombus terrestris OX=30195 GN=LOC100642483 PE=4 SV=1	LOC100642483	1.357	0.987	1.793	0.523	0.544	0.454	0.768	0.713	1.459	Cluster5	0.521782
A0A6P3UJF5	1116	S	receptor-type guanylate cyclase Gyc76C isoform X2 OS=Bombus terrestris OX=30195 GN=LOC100647330 PE=4 SV=1	LOC100647330	1.448	1.398	1.438	0.516	0.454	0.459	0.858	0.327	1.635	Cluster5	0.574119
A0A6P3UJF5	1211	S	receptor-type guanylate cyclase Gyc76C isoform X2 OS=Bombus terrestris OX=30195 GN=LOC100647330 PE=4 SV=1	LOC100647330	0.674	0.716	0.738	1.157	1.058	1.462	1.297	1.301	1.211	Cluster3	0.692875
A0A6P3UJG6	619	S	ubiquitin-protein ligase E3B isoform X2 OS=Bombus terrestris OX=30195 GN=LOC100652031 PE=4 SV=1	LOC100652031	0.644	0.505	0.575	1.694	1.377	1.479	1.141	1.687	0.895	Cluster2	0.468533
A0A6P3UJN2	512	S	TRPL translocation defect protein 14 isoform X3 OS=Bombus terrestris OX=30195 GN=LOC100648815 PE=4 SV=1	LOC100648815	1.468	1.535	1.445	0.768	0.899	0.66	0.707	0.365	0.95	Cluster1	0.360499
A0A6P3UJJ1	563	S	LOW QUALITY PROTEIN: protein SMG7-like OS=Bombus terrestris OX=30195 GN=LOC100650717 PE=4 SV=1	LOC100650717	0.988	1.12	1.063	1.634	1.216	1.479	0.593	0.937	0.617	Cluster2	0.286754
A0A6P3UJL7	130	S	Pyrazinamidase nicotinamidase(predicted) OS=Bombus terrestris OX=30195 GN=LOC100650841 PE=4 SV=1	LOC100650841	1.689	1.65	1.561	0.875	0.871	0.693	0.392	0.489	0.613	Cluster4	0.677399
A0A6P3D4L7	91	S	mitochondrial import inner membrane translocase subunit Tim10 OS=Bombus terrestris OX=30195 GN=LOC100645617 PE=4 SV=1	LOC100645617	0.704	0.7	0.715	1.155	1.035	1.038	1.522	1.374	1.249	Cluster3	0.495499
A0A6P3D833	440	S	TBC1 domain family member 1 isoform X1 OS=Bombus terrestris OX=30195 GN=LOC100642483 PE=4 SV=1	LOC100642483	1.847	1.688	1.387	0.678	0.52	0.482	0.769	0.438	0.812	Cluster5	0.453795
A0A6P3UJQ5	513	S	PDZ domain-containing protein 8 isoform X2 OS=Bombus terrestris OX=30195 GN=LOC100646404 PE=4 SV=1	LOC100646404	1.474	1.767	1.035	0.736	0.84	0.706	0.84	0.771	0.789	Cluster1	0.429513
A0A6P5IHV2	328	S	neuropathy target esterase sws isoform X4 OS=Bombus terrestris OX=30195 GN=LOC100643112 PE=4 SV=1	LOC100643112	0.746	0.638	0.635	1.506	1.585	1.473	1.07	1.257	0.957	Cluster2	0.758533
A0A6P3UJR1	695	S	ras-responsive element-binding protein 1 OS=Bombus terrestris OX=30195 GN=LOC100642838 PE=4 SV=1	LOC100642838	1.086	1.018	0.978	0.539	0.698	0.632	0.993	0.808	2.127	Cluster5	0.323584
A0A6P5IIL6	653	S	Protein transport protein Sec16A(predicted) OS=Bombus terrestris OX=30195 GN=LOC100649724 PE=4 SV=1	LOC100649724	1.089	1.129	0.982	0.654	0.68	0.654	1.33	0.806	1.589	Cluster5	0.359661
A0A6P5IIL6	486	S	Protein transport protein Sec16A(predicted) OS=Bombus terrestris OX=30195 GN=LOC100649724 PE=4 SV=1	LOC100649724	1.278	1.804	1.442	0.599	0.563	0.565	0.98	0.652	0.826	Cluster5	0.571842
A0A6P5IIL6	1453	S	Protein transport protein Sec16A(predicted) OS=Bombus terrestris OX=30195 GN=LOC100649724 PE=4 SV=1	LOC100649724	0.679	0.759	0.674	1.282	1.078	1.186	1.252	1.616	1.134	Cluster3	0.772977
A0A6P5IIL6	343	S	Protein transport protein Sec16A(predicted) OS=Bombus terrestris OX=30195 GN=LOC100649724 PE=4 SV=1	LOC100649724	1.524	1.929	1.318	0.825	0.668	0.587	0.694	0.526	0.72	Cluster1	0.583176
A0A6P5IIL6	966	S	Protein transport protein Sec16A(predicted) OS=Bombus terrestris OX=30195 GN=LOC100649724 PE=4 SV=1	LOC100649724	0.916	0.806	0.719	0.545	0.494	0.569	1.594	0.752	2.451	Cluster6	0.338923
A0A6P5IIL6	414	S	Protein transport protein Sec16A(predicted) OS=Bombus terrestris OX=30195 GN=LOC100649724 PE=4 SV=1	LOC100649724	1.668	1.974	1.804	0.649	0.334	0.36	0.528	0.545	0.628	Cluster1	0.498263
A0A6P5IIL6	829	S	Protein transport protein Sec16A(predicted) OS=Bombus terrestris OX=30195 GN=LOC100649724 PE=4 SV=1	LOC100649724	2.474	1.878	1.408	0.211	0.38	0.304	0.45	0.17	1.006	Cluster5	0.550038
A0A6P3UJX4	274	S	Protein FAM102A(predicted) OS=Bombus terrestris OX=30195 GN=LOC100645905 PE=4 SV=1	LOC100645905	1.034	1.457	1.482	0.619	0.78	0.892	0.949	0.759	0.938	Cluster5	0.388999
A0A6P3UJX9	146	S	protein vav isoform X2 OS=Bombus terrestris OX=30195 GN=LOC100650719 PE=4 SV=1	LOC100650719	0.82	0.694	0.753	1.448	1.298	1.297	0.916	1.653	0.913	Cluster2	0.545321
A0A6P3UJY5	1161	S	Smoothelin(predicted) OS=Bombus terrestris OX=30195 GN=LOC100643073 PE=4 SV=1	LOC100643073	2.326	1.848	1.787	0.515	0.464	0.195	0.427	0.395	0.402	Cluster1	0.601882
A0A6P3D833	1184	S	TBC1 domain family member 1 isoform X1 OS=Bombus terrestris OX=30195 GN=LOC100642483 PE=4 SV=1	LOC100642483	1.959	1.703	1.216	0.641	0.665	0.491	0.686	0.592	0.76	Cluster1	0.533135
A0A6P3UK09	107	S	kinase suppressor of Ras 2 OS=Bombus terrestris OX=30195 GN=LOC100645746 PE=4 SV=1	LOC100645746	0.552	0.455	0.704	1.157	0.944	1.17	1.359	1.751	1.526	Cluster3	0.55205
A0A6P3UK12	271	S	transcription factor E2F4 OS=Bombus terrestris OX=30195 GN=LOC100651033 PE=4 SV=1	LOC100651033	1.695	1.382	1.739	0.579	0.694	0.559	0.685	0.573	0.734	Cluster1	0.660209
A0A6P3UK32	386	S	protein tramtrack, alpha isoform isoform X2 OS=Bombus terrestris OX=30195 GN=LOC100644245 PE=4 SV=1	LOC100644245	1.574	1.49	1.099	0.766	0.763	0.728	0.684	0.699	1.117	Cluster5	0.394146
A0A6P3UK50	788	S	protein transport protein Sec31A OS=Bombus terrestris OX=30195 GN=LOC100650237 PE=4 SV=1	LOC100650237	1.603	2.136	1.642	0.515	0.453	0.312	0.484	0.313	0.98	Cluster5	0.542453
A0A6P3UKY1	58	S	phosphatase and actin regulator 2 isoform X5 OS=Bombus terrestris OX=30195 GN=LOC100648315 PE=4 SV=1	LOC100648315	1.375	1.694	1.512	0.732	0.651	0.657	0.831	0.567	0.745	Cluster1	0.589664
A0A6P3UK84	56	S	Small RNA 2'-O-methyltransferase(predicted) OS=Bombus terrestris OX=30195 GN=LOC100646218 PE=4 SV=1	LOC100646218	0.393	0.417	0.418	1.057	0.989	0.998	1.712	2.272	1.473	Cluster3	0.577747
A0A6P3D833	19	S	TBC1 domain family member 1 isoform X1 OS=Bombus terrestris OX=30195 GN=LOC100642483 PE=4 SV=1	LOC100642483	1.405	2.239	1.394	0.742	0.474	0.595	0.587	0.599	0.694	Cluster1	0.499067
A0A6P3UK84	824	S	Small RNA 2'-O-methyltransferase(predicted) OS=Bombus terrestris OX=30195 GN=LOC100646218 PE=4 SV=1	LOC100646218	0.512	0.61	0.768	0.872	0.99	1.089	1.51	1.749	1.406	Cluster6	0.546095
A0A6P3UK84	710	S	Small RNA 2'-O-methyltransferase(predicted) OS=Bombus terrestris OX=30195 GN=LOC100646218 PE=4 SV=1	LOC100646218	0.848	0.874	0.775	0.591	0.609	0.613	1.307	0.892	2.425	Cluster6	0.362238
A0A6P3UK84	784	S	Small RNA 2'-O-methyltransferase(predicted) OS=Bombus terrestris OX=30195 GN=LOC100646218 PE=4 SV=1	LOC100646218	0.523	0.492	0.544	0.991	0.796	1.047	1.695	1.4	1.939	Cluster6	0.67868
A0A6P3UK89	386	S	LOW QUALITY PROTEIN: replication factor C subunit 1 OS=Bombus terrestris OX=30195 GN=LOC100648012 PE=4 SV=1	LOC100648012	0.554	0.535	0.668	1.802	1.614	1.847	0.94	1.271	0.865	Cluster2	0.854118
A0A6P3UKA2	509	S	zinc finger protein 345 OS=Bombus terrestris OX=30195 GN=LOC100652189 PE=4 SV=1	LOC100652189	0.7	0.691	0.72	1.192	1.058	1.318	1.285	1.557	1.125	Cluster3	0.833209
A0A6P3UKB3	263	S	copper chaperone for superoxide dismutase isoform X1 OS=Bombus terrestris OX=30195 GN=LOC100652188 PE=4 SV=1	LOC100652188	1.419	1.691	1.439	1.025	1.019	0.709	0.565	0.47	0.616	Cluster4	0.646139
A0A6P3UKC4	689	S	dual specificity mitogen-activated protein kinase kinase hemipterous OS=Bombus terrestris OX=30195 GN=LOC100631092 PE=4 SV=1	LOC100631092	1.566	1.322	1.009	0.744	0.588	0.715	0.766	0.604	1.546	Cluster5	0.453927
A0A6P3UKC4	419	S	dual specificity mitogen-activated protein kinase kinase hemipterous OS=Bombus terrestris OX=30195 GN=LOC100631092 PE=4 SV=1	LOC100631092	1.98	2.098	1.837	0.566	0.475	0.492	0.395	0.262	0.344	Cluster1	0.442324
A0A6P3UKC4	245	S	dual specificity mitogen-activated protein kinase kinase hemipterous OS=Bombus terrestris OX=30195 GN=LOC100631092 PE=4 SV=1	LOC100631092	1.396	1.687	1.592	0.709	0.848	0.665	0.502	0.651	0.767	Cluster1	0.480196
A0A6P3D836	277	S	UPF0183 protein CG7083 OS=Bombus terrestris OX=30195 GN=LOC100644123 PE=4 SV=1	LOC100644123	0.924	0.967	0.876	0.426	0.496	0.632	1.425	2.113	1.282	Cluster6	0.343991
A0A6P3UKC7	6	S	Iron-sulfur cluster assembly enzyme ISCU, mitochondrial(predicted) OS=Bombus terrestris OX=30195 GN=LOC100644797 PE=4 SV=1	LOC100644797	0.574	0.647	0.547	1.933	1.617	1.556	1.096	1.137	0.923	Cluster2	0.685303
A0A6P3UKE4	541	S	ecotropic viral integration site 5 ortholog isoform X4 OS=Bombus terrestris OX=30195 GN=LOC100645045 PE=4 SV=1	LOC100645045	0.432	0.427	0.418	1.146	0.945	1.245	1.414	2.532	1.329	Cluster3	0.733179
A0A6P3UKE8	103	S	cytochrome b5-like isoform X2 OS=Bombus terrestris OX=30195 GN=LOC100651437 PE=4 SV=1	LOC100651437	0.417	0.497	0.448	0.634	0.64	0.799	1.98	2.356	1.688	Cluster6	0.863711
A0A6P3UKH0	236	S	tetraspanin-2A OS=Bombus terrestris OX=30195 GN=LOC100651241 PE=4 SV=1	LOC100651241	0.799	0.761	0.78	1.394	1.285	1.765	1.045	1.092	0.86	Cluster2	0.726905
A0A6P3UKK7	128	S	LOW QUALITY PROTEIN: SWI/SNF-related matrix-associated actin-dependent regulator of chromatin subfamily A containing DEAD/H box 1 homolog OS=Bombus terrestris OX=30195 GN=LOC100645044 PE=4 SV=1	LOC100645044	0.67	0.666	0.645	1.099	1.043	1.141	1.302	1.777	1.284	Cluster3	0.664874
A0A6P3UKN2	66	S	pyruvate kinase isoform X3 OS=Bombus terrestris OX=30195 GN=LOC105667204 PE=4 SV=1	LOC105667204	0.718	0.717	0.667	1.24	1.216	1.223	1.248	1.587	1.07	Cluster3	0.819271
A0A6P3UKN2	69	S	pyruvate kinase isoform X3 OS=Bombus terrestris OX=30195 GN=LOC105667204 PE=4 SV=1	LOC105667204	0.715	0.766	0.742	1.446	1.229	1.493	1.122	1.272	0.966	Cluster2	0.589051
A0A6P3UKN2	46	S	pyruvate kinase isoform X3 OS=Bombus terrestris OX=30195 GN=LOC105667204 PE=4 SV=1	LOC105667204	1.016	0.997	1.022	1.498	1.482	1.509	0.684	0.902	0.571	Cluster2	0.34429
A0A6P3UL38	740	S	Lysosomal alpha-mannosidase(predicted) OS=Bombus terrestris OX=30195 GN=LOC100651154 PE=4 SV=1	LOC100651154	1.773	2.196	1.97	0.559	0.448	0.315	0.401	0.359	0.376	Cluster1	0.724435
A0A6P3UL38	525	S	Lysosomal alpha-mannosidase(predicted) OS=Bombus terrestris OX=30195 GN=LOC100651154 PE=4 SV=1	LOC100651154	2.18	1.72	2.392	0.466	0.389	0.297	0.225	0.246	0.307	Cluster1	0.548819
A0A6P3UL38	151	S	Lysosomal alpha-mannosidase(predicted) OS=Bombus terrestris OX=30195 GN=LOC100651154 PE=4 SV=1	LOC100651154	1.72	1.694	1.615	0.662	0.561	0.52	0.65	0.646	0.589	Cluster1	0.702821
A0A6P3UL38	153	S	Lysosomal alpha-mannosidase(predicted) OS=Bombus terrestris OX=30195 GN=LOC100651154 PE=4 SV=1	LOC100651154	1.939	1.87	1.535	0.521	0.633	0.529	0.557	0.432	0.568	Cluster1	0.742254
A0A6P3UKQ5	93	S	prosaposin OS=Bombus terrestris OX=30195 GN=LOC100643798 PE=4 SV=1	LOC100643798	0.712	0.777	0.56	1.095	0.884	1.095	1.44	1.672	1.319	Cluster6	0.460045
A0A6P3UKQ5	444	S	prosaposin OS=Bombus terrestris OX=30195 GN=LOC100643798 PE=4 SV=1	LOC100643798	1.49	1.515	1.339	0.648	0.571	0.521	0.969	0.55	1.09	Cluster5	0.772149
A0A6P3UKV4	174	S	nucleosome-remodeling factor subunit NURF301 OS=Bombus terrestris OX=30195 GN=LOC100646137 PE=4 SV=1	LOC100646137	0.67	0.65	0.63	1.206	1.302	1.229	1.163	1.374	1.434	Cluster3	0.725299
A0A6P3UL27	224	S	CHK domain-containing protein(predicted) OS=Bombus terrestris OX=30195 GN=LOC100650804 PE=4 SV=1	LOC100650804	0.645	0.591	0.651	1.001	0.949	1.023	1.494	1.736	1.431	Cluster6	0.588716
A0A6P3UL38	56	S	Lysosomal alpha-mannosidase(predicted) OS=Bombus terrestris OX=30195 GN=LOC100651154 PE=4 SV=1	LOC100651154	1.537	1.393	1.348	0.834	0.798	0.705	0.622	0.871	0.838	Cluster1	0.50807
A0A6P3ULE0	64	S	UPA_2 domain-containing protein (Fragment)(predicted) OS=Bombus terrestris OX=30195 GN=LOC105667207 PE=4 SV=1	LOC105667207	0.888	0.764	0.641	1.364	1.477	1.131	0.828	1.728	0.975	Cluster2	0.433412
A0A6P5HKR9	789	S	ankyrin-3 isoform X3 OS=Bombus terrestris OX=30195 GN=LOC100651636 PE=4 SV=1	LOC100651636	0.888	0.863	0.785	1.44	1.837	1.937	0.694	0.936	0.57	Cluster2	0.51317
A0A6P5HKR9	2304	S	ankyrin-3 isoform X3 OS=Bombus terrestris OX=30195 GN=LOC100651636 PE=4 SV=1	LOC100651636	1.18	1.181	1.841	0.795	0.838	0.691	0.676	0.759	0.884	Cluster1	0.412232
A0A6P3D845	109	S	CREB-regulated transcription coactivator 1(predicted) OS=Bombus terrestris OX=30195 GN=LOC100652030 PE=4 SV=1	LOC100652030	0.999	1.388	1.566	0.478	0.581	0.511	1.175	0.55	1.379	Cluster5	0.540538
A0A6P5HKR9	1559	S	ankyrin-3 isoform X3 OS=Bombus terrestris OX=30195 GN=LOC100651636 PE=4 SV=1	LOC100651636	0.638	0.833	0.898	1.407	1.528	1.329	0.75	1.051	1.25	Cluster2	0.46505
A0A6P5HKR9	3026	S	ankyrin-3 isoform X3 OS=Bombus terrestris OX=30195 GN=LOC100651636 PE=4 SV=1	LOC100651636	1.278	1.406	1.659	0.891	0.974	0.819	0.604	0.707	0.628	Cluster4	0.673414
A0A6P5HKR9	1480	S	ankyrin-3 isoform X3 OS=Bombus terrestris OX=30195 GN=LOC100651636 PE=4 SV=1	LOC100651636	0.808	0.595	0.967	1.159	1.524	1.369	0.773	1.241	1.211	Cluster2	0.450677
A0A6P5HKR9	2424	S	ankyrin-3 isoform X3 OS=Bombus terrestris OX=30195 GN=LOC100651636 PE=4 SV=1	LOC100651636	0.807	0.6	0.836	1.331	1.532	0.965	0.94	1.427	1.204	Cluster3	0.372499
A0A6P5HD90	135	S	nucleolar complex protein 2 homolog OS=Bombus terrestris OX=30195 GN=LOC110119141 PE=4 SV=1	LOC110119141	0.607	0.485	0.711	1.128	1.452	1.31	1.249	1.666	1.152	Cluster3	0.678484
A0A6P5HWW1	6544	S	titin isoform X3 OS=Bombus terrestris OX=30195 GN=LOC100642686 PE=4 SV=1	LOC100642686	1.617	1.442	1.43	1.045	0.951	0.704	0.609	0.619	0.551	Cluster4	0.703372
A0A6P5HWW1	2250	S	titin isoform X3 OS=Bombus terrestris OX=30195 GN=LOC100642686 PE=4 SV=1	LOC100642686	1.955	2.25	1.611	0.642	0.726	0.322	0.299	0.394	0.358	Cluster4	0.452445
A0A6P5HWW1	2020	S	titin isoform X3 OS=Bombus terrestris OX=30195 GN=LOC100642686 PE=4 SV=1	LOC100642686	1.621	1.925	1.955	0.575	0.573	0.444	0.429	0.498	0.5	Cluster1	0.708054
A0A6P5HWW1	2151	S	titin isoform X3 OS=Bombus terrestris OX=30195 GN=LOC100642686 PE=4 SV=1	LOC100642686	1.309	1.962	1.082	0.828	0.689	0.778	0.855	0.647	0.791	Cluster1	0.401119
A0A6P5HWW1	2154	S	titin isoform X3 OS=Bombus terrestris OX=30195 GN=LOC100642686 PE=4 SV=1	LOC100642686	1.195	1.691	1.206	0.779	0.685	0.702	0.96	0.733	0.956	Cluster5	0.525757
A0A6P5HWW1	2313	S	titin isoform X3 OS=Bombus terrestris OX=30195 GN=LOC100642686 PE=4 SV=1	LOC100642686	2.137	2.157	1.485	0.548	0.541	0.371	0.401	0.412	0.457	Cluster1	0.7015
A0A6P5HWW1	2316	S	titin isoform X3 OS=Bombus terrestris OX=30195 GN=LOC100642686 PE=4 SV=1	LOC100642686	1.618	1.554	1.25	0.781	0.696	0.649	0.713	0.692	0.9	Cluster1	0.567823
A0A6P5HWW1	1639	S	titin isoform X3 OS=Bombus terrestris OX=30195 GN=LOC100642686 PE=4 SV=1	LOC100642686	1.581	1.464	1.589	0.809	0.754	0.814	0.658	0.598	0.583	Cluster4	0.573097
A0A6P5HWW1	6229	S	titin isoform X3 OS=Bombus terrestris OX=30195 GN=LOC100642686 PE=4 SV=1	LOC100642686	1.693	2.369	1.943	0.395	0.459	0.308	0.382	0.333	0.467	Cluster1	0.821627
A0A6P5HWW1	1669	S	titin isoform X3 OS=Bombus terrestris OX=30195 GN=LOC100642686 PE=4 SV=1	LOC100642686	1.415	1.494	1.308	0.81	0.763	0.849	0.835	0.641	0.817	Cluster1	0.558732
A0A6P5HWW1	3019	S	titin isoform X3 OS=Bombus terrestris OX=30195 GN=LOC100642686 PE=4 SV=1	LOC100642686	1.514	1.241	1.474	0.883	1.015	0.862	0.705	0.601	0.683	Cluster4	0.74873
A0A6P5HWW1	3024	S	titin isoform X3 OS=Bombus terrestris OX=30195 GN=LOC100642686 PE=4 SV=1	LOC100642686	1.386	1.268	1.437	0.864	1.004	0.859	0.789	0.637	0.747	Cluster4	0.63211
A0A6P5HLE8	393	S	ral GTPase-activating protein subunit beta isoform X5 OS=Bombus terrestris OX=30195 GN=LOC100648392 PE=4 SV=1	LOC100648392	1.611	1.403	1.238	0.903	0.899	0.69	0.648	0.856	0.751	Cluster1	0.418031
A0A6P5HWW1	4250	S	titin isoform X3 OS=Bombus terrestris OX=30195 GN=LOC100642686 PE=4 SV=1	LOC100642686	2.003	1.454	1.308	0.476	0.451	0.338	0.781	0.458	1.235	Cluster5	0.728144
A0A6P5HWW1	5486	S	titin isoform X3 OS=Bombus terrestris OX=30195 GN=LOC100642686 PE=4 SV=1	LOC100642686	1.944	1.441	1.809	0.609	0.419	0.425	0.555	0.498	0.793	Cluster1	0.47355
A0A6P5HWW1	6465	S	titin isoform X3 OS=Bombus terrestris OX=30195 GN=LOC100642686 PE=4 SV=1	LOC100642686	2.305	1.806	1.498	0.825	0.541	0.388	0.374	0.468	0.4	Cluster1	0.434406
A0A6P5HWW1	1492	S	titin isoform X3 OS=Bombus terrestris OX=30195 GN=LOC100642686 PE=4 SV=1	LOC100642686	1.379	1.591	1.338	0.738	0.659	0.551	0.805	0.749	1	Cluster5	0.655856
A0A6P5HWW1	1497	S	titin isoform X3 OS=Bombus terrestris OX=30195 GN=LOC100642686 PE=4 SV=1	LOC100642686	1.831	1.624	1.578	0.575	0.684	0.498	0.707	0.391	0.704	Cluster1	0.578679
A0A6P5HWW1	1915	S	titin isoform X3 OS=Bombus terrestris OX=30195 GN=LOC100642686 PE=4 SV=1	LOC100642686	1.768	1.832	1.882	0.58	0.496	0.394	0.621	0.281	0.58	Cluster1	0.590541
A0A6P5HWW1	2426	S	titin isoform X3 OS=Bombus terrestris OX=30195 GN=LOC100642686 PE=4 SV=1	LOC100642686	1.407	1.445	1.527	1.034	0.908	0.928	0.641	0.59	0.534	Cluster4	0.724619
A0A6P5HWW1	2147	S	titin isoform X3 OS=Bombus terrestris OX=30195 GN=LOC100642686 PE=4 SV=1	LOC100642686	1.324	1.743	1.324	0.732	0.655	0.642	0.899	0.713	0.8	Cluster1	0.440064
A0A6P3D4N7	581	S	LOW QUALITY PROTEIN: RNA polymerase II subunit A C-terminal domain phosphatase OS=Bombus terrestris OX=30195 GN=LOC100651629 PE=4 SV=1	LOC100651629	0.692	0.585	0.687	1.143	1.504	1.568	1.131	1.415	1.071	Cluster3	0.480875
A0A6P3D885	355	S	serine/threonine-protein kinase unc-51 OS=Bombus terrestris OX=30195 GN=LOC100644361 PE=4 SV=1	LOC100644361	1.634	1.878	1.44	0.512	0.604	0.481	0.716	0.682	0.706	Cluster1	0.485496
A0A6P5HWW1	2120	S	titin isoform X3 OS=Bombus terrestris OX=30195 GN=LOC100642686 PE=4 SV=1	LOC100642686	1.944	1.803	1.766	0.56	0.561	0.432	0.549	0.425	0.464	Cluster1	0.784422
A0A6P5HWW1	2363	S	titin isoform X3 OS=Bombus terrestris OX=30195 GN=LOC100642686 PE=4 SV=1	LOC100642686	1.843	1.734	1.764	0.566	0.545	0.47	0.554	0.436	0.613	Cluster1	0.886526
A0A6P5HWW1	2370	S	titin isoform X3 OS=Bombus terrestris OX=30195 GN=LOC100642686 PE=4 SV=1	LOC100642686	1.474	1.313	1.26	0.637	0.565	0.5	1.048	0.734	1.209	Cluster5	0.666321
A0A6P5I307	420	S	calcium/calmodulin-dependent protein kinase type II alpha chain isoform X1 OS=Bombus terrestris OX=30195 GN=LOC100648089 PE=4 SV=1	LOC100648089	1.482	1.659	1.444	0.903	0.721	0.761	0.605	0.62	0.694	Cluster1	0.443619
A0A6P5I307	438	S	calcium/calmodulin-dependent protein kinase type II alpha chain isoform X1 OS=Bombus terrestris OX=30195 GN=LOC100648089 PE=4 SV=1	LOC100648089	1.63	1.555	1.447	0.723	0.738	0.657	0.667	0.621	0.759	Cluster1	0.854601
A0A6P5I307	441	S	calcium/calmodulin-dependent protein kinase type II alpha chain isoform X1 OS=Bombus terrestris OX=30195 GN=LOC100648089 PE=4 SV=1	LOC100648089	1.331	1.398	1.439	0.778	0.908	0.777	0.854	0.697	0.75	Cluster1	0.576432
A0A6P5I103	447	S	JNK-interacting protein 3 isoform X6 OS=Bombus terrestris OX=30195 GN=LOC100651077 PE=4 SV=1	LOC100651077	0.714	0.717	0.729	1.261	1.205	1.33	1.226	1.454	1.044	Cluster3	0.783296
A0A6P5I103	125	S	JNK-interacting protein 3 isoform X6 OS=Bombus terrestris OX=30195 GN=LOC100651077 PE=4 SV=1	LOC100651077	0.645	0.688	0.619	1.298	1.166	1.17	1.456	1.536	1.097	Cluster3	0.790493
A0A6P5I103	251	S	JNK-interacting protein 3 isoform X6 OS=Bombus terrestris OX=30195 GN=LOC100651077 PE=4 SV=1	LOC100651077	1.449	1.551	1.414	0.674	0.686	0.618	0.995	0.579	0.791	Cluster5	0.463156
A0A6P5I4X3	769	S	alpha,alpha-trehalose-phosphate synthase [UDP-forming] isoform X3 OS=Bombus terrestris OX=30195 GN=LOC100647847 PE=4 SV=1	LOC100647847	1.276	1.087	1.12	0.832	0.669	0.634	0.916	0.877	1.532	Cluster5	0.443322
A0A6P5I4X3	774	S	alpha,alpha-trehalose-phosphate synthase [UDP-forming] isoform X3 OS=Bombus terrestris OX=30195 GN=LOC100647847 PE=4 SV=1	LOC100647847	1.394	1.426	1.301	0.688	0.799	0.583	0.798	0.989	0.929	Cluster5	0.437888
A0A6P5I4X3	775	S	alpha,alpha-trehalose-phosphate synthase [UDP-forming] isoform X3 OS=Bombus terrestris OX=30195 GN=LOC100647847 PE=4 SV=1	LOC100647847	1.64	1.701	1.533	0.618	0.714	0.463	0.644	0.684	0.695	Cluster1	0.648571
A0A6P5HKG5	454	S	Unc-13-like protein B(predicted) OS=Bombus terrestris OX=30195 GN=LOC100650524 PE=4 SV=1	LOC100650524	1.242	2.018	2.425	0.445	0.409	0.418	0.38	0.436	0.582	Cluster1	0.552925
A0A6P5HKG5	606	S	Unc-13-like protein B(predicted) OS=Bombus terrestris OX=30195 GN=LOC100650524 PE=4 SV=1	LOC100650524	1.089	1.518	1.557	0.926	0.74	0.844	0.688	0.828	0.789	Cluster1	0.401766
A0A6P5HKG5	1832	S	Unc-13-like protein B(predicted) OS=Bombus terrestris OX=30195 GN=LOC100650524 PE=4 SV=1	LOC100650524	1.398	1.39	1.83	0.692	0.696	0.452	0.658	0.569	0.955	Cluster5	0.448009
A0A6P5HKQ8	15	S	heterogeneous nuclear ribonucleoprotein R OS=Bombus terrestris OX=30195 GN=LOC100650957 PE=4 SV=1	LOC100650957	0.652	0.701	0.65	1.302	1.173	1.275	1.222	1.661	1.103	Cluster3	0.830444
A0A6P5HL98	592	S	membrane metallo-endopeptidase-like 1 OS=Bombus terrestris OX=30195 GN=LOC100645190 PE=4 SV=1	LOC100645190	0.369	0.382	0.388	0.639	0.688	0.819	1.689	2.549	2.016	Cluster6	0.818601
A0A6P5HLA2	392	S	Serine/threonine-protein phosphatase(predicted) OS=Bombus terrestris OX=30195 GN=LOC100650999 PE=4 SV=1	LOC100650999	0.496	0.463	0.469	0.701	0.821	0.789	2.101	1.214	2.174	Cluster6	0.787238
A0A6P5HLA2	380	S	Serine/threonine-protein phosphatase(predicted) OS=Bombus terrestris OX=30195 GN=LOC100650999 PE=4 SV=1	LOC100650999	0.525	0.51	0.558	0.811	0.813	0.801	1.922	1.403	1.95	Cluster6	0.867564
A0A6P5HLA2	1137	S	Serine/threonine-protein phosphatase(predicted) OS=Bombus terrestris OX=30195 GN=LOC100650999 PE=4 SV=1	LOC100650999	1.399	1.316	1.459	0.918	0.741	0.689	0.892	0.714	0.773	Cluster1	0.56492
A0A6P5HLA2	1077	S	Serine/threonine-protein phosphatase(predicted) OS=Bombus terrestris OX=30195 GN=LOC100650999 PE=4 SV=1	LOC100650999	1.477	1.359	1.69	1.096	0.855	1.165	0.473	0.438	0.472	Cluster4	0.616885
A0A6P5HLA2	1151	S	Serine/threonine-protein phosphatase(predicted) OS=Bombus terrestris OX=30195 GN=LOC100650999 PE=4 SV=1	LOC100650999	1.557	1.697	1.741	0.709	0.639	0.603	0.609	0.542	0.585	Cluster1	0.715474
A0A6P5HLA2	404	S	Serine/threonine-protein phosphatase(predicted) OS=Bombus terrestris OX=30195 GN=LOC100650999 PE=4 SV=1	LOC100650999	0.545	0.51	0.508	0.644	0.799	0.796	1.85	1.276	2.287	Cluster6	0.80628
A0A6P5HLA2	432	S	Serine/threonine-protein phosphatase(predicted) OS=Bombus terrestris OX=30195 GN=LOC100650999 PE=4 SV=1	LOC100650999	0.439	0.46	0.443	0.736	0.746	0.895	2.165	1.334	2.074	Cluster6	0.830487
A0A6P5HWW1	6847	S	titin isoform X3 OS=Bombus terrestris OX=30195 GN=LOC100642686 PE=4 SV=1	LOC100642686	1.806	1.556	1.684	0.684	0.505	0.368	0.603	0.501	0.842	Cluster5	0.440291
A0A6P5HWW1	6863	S	titin isoform X3 OS=Bombus terrestris OX=30195 GN=LOC100642686 PE=4 SV=1	LOC100642686	1.236	1.519	1.758	0.798	0.769	0.5	0.773	0.494	0.863	Cluster1	0.424609
A0A6P5HWW1	6935	S	titin isoform X3 OS=Bombus terrestris OX=30195 GN=LOC100642686 PE=4 SV=1	LOC100642686	1.483	1.89	1.039	0.682	0.855	0.632	0.781	0.667	0.865	Cluster1	0.40742
A0A6P5HLD8	420	S	calcium/calmodulin-dependent protein kinase type II alpha chain isoform X6 OS=Bombus terrestris OX=30195 GN=LOC100648089 PE=4 SV=1	LOC100648089	0.515	0.405	0.511	1.3	1.638	1.402	1.502	1.063	1.442	Cluster3	0.533809
A0A6P5HXB3	774	S	transient receptor potential channel pyrexia isoform X2 OS=Bombus terrestris OX=30195 GN=LOC100646777 PE=4 SV=1	LOC100646777	1.724	1.568	1.784	0.703	0.761	0.551	0.541	0.519	0.522	Cluster1	0.489458
A0A6P3D8C4	239	S	telomerase-binding protein EST1A isoform X4 OS=Bombus terrestris OX=30195 GN=LOC100651950 PE=4 SV=1	LOC100651950	1.383	1.326	1.345	0.458	0.665	0.394	1.279	0.4	1.332	Cluster5	0.550745
A0A6P5HLM2	1258	S	trichohyalin OS=Bombus terrestris OX=30195 GN=LOC100646259 PE=4 SV=1	LOC100646259	0.725	0.628	0.484	1.553	1.709	1.609	1.074	1.163	1.017	Cluster2	0.61494
A0A6P5HLM2	926	S	trichohyalin OS=Bombus terrestris OX=30195 GN=LOC100646259 PE=4 SV=1	LOC100646259	0.284	0.381	0.338	2.029	1.607	1.865	1.091	1.991	0.834	Cluster3	0.467986
A0A6P5HLM2	1234	S	trichohyalin OS=Bombus terrestris OX=30195 GN=LOC100646259 PE=4 SV=1	LOC100646259	0.95	0.639	0.953	1.523	1.777	1.6	0.693	0.851	0.811	Cluster2	0.530358
A0A6P5HLU4	1036	S	Tyrosine-protein phosphatase non-receptor type 13(predicted) OS=Bombus terrestris OX=30195 GN=LOC100651991 PE=4 SV=1	LOC100651991	1.651	1.517	1.602	0.578	0.823	0.612	0.498	0.459	0.952	Cluster1	0.448847
A0A6P5HLU4	1333	S	Tyrosine-protein phosphatase non-receptor type 13(predicted) OS=Bombus terrestris OX=30195 GN=LOC100651991 PE=4 SV=1	LOC100651991	0.571	0.707	0.657	0.915	0.839	1.002	1.531	1.827	1.437	Cluster6	0.73814
A0A6P5HLU4	1019	S	Tyrosine-protein phosphatase non-receptor type 13(predicted) OS=Bombus terrestris OX=30195 GN=LOC100651991 PE=4 SV=1	LOC100651991	1.037	0.855	0.981	1.424	1.644	1.493	0.628	0.876	0.757	Cluster2	0.404181
A0A6P5HLU4	226	S	Tyrosine-protein phosphatase non-receptor type 13(predicted) OS=Bombus terrestris OX=30195 GN=LOC100651991 PE=4 SV=1	LOC100651991	1.331	1.093	1.225	0.49	0.796	0.454	1.104	0.995	1.331	Cluster5	0.428806
A0A6P5HYE8	626	S	E3 ubiquitin-protein ligase HECTD1 isoform X2 OS=Bombus terrestris OX=30195 GN=LOC100648856 PE=4 SV=1	LOC100648856	0.706	0.489	0.55	1.655	1.563	2.078	1.069	1.064	0.899	Cluster2	0.727012
A0A6P5HYE8	1891	S	E3 ubiquitin-protein ligase HECTD1 isoform X2 OS=Bombus terrestris OX=30195 GN=LOC100648856 PE=4 SV=1	LOC100648856	0.808	0.676	0.688	1.274	0.973	1.299	1.311	1.454	1.134	Cluster3	0.678358
A0A6P5HQJ4	1226	S	triple functional domain protein isoform X4 OS=Bombus terrestris OX=30195 GN=LOC100650560 PE=4 SV=1	LOC100650560	0.321	0.284	0.352	1.581	1.394	1.52	1.195	2.27	1.263	Cluster3	0.859928
A0A6P5HQJ4	2469	S	triple functional domain protein isoform X4 OS=Bombus terrestris OX=30195 GN=LOC100650560 PE=4 SV=1	LOC100650560	2.335	1.531	1.835	0.395	0.596	0.308	0.331	0.488	0.588	Cluster1	0.554975
A0A6P5HMI5	607	S	metastasis-associated protein MTA2 isoform X1 OS=Bombus terrestris OX=30195 GN=LOC100643361 PE=4 SV=1	LOC100643361	0.77	0.626	0.706	1.339	1.245	1.444	1.187	1.418	1.009	Cluster3	0.538471
A0A6P5HMS3	57	S	uncharacterized protein LOC110119458 OS=Bombus terrestris OX=30195 GN=LOC110119458 PE=4 SV=1	LOC110119458	1.272	1.532	1.403	0.751	0.824	0.921	0.738	0.642	0.862	Cluster1	0.452791
A0A6P3D8C6	17	S	elongation factor 1-beta' OS=Bombus terrestris OX=30195 GN=LOC100649164 PE=4 SV=1	LOC100649164	1.4	1.349	1.287	0.881	0.874	0.536	0.808	1.02	0.825	Cluster1	0.378001
A0A6P5HMU1	534	S	Puratrophin-1(predicted) OS=Bombus terrestris OX=30195 GN=LOC110119462 PE=4 SV=1	LOC110119462	0.652	0.729	0.717	0.982	0.91	1.007	1.524	1.366	1.508	Cluster6	0.830307
A0A6P5HN49	470	S	dual specificity protein kinase splA isoform X1 OS=Bombus terrestris OX=30195 GN=LOC100642329 PE=4 SV=1	LOC100642329	1.316	1.749	1.561	0.701	0.621	0.643	0.686	0.682	0.805	Cluster1	0.597282
A0A6P5HN49	375	S	dual specificity protein kinase splA isoform X1 OS=Bombus terrestris OX=30195 GN=LOC100642329 PE=4 SV=1	LOC100642329	1.488	2.125	1.44	0.598	0.458	0.575	0.75	0.611	0.618	Cluster1	0.486042
A0A6P5I6U2	521	S	Receptor expression-enhancing protein 1(predicted) OS=Bombus terrestris OX=30195 GN=LOC100643409 PE=4 SV=1	LOC100643409	1.862	1.092	1.373	0.574	0.753	0.316	0.775	0.517	1.355	Cluster5	0.519114
A0A6P5I6U2	543	S	Receptor expression-enhancing protein 1(predicted) OS=Bombus terrestris OX=30195 GN=LOC100643409 PE=4 SV=1	LOC100643409	1.314	1.072	1.098	0.715	0.606	0.609	1.112	0.819	1.525	Cluster5	0.455059
A0A6P5HNT4	803	S	LOW QUALITY PROTEIN: zinc finger CCCH domain-containing protein 13 OS=Bombus terrestris OX=30195 GN=LOC100649090 PE=4 SV=1	LOC100649090	0.297	0.371	0.308	1.151	1.005	1.715	1.942	1.375	1.631	Cluster3	0.638908
A0A6P5HNT4	123	S	LOW QUALITY PROTEIN: zinc finger CCCH domain-containing protein 13 OS=Bombus terrestris OX=30195 GN=LOC100649090 PE=4 SV=1	LOC100649090	2.063	1.707	1.82	0.431	0.428	0.225	0.4	0.271	0.966	Cluster5	0.544363
A0A6P5HNW2	255	S	LOW QUALITY PROTEIN: nuclear speckle splicing regulatory protein 1 OS=Bombus terrestris OX=30195 GN=LOC100651680 PE=4 SV=1	LOC100651680	0.649	0.676	0.641	1.104	1.203	1.185	1.408	1.364	1.351	Cluster3	0.718854
A0A6P5I4K1	624	S	potassium/sodium hyperpolarization-activated cyclic nucleotide-gated channel 2 isoform X4 OS=Bombus terrestris OX=30195 GN=LOC100645915 PE=4 SV=1	LOC100645915	0.903	0.665	0.853	1.143	1.403	1.611	1.224	1.092	0.77	Cluster2	0.537261
A0A6P5HPE8	231	S	facilitated trehalose transporter Tret1 OS=Bombus terrestris OX=30195 GN=LOC100646027 PE=4 SV=1	LOC100646027	1.529	1.543	1.395	1.037	1.036	0.782	0.506	0.552	0.628	Cluster4	0.724518
A0A6P5HPI4	12	S	transcriptional activator protein Pur-beta isoform X6 OS=Bombus terrestris OX=30195 GN=LOC100652239 PE=4 SV=1	LOC100652239	1.394	1.84	1.677	0.952	0.858	0.575	0.457	0.514	0.549	Cluster4	0.571135
A0A6P5HQ51	2304	S	F-actin-methionine sulfoxide oxidase Mical isoform X6 OS=Bombus terrestris OX=30195 GN=LOC100650962 PE=4 SV=1	LOC100650962	1.582	1.367	1.507	0.65	0.553	0.525	0.933	0.678	0.892	Cluster5	0.666316
A0A6P5I2Q6	118	S	multiple C2 and transmembrane domain-containing protein 1 isoform X3 OS=Bombus terrestris OX=30195 GN=LOC100647382 PE=4 SV=1	LOC100647382	0.585	0.539	0.607	0.915	0.916	0.838	1.344	1.847	1.876	Cluster6	0.695115
A0A6P5HQG3	348	S	LOW QUALITY PROTEIN: epsin-2 OS=Bombus terrestris OX=30195 GN=LOC100642929 PE=4 SV=1	LOC100642929	1.77	2.237	1.743	0.545	0.545	0.372	0.415	0.444	0.423	Cluster1	0.706166
A0A6P5HQG3	203	S	LOW QUALITY PROTEIN: epsin-2 OS=Bombus terrestris OX=30195 GN=LOC100642929 PE=4 SV=1	LOC100642929	1.449	1.579	1.578	0.654	0.664	0.602	0.779	0.745	0.705	Cluster1	0.619864
A0A6P5HQG4	884	S	LOW QUALITY PROTEIN: kinesin-related protein 4 OS=Bombus terrestris OX=30195 GN=LOC100642756 PE=4 SV=1	LOC100642756	0.647	0.735	0.679	0.806	0.97	1.142	1.528	1.512	1.426	Cluster6	0.73502
A0A6P3D8E0	43	S	UL48 protein (Fragment)(predicted) OS=Bombus terrestris OX=30195 GN=LOC100644880 PE=4 SV=1	LOC100644880	1.873	1.369	1.598	0.661	0.616	0.618	0.688	0.59	0.67	Cluster1	0.662787
A0A6P5HQG4	1130	S	LOW QUALITY PROTEIN: kinesin-related protein 4 OS=Bombus terrestris OX=30195 GN=LOC100642756 PE=4 SV=1	LOC100642756	0.592	0.556	0.563	0.815	0.905	0.981	1.758	1.666	1.605	Cluster6	0.857369
A0A6P5HQG4	239	S	LOW QUALITY PROTEIN: kinesin-related protein 4 OS=Bombus terrestris OX=30195 GN=LOC100642756 PE=4 SV=1	LOC100642756	0.682	0.78	0.752	1.047	0.996	1.04	1.403	1.693	1.131	Cluster3	0.433165
A0A6P5HQG4	763	S	LOW QUALITY PROTEIN: kinesin-related protein 4 OS=Bombus terrestris OX=30195 GN=LOC100642756 PE=4 SV=1	LOC100642756	0.976	1.045	0.944	0.591	0.596	0.485	1.37	0.967	1.896	Cluster5	0.289009
A0A6P5HQG4	218	S	LOW QUALITY PROTEIN: kinesin-related protein 4 OS=Bombus terrestris OX=30195 GN=LOC100642756 PE=4 SV=1	LOC100642756	0.364	0.424	0.517	1.235	0.984	1.395	1.726	1.939	1.229	Cluster3	0.757388
A0A6P5HVD5	128	S	protein tramtrack, beta isoform isoform X8 OS=Bombus terrestris OX=30195 GN=LOC100648213 PE=4 SV=1	LOC100648213	0.567	0.577	0.473	1.159	1.184	1.288	1.458	1.566	1.438	Cluster3	0.776318
A0A6P5HVD5	142	S	protein tramtrack, beta isoform isoform X8 OS=Bombus terrestris OX=30195 GN=LOC100648213 PE=4 SV=1	LOC100648213	0.467	0.569	0.474	1.201	1.065	1.275	1.507	1.575	1.563	Cluster3	0.699872
A0A6P5HQU6	602	S	LOW QUALITY PROTEIN: zinc finger protein on ecdysone puffs OS=Bombus terrestris OX=30195 GN=LOC100650442 PE=4 SV=1	LOC100650442	0.475	0.449	0.526	1.014	0.773	1.065	1.735	2.1	1.481	Cluster6	0.524284
A0A6P5HQU6	671	S	LOW QUALITY PROTEIN: zinc finger protein on ecdysone puffs OS=Bombus terrestris OX=30195 GN=LOC100650442 PE=4 SV=1	LOC100650442	0.634	0.646	0.575	1.228	0.94	1.2	1.576	1.616	1.216	Cluster3	0.635552
A0A6P5HQU6	631	S	LOW QUALITY PROTEIN: zinc finger protein on ecdysone puffs OS=Bombus terrestris OX=30195 GN=LOC100650442 PE=4 SV=1	LOC100650442	0.675	0.681	0.702	1.314	1.091	1.306	1.303	1.47	1.127	Cluster3	0.858791
A0A6P3D8E0	182	S	UL48 protein (Fragment)(predicted) OS=Bombus terrestris OX=30195 GN=LOC100644880 PE=4 SV=1	LOC100644880	1.761	1.436	1.916	0.494	0.55	0.434	0.677	0.421	0.776	Cluster5	0.460185
A0A6P5HQU6	622	S	LOW QUALITY PROTEIN: zinc finger protein on ecdysone puffs OS=Bombus terrestris OX=30195 GN=LOC100650442 PE=4 SV=1	LOC100650442	1.316	1.279	1.492	0.717	0.705	0.661	0.902	0.975	0.837	Cluster5	0.408708
A0A6P5HR21	29	S	proton-coupled amino acid transporter 1 isoform X3 OS=Bombus terrestris OX=30195 GN=LOC100648599 PE=4 SV=1	LOC100648599	1.368	1.851	1.745	0.697	0.666	0.535	0.601	0.526	0.68	Cluster1	0.714807
A0A6P5HR09	2486	S	LOW QUALITY PROTEIN: titin OS=Bombus terrestris OX=30195 GN=LOC100643650 PE=4 SV=1	LOC100643650	0.974	0.963	0.922	1.756	1.289	1.464	0.738	1.067	0.583	Cluster2	0.423082
A0A6P5HR09	5431	S	LOW QUALITY PROTEIN: titin OS=Bombus terrestris OX=30195 GN=LOC100643650 PE=4 SV=1	LOC100643650	0.652	0.274	0.411	2.014	1.728	1.596	0.846	1.897	0.888	Cluster2	0.56671
A0A6P5HR09	1425	S	LOW QUALITY PROTEIN: titin OS=Bombus terrestris OX=30195 GN=LOC100643650 PE=4 SV=1	LOC100643650	1.731	1.322	1.621	0.848	0.584	0.598	0.758	0.582	0.685	Cluster1	0.545707
A0A6P5HR09	6257	S	LOW QUALITY PROTEIN: titin OS=Bombus terrestris OX=30195 GN=LOC100643650 PE=4 SV=1	LOC100643650	1.562	1.389	1.342	0.818	0.785	0.701	0.821	0.632	0.824	Cluster1	0.675807
A0A6P3D8E0	193	S	UL48 protein (Fragment)(predicted) OS=Bombus terrestris OX=30195 GN=LOC100644880 PE=4 SV=1	LOC100644880	1.729	1.642	1.631	0.586	0.501	0.496	0.642	0.598	0.77	Cluster1	0.543475
A0A6P5HR09	12657	S	LOW QUALITY PROTEIN: titin OS=Bombus terrestris OX=30195 GN=LOC100643650 PE=4 SV=1	LOC100643650	0.749	0.555	0.721	1.667	1.568	1.773	0.873	1.288	0.807	Cluster2	0.879741
A0A6P5HR09	3304	S	LOW QUALITY PROTEIN: titin OS=Bombus terrestris OX=30195 GN=LOC100643650 PE=4 SV=1	LOC100643650	0.887	0.644	0.685	1.541	1.482	1.284	1.002	1.396	0.888	Cluster2	0.683539
A0A6P5HR09	3172	S	LOW QUALITY PROTEIN: titin OS=Bombus terrestris OX=30195 GN=LOC100643650 PE=4 SV=1	LOC100643650	0.753	0.626	0.773	1.216	1.105	1.112	1.15	1.514	1.327	Cluster3	0.675258
A0A6P5HR09	8977	S	LOW QUALITY PROTEIN: titin OS=Bombus terrestris OX=30195 GN=LOC100643650 PE=4 SV=1	LOC100643650	0.536	0.413	0.503	1.646	1.865	1.934	0.98	1.376	0.943	Cluster2	0.740511
A0A6P5HR09	4226	S	LOW QUALITY PROTEIN: titin OS=Bombus terrestris OX=30195 GN=LOC100643650 PE=4 SV=1	LOC100643650	0.89	0.426	0.704	1.823	2.062	1.985	0.704	0.957	0.61	Cluster2	0.675458
A0A6P5HR09	10357	S	LOW QUALITY PROTEIN: titin OS=Bombus terrestris OX=30195 GN=LOC100643650 PE=4 SV=1	LOC100643650	0.616	0.549	0.527	1.142	1.239	1.306	1.32	1.672	1.37	Cluster3	0.857156
A0A6P5HR09	5414	S	LOW QUALITY PROTEIN: titin OS=Bombus terrestris OX=30195 GN=LOC100643650 PE=4 SV=1	LOC100643650	0.712	0.474	0.624	2.061	1.618	1.75	0.87	1.202	0.815	Cluster2	0.846382
A0A6P5HR09	12620	S	LOW QUALITY PROTEIN: titin OS=Bombus terrestris OX=30195 GN=LOC100643650 PE=4 SV=1	LOC100643650	1.761	0.944	1.336	0.474	0.63	0.436	0.727	0.751	1.606	Cluster5	0.474409
A0A6P5HR09	3968	S	LOW QUALITY PROTEIN: titin OS=Bombus terrestris OX=30195 GN=LOC100643650 PE=4 SV=1	LOC100643650	0.646	0.546	0.516	1.486	1.116	1.681	1.255	1.636	1.047	Cluster3	0.645117
A0A6P5HR09	1487	S	LOW QUALITY PROTEIN: titin OS=Bombus terrestris OX=30195 GN=LOC100643650 PE=4 SV=1	LOC100643650	0.8	0.638	0.767	1.353	1.27	1.788	1.003	1.281	0.921	Cluster2	0.699758
A0A6P5HR09	2219	S	LOW QUALITY PROTEIN: titin OS=Bombus terrestris OX=30195 GN=LOC100643650 PE=4 SV=1	LOC100643650	0.817	0.677	0.705	1.163	1.14	1.288	1.143	1.587	1.132	Cluster3	0.732613
A0A6P5HR09	1203	S	LOW QUALITY PROTEIN: titin OS=Bombus terrestris OX=30195 GN=LOC100643650 PE=4 SV=1	LOC100643650	0.605	0.432	0.426	1.389	1.226	1.403	1.29	2.156	1.055	Cluster3	0.750056
A0A6P5HR09	202	S	LOW QUALITY PROTEIN: titin OS=Bombus terrestris OX=30195 GN=LOC100643650 PE=4 SV=1	LOC100643650	1.824	1.343	1.674	0.771	1.01	0.702	0.498	0.453	0.529	Cluster4	0.771561
A0A6P5HR09	1943	S	LOW QUALITY PROTEIN: titin OS=Bombus terrestris OX=30195 GN=LOC100643650 PE=4 SV=1	LOC100643650	1.132	0.728	0.971	1.533	1.619	1.498	0.8	0.837	0.591	Cluster2	0.420855
A0A6P5HR09	13351	S	LOW QUALITY PROTEIN: titin OS=Bombus terrestris OX=30195 GN=LOC100643650 PE=4 SV=1	LOC100643650	0.801	0.454	0.805	1.724	1.859	2.615	0.576	0.963	0.473	Cluster2	0.599224
A0A6P5HR09	3818	S	LOW QUALITY PROTEIN: titin OS=Bombus terrestris OX=30195 GN=LOC100643650 PE=4 SV=1	LOC100643650	1.021	0.657	0.894	1.542	1.55	1.682	0.763	1.045	0.671	Cluster2	0.58847
A0A6P5HR09	880	S	LOW QUALITY PROTEIN: titin OS=Bombus terrestris OX=30195 GN=LOC100643650 PE=4 SV=1	LOC100643650	1.174	0.707	0.974	1.431	1.548	1.451	0.664	1.215	0.573	Cluster2	0.425823
A0A6P3D8E4	19	S	protein phosphatase inhibitor 2 isoform X1 OS=Bombus terrestris OX=30195 GN=LOC100643444 PE=4 SV=1	LOC100643444	1.183	1.49	1.108	0.742	0.77	0.675	1.126	0.671	1.147	Cluster5	0.580815
A0A6P5HR09	12610	S	LOW QUALITY PROTEIN: titin OS=Bombus terrestris OX=30195 GN=LOC100643650 PE=4 SV=1	LOC100643650	1.954	1.321	1.414	0.404	0.375	0.199	1.02	0.215	1.439	Cluster5	0.593935
A0A6P5HR09	3739	S	LOW QUALITY PROTEIN: titin OS=Bombus terrestris OX=30195 GN=LOC100643650 PE=4 SV=1	LOC100643650	0.844	0.659	0.749	1.317	1.33	1.376	0.987	1.384	1.073	Cluster2	0.537693
A0A6P5HR09	2553	S	LOW QUALITY PROTEIN: titin OS=Bombus terrestris OX=30195 GN=LOC100643650 PE=4 SV=1	LOC100643650	0.919	0.714	0.761	1.478	1.357	1.388	0.805	1.262	1.06	Cluster2	0.66617
A0A6P5HR09	13239	S	LOW QUALITY PROTEIN: titin OS=Bombus terrestris OX=30195 GN=LOC100643650 PE=4 SV=1	LOC100643650	0.653	0.738	0.614	1.139	1.018	0.984	1.319	1.192	1.786	Cluster6	0.480858
A0A6P5HR14	740	S	myosin heavy chain, muscle isoform X21 OS=Bombus terrestris OX=30195 GN=LOC100647343 PE=4 SV=1	LOC100647343	0.534	0.537	0.471	1.775	1.408	1.394	0.948	2.097	0.967	Cluster3	0.47468
A0A6P5IIS5	68	S	zinc finger protein 395 isoform X2 OS=Bombus terrestris OX=30195 GN=LOC100648355 PE=4 SV=1	LOC100648355	0.464	0.551	0.476	0.957	1.008	1.17	1.664	1.803	1.536	Cluster3	0.482171
A0A6P5HRW7	684	S	Protein Shroom2(predicted) OS=Bombus terrestris OX=30195 GN=LOC100650079 PE=4 SV=1	LOC100650079	1.649	1.536	1.311	0.649	0.628	0.76	0.637	0.766	0.901	Cluster1	0.468821
A0A6P5HRY5	629	S	glycogen-binding subunit 76A isoform X1 OS=Bombus terrestris OX=30195 GN=LOC100649961 PE=4 SV=1	LOC100649961	1.764	1.343	1.818	0.783	0.609	0.704	0.617	0.433	0.605	Cluster1	0.433123
A0A6P5HRY5	290	S	glycogen-binding subunit 76A isoform X1 OS=Bombus terrestris OX=30195 GN=LOC100649961 PE=4 SV=1	LOC100649961	1.229	1.263	1.554	0.656	0.729	0.911	0.832	0.871	0.875	Cluster1	0.380787
A0A6P5HRY5	378	S	glycogen-binding subunit 76A isoform X1 OS=Bombus terrestris OX=30195 GN=LOC100649961 PE=4 SV=1	LOC100649961	1.44	1.197	1.943	0.736	0.803	0.819	0.644	0.46	0.71	Cluster4	0.437369
A0A6P5HRY5	204	S	glycogen-binding subunit 76A isoform X1 OS=Bombus terrestris OX=30195 GN=LOC100649961 PE=4 SV=1	LOC100649961	1.536	1.715	2.274	0.52	0.639	0.432	0.428	0.354	0.531	Cluster1	0.613126
A0A6P3D8G5	303	S	programmed cell death protein 2-like OS=Bombus terrestris OX=30195 GN=LOC100649619 PE=4 SV=1	LOC100649619	0.778	0.742	0.623	1.083	0.966	0.98	1.48	1.504	1.325	Cluster6	0.564127
A0A6P5HSF8	73	S	mitotic-spindle organizing protein 1-like OS=Bombus terrestris OX=30195 GN=LOC110119495 PE=4 SV=1	LOC110119495	0.681	0.627	0.763	1.018	0.891	1.12	1.697	1.402	1.238	Cluster6	0.53867
A0A6P5HSJ0	5	S	V-type proton ATPase subunit F OS=Bombus terrestris OX=30195 GN=LOC100651333 PE=4 SV=1	LOC100651333	0.458	0.605	0.331	1.01	1.059	1.04	1.89	1.731	1.498	Cluster3	0.44561
A0A6P5HSM7	353	S	ENTH domain-containing protein(predicted) OS=Bombus terrestris OX=30195 GN=LOC100642192 PE=4 SV=1	LOC100642192	1.275	1.465	1.432	0.797	0.821	0.562	0.906	0.637	0.937	Cluster5	0.510606
A0A6P5HSM7	279	S	ENTH domain-containing protein(predicted) OS=Bombus terrestris OX=30195 GN=LOC100642192 PE=4 SV=1	LOC100642192	1.838	2.046	1.977	0.476	0.545	0.349	0.377	0.37	0.424	Cluster1	0.781247
A0A6P5HSM7	209	S	ENTH domain-containing protein(predicted) OS=Bombus terrestris OX=30195 GN=LOC100642192 PE=4 SV=1	LOC100642192	0.877	1.142	1.045	0.543	0.701	0.782	1.327	0.958	1.589	Cluster5	0.271444
A0A6P5HSM7	198	S	ENTH domain-containing protein(predicted) OS=Bombus terrestris OX=30195 GN=LOC100642192 PE=4 SV=1	LOC100642192	1.421	1.584	1.402	0.673	0.695	0.708	0.833	0.734	0.781	Cluster1	0.589651
A0A6P5HSQ8	328	S	calcium/calmodulin-dependent protein kinase kinase 2 OS=Bombus terrestris OX=30195 GN=LOC100648209 PE=4 SV=1	LOC100648209	1.523	1.116	1.402	0.916	0.883	0.981	0.653	0.941	0.68	Cluster4	0.496537
A0A6P5HSU6	26	S	mono [ADP-ribose] polymerase PARP16 isoform X2 OS=Bombus terrestris OX=30195 GN=LOC100644851 PE=4 SV=1	LOC100644851	0.809	0.992	0.882	0.558	0.611	0.7	1.383	1.594	1.58	Cluster6	0.43508
A0A6P5I8M9	72	S	transcription factor GATA-6 isoform X4 OS=Bombus terrestris OX=30195 GN=LOC100650330 PE=4 SV=1	LOC100650330	2.028	1.789	2.218	0.523	0.614	0.306	0.267	0.163	0.411	Cluster4	0.429638
A0A6P5HT41	1042	S	microtubule-associated protein futsch OS=Bombus terrestris OX=30195 GN=LOC100643575 PE=4 SV=1	LOC100643575	0.491	0.433	0.546	1.417	1.185	1.873	1.255	1.722	1.089	Cluster3	0.693251
A0A6P5HT41	2459	S	microtubule-associated protein futsch OS=Bombus terrestris OX=30195 GN=LOC100643575 PE=4 SV=1	LOC100643575	1.496	1.218	1.759	0.763	0.923	0.952	0.558	0.619	0.617	Cluster4	0.651714
A0A6P5HT41	2627	S	microtubule-associated protein futsch OS=Bombus terrestris OX=30195 GN=LOC100643575 PE=4 SV=1	LOC100643575	1.282	1.889	1.822	0.721	0.681	0.735	0.583	0.348	0.63	Cluster4	0.387953
A0A6P5HT41	2629	S	microtubule-associated protein futsch OS=Bombus terrestris OX=30195 GN=LOC100643575 PE=4 SV=1	LOC100643575	1.191	1.648	1.463	0.824	0.821	0.895	0.684	0.679	0.755	Cluster4	0.407529
A0A6P5HT41	3570	S	microtubule-associated protein futsch OS=Bombus terrestris OX=30195 GN=LOC100643575 PE=4 SV=1	LOC100643575	1.363	1.565	2.08	0.611	0.621	0.408	0.599	0.733	0.602	Cluster1	0.506397
A0A6P5HT41	971	S	microtubule-associated protein futsch OS=Bombus terrestris OX=30195 GN=LOC100643575 PE=4 SV=1	LOC100643575	0.667	0.717	0.736	1.319	1.488	1.543	0.95	1.484	0.948	Cluster2	0.659712
A0A6P3D8H6	2724	S	protein bark beetle OS=Bombus terrestris OX=30195 GN=LOC100651194 PE=4 SV=1	LOC100651194	1.232	1.582	1.33	0.743	0.721	0.581	0.937	0.668	1.03	Cluster5	0.710413
A0A6P5HT41	2034	S	microtubule-associated protein futsch OS=Bombus terrestris OX=30195 GN=LOC100643575 PE=4 SV=1	LOC100643575	1.835	1.618	1.845	0.304	0.594	0.712	0.486	0.422	0.702	Cluster1	0.418469
A0A6P5HT41	2420	S	microtubule-associated protein futsch OS=Bombus terrestris OX=30195 GN=LOC100643575 PE=4 SV=1	LOC100643575	1.117	1.527	1.663	0.826	0.851	0.935	0.713	0.626	0.679	Cluster4	0.479674
A0A6P5HT41	2068	S	microtubule-associated protein futsch OS=Bombus terrestris OX=30195 GN=LOC100643575 PE=4 SV=1	LOC100643575	0.893	0.719	0.876	1.35	1.518	1.684	0.771	1.09	0.879	Cluster2	0.683497
A0A6P5HT41	2257	S	microtubule-associated protein futsch OS=Bombus terrestris OX=30195 GN=LOC100643575 PE=4 SV=1	LOC100643575	0.659	0.827	0.834	1.326	1.333	1.541	0.916	1.199	1.091	Cluster2	0.580937
A0A6P5HT41	2750	S	microtubule-associated protein futsch OS=Bombus terrestris OX=30195 GN=LOC100643575 PE=4 SV=1	LOC100643575	1.053	1.485	1.612	0.684	0.7	0.807	0.948	0.708	0.849	Cluster5	0.378488
A0A6P5HT41	1785	S	microtubule-associated protein futsch OS=Bombus terrestris OX=30195 GN=LOC100643575 PE=4 SV=1	LOC100643575	0.707	0.544	0.814	1.351	1.519	1.754	0.94	1.29	0.956	Cluster2	0.716183
A0A6P5HT41	2582	S	microtubule-associated protein futsch OS=Bombus terrestris OX=30195 GN=LOC100643575 PE=4 SV=1	LOC100643575	1.329	1.626	1.414	0.873	1.074	0.768	0.722	0.671	0.522	Cluster4	0.603414
A0A6P5HT41	3265	S	microtubule-associated protein futsch OS=Bombus terrestris OX=30195 GN=LOC100643575 PE=4 SV=1	LOC100643575	1.174	1.331	1.668	0.864	0.888	1.108	0.694	0.48	0.768	Cluster4	0.466885
A0A6P3D8H8	201	S	Protein FAM89A(predicted) OS=Bombus terrestris OX=30195 GN=LOC100644166 PE=4 SV=1	LOC100644166	1.412	1.42	1.404	0.817	0.706	0.672	0.826	0.775	0.847	Cluster1	0.624299
A0A6P5HT41	563	S	microtubule-associated protein futsch OS=Bombus terrestris OX=30195 GN=LOC100643575 PE=4 SV=1	LOC100643575	0.727	0.59	0.944	1.158	1.201	1.455	1.146	1.222	1.15	Cluster3	0.442664
A0A6P5HT41	1550	S	microtubule-associated protein futsch OS=Bombus terrestris OX=30195 GN=LOC100643575 PE=4 SV=1	LOC100643575	0.505	0.527	0.663	1.342	1.295	1.629	1.291	1.193	1.338	Cluster3	0.582028
A0A6P5HT41	2275	S	microtubule-associated protein futsch OS=Bombus terrestris OX=30195 GN=LOC100643575 PE=4 SV=1	LOC100643575	0.656	0.841	0.886	1.361	1.318	1.653	0.829	1.401	0.865	Cluster2	0.608253
A0A6P5HT41	2771	S	microtubule-associated protein futsch OS=Bombus terrestris OX=30195 GN=LOC100643575 PE=4 SV=1	LOC100643575	1.005	1.642	1.651	0.837	0.788	0.926	0.686	0.687	0.724	Cluster4	0.379903
A0A6P5HT41	2380	S	microtubule-associated protein futsch OS=Bombus terrestris OX=30195 GN=LOC100643575 PE=4 SV=1	LOC100643575	1.459	2.116	1.837	0.642	0.606	0.624	0.42	0.467	0.457	Cluster4	0.442119
A0A6P5HT41	3054	S	microtubule-associated protein futsch OS=Bombus terrestris OX=30195 GN=LOC100643575 PE=4 SV=1	LOC100643575	1.349	1.523	1.627	0.728	0.78	0.64	0.735	0.618	0.784	Cluster1	0.738755
A0A6P5HYD6	605	S	netrin receptor UNC5C isoform X3 OS=Bombus terrestris OX=30195 GN=LOC100642219 PE=4 SV=1	LOC100642219	0.668	0.591	0.763	1.079	1.121	1.229	1.245	1.656	1.266	Cluster3	0.71592
A0A6P3D8I6	13	S	activated RNA polymerase II transcriptional coactivator p15 OS=Bombus terrestris OX=30195 GN=LOC100643358 PE=4 SV=1	LOC100643358	0.56	0.94	0.793	1.405	1.14	1.421	0.855	1.418	1.195	Cluster3	0.356411
A0A6P5HU20	765	S	Insulin-like growth factor-binding protein complex acid labile subunit(predicted) OS=Bombus terrestris OX=30195 GN=LOC100651887 PE=4 SV=1	LOC100651887	0.48	0.449	0.46	1.972	1.965	1.937	1.042	1.246	0.75	Cluster2	0.832881
A0A6P5HUB5	177	S	LOW QUALITY PROTEIN: CKLF-like MARVEL transmembrane domain-containing protein 4 OS=Bombus terrestris OX=30195 GN=LOC100642694 PE=4 SV=1	LOC100642694	1.607	1.359	1.432	0.838	0.593	0.767	1.012	0.52	0.68	Cluster1	0.393878
A0A6P5HUM6	225	S	paternally-expressed gene 3 protein isoform X1 OS=Bombus terrestris OX=30195 GN=LOC100648252 PE=4 SV=1	LOC100648252	1.436	1.556	1.646	0.686	0.728	0.584	0.345	1.004	0.846	Cluster1	0.353608
A0A6P5HUM6	359	S	paternally-expressed gene 3 protein isoform X1 OS=Bombus terrestris OX=30195 GN=LOC100648252 PE=4 SV=1	LOC100648252	1.788	1.087	1.896	0.621	0.624	0.465	0.596	0.777	0.771	Cluster1	0.420663
A0A6P5HUM6	314	S	paternally-expressed gene 3 protein isoform X1 OS=Bombus terrestris OX=30195 GN=LOC100648252 PE=4 SV=1	LOC100648252	1.185	0.941	1.02	0.576	0.54	0.662	1.384	1.004	1.579	Cluster5	0.301025
A0A6P5HUV2	292	S	transcription initiation factor TFIID subunit 1 OS=Bombus terrestris OX=30195 GN=LOC100647744 PE=4 SV=1	LOC100647744	1.902	1.665	1.661	0.455	0.688	0.513	0.584	0.339	0.724	Cluster1	0.527615
A0A6P5HVI0	578	S	histone deacetylase 5 isoform X7 OS=Bombus terrestris OX=30195 GN=LOC100645293 PE=4 SV=1	LOC100645293	1.152	1.826	1.594	0.701	0.945	0.858	0.621	0.684	0.542	Cluster4	0.496063
A0A6P5HVI0	196	S	histone deacetylase 5 isoform X7 OS=Bombus terrestris OX=30195 GN=LOC100645293 PE=4 SV=1	LOC100645293	1.351	1.589	1.455	0.978	0.628	0.606	0.744	0.575	0.906	Cluster1	0.448804
A0A6P5HWH3	476	S	protein phosphatase 1L isoform X1 OS=Bombus terrestris OX=30195 GN=LOC100650551 PE=4 SV=1	LOC100650551	0.514	0.594	0.587	1.065	1.124	1.127	1.071	2.072	1.571	Cluster3	0.571493
A0A6P5HWL5	1326	S	kinesin-like protein unc-104 isoform X10 OS=Bombus terrestris OX=30195 GN=LOC100648481 PE=4 SV=1	LOC100648481	0.926	0.617	0.747	1.287	1.409	1.344	1.096	1.319	0.952	Cluster2	0.565275
A0A6P5HWK2	964	S	kinesin-related protein 4 OS=Bombus terrestris OX=30195 GN=LOC100647661 PE=4 SV=1	LOC100647661	2.155	1.257	1.516	0.708	0.75	0.603	0.611	0.504	0.603	Cluster1	0.448635
A0A6P5HWK2	1115	S	kinesin-related protein 4 OS=Bombus terrestris OX=30195 GN=LOC100647661 PE=4 SV=1	LOC100647661	1.232	1.134	1.27	0.641	0.624	0.605	1.071	0.988	1.303	Cluster5	0.487873
A0A6P5HWK2	842	S	kinesin-related protein 4 OS=Bombus terrestris OX=30195 GN=LOC100647661 PE=4 SV=1	LOC100647661	1.113	1.113	0.959	0.681	0.603	0.618	1.31	0.975	1.562	Cluster5	0.329587
A0A6P3D4U1	7	S	protein-glutamate O-methyltransferase OS=Bombus terrestris OX=30195 GN=LOC100651067 PE=4 SV=1	LOC100651067	1.72	1.333	1.44	0.979	1.034	0.775	0.487	0.682	0.549	Cluster4	0.697479
A0A6P5HWK2	1089	S	kinesin-related protein 4 OS=Bombus terrestris OX=30195 GN=LOC100647661 PE=4 SV=1	LOC100647661	1.23	1.319	1.184	0.884	0.903	0.562	1.002	0.554	1.269	Cluster5	0.459407
A0A6P5HWR5	403	S	Glycogenin-1(predicted) OS=Bombus terrestris OX=30195 GN=LOC100651605 PE=4 SV=1	LOC100651605	1.425	1.32	1.397	0.79	0.871	0.691	0.725	1	0.756	Cluster1	0.455822
A0A6P5HWR6	660	S	mitogen-activated protein kinase kinase kinase 11 OS=Bombus terrestris OX=30195 GN=LOC100646749 PE=4 SV=1	LOC100646749	1.6	1.459	1.414	0.721	0.759	0.596	0.823	0.679	0.75	Cluster1	0.68548
A0A6P5HXQ3	198	S	serine/arginine repetitive matrix protein 1 OS=Bombus terrestris OX=30195 GN=LOC100646067 PE=4 SV=1	LOC100646067	0.712	0.336	0.471	1.162	1.3	1.23	1.545	1.403	1.514	Cluster3	0.552103
A0A6P5HY30	211	S	junctophilin-1 OS=Bombus terrestris OX=30195 GN=LOC100647906 PE=4 SV=1	LOC100647906	0.741	0.703	0.697	1.138	1.184	1.229	1.253	1.323	1.307	Cluster3	0.813302
A0A6P5HY30	897	S	junctophilin-1 OS=Bombus terrestris OX=30195 GN=LOC100647906 PE=4 SV=1	LOC100647906	1.718	1.532	1.51	0.652	0.663	0.506	0.702	0.568	0.825	Cluster1	0.596678
A0A6P5HY30	820	S	junctophilin-1 OS=Bombus terrestris OX=30195 GN=LOC100647906 PE=4 SV=1	LOC100647906	1.741	1.872	1.386	0.751	0.674	0.537	0.613	0.556	0.606	Cluster1	0.679132
A0A6P5HM74	3217	S	obscurin isoform X6 OS=Bombus terrestris OX=30195 GN=LOC100649328 PE=4 SV=1	LOC100649328	0.795	0.537	0.662	1.377	1.38	1.275	1.093	1.509	1.136	Cluster3	0.541798
A0A6P5HY30	254	S	junctophilin-1 OS=Bombus terrestris OX=30195 GN=LOC100647906 PE=4 SV=1	LOC100647906	0.973	1.027	0.778	1.45	1.58	1.615	0.774	0.718	0.807	Cluster2	0.3989
A0A6P5HY30	789	S	junctophilin-1 OS=Bombus terrestris OX=30195 GN=LOC100647906 PE=4 SV=1	LOC100647906	1.35	1.532	1.175	0.758	0.846	0.58	0.939	0.76	0.965	Cluster5	0.564764
A0A6P5HY30	756	S	junctophilin-1 OS=Bombus terrestris OX=30195 GN=LOC100647906 PE=4 SV=1	LOC100647906	1.935	1.747	1.59	0.579	0.718	0.43	0.473	0.407	0.698	Cluster1	0.656561
A0A6P5HY30	888	S	junctophilin-1 OS=Bombus terrestris OX=30195 GN=LOC100647906 PE=4 SV=1	LOC100647906	2.145	2.183	1.604	0.504	0.475	0.3	0.375	0.453	0.408	Cluster1	0.691576
A0A6P5HY53	957	S	LOW QUALITY PROTEIN: supervillin OS=Bombus terrestris OX=30195 GN=LOC100645130 PE=4 SV=1	LOC100645130	1.805	1.828	1.619	0.695	0.581	0.46	0.519	0.59	0.536	Cluster1	0.689477
A0A6P5HY53	580	S	LOW QUALITY PROTEIN: supervillin OS=Bombus terrestris OX=30195 GN=LOC100645130 PE=4 SV=1	LOC100645130	1.239	1.375	1.183	0.586	0.64	0.623	1.103	0.902	1.203	Cluster5	0.556838
A0A6P5HY53	446	S	LOW QUALITY PROTEIN: supervillin OS=Bombus terrestris OX=30195 GN=LOC100645130 PE=4 SV=1	LOC100645130	1.171	1.265	1.2	0.684	0.64	0.573	1.228	0.608	1.424	Cluster5	0.527439
A0A6P5HY53	409	S	LOW QUALITY PROTEIN: supervillin OS=Bombus terrestris OX=30195 GN=LOC100645130 PE=4 SV=1	LOC100645130	1.214	1.217	1.2	0.629	0.52	0.577	1.168	0.668	1.568	Cluster5	0.503808
A0A6P5HM74	1938	S	obscurin isoform X6 OS=Bombus terrestris OX=30195 GN=LOC100649328 PE=4 SV=1	LOC100649328	0.942	0.98	1.47	1.64	1.629	1.905	0.349	0.444	0.343	Cluster4	0.331933
A0A6P5HY53	684	S	LOW QUALITY PROTEIN: supervillin OS=Bombus terrestris OX=30195 GN=LOC100645130 PE=4 SV=1	LOC100645130	1.341	1.306	1.216	0.72	0.761	0.656	1.014	0.718	1.146	Cluster5	0.769364
A0A6P5HY64	96	S	centrosome-associated protein CEP250 isoform X3 OS=Bombus terrestris OX=30195 GN=LOC100643293 PE=4 SV=1	LOC100643293	1.253	1.563	1.535	0.551	0.406	0.477	0.94	0.538	1.319	Cluster5	0.655875
A0A6P5HY64	584	S	centrosome-associated protein CEP250 isoform X3 OS=Bombus terrestris OX=30195 GN=LOC100643293 PE=4 SV=1	LOC100643293	0.682	0.579	0.67	1.62	1.464	1.777	1.079	1.104	0.953	Cluster2	0.761684
A0A6P5HY64	545	S	centrosome-associated protein CEP250 isoform X3 OS=Bombus terrestris OX=30195 GN=LOC100643293 PE=4 SV=1	LOC100643293	0.704	0.755	0.592	1.28	1.095	1.277	1.24	1.298	1.385	Cluster3	0.649679
A0A6P5HY64	547	S	centrosome-associated protein CEP250 isoform X3 OS=Bombus terrestris OX=30195 GN=LOC100643293 PE=4 SV=1	LOC100643293	0.727	0.631	0.896	1.632	1.174	2.112	1.069	0.854	0.766	Cluster2	0.540181
A0A6P5HY64	368	S	centrosome-associated protein CEP250 isoform X3 OS=Bombus terrestris OX=30195 GN=LOC100643293 PE=4 SV=1	LOC100643293	0.98	0.836	1.02	1.561	1.166	1.532	0.931	1.011	0.614	Cluster2	0.440582
A0A6P5I174	281	S	MAGUK p55 subfamily member 5(predicted) OS=Bombus terrestris OX=30195 GN=LOC100648370 PE=4 SV=1	LOC100648370	1.398	1.365	1.183	0.915	0.734	0.822	0.679	0.7	1.189	Cluster5	0.348096
A0A6P5HYH7	180	S	atypical protein kinase C isoform X3 OS=Bombus terrestris OX=30195 GN=LOC100643054 PE=4 SV=1	LOC100643054	0.63	0.656	0.605	1.239	1.345	1.359	1.102	1.709	1.164	Cluster3	0.750802
A0A6P5I7A9	15	S	Zinc finger CCHC domain-containing protein(predicted) OS=Bombus terrestris OX=30195 GN=LOC100646628 PE=4 SV=1	LOC100646628	1.287	1.217	1.284	0.617	0.701	0.573	0.886	0.984	1.315	Cluster5	0.527752
A0A6P5HM74	5570	S	obscurin isoform X6 OS=Bombus terrestris OX=30195 GN=LOC100649328 PE=4 SV=1	LOC100649328	1.005	0.73	0.868	1.71	1.493	1.284	0.755	1.032	0.86	Cluster2	0.579462
A0A6P5HYI9	59	S	DNA-(apurinic or apyrimidinic site) lyase(predicted) OS=Bombus terrestris OX=30195 GN=LOC100649935 PE=4 SV=1	LOC100649935	1.406	1.189	1.804	0.944	1.05	0.855	0.525	0.645	0.545	Cluster4	0.669437
A0A6P5HYN7	639	S	Serine/threonine-protein kinase SBK1(predicted) OS=Bombus terrestris OX=30195 GN=LOC100651289 PE=4 SV=1	LOC100651289	1.81	2.533	1.701	0.418	0.596	0.547	0.322	0.225	0.324	Cluster4	0.533004
A0A6P5HZ53	13	S	Poly(U)-specific endoribonuclease like protein(predicted) OS=Bombus terrestris OX=30195 GN=LOC100649934 PE=4 SV=1	LOC100649934	1.672	2.062	1.394	0.615	0.531	0.488	0.559	0.658	0.691	Cluster1	0.590529
A0A6P5HZE4	1487	S	Nose resistant to fluoxetine protein 6(predicted) OS=Bombus terrestris OX=30195 GN=LOC100643007 PE=4 SV=1	LOC100643007	0.533	0.604	0.85	0.97	1.251	1.403	1.511	1.1	1.305	Cluster3	0.435911
A0A6P5HZE4	178	S	Nose resistant to fluoxetine protein 6(predicted) OS=Bombus terrestris OX=30195 GN=LOC100643007 PE=4 SV=1	LOC100643007	0.639	0.704	0.713	1.329	1.408	2	1.116	1.198	0.808	Cluster2	0.654545
A0A6P5HM74	5398	S	obscurin isoform X6 OS=Bombus terrestris OX=30195 GN=LOC100649328 PE=4 SV=1	LOC100649328	1.692	1.385	1.319	0.704	0.846	0.867	0.676	0.521	0.87	Cluster1	0.391945
A0A6P5HZE4	1839	S	Nose resistant to fluoxetine protein 6(predicted) OS=Bombus terrestris OX=30195 GN=LOC100643007 PE=4 SV=1	LOC100643007	1.884	1.647	1.334	0.787	0.704	0.647	0.549	0.511	0.718	Cluster1	0.524384
A0A6P5HZE4	1681	S	Nose resistant to fluoxetine protein 6(predicted) OS=Bombus terrestris OX=30195 GN=LOC100643007 PE=4 SV=1	LOC100643007	1.597	1.755	1.661	0.631	0.568	0.419	0.569	0.488	0.891	Cluster1	0.47786
A0A6P5HZE4	1715	S	Nose resistant to fluoxetine protein 6(predicted) OS=Bombus terrestris OX=30195 GN=LOC100643007 PE=4 SV=1	LOC100643007	1.451	2.031	1.665	0.457	0.399	0.254	0.546	0.233	1.336	Cluster5	0.626095
A0A6P5HZE4	1559	S	Nose resistant to fluoxetine protein 6(predicted) OS=Bombus terrestris OX=30195 GN=LOC100643007 PE=4 SV=1	LOC100643007	1.969	2.027	1.655	0.484	0.449	0.429	0.472	0.53	0.482	Cluster1	0.712176
A0A6P5HZE4	1560	S	Nose resistant to fluoxetine protein 6(predicted) OS=Bombus terrestris OX=30195 GN=LOC100643007 PE=4 SV=1	LOC100643007	1.969	2.027	1.655	0.484	0.449	0.429	0.472	0.53	0.482	Cluster1	0.712176
A0A6P5HZI0	237	S	F-box/LRR-repeat protein(predicted) OS=Bombus terrestris OX=30195 GN=LOC100648523 PE=4 SV=1	LOC100648523	0.608	0.58	0.632	1.252	1.683	1.473	1.111	1.343	1.162	Cluster3	0.476068
A0A6P5HZI0	52	S	F-box/LRR-repeat protein(predicted) OS=Bombus terrestris OX=30195 GN=LOC100648523 PE=4 SV=1	LOC100648523	0.675	0.685	0.656	0.939	0.865	0.936	1.782	1.224	1.56	Cluster6	0.789026
A0A6P5HZJ4	1153	S	LOW QUALITY PROTEIN: C2 domain-containing protein 5 OS=Bombus terrestris OX=30195 GN=LOC100647511 PE=4 SV=1	LOC100647511	1.443	1.133	1.289	0.661	0.826	0.815	1.086	0.541	1.074	Cluster5	0.434094
A0A6P5HZV3	848	S	centrosome-associated zinc finger protein CP190 OS=Bombus terrestris OX=30195 GN=LOC100647987 PE=4 SV=1	LOC100647987	0.773	0.495	0.573	0.998	0.949	1.102	1.394	1.825	1.468	Cluster3	0.421234
A0A6P5HM74	3092	S	obscurin isoform X6 OS=Bombus terrestris OX=30195 GN=LOC100649328 PE=4 SV=1	LOC100649328	1.773	1.446	1.197	0.803	0.719	0.662	0.601	0.601	1.047	Cluster1	0.416647
A0A6P5I014	227	S	interferon regulatory factor 2-binding protein-like B isoform X1 OS=Bombus terrestris OX=30195 GN=LOC100648171 PE=4 SV=1	LOC100648171	1.509	2.485	1.92	0.412	0.548	0.319	0.379	0.394	0.444	Cluster1	0.680568
A0A6P5I014	173	S	interferon regulatory factor 2-binding protein-like B isoform X1 OS=Bombus terrestris OX=30195 GN=LOC100648171 PE=4 SV=1	LOC100648171	2.196	2.386	1.932	0.361	0.298	0.208	0.277	0.17	0.37	Cluster1	0.821285
A0A6P5I019	13	S	excitatory amino acid transporter 1 OS=Bombus terrestris OX=30195 GN=LOC100649700 PE=4 SV=1	LOC100649700	1.617	1.599	1.186	0.716	0.858	0.731	0.695	0.746	0.777	Cluster1	0.536553
A0A6P5I071	13	S	hrp65 protein isoform X2 OS=Bombus terrestris OX=30195 GN=LOC100650872 PE=4 SV=1	LOC100650872	1.309	1.532	1.21	1.112	0.908	1.087	0.793	0.406	0.747	Cluster4	0.425706
A0A6P5I064	1784	S	muscle calcium channel subunit alpha-1 isoform X3 OS=Bombus terrestris OX=30195 GN=LOC100649439 PE=4 SV=1	LOC100649439	1.5	1.413	1.305	0.865	0.735	0.735	0.707	0.715	0.944	Cluster1	0.580365
A0A6P5I064	836	S	muscle calcium channel subunit alpha-1 isoform X3 OS=Bombus terrestris OX=30195 GN=LOC100649439 PE=4 SV=1	LOC100649439	0.675	0.642	0.746	1.693	1.544	1.627	0.958	1.328	0.754	Cluster2	0.8674
A0A6P5I064	851	S	muscle calcium channel subunit alpha-1 isoform X3 OS=Bombus terrestris OX=30195 GN=LOC100649439 PE=4 SV=1	LOC100649439	0.599	0.743	0.753	1.725	1.295	1.728	1.011	1.207	0.857	Cluster2	0.700485
A0A6P5I2T4	912	S	tau-tubulin kinase homolog Asator isoform X2 OS=Bombus terrestris OX=30195 GN=LOC100646154 PE=4 SV=1	LOC100646154	1.572	1.511	1.501	0.856	0.944	0.805	0.702	0.442	0.553	Cluster4	0.655544
A0A6P5I2T4	1029	S	tau-tubulin kinase homolog Asator isoform X2 OS=Bombus terrestris OX=30195 GN=LOC100646154 PE=4 SV=1	LOC100646154	1.412	1.327	1.713	0.682	0.665	0.506	0.758	0.739	0.908	Cluster5	0.505847
A0A6P5I2T4	771	S	tau-tubulin kinase homolog Asator isoform X2 OS=Bombus terrestris OX=30195 GN=LOC100646154 PE=4 SV=1	LOC100646154	0.18	0.212	0.551	1.819	1.554	1.666	1.248	1.79	1.174	Cluster3	0.549764
A0A6P5I2T4	470	S	tau-tubulin kinase homolog Asator isoform X2 OS=Bombus terrestris OX=30195 GN=LOC100646154 PE=4 SV=1	LOC100646154	1.644	1.331	1.486	0.498	0.82	0.672	0.747	0.804	0.786	Cluster1	0.415623
A0A6P5I2T4	492	S	tau-tubulin kinase homolog Asator isoform X2 OS=Bombus terrestris OX=30195 GN=LOC100646154 PE=4 SV=1	LOC100646154	2.386	1.924	2.138	0.326	0.398	0.287	0.288	0.272	0.197	Cluster1	0.539452
A0A6P5HM74	2537	S	obscurin isoform X6 OS=Bombus terrestris OX=30195 GN=LOC100649328 PE=4 SV=1	LOC100649328	1.006	0.444	0.513	1.6	1.658	1.576	0.981	1.452	0.774	Cluster2	0.605063
A0A6P5I2T4	514	S	tau-tubulin kinase homolog Asator isoform X2 OS=Bombus terrestris OX=30195 GN=LOC100646154 PE=4 SV=1	LOC100646154	1.508	1.1	1.455	0.982	0.896	0.673	0.778	0.829	0.757	Cluster1	0.394724
A0A6P5I2T4	540	S	tau-tubulin kinase homolog Asator isoform X2 OS=Bombus terrestris OX=30195 GN=LOC100646154 PE=4 SV=1	LOC100646154	1.463	1.497	1.726	0.617	0.631	0.434	0.744	0.446	1.023	Cluster5	0.641956
A0A6P5I0R7	243	S	CXC domain-containing protein(predicted) OS=Bombus terrestris OX=30195 GN=LOC100643498 PE=4 SV=1	LOC100643498	1.448	1.361	1.348	0.45	0.659	0.504	1.015	0.574	1.297	Cluster5	0.654588
A0A6P5I0S8	218	S	LOW QUALITY PROTEIN: methionine--tRNA ligase, cytoplasmic OS=Bombus terrestris OX=30195 GN=LOC100647379 PE=4 SV=1	LOC100647379	0.839	0.653	0.74	0.977	1.161	1.176	1.193	1.765	1.096	Cluster3	0.534047
A0A6P5I0T7	381	S	pro-resilin isoform X2 OS=Bombus terrestris OX=30195 GN=LOC100650250 PE=4 SV=1	LOC100650250	0.985	0.534	0.702	1.804	1.615	1.623	0.94	1.051	0.686	Cluster2	0.685078
A0A6P5I0V2	713	S	glutamine-dependent NAD(+) synthetase OS=Bombus terrestris OX=30195 GN=LOC100642895 PE=4 SV=1	LOC100642895	1.55	1.45	1.421	0.842	0.845	0.756	0.649	0.822	0.615	Cluster4	0.484407
A0A6P5I0W6	1918	S	talin-1 isoform X2 OS=Bombus terrestris OX=30195 GN=LOC100651016 PE=4 SV=1	LOC100651016	1.436	1.281	1.345	0.666	0.77	0.614	0.987	0.724	1.001	Cluster5	0.746687
A0A6P5I1A8	935	S	tensin-1 OS=Bombus terrestris OX=30195 GN=LOC100644032 PE=4 SV=1	LOC100644032	1.597	1.871	1.414	0.66	0.653	0.518	0.681	0.569	0.741	Cluster1	0.710621
A0A6P5I1A8	1311	S	tensin-1 OS=Bombus terrestris OX=30195 GN=LOC100644032 PE=4 SV=1	LOC100644032	1.388	1.659	1.348	0.74	0.748	0.757	0.794	0.603	0.825	Cluster1	0.600256
A0A6P5I1A8	670	S	tensin-1 OS=Bombus terrestris OX=30195 GN=LOC100644032 PE=4 SV=1	LOC100644032	1.456	2.091	1.642	0.578	0.584	0.418	0.553	0.453	0.792	Cluster1	0.564282
A0A6P5I1A8	589	S	tensin-1 OS=Bombus terrestris OX=30195 GN=LOC100644032 PE=4 SV=1	LOC100644032	1.313	1.379	1.395	0.957	0.701	0.727	0.877	0.799	0.802	Cluster1	0.520335
A0A6P5I1A8	710	S	tensin-1 OS=Bombus terrestris OX=30195 GN=LOC100644032 PE=4 SV=1	LOC100644032	1.506	2.015	1.947	0.4	0.394	0.322	0.675	0.469	0.652	Cluster5	0.560611
A0A6P5I1A8	958	S	tensin-1 OS=Bombus terrestris OX=30195 GN=LOC100644032 PE=4 SV=1	LOC100644032	1.347	1.482	1.311	0.723	0.716	0.808	0.793	0.635	1.064	Cluster5	0.471741
A0A6P5I1A8	763	S	tensin-1 OS=Bombus terrestris OX=30195 GN=LOC100644032 PE=4 SV=1	LOC100644032	1.365	1.256	1.497	0.764	0.66	0.602	0.912	0.85	0.926	Cluster5	0.551474
A0A6P5I1A8	764	S	tensin-1 OS=Bombus terrestris OX=30195 GN=LOC100644032 PE=4 SV=1	LOC100644032	1.583	1.892	1.534	0.723	0.583	0.603	0.609	0.509	0.661	Cluster1	0.715166
A0A6P5I1A8	907	S	tensin-1 OS=Bombus terrestris OX=30195 GN=LOC100644032 PE=4 SV=1	LOC100644032	1.668	1.72	1.362	0.568	0.54	0.511	0.777	0.533	0.961	Cluster5	0.743691
A0A6P5I1A8	1278	S	tensin-1 OS=Bombus terrestris OX=30195 GN=LOC100644032 PE=4 SV=1	LOC100644032	1.689	1.915	1.547	0.668	0.618	0.52	0.556	0.51	0.634	Cluster1	0.824333
A0A6P5HM74	3031	S	obscurin isoform X6 OS=Bombus terrestris OX=30195 GN=LOC100649328 PE=4 SV=1	LOC100649328	1.456	0.988	1.173	0.742	0.723	0.783	1.281	0.629	1.121	Cluster5	0.420004
A0A6P5I1A8	795	S	tensin-1 OS=Bombus terrestris OX=30195 GN=LOC100644032 PE=4 SV=1	LOC100644032	1.176	1.323	1.099	0.644	0.596	0.624	1.255	0.92	1.244	Cluster5	0.469399
A0A6P5I1A8	1328	S	tensin-1 OS=Bombus terrestris OX=30195 GN=LOC100644032 PE=4 SV=1	LOC100644032	1.662	1.731	1.767	0.525	0.52	0.33	0.747	0.349	0.815	Cluster5	0.62108
A0A6P5I1A8	1204	S	tensin-1 OS=Bombus terrestris OX=30195 GN=LOC100644032 PE=4 SV=1	LOC100644032	1.259	1.617	1.44	0.815	0.753	0.635	0.755	0.717	0.877	Cluster1	0.588582
A0A6P5I1A8	1444	S	tensin-1 OS=Bombus terrestris OX=30195 GN=LOC100644032 PE=4 SV=1	LOC100644032	0.54	0.621	0.548	1.609	1.445	1.519	1.186	1.365	1.098	Cluster3	0.507347
A0A6P5I1A8	1301	S	tensin-1 OS=Bombus terrestris OX=30195 GN=LOC100644032 PE=4 SV=1	LOC100644032	1.813	2.02	1.745	0.539	0.549	0.495	0.408	0.548	0.442	Cluster1	0.595948
A0A6P3D4W3	988	S	regulator of nonsense transcripts 2 OS=Bombus terrestris OX=30195 GN=LOC100647091 PE=4 SV=1	LOC100647091	0.407	0.609	0.467	0.838	0.903	1.282	1.558	2.062	1.545	Cluster6	0.459191
A0A6P5HM74	3676	S	obscurin isoform X6 OS=Bombus terrestris OX=30195 GN=LOC100649328 PE=4 SV=1	LOC100649328	1.154	0.723	0.885	1.377	1.557	1.49	0.764	1.011	0.739	Cluster2	0.507301
A0A6P5I1C8	1831	S	FERM, RhoGEF and pleckstrin domain-containing protein 2(predicted) OS=Bombus terrestris OX=30195 GN=LOC100648719 PE=4 SV=1	LOC100648719	1.097	1.325	1.844	0.713	0.831	0.772	0.752	0.738	0.771	Cluster1	0.418804
A0A6P5I1C8	824	S	FERM, RhoGEF and pleckstrin domain-containing protein 2(predicted) OS=Bombus terrestris OX=30195 GN=LOC100648719 PE=4 SV=1	LOC100648719	1.248	1.379	1.706	0.723	0.82	0.543	0.767	0.541	1.007	Cluster5	0.447857
A0A6P5I1C8	1525	S	FERM, RhoGEF and pleckstrin domain-containing protein 2(predicted) OS=Bombus terrestris OX=30195 GN=LOC100648719 PE=4 SV=1	LOC100648719	1.382	1.747	2.265	0.613	0.526	0.388	0.528	0.415	0.575	Cluster1	0.634812
A0A6P5I1C8	1423	S	FERM, RhoGEF and pleckstrin domain-containing protein 2(predicted) OS=Bombus terrestris OX=30195 GN=LOC100648719 PE=4 SV=1	LOC100648719	1	1.671	1.934	0.795	0.85	0.768	0.586	0.611	0.614	Cluster4	0.435622
A0A6P5ICA8	147	S	voltage-dependent L-type calcium channel subunit beta-2 isoform X6 OS=Bombus terrestris OX=30195 GN=LOC100645652 PE=4 SV=1	LOC100645652	0.581	0.529	0.65	1.337	1.543	1.585	0.813	1.204	1.593	Cluster2	0.381121
A0A6P5I1V7	1421	S	LOW QUALITY PROTEIN: unconventional myosin-IXa OS=Bombus terrestris OX=30195 GN=LOC100648674 PE=4 SV=1	LOC100648674	1.152	1.171	1.121	0.695	0.548	0.624	1.147	0.824	1.579	Cluster5	0.435651
A0A6P5I217	154	S	LOW QUALITY PROTEIN: piezo-type mechanosensitive ion channel component OS=Bombus terrestris OX=30195 GN=LOC100643905 PE=4 SV=1	LOC100643905	0.713	0.72	0.73	1.545	1.544	1.633	0.982	1.108	0.892	Cluster2	0.86597
A0A6P5I217	1621	S	LOW QUALITY PROTEIN: piezo-type mechanosensitive ion channel component OS=Bombus terrestris OX=30195 GN=LOC100643905 PE=4 SV=1	LOC100643905	1.334	1.292	1.272	0.692	0.731	0.875	0.883	0.61	1.209	Cluster5	0.492941
A0A6P5I302	707	S	twitchin isoform X10 OS=Bombus terrestris OX=30195 GN=LOC100644118 PE=4 SV=1	LOC100644118	0.768	0.957	0.699	1.612	1.864	1.758	0.54	1.137	0.689	Cluster2	0.529072
A0A6P5I302	709	S	twitchin isoform X10 OS=Bombus terrestris OX=30195 GN=LOC100644118 PE=4 SV=1	LOC100644118	0.848	0.792	0.779	1.368	1.435	1.281	0.812	1.5	0.939	Cluster2	0.612642
A0A6P5I302	257	S	twitchin isoform X10 OS=Bombus terrestris OX=30195 GN=LOC100644118 PE=4 SV=1	LOC100644118	0.704	0.55	0.644	1.619	1.629	1.68	0.755	1.812	0.729	Cluster2	0.722171
A0A6P5I302	61	S	twitchin isoform X10 OS=Bombus terrestris OX=30195 GN=LOC100644118 PE=4 SV=1	LOC100644118	0.73	0.61	0.623	1.096	1.392	1.333	1.139	1.627	1.19	Cluster3	0.698605
A0A6P5I302	158	S	twitchin isoform X10 OS=Bombus terrestris OX=30195 GN=LOC100644118 PE=4 SV=1	LOC100644118	0.595	0.389	0.558	1.538	1.555	1.429	1.113	1.946	0.924	Cluster3	0.490947
A0A6P5I289	85	S	polyadenylate-binding protein 2-B OS=Bombus terrestris OX=30195 GN=LOC100646108 PE=4 SV=1	LOC100646108	0.804	0.697	0.698	1.002	1.073	1.057	1.386	1.392	1.354	Cluster6	0.520276
A0A6P5I4R0	1183	S	telomere-associated protein RIF1 isoform X2 OS=Bombus terrestris OX=30195 GN=LOC100644267 PE=4 SV=1	LOC100644267	0.468	0.408	0.52	1.021	1.573	1.689	1.556	1.219	1.354	Cluster3	0.577798
A0A6P5I4R0	1185	S	telomere-associated protein RIF1 isoform X2 OS=Bombus terrestris OX=30195 GN=LOC100644267 PE=4 SV=1	LOC100644267	0.565	0.499	0.694	1.139	1.161	1.117	1.501	1.535	1.385	Cluster3	0.652144
A0A6P5I2L0	465	S	calcitonin gene-related peptide type 1 receptor isoform X2 OS=Bombus terrestris OX=30195 GN=LOC100645019 PE=4 SV=1	LOC100645019	1.538	1.656	1.401	0.705	0.723	0.555	0.674	0.681	0.848	Cluster1	0.65072
A0A6P5I2P1	581	S	RING finger protein 207 isoform X5 OS=Bombus terrestris OX=30195 GN=LOC100648298 PE=4 SV=1	LOC100648298	1.265	1.62	2.082	0.782	0.596	0.664	0.487	0.64	0.557	Cluster1	0.418968
A0A6P5I2P0	663	S	calcium-transporting ATPase sarcoplasmic/endoplasmic reticulum type isoform X2 OS=Bombus terrestris OX=30195 GN=LOC100642652 PE=4 SV=1	LOC100642652	0.586	0.674	0.577	1.178	1.251	1.23	1.592	1.433	1.14	Cluster3	0.723056
A0A6P5I2P0	664	S	calcium-transporting ATPase sarcoplasmic/endoplasmic reticulum type isoform X2 OS=Bombus terrestris OX=30195 GN=LOC100642652 PE=4 SV=1	LOC100642652	0.608	0.619	0.595	1.189	1.065	1.186	1.491	1.604	1.285	Cluster3	0.783104
A0A6P5I2P0	488	S	calcium-transporting ATPase sarcoplasmic/endoplasmic reticulum type isoform X2 OS=Bombus terrestris OX=30195 GN=LOC100642652 PE=4 SV=1	LOC100642652	0.712	0.748	0.61	1.568	1.368	1.325	1.107	1.421	0.971	Cluster2	0.494194
A0A6P5HM74	2082	S	obscurin isoform X6 OS=Bombus terrestris OX=30195 GN=LOC100649328 PE=4 SV=1	LOC100649328	1.057	0.745	0.759	1.553	1.578	1.745	0.846	0.853	0.694	Cluster2	0.548327
A0A6P5I2P0	532	S	calcium-transporting ATPase sarcoplasmic/endoplasmic reticulum type isoform X2 OS=Bombus terrestris OX=30195 GN=LOC100642652 PE=4 SV=1	LOC100642652	0.726	0.67	0.462	1.286	1.243	1.165	1.291	1.618	1.272	Cluster3	0.649679
A0A6P5I2P0	539	S	calcium-transporting ATPase sarcoplasmic/endoplasmic reticulum type isoform X2 OS=Bombus terrestris OX=30195 GN=LOC100642652 PE=4 SV=1	LOC100642652	0.669	0.638	0.535	1.248	1.036	1.138	1.207	2.09	1.206	Cluster3	0.643419
A0A6P5I2R6	488	S	CAP-Gly domain-containing protein(predicted) OS=Bombus terrestris OX=30195 GN=LOC100650455 PE=4 SV=1	LOC100650455	1.382	1.765	1.629	0.701	0.699	0.559	0.802	0.42	0.72	Cluster1	0.506669
A0A6P5I2S9	555	S	stromal interaction molecule homolog isoform X1 OS=Bombus terrestris OX=30195 GN=LOC100649108 PE=4 SV=1	LOC100649108	1.688	1.476	1.644	0.703	0.745	0.603	0.577	0.579	0.711	Cluster1	0.733151
A0A6P5I2S9	590	S	stromal interaction molecule homolog isoform X1 OS=Bombus terrestris OX=30195 GN=LOC100649108 PE=4 SV=1	LOC100649108	1.492	1.451	1.485	0.755	0.768	0.613	0.874	0.554	0.79	Cluster1	0.555676
A0A6P5I2S9	566	S	stromal interaction molecule homolog isoform X1 OS=Bombus terrestris OX=30195 GN=LOC100649108 PE=4 SV=1	LOC100649108	2.124	2.029	1.948	0.341	0.314	0.228	0.414	0.235	0.587	Cluster1	0.530164
A0A6P5I2T2	1190	S	protein kibra isoform X3 OS=Bombus terrestris OX=30195 GN=LOC100651971 PE=4 SV=1	LOC100651971	1.529	1.425	1.471	0.755	0.916	0.576	0.718	0.696	0.759	Cluster1	0.614247
A0A6P5HM74	3748	S	obscurin isoform X6 OS=Bombus terrestris OX=30195 GN=LOC100649328 PE=4 SV=1	LOC100649328	1.088	0.511	0.812	1.502	1.545	1.449	0.98	1.092	0.776	Cluster2	0.582966
A0A6P5I2Z4	61	S	LOW QUALITY PROTEIN: golgin subfamily A member 1 OS=Bombus terrestris OX=30195 GN=LOC100647938 PE=4 SV=1	LOC100647938	0.794	0.699	0.663	1.151	0.915	1.014	1.522	1.438	1.274	Cluster6	0.49911
A0A6P5I3D5	3556	S	LOW QUALITY PROTEIN: titin OS=Bombus terrestris OX=30195 GN=LOC105665950 PE=4 SV=1	LOC105665950	1.67	1.591	1.705	0.601	0.671	0.466	0.603	0.52	0.779	Cluster1	0.708527
A0A6P5I3D5	3803	S	LOW QUALITY PROTEIN: titin OS=Bombus terrestris OX=30195 GN=LOC105665950 PE=4 SV=1	LOC105665950	1.734	1.431	1.533	0.691	0.718	0.621	0.616	0.699	0.724	Cluster1	0.704858
A0A6P5I3D5	2366	S	LOW QUALITY PROTEIN: titin OS=Bombus terrestris OX=30195 GN=LOC105665950 PE=4 SV=1	LOC105665950	0.709	0.554	0.604	1.338	1.369	1.252	1.174	1.592	1.188	Cluster3	0.745887
A0A6P5HM74	1533	S	obscurin isoform X6 OS=Bombus terrestris OX=30195 GN=LOC100649328 PE=4 SV=1	LOC100649328	1.173	0.851	1.02	1.472	1.454	1.556	0.692	0.78	0.645	Cluster2	0.332884
A0A6P5I3D5	4452	S	LOW QUALITY PROTEIN: titin OS=Bombus terrestris OX=30195 GN=LOC105665950 PE=4 SV=1	LOC105665950	1.481	1.291	1.401	0.785	0.811	0.81	0.807	0.459	1.014	Cluster1	0.351363
A0A6P5I3D5	2493	S	LOW QUALITY PROTEIN: titin OS=Bombus terrestris OX=30195 GN=LOC105665950 PE=4 SV=1	LOC105665950	0.632	0.664	0.66	1.291	1.468	1.229	1.117	1.353	1.303	Cluster3	0.642501
A0A6P5I3D5	969	S	LOW QUALITY PROTEIN: titin OS=Bombus terrestris OX=30195 GN=LOC105665950 PE=4 SV=1	LOC105665950	2.081	1.423	1.725	0.551	0.578	0.441	0.62	0.538	0.58	Cluster1	0.662479
A0A6P5I3D5	4675	S	LOW QUALITY PROTEIN: titin OS=Bombus terrestris OX=30195 GN=LOC105665950 PE=4 SV=1	LOC105665950	0.693	0.68	0.732	0.824	0.93	1.113	1.641	0.965	1.704	Cluster6	0.565567
A0A6P5I3D5	4751	S	LOW QUALITY PROTEIN: titin OS=Bombus terrestris OX=30195 GN=LOC105665950 PE=4 SV=1	LOC105665950	1.546	1.406	1.427	0.743	0.753	0.694	0.755	0.799	0.747	Cluster1	0.698702
A0A6P5I3D5	3543	S	LOW QUALITY PROTEIN: titin OS=Bombus terrestris OX=30195 GN=LOC105665950 PE=4 SV=1	LOC105665950	1.772	1.452	1.687	0.641	0.61	0.39	0.705	0.577	0.756	Cluster1	0.473691
A0A6P5I3D5	4436	S	LOW QUALITY PROTEIN: titin OS=Bombus terrestris OX=30195 GN=LOC105665950 PE=4 SV=1	LOC105665950	1.186	1.18	1.133	0.627	0.701	0.653	1.216	0.722	1.44	Cluster5	0.4895
A0A6P5I3D5	4002	S	LOW QUALITY PROTEIN: titin OS=Bombus terrestris OX=30195 GN=LOC105665950 PE=4 SV=1	LOC105665950	1.573	1.646	1.709	0.645	0.818	0.628	0.527	0.51	0.656	Cluster1	0.533127
A0A6P5I3D5	3691	S	LOW QUALITY PROTEIN: titin OS=Bombus terrestris OX=30195 GN=LOC105665950 PE=4 SV=1	LOC105665950	1.41	1.431	1.281	0.728	0.625	0.584	0.674	0.736	1.346	Cluster5	0.556293
A0A6P5I3D5	3692	S	LOW QUALITY PROTEIN: titin OS=Bombus terrestris OX=30195 GN=LOC105665950 PE=4 SV=1	LOC105665950	1.403	1.49	1.568	0.828	0.616	0.618	0.708	0.714	0.855	Cluster1	0.560069
A0A6P5I3D5	4268	S	LOW QUALITY PROTEIN: titin OS=Bombus terrestris OX=30195 GN=LOC105665950 PE=4 SV=1	LOC105665950	1.921	1.773	1.811	0.343	0.359	0.217	0.628	0.266	0.953	Cluster5	0.824623
A0A6P5I3D5	3735	S	LOW QUALITY PROTEIN: titin OS=Bombus terrestris OX=30195 GN=LOC105665950 PE=4 SV=1	LOC105665950	1.448	1.521	1.375	0.76	0.683	0.701	0.781	0.632	0.931	Cluster1	0.518101
A0A6P5I3D5	1218	S	LOW QUALITY PROTEIN: titin OS=Bombus terrestris OX=30195 GN=LOC105665950 PE=4 SV=1	LOC105665950	0.534	0.392	0.496	1.092	1.2	1.2	1.261	2.371	1.321	Cluster3	0.730201
A0A6P5I3D5	4691	S	LOW QUALITY PROTEIN: titin OS=Bombus terrestris OX=30195 GN=LOC105665950 PE=4 SV=1	LOC105665950	1.491	1.097	1.447	0.748	0.876	0.771	0.833	0.666	0.964	Cluster1	0.402102
A0A6P5HM74	4935	S	obscurin isoform X6 OS=Bombus terrestris OX=30195 GN=LOC100649328 PE=4 SV=1	LOC100649328	0.923	0.712	0.738	1.591	1.584	1.521	0.802	1.123	0.856	Cluster2	0.761427
A0A6P5I3D5	4706	S	LOW QUALITY PROTEIN: titin OS=Bombus terrestris OX=30195 GN=LOC105665950 PE=4 SV=1	LOC105665950	1.988	1.459	1.45	0.697	0.768	0.559	0.62	0.464	0.699	Cluster1	0.571725
A0A6P5I3D5	3826	S	LOW QUALITY PROTEIN: titin OS=Bombus terrestris OX=30195 GN=LOC105665950 PE=4 SV=1	LOC105665950	1.441	1.571	1.413	0.601	0.77	0.364	0.868	0.566	1.079	Cluster5	0.632511
A0A6P5I3D5	4284	S	LOW QUALITY PROTEIN: titin OS=Bombus terrestris OX=30195 GN=LOC105665950 PE=4 SV=1	LOC105665950	1.524	1.419	1.078	0.684	0.708	0.614	0.803	0.718	1.308	Cluster5	0.595315
A0A6P5I3D5	4157	S	LOW QUALITY PROTEIN: titin OS=Bombus terrestris OX=30195 GN=LOC105665950 PE=4 SV=1	LOC105665950	1.194	1.157	1.291	0.689	0.618	0.715	1.128	0.853	1.235	Cluster5	0.52997
A0A6P5I3D5	4199	S	LOW QUALITY PROTEIN: titin OS=Bombus terrestris OX=30195 GN=LOC105665950 PE=4 SV=1	LOC105665950	1.466	1.509	1.33	0.732	0.625	0.631	0.891	0.583	1.014	Cluster5	0.67879
A0A6P5I3D5	4403	S	LOW QUALITY PROTEIN: titin OS=Bombus terrestris OX=30195 GN=LOC105665950 PE=4 SV=1	LOC105665950	1.457	1.314	1.351	0.743	0.649	0.596	0.796	0.615	1.261	Cluster5	0.662974
A0A6P5I3D5	2819	S	LOW QUALITY PROTEIN: titin OS=Bombus terrestris OX=30195 GN=LOC105665950 PE=4 SV=1	LOC105665950	0.577	0.68	0.486	1.151	1.305	1.24	1.065	2.245	1.142	Cluster3	0.604885
A0A6P5HM74	5164	S	obscurin isoform X6 OS=Bombus terrestris OX=30195 GN=LOC100649328 PE=4 SV=1	LOC100649328	1.107	0.819	1.029	1.534	1.685	1.526	0.593	0.917	0.539	Cluster2	0.364112
A0A6P5I3D5	3771	S	LOW QUALITY PROTEIN: titin OS=Bombus terrestris OX=30195 GN=LOC105665950 PE=4 SV=1	LOC105665950	1.819	1.381	1.778	0.742	0.7	0.492	0.597	0.515	0.618	Cluster1	0.631318
A0A6P5I3D5	4643	S	LOW QUALITY PROTEIN: titin OS=Bombus terrestris OX=30195 GN=LOC105665950 PE=4 SV=1	LOC105665950	1.135	1.214	1.166	0.623	0.748	0.62	1.156	0.729	1.465	Cluster5	0.501287
A0A6P5I3D5	4009	S	LOW QUALITY PROTEIN: titin OS=Bombus terrestris OX=30195 GN=LOC105665950 PE=4 SV=1	LOC105665950	1.838	1.84	1.739	0.506	0.503	0.385	0.607	0.446	0.61	Cluster1	0.739511
A0A6P5I3H8	985	S	adenylate cyclase type 2 isoform X1 OS=Bombus terrestris OX=30195 GN=LOC100643364 PE=4 SV=1	LOC100643364	0.635	0.65	0.643	1.389	1.209	1.513	1.308	1.325	1.096	Cluster3	0.671202
A0A6P5HM74	3178	S	obscurin isoform X6 OS=Bombus terrestris OX=30195 GN=LOC100649328 PE=4 SV=1	LOC100649328	0.449	0.651	0.732	1.67	1.955	1.612	0.859	1.098	0.991	Cluster2	0.638117
A0A6P5I3W3	737	S	LOW QUALITY PROTEIN: probable serine/threonine-protein kinase DDB_G0282963 OS=Bombus terrestris OX=30195 GN=LOC100642692 PE=4 SV=1	LOC100642692	0.684	0.937	0.975	0.588	0.609	0.627	1.666	1.119	1.761	Cluster6	0.42264
A0A6P5I3W3	1010	S	LOW QUALITY PROTEIN: probable serine/threonine-protein kinase DDB_G0282963 OS=Bombus terrestris OX=30195 GN=LOC100642692 PE=4 SV=1	LOC100642692	0.357	0.538	0.5	0.721	0.78	0.97	2.195	1.5	1.795	Cluster6	0.78038
A0A6P5I3W3	807	S	LOW QUALITY PROTEIN: probable serine/threonine-protein kinase DDB_G0282963 OS=Bombus terrestris OX=30195 GN=LOC100642692 PE=4 SV=1	LOC100642692	0.99	1.154	1.087	0.601	0.588	0.562	1.343	0.734	1.754	Cluster5	0.377873
A0A6P5I3W3	997	S	LOW QUALITY PROTEIN: probable serine/threonine-protein kinase DDB_G0282963 OS=Bombus terrestris OX=30195 GN=LOC100642692 PE=4 SV=1	LOC100642692	0.374	0.343	0.35	0.591	0.669	0.788	2.101	1.744	2.354	Cluster6	0.915091
A0A6P5I3W3	975	S	LOW QUALITY PROTEIN: probable serine/threonine-protein kinase DDB_G0282963 OS=Bombus terrestris OX=30195 GN=LOC100642692 PE=4 SV=1	LOC100642692	0.276	0.29	0.307	1.651	1.308	1.394	1.711	1.172	1.768	Cluster3	0.637196
A0A6P5I3W3	461	S	LOW QUALITY PROTEIN: probable serine/threonine-protein kinase DDB_G0282963 OS=Bombus terrestris OX=30195 GN=LOC100642692 PE=4 SV=1	LOC100642692	0.232	0.326	0.336	0.609	0.809	1.153	2.324	1.722	1.968	Cluster6	0.622322
A0A6P5I3W3	1672	S	LOW QUALITY PROTEIN: probable serine/threonine-protein kinase DDB_G0282963 OS=Bombus terrestris OX=30195 GN=LOC100642692 PE=4 SV=1	LOC100642692	1.046	1.017	1.024	0.638	0.591	0.712	1.006	0.78	2.081	Cluster5	0.320611
A0A6P3D4Y8	55	S	ATP-dependent RNA helicase vasa OS=Bombus terrestris OX=30195 GN=LOC100645309 PE=4 SV=1	LOC100645309	0.624	0.595	0.618	0.774	0.76	0.907	1.717	1.655	1.703	Cluster6	0.939701
A0A6P5HM74	1522	S	obscurin isoform X6 OS=Bombus terrestris OX=30195 GN=LOC100649328 PE=4 SV=1	LOC100649328	0.815	0.723	0.902	1.154	1.728	1.502	0.964	1.024	0.885	Cluster2	0.624098
A0A6P5I3W6	50	S	Short transient receptor potential channel 5 (Fragment)(predicted) OS=Bombus terrestris OX=30195 GN=LOC100648262 PE=4 SV=1	LOC100648262	1.021	1.591	1.607	1.013	0.553	0.62	0.649	1.291	0.654	Cluster1	0.306327
A0A6P5I3X4	522	S	synapsin OS=Bombus terrestris OX=30195 GN=LOC100648875 PE=4 SV=1	LOC100648875	1.413	1.642	2.363	0.626	0.715	0.592	0.345	0.392	0.445	Cluster4	0.590078
A0A6P5I3X4	489	S	synapsin OS=Bombus terrestris OX=30195 GN=LOC100648875 PE=4 SV=1	LOC100648875	1.209	1.606	1.936	0.703	0.88	0.632	0.579	0.5	0.681	Cluster1	0.421686
A0A6P5I3X4	78	S	synapsin OS=Bombus terrestris OX=30195 GN=LOC100648875 PE=4 SV=1	LOC100648875	1.41	1.301	1.969	0.854	1.109	0.998	0.316	0.38	0.567	Cluster4	0.590466
A0A6P5I445	544	S	fibrillin-2 OS=Bombus terrestris OX=30195 GN=LOC100644464 PE=4 SV=1	LOC100644464	0.612	0.804	0.701	1.284	1.358	1.402	1.292	1.043	1.162	Cluster3	0.441365
A0A6P5I461	304	S	aldose reductase isoform X2 OS=Bombus terrestris OX=30195 GN=LOC100652258 PE=4 SV=1	LOC100652258	0.448	0.409	0.457	1.284	1.135	1.082	1.573	1.814	1.537	Cluster3	0.763034
A0A6P5I4A7	2288	S	Synaptotagmin-like protein 3(predicted) OS=Bombus terrestris OX=30195 GN=LOC100644979 PE=4 SV=1	LOC100644979	1.437	1.397	1.56	0.738	0.625	0.643	0.761	0.681	0.931	Cluster5	0.454267
A0A6P5HM74	2021	S	obscurin isoform X6 OS=Bombus terrestris OX=30195 GN=LOC100649328 PE=4 SV=1	LOC100649328	1.211	1.027	1.051	0.736	0.716	0.639	1.131	0.608	1.755	Cluster5	0.392615
A0A6P5I4A7	2829	S	Synaptotagmin-like protein 3(predicted) OS=Bombus terrestris OX=30195 GN=LOC100644979 PE=4 SV=1	LOC100644979	1.202	1.319	1.218	0.767	0.714	0.623	1.232	0.655	1.131	Cluster5	0.57681
A0A6P5I4L3	191	S	BZIP domain-containing protein(predicted) OS=Bombus terrestris OX=30195 GN=LOC100648637 PE=4 SV=1	LOC100648637	1.316	1.348	1.349	0.791	0.669	0.706	0.807	0.918	1.017	Cluster5	0.502833
A0A6P5I4L9	17	S	selenium-binding protein 1-B OS=Bombus terrestris OX=30195 GN=LOC100646517 PE=4 SV=1	LOC100646517	1.356	1.543	1.574	0.836	0.835	0.755	0.653	0.717	0.636	Cluster4	0.483406
A0A6P5I4L9	19	S	selenium-binding protein 1-B OS=Bombus terrestris OX=30195 GN=LOC100646517 PE=4 SV=1	LOC100646517	1.4	1.5	1.465	0.983	0.815	0.801	0.677	0.725	0.61	Cluster4	0.58752
A0A6P5I4M4	2019	S	Myosin XV(predicted) OS=Bombus terrestris OX=30195 GN=LOC100645139 PE=4 SV=1	LOC100645139	1.707	1.684	1.682	0.567	0.595	0.54	0.651	0.489	0.68	Cluster1	0.806295
A0A6P5I4M4	2026	S	Myosin XV(predicted) OS=Bombus terrestris OX=30195 GN=LOC100645139 PE=4 SV=1	LOC100645139	1.372	1.539	1.449	0.648	0.676	0.476	0.842	0.916	0.865	Cluster5	0.498714
A0A6P5I4R1	210	S	LOW QUALITY PROTEIN: mucin-1 OS=Bombus terrestris OX=30195 GN=LOC100649769 PE=4 SV=1	LOC100649769	1.591	2.351	1.614	0.61	0.526	0.452	0.484	0.67	0.327	Cluster1	0.447222
A0A6P5I4R1	508	S	LOW QUALITY PROTEIN: mucin-1 OS=Bombus terrestris OX=30195 GN=LOC100649769 PE=4 SV=1	LOC100649769	1.698	2.606	1.399	0.625	0.491	0.414	0.475	0.417	0.451	Cluster1	0.596782
A0A6P5I4R1	408	S	LOW QUALITY PROTEIN: mucin-1 OS=Bombus terrestris OX=30195 GN=LOC100649769 PE=4 SV=1	LOC100649769	1.536	2.11	1.607	0.692	0.574	0.559	0.535	0.465	0.573	Cluster1	0.654837
A0A6P5I4R1	441	S	LOW QUALITY PROTEIN: mucin-1 OS=Bombus terrestris OX=30195 GN=LOC100649769 PE=4 SV=1	LOC100649769	1.309	1.932	1.392	0.802	0.648	0.621	0.736	0.625	0.748	Cluster1	0.562908
A0A6P5HM74	3103	S	obscurin isoform X6 OS=Bombus terrestris OX=30195 GN=LOC100649328 PE=4 SV=1	LOC100649328	1.593	1.094	1.533	0.838	0.765	0.858	0.742	0.724	0.768	Cluster1	0.40096
A0A6P5I4R1	375	S	LOW QUALITY PROTEIN: mucin-1 OS=Bombus terrestris OX=30195 GN=LOC100649769 PE=4 SV=1	LOC100649769	1.169	1.887	1.311	0.832	0.848	0.77	0.73	0.749	0.68	Cluster1	0.413311
A0A6P5I4R1	629	S	LOW QUALITY PROTEIN: mucin-1 OS=Bombus terrestris OX=30195 GN=LOC100649769 PE=4 SV=1	LOC100649769	1.467	1.629	1.376	0.648	0.513	0.614	0.87	0.705	0.921	Cluster5	0.606789
A0A6P5I4R1	539	S	LOW QUALITY PROTEIN: mucin-1 OS=Bombus terrestris OX=30195 GN=LOC100649769 PE=4 SV=1	LOC100649769	1.417	1.513	1.265	0.755	0.654	0.526	1.044	0.708	0.924	Cluster5	0.633601
A0A6P5I4R1	662	S	LOW QUALITY PROTEIN: mucin-1 OS=Bombus terrestris OX=30195 GN=LOC100649769 PE=4 SV=1	LOC100649769	1.51	1.671	1.247	0.81	0.683	0.58	0.721	0.783	0.86	Cluster1	0.501869
A0A6P5I7C7	137	S	PAXIP1-associated glutamate-rich protein 1 isoform X2 OS=Bombus terrestris OX=30195 GN=LOC100643346 PE=4 SV=1	LOC100643346	0.625	0.634	0.527	0.779	0.761	1.049	1.632	0.903	2.318	Cluster6	0.555452
A0A6P5I4Z0	437	S	glycerol-3-phosphate acyltransferase 1, mitochondrial isoform X3 OS=Bombus terrestris OX=30195 GN=LOC100647555 PE=4 SV=1	LOC100647555	0.38	0.395	0.454	0.682	0.8	0.891	1.925	2.467	1.578	Cluster6	0.72974
A0A6P5I4Z0	693	S	glycerol-3-phosphate acyltransferase 1, mitochondrial isoform X3 OS=Bombus terrestris OX=30195 GN=LOC100647555 PE=4 SV=1	LOC100647555	0.565	0.531	0.619	1.017	1.308	1.171	1.642	1.499	1.265	Cluster3	0.653718
A0A6P5I4Z0	694	S	glycerol-3-phosphate acyltransferase 1, mitochondrial isoform X3 OS=Bombus terrestris OX=30195 GN=LOC100647555 PE=4 SV=1	LOC100647555	0.549	0.523	0.612	1.037	1.178	1.274	1.605	1.741	1.168	Cluster3	0.740331
A0A6P5I4Z0	448	S	glycerol-3-phosphate acyltransferase 1, mitochondrial isoform X3 OS=Bombus terrestris OX=30195 GN=LOC100647555 PE=4 SV=1	LOC100647555	0.56	0.656	0.621	0.77	1.173	0.826	1.294	2.005	1.619	Cluster6	0.562616
A0A6P5HM74	3109	S	obscurin isoform X6 OS=Bombus terrestris OX=30195 GN=LOC100649328 PE=4 SV=1	LOC100649328	2.037	1.153	1.442	0.74	0.786	0.673	0.719	0.556	0.673	Cluster1	0.424923
A0A6P5I4Z7	28	S	cAMP-specific 3',5'-cyclic phosphodiesterase isoform X5 OS=Bombus terrestris OX=30195 GN=LOC100648035 PE=4 SV=1	LOC100648035	0.611	0.698	0.502	1.364	1.775	2.151	0.907	1.249	0.863	Cluster2	0.684001
A0A6P5I4Z9	885	S	microtubule-associated protein 4 isoform X1 OS=Bombus terrestris OX=30195 GN=LOC100643713 PE=4 SV=1	LOC100643713	1.854	1.849	1.944	0.532	0.583	0.473	0.414	0.376	0.452	Cluster1	0.654772
A0A6P5I4Z9	889	S	microtubule-associated protein 4 isoform X1 OS=Bombus terrestris OX=30195 GN=LOC100643713 PE=4 SV=1	LOC100643713	1.279	1.555	1.879	0.644	0.74	0.606	0.532	0.696	0.788	Cluster1	0.518254
A0A6P5I4Z9	502	S	microtubule-associated protein 4 isoform X1 OS=Bombus terrestris OX=30195 GN=LOC100643713 PE=4 SV=1	LOC100643713	1.223	1.267	1.693	0.744	0.88	0.815	0.689	0.797	0.804	Cluster1	0.426042
A0A6P5I4Z9	424	S	microtubule-associated protein 4 isoform X1 OS=Bombus terrestris OX=30195 GN=LOC100643713 PE=4 SV=1	LOC100643713	1.656	1.633	2.091	0.485	0.47	0.415	0.535	0.564	0.599	Cluster1	0.629435
A0A6P5IEM7	305	S	Coiled-coil domain-containing protein(predicted) OS=Bombus terrestris OX=30195 GN=LOC100649948 PE=4 SV=1	LOC100649948	1.364	1.329	1.365	0.901	0.599	0.616	0.93	0.792	0.975	Cluster5	0.525401
A0A6P5IEM7	542	S	Coiled-coil domain-containing protein(predicted) OS=Bombus terrestris OX=30195 GN=LOC100649948 PE=4 SV=1	LOC100649948	1.174	1.429	1.138	0.699	0.52	0.562	1.278	0.804	1.219	Cluster5	0.498607
A0A6P5HM74	2017	S	obscurin isoform X6 OS=Bombus terrestris OX=30195 GN=LOC100649328 PE=4 SV=1	LOC100649328	2.41	1.258	1.888	0.751	0.518	0.322	0.5	0.288	0.501	Cluster1	0.473113
A0A6P5IEM7	143	S	Coiled-coil domain-containing protein(predicted) OS=Bombus terrestris OX=30195 GN=LOC100649948 PE=4 SV=1	LOC100649948	1.502	1.573	1.535	0.668	0.723	0.733	0.681	0.63	0.748	Cluster1	0.740957
A0A6P5IEM7	2268	S	Coiled-coil domain-containing protein(predicted) OS=Bombus terrestris OX=30195 GN=LOC100649948 PE=4 SV=1	LOC100649948	1.167	1.579	1.957	0.459	0.501	0.662	0.809	0.438	0.972	Cluster5	0.493105
A0A6P5I586	985	S	Zinc finger C2HC domain-containing protein 1C(predicted) OS=Bombus terrestris OX=30195 GN=LOC100649977 PE=4 SV=1	LOC100649977	1.535	1.423	1.355	0.815	0.763	0.631	0.801	0.693	0.846	Cluster1	0.695932
A0A6P5I586	1614	S	Zinc finger C2HC domain-containing protein 1C(predicted) OS=Bombus terrestris OX=30195 GN=LOC100649977 PE=4 SV=1	LOC100649977	0.682	0.629	0.596	1.259	1.387	1.537	1.284	1.149	1.222	Cluster3	0.542464
A0A6P5I586	291	S	Zinc finger C2HC domain-containing protein 1C(predicted) OS=Bombus terrestris OX=30195 GN=LOC100649977 PE=4 SV=1	LOC100649977	1.289	1.084	1.113	0.693	0.691	0.565	0.999	1.015	1.469	Cluster5	0.430005
A0A6P5HWU9	433	S	peptidyl-prolyl cis-trans isomerase G isoform X3 OS=Bombus terrestris OX=30195 GN=LOC100647376 PE=4 SV=1	LOC100647376	1.529	1.19	1.29	0.689	0.831	0.719	0.864	0.698	1.071	Cluster5	0.558678
A0A6P5I586	725	S	Zinc finger C2HC domain-containing protein 1C(predicted) OS=Bombus terrestris OX=30195 GN=LOC100649977 PE=4 SV=1	LOC100649977	1.384	1.099	1.182	0.692	0.614	0.662	0.921	0.73	1.559	Cluster5	0.506187
A0A6P5I586	624	S	Zinc finger C2HC domain-containing protein 1C(predicted) OS=Bombus terrestris OX=30195 GN=LOC100649977 PE=4 SV=1	LOC100649977	1.581	1.581	1.345	0.661	0.803	0.528	0.764	0.672	0.85	Cluster1	0.495634
A0A6P5I586	999	S	Zinc finger C2HC domain-containing protein 1C(predicted) OS=Bombus terrestris OX=30195 GN=LOC100649977 PE=4 SV=1	LOC100649977	1.482	1.361	1.563	0.715	0.716	0.69	0.773	0.692	0.813	Cluster1	0.715311
A0A6P5I586	657	S	Zinc finger C2HC domain-containing protein 1C(predicted) OS=Bombus terrestris OX=30195 GN=LOC100649977 PE=4 SV=1	LOC100649977	1.686	1.658	1.743	0.474	0.404	0.371	0.552	0.429	1.12	Cluster5	0.714986
A0A6P5I586	1796	S	Zinc finger C2HC domain-containing protein 1C(predicted) OS=Bombus terrestris OX=30195 GN=LOC100649977 PE=4 SV=1	LOC100649977	0.364	0.384	0.414	1.13	1.51	1.333	1.597	1.057	1.904	Cluster3	0.529038
A0A6P3TYS0	66	S	protein NDRG3 isoform X1 OS=Bombus terrestris OX=30195 GN=LOC100645195 PE=4 SV=1	LOC100645195	1.698	1.463	1.52	0.708	0.769	0.627	0.777	0.625	0.587	Cluster1	0.590247
A0A6P5I5A1	4510	S	nesprin-1 isoform X1 OS=Bombus terrestris OX=30195 GN=LOC100648310 PE=4 SV=1	LOC100648310	0.728	0.648	0.719	1.769	1.825	1.57	0.85	1.134	0.754	Cluster2	0.837583
A0A6P5I5A1	3302	S	nesprin-1 isoform X1 OS=Bombus terrestris OX=30195 GN=LOC100648310 PE=4 SV=1	LOC100648310	0.665	0.618	0.712	1.405	1.026	1.469	1.239	1.509	1.1	Cluster3	0.688348
A0A6P5I5A1	8085	S	nesprin-1 isoform X1 OS=Bombus terrestris OX=30195 GN=LOC100648310 PE=4 SV=1	LOC100648310	1.486	1.108	1.005	0.771	0.818	0.834	1.002	0.614	1.333	Cluster5	0.407591
A0A6P5I5A1	8099	S	nesprin-1 isoform X1 OS=Bombus terrestris OX=30195 GN=LOC100648310 PE=4 SV=1	LOC100648310	1.762	1.556	1.623	0.79	0.808	0.661	0.457	0.574	0.554	Cluster4	0.66243
A0A6P5I5A1	8133	S	nesprin-1 isoform X1 OS=Bombus terrestris OX=30195 GN=LOC100648310 PE=4 SV=1	LOC100648310	1.752	1.531	1.288	0.661	0.676	0.481	0.924	0.644	0.772	Cluster5	0.479141
A0A6P5I5A1	3185	S	nesprin-1 isoform X1 OS=Bombus terrestris OX=30195 GN=LOC100648310 PE=4 SV=1	LOC100648310	0.447	0.411	0.462	1.441	1.44	1.627	1.011	2.432	0.928	Cluster3	0.588382
A0A6P5I5A1	1856	S	nesprin-1 isoform X1 OS=Bombus terrestris OX=30195 GN=LOC100648310 PE=4 SV=1	LOC100648310	0.771	0.675	0.736	1.836	1.504	1.633	0.683	1.431	0.756	Cluster2	0.726067
A0A6P5I5A1	3966	S	nesprin-1 isoform X1 OS=Bombus terrestris OX=30195 GN=LOC100648310 PE=4 SV=1	LOC100648310	0.534	0.39	0.411	1.999	1.907	1.96	0.885	1.681	0.652	Cluster2	0.833787
A0A6P5I5A1	8885	S	nesprin-1 isoform X1 OS=Bombus terrestris OX=30195 GN=LOC100648310 PE=4 SV=1	LOC100648310	1.124	0.971	1.082	1.494	1.352	1.326	0.694	0.616	0.84	Cluster4	0.286194
A0A6P5I5A1	9510	S	nesprin-1 isoform X1 OS=Bombus terrestris OX=30195 GN=LOC100648310 PE=4 SV=1	LOC100648310	1.822	1.602	1.715	0.623	0.628	0.459	0.609	0.563	0.579	Cluster1	0.784737
A0A6P5I5A1	9589	S	nesprin-1 isoform X1 OS=Bombus terrestris OX=30195 GN=LOC100648310 PE=4 SV=1	LOC100648310	1.796	1.546	1.603	0.559	0.54	0.43	0.707	0.604	0.795	Cluster5	0.529617
A0A6P5I5A6	343	S	phosphofurin acidic cluster sorting protein 2 isoform X5 OS=Bombus terrestris OX=30195 GN=LOC100651026 PE=4 SV=1	LOC100651026	1.528	0.999	1.543	0.646	0.845	0.722	0.836	0.849	0.899	Cluster1	0.352764
A0A6P5I866	51	S	General transcriptional corepressor trfa-like protein(predicted) OS=Bombus terrestris OX=30195 GN=LOC100650582 PE=4 SV=1	LOC100650582	2.146	1.766	1.016	0.625	0.601	0.478	0.735	0.801	0.595	Cluster1	0.408237
A0A6P5I866	243	S	General transcriptional corepressor trfa-like protein(predicted) OS=Bombus terrestris OX=30195 GN=LOC100650582 PE=4 SV=1	LOC100650582	1.498	1.678	1.487	0.587	0.714	0.763	0.714	0.699	0.66	Cluster1	0.557811
A0A6P5I5P6	284	S	Abhydrolase domain-containing protein(predicted) OS=Bombus terrestris OX=30195 GN=LOC100647286 PE=4 SV=1	LOC100647286	1.926	1.723	1.576	0.626	0.584	0.338	0.693	0.313	0.727	Cluster1	0.443142
A0A6P3D8L9	43	S	trafficking protein particle complex subunit 12 OS=Bombus terrestris OX=30195 GN=LOC100642323 PE=4 SV=1	LOC100642323	1.924	2.186	1.586	0.262	0.503	0.195	0.508	0.416	0.773	Cluster5	0.60309
A0A6P5I5Q7	103	S	LOW QUALITY PROTEIN: poly [ADP-ribose] polymerase OS=Bombus terrestris OX=30195 GN=LOC100644329 PE=4 SV=1	LOC100644329	0.371	0.473	0.392	1.779	1.817	1.556	0.965	1.941	0.979	Cluster3	0.451496
A0A6P5I5V3	68	S	dynactin subunit 1 isoform X1 OS=Bombus terrestris OX=30195 GN=LOC100651618 PE=4 SV=1	LOC100651618	0.447	0.6	0.588	1.2	0.968	1.146	1.511	1.834	1.381	Cluster3	0.615307
A0A6P5I5W3	154	S	Dolichyl-phosphate beta-glucosyltransferase(predicted) OS=Bombus terrestris OX=30195 GN=LOC100652309 PE=4 SV=1	LOC100652309	1.404	1.253	1.431	0.867	0.415	0.823	0.898	0.899	0.906	Cluster5	0.347523
A0A6P5IE36	795	S	mushroom body large-type Kenyon cell-specific protein 1 isoform X2 OS=Bombus terrestris OX=30195 GN=LOC100645656 PE=4 SV=1	LOC100645656	1.334	1.451	1.417	0.914	0.729	0.568	0.878	0.712	0.865	Cluster1	0.438976
A0A6P5IE36	282	S	mushroom body large-type Kenyon cell-specific protein 1 isoform X2 OS=Bombus terrestris OX=30195 GN=LOC100645656 PE=4 SV=1	LOC100645656	1.385	1.478	1.398	0.806	0.821	0.873	0.734	0.705	0.755	Cluster1	0.499043
A0A6P3D8M6	31	S	tropomyosin-2 OS=Bombus terrestris OX=30195 GN=LOC100651601 PE=4 SV=1	LOC100651601	0.64	0.491	0.616	1.319	1.329	1.486	1.112	1.787	1.109	Cluster3	0.681548
[truncated: 1,574 more rows]
