# Supplementary material for: Integrative Proteomic and Phosphoproteomic Analyses Revealed Complex Mechanisms Underlying Reproductive Diapause in Bombus terrestris Queens
Source: Insects. 2022 Sep 23;13(10):862. doi: 10.3390/insects13100862 (PMC9604461; doi:10.3390/insects13100862)
Supplement: Supplementary file 1 [file insects-13-00862-s001.zip › insects-1876268-supplementary/insects-1876268-proofed-supplementary/Table S8.xlsx]

## Sheet: Sheet1
Table S8: The detailed information of up and down-regulated phosphorylation sites with a fold change higher than 5
Protein accession	Position	Amino acid	Protein description	Gene name	Localization probability	PEP	Score	Charge	Modified sequence	Mass error [ppm]	MS/MS Count	D1	D2	D3	FPD1	FPD2	FPD3	PD1	PD2	PD3	FPD/D Ratio	FPD/D P value	FPD/PD Ratio	FPD/PD P value	PD/D Ratio	PD/D P value	Biological Process	Molecular Function
PD/D Up
A0A6P3U5V0	91	S	LOW QUALITY PROTEIN: RNA polymerase-associated protein LEO1 OS=Bombus terrestris OX=30195 GN=LOC100652289 PE=4 SV=1	LOC100652289	1	1.82476e-123	250.21	4	DDQNPQKS(1)EEES(1)AQHKDDQEPQK	0.21318	6	0.256	0.262	0.263	0.931	0.813	0.521	2.39	2.189	3.217	2.9	0.00412869	0.291	0.00401816	9.982	4.01126e-05
A0A6P3DA37	471	S	dolichyl-diphosphooligosaccharide--protein glycosyltransferase subunit STT3B OS=Bombus terrestris OX=30195 GN=LOC100647181 PE=4 SV=1	LOC100647181	1	2.5733e-16	143.28	2	S(0.163)NNGS(0.837)EEES(1)EEERER	0.6413	16	0.11	0.089	0.154	1.784	3.182	1.489	1.256	0.971	1.058	18.286	0.000500053	1.965	0.0602062	9.306	0.000218689	GO:0006464 cellular protein modification process; GO:0006486 protein glycosylation; GO:0006487 protein N-linked glycosylation; GO:0006807 nitrogen compound metabolic process; GO:0008152 metabolic process; GO:0009058 biosynthetic process; GO:0009059 macromolecule biosynthetic process; GO:0009100 glycoprotein metabolic process; GO:0009101 glycoprotein biosynthetic process; GO:0009987 cellular proce…	GO:0003824 catalytic activity; GO:0004576 oligosaccharyl transferase activity; GO:0004579 dolichyl-diphosphooligosaccharide-protein glycotransferase activity; GO:0016740 transferase activity; GO:0016757 transferase activity, transferring glycosyl groups; GO:0016758 transferase activity, transferring hexosyl groups;
A0A6P5IE28	166	S	catenin alpha OS=Bombus terrestris OX=30195 GN=LOC100648462 PE=4 SV=1	LOC100648462	0.819143	1.20962e-10	128.64	3	NAS(0.181)S(0.819)QGELLENIK	0.66024	1	0.205	0.174	0.287	1.118	2.389	0.922	1.908	1.832	1.649	6.65	0.00496144	0.822	0.389321	8.092	0.000162259	GO:0000902 cell morphogenesis; GO:0000904 cell morphogenesis involved in differentiation; GO:0001700 embryonic development via the syncytial blastoderm; GO:0002009 morphogenesis of an epithelium; GO:0002064 epithelial cell development; GO:0003382 epithelial cell morphogenesis; GO:0003383 apical constriction; GO:0006928 movement of cell or subcellular component; GO:0006996 organelle organization; …	GO:0003779 actin binding; GO:0005488 binding; GO:0005515 protein binding; GO:0008092 cytoskeletal protein binding;
A0A6P5I410	505	T	LOW QUALITY PROTEIN: splicing factor 3B subunit 2 OS=Bombus terrestris OX=30195 GN=LOC100643117 PE=4 SV=1	LOC100643117	1	0.0133314	62.162	2	T(1)PGGDNMDEEIDR	0.21242	1	0.267	0.406	0.295	0.88	0.774	0.448	2.266	2.055	3.433	2.171	0.0362155	0.271	0.00710314	8.01	0.000507891	GO:0000375 RNA splicing, via transesterification reactions; GO:0000377 RNA splicing, via transesterification reactions with bulged adenosine as nucleophile; GO:0000398 mRNA splicing, via spliceosome; GO:0006139 nucleobase-containing compound metabolic process; GO:0006396 RNA processing; GO:0006397 mRNA processing; GO:0006725 cellular aromatic compound metabolic process; GO:0006807 nitrogen compou…	GO:0003676 nucleic acid binding; GO:0003723 RNA binding; GO:0005488 binding; GO:0097159 organic cyclic compound binding; GO:1901363 heterocyclic compound binding;
A0A6P3TWI1	591	S	DDB1- and CUL4-associated factor 8 isoform X5 OS=Bombus terrestris OX=30195 GN=LOC100644051 PE=4 SV=1	LOC100644051	1	0.000386597	100.69	3	IES(1)VPLIEK	-0.17444	1	0.25	0.241	0.32	1.117	1.71	0.969	2.276	1.597	1.992	4.681	0.00138558	0.647	0.0848542	7.232	0.000131905
A0A6P3U5V0	119	S	LOW QUALITY PROTEIN: RNA polymerase-associated protein LEO1 OS=Bombus terrestris OX=30195 GN=LOC100652289 PE=4 SV=1	LOC100652289	1	3.74447e-30	176.42	2	S(1)EEEPAK	0.70998	8	0.387	0.34	0.392	0.756	0.744	0.456	2.111	2.308	3.26	1.748	0.0359436	0.255	0.00292814	6.862	0.000167594
A0A6P3DB01	580	S	nucleolin OS=Bombus terrestris OX=30195 GN=LOC100644519 PE=4 SV=1	LOC100644519	0.824806	9.3486e-66	208.34	3	KET(0.175)S(0.825)PQQQGNNFQGQK	-0.45044	5	0.284	0.259	0.255	1.667	1.683	1.096	1.759	1.56	1.618	5.571	0.000305673	0.901	0.448262	6.187	3.09941e-06		GO:0003676 nucleic acid binding; GO:0003723 RNA binding; GO:0003729 mRNA binding; GO:0005488 binding; GO:0097159 organic cyclic compound binding; GO:1901363 heterocyclic compound binding;
A0A6P3UJ38	26	S	GD14428(predicted) OS=Bombus terrestris OX=30195 GN=LOC100643604 PE=4 SV=1	LOC100643604	0.981631	0.0198889	52.79	3	KS(0.018)S(0.982)GIQR	0.087643	1	0.318	0.27	0.305	1.255	1.714	0.95	1.705	2.134	1.681	4.389	0.00121164	0.71	0.122587	6.181	3.79632e-05
A0A6P3UFI4	228	T	microtubule-actin cross-linking factor 1 isoform X14 OS=Bombus terrestris OX=30195 GN=LOC100647948 PE=4 SV=1	LOC100647948	1	1.05978e-101	259.08	2	LLDPEDVDT(1)PEPDEK	0.54831	3	0.369	0.338	0.266	1.085	2.041	0.889	1.757	1.787	1.876	4.126	0.00717528	0.741	0.219686	5.57	6.54453e-05
A0A6P3UAY9	147	S	LOW QUALITY PROTEIN: solute carrier family 25 member 38 OS=Bombus terrestris OX=30195 GN=LOC100649391 PE=4 SV=1	LOC100649391	0.998999	0.0275217	48.796	2	FES(0.999)EVY(0.001)K	-0.39819	1	0.37	0.345	0.355	1.315	1.301	0.751	1.944	1.832	2.152	3.147	0.00390281	0.568	0.0355519	5.54	4.7929e-06
A0A6P3UJ22	273	S	60S ribosomal protein L5 OS=Bombus terrestris OX=30195 GN=LOC100642874 PE=4 SV=1	LOC100642874	1	0.00199793	73.887	3	KLS(1)LAER	-0.53957	1	0.324	0.338	0.327	1.293	2.064	0.68	1.905	0.923	2.614	4.082	0.0153185	0.742	0.525185	5.503	0.00630797	GO:0000027 ribosomal large subunit assembly; GO:0002181 cytoplasmic translation; GO:0006412 translation; GO:0006518 peptide metabolic process; GO:0006807 nitrogen compound metabolic process; GO:0006996 organelle organization; GO:0008152 metabolic process; GO:0009058 biosynthetic process; GO:0009059 macromolecule biosynthetic process; GO:0009987 cellular process; GO:0010467 gene expression; GO:001…	GO:0003676 nucleic acid binding; GO:0003723 RNA binding; GO:0003735 structural constituent of ribosome; GO:0005198 structural molecule activity; GO:0005488 binding; GO:0005515 protein binding; GO:0008097 5S rRNA binding; GO:0019843 rRNA binding; GO:0097159 organic cyclic compound binding; GO:1901363 heterocyclic compound binding;
A0A6P5HLM2	926	S	trichohyalin OS=Bombus terrestris OX=30195 GN=LOC100646259 PE=4 SV=1	LOC100646259	0.853465	3.16904e-58	202.69	4	QS(0.004)NAS(0.031)S(0.111)GKS(0.853)DEEEELSSASK	-0.42254	2	0.284	0.381	0.338	1.091	1.991	0.834	2.029	1.607	1.865	3.904	0.00864871	0.712	0.203919	5.485	9.83374e-05
A0A6P3U0R3	2381	S	golgin subfamily A member 4 OS=Bombus terrestris OX=30195 GN=LOC105665975 PE=4 SV=1	LOC105665975	0.999997	6.31954e-35	184.11	3	S(1)LVPESALLDER	-0.13763	5	0.382	0.478	0.444	0.732	0.902	0.511	2.53	2.616	1.985	1.645	0.0562958	0.301	0.00286517	5.469	0.000100197	GO:0006464 cellular protein modification process; GO:0006468 protein phosphorylation; GO:0006793 phosphorus metabolic process; GO:0006796 phosphate-containing compound metabolic process; GO:0006807 nitrogen compound metabolic process; GO:0006996 organelle organization; GO:0007010 cytoskeleton organization; GO:0008152 metabolic process; GO:0009987 cellular process; GO:0016043 cellular component or…	GO:0003779 actin binding; GO:0003824 catalytic activity; GO:0004672 protein kinase activity; GO:0004674 protein serine/threonine kinase activity; GO:0004683 calmodulin-dependent protein kinase activity; GO:0004687 myosin light chain kinase activity; GO:0005198 structural molecule activity; GO:0005200 structural constituent of cytoskeleton; GO:0005488 binding; GO:0005515 protein binding; GO:000809…
A0A6P5I2T4	771	S	tau-tubulin kinase homolog Asator isoform X2 OS=Bombus terrestris OX=30195 GN=LOC100646154 PE=4 SV=1	LOC100646154	0.999992	1.30582e-32	164.4	4	RAS(1)VPAVAFSPPNTIPSTPGGEEEEEAVAGR	0.85814	2	0.18	0.212	0.551	1.248	1.79	1.174	1.819	1.554	1.666	4.467	0.0125015	0.836	0.23379	5.344	0.00685251	GO:0006464 cellular protein modification process; GO:0006468 protein phosphorylation; GO:0006793 phosphorus metabolic process; GO:0006796 phosphate-containing compound metabolic process; GO:0006807 nitrogen compound metabolic process; GO:0008152 metabolic process; GO:0008360 regulation of cell shape; GO:0009987 cellular process; GO:0016310 phosphorylation; GO:0018105 peptidyl-serine phosphorylati…	GO:0003824 catalytic activity; GO:0004672 protein kinase activity; GO:0004674 protein serine/threonine kinase activity; GO:0016301 kinase activity; GO:0016740 transferase activity; GO:0016772 transferase activity, transferring phosphorus-containing groups; GO:0016773 phosphotransferase activity, alcohol group as acceptor; GO:0140096 catalytic activity, acting on a protein;
A0A6P5HGT7	692	S	serine/threonine-protein kinase MARK2 isoform X11 OS=Bombus terrestris OX=30195 GN=LOC100645231 PE=4 SV=1	LOC100645231	0.984882	0.00230237	62.924	2	KT(0.007)T(0.007)DPES(0.985)DGS(0.001)R	0.72788	1	0.358	0.371	0.316	0.833	1.561	1.345	1.545	2.354	1.585	3.578	0.00314068	0.682	0.163706	5.248	0.000345028	GO:0000003 reproduction; GO:0000226 microtubule cytoskeleton organization; GO:0000578 embryonic axis specification; GO:0001667 ameboidal-type cell migration; GO:0001709 cell fate determination; GO:0001736 establishment of planar polarity; GO:0001737 establishment of imaginal disc-derived wing hair orientation; GO:0001738 morphogenesis of a polarized epithelium; GO:0001932 regulation of protein ph…	GO:0003824 catalytic activity; GO:0004672 protein kinase activity; GO:0004674 protein serine/threonine kinase activity; GO:0016301 kinase activity; GO:0016740 transferase activity; GO:0016772 transferase activity, transferring phosphorus-containing groups; GO:0016773 phosphotransferase activity, alcohol group as acceptor; GO:0050321 tau-protein kinase activity; GO:0140096 catalytic activity, acti…
A0A6P5HR14	1421	T	myosin heavy chain, muscle isoform X21 OS=Bombus terrestris OX=30195 GN=LOC100647343 PE=4 SV=1	LOC100647343	1	0.00119823	90.108	3	VIALEKT(1)K	-0.46169	1	0.315	0.302	0.252	1.132	2.835	0.971	1.831	1.343	1.377	5.682	0.00896065	1.085	0.940566	5.237	0.000165772	GO:0000003 reproduction; GO:0001667 ameboidal-type cell migration; GO:0002064 epithelial cell development; GO:0002065 columnar/cuboidal epithelial cell differentiation; GO:0002066 columnar/cuboidal epithelial cell development; GO:0003006 developmental process involved in reproduction; GO:0003008 system process; GO:0003012 muscle system process; GO:0006928 movement of cell or subcellular component…	GO:0003824 catalytic activity; GO:0005198 structural molecule activity; GO:0005488 binding; GO:0005515 protein binding; GO:0008307 structural constituent of muscle; GO:0016462 pyrophosphatase activity; GO:0016787 hydrolase activity; GO:0016817 hydrolase activity, acting on acid anhydrides; GO:0016818 hydrolase activity, acting on acid anhydrides, in phosphorus-containing anhydrides; GO:0016887 AT…
A0A6P3D774	1536	T	LOW QUALITY PROTEIN: lysine-specific demethylase lid OS=Bombus terrestris OX=30195 GN=LOC100648929 PE=4 SV=1	LOC100648929	0.999018	8.2369e-22	150.62	3	T(0.002)KQDT(0.999)S(0.999)DEEDDCAAVNCLRPSGR	0.08819	2	0.44	0.416	0.373	0.989	1.162	0.817	1.386	1.49	3.395	2.415	0.00149516	0.473	0.0928063	5.103	0.00609386	GO:0000003 reproduction; GO:0002164 larval development; GO:0003006 developmental process involved in reproduction; GO:0006325 chromatin organization; GO:0006355 regulation of transcription, DNA-templated; GO:0006464 cellular protein modification process; GO:0006473 protein acetylation; GO:0006475 internal protein amino acid acetylation; GO:0006482 protein demethylation; GO:0006807 nitrogen compou…	GO:0003824 catalytic activity; GO:0005488 binding; GO:0005515 protein binding; GO:0032451 demethylase activity; GO:0032452 histone demethylase activity; GO:0032453 histone demethylase activity (H3-K4 specific); GO:0034647 histone demethylase activity (H3-trimethyl-K4 specific); GO:0140096 catalytic activity, acting on a protein;
A0A6P5HR09	5303	T	LOW QUALITY PROTEIN: titin OS=Bombus terrestris OX=30195 GN=LOC100643650 PE=4 SV=1	LOC100643650	0.985529	1.09084e-12	129.15	3	ETPLFDT(0.986)DT(0.014)EESAPEIIK	0.28791	2	0.266	0.376	0.319	1.274	1.585	1.448	1.748	1.146	2.001	4.482	0.000219675	0.88	0.589294	5.094	0.00117919	GO:0000070 mitotic sister chromatid segregation; GO:0000278 mitotic cell cycle; GO:0000280 nuclear division; GO:0000768 syncytium formation by plasma membrane fusion; GO:0000819 sister chromatid segregation; GO:0002682 regulation of immune system process; GO:0006323 DNA packaging; GO:0006949 syncytium formation; GO:0006996 organelle organization; GO:0007010 cytoskeleton organization; GO:0007049 c…	GO:0003779 actin binding; GO:0005198 structural molecule activity; GO:0005488 binding; GO:0005515 protein binding; GO:0008092 cytoskeletal protein binding; GO:0008307 structural constituent of muscle;
A0A6P3D7R3	197	S	60S ribosomal protein L15 OS=Bombus terrestris OX=30195 GN=LOC100648934 PE=4 SV=1	LOC100648934	0.999877	0.00134726	100.02	3	RNS(1)LSLR	-0.69262	1	0.547	0.299	0.43	0.971	1.347	0.47	2.394	1.985	2.06	2.185	0.113109	0.433	0.0433928	5.046	0.000877166	GO:0002181 cytoplasmic translation; GO:0006412 translation; GO:0006518 peptide metabolic process; GO:0006807 nitrogen compound metabolic process; GO:0008152 metabolic process; GO:0009058 biosynthetic process; GO:0009059 macromolecule biosynthetic process; GO:0009987 cellular process; GO:0010467 gene expression; GO:0019538 protein metabolic process; GO:0034641 cellular nitrogen compound metabolic …	GO:0003676 nucleic acid binding; GO:0003723 RNA binding; GO:0003735 structural constituent of ribosome; GO:0005198 structural molecule activity; GO:0005488 binding; GO:0097159 organic cyclic compound binding; GO:1901363 heterocyclic compound binding;
FPD/PD Up
A0A6P3TLJ9	504	T	LOW QUALITY PROTEIN: vitellogenin OS=Bombus terrestris OX=30195 GN=LOC100650436 PE=4 SV=1	LOC100650436	1	0.0125464	57.348	3	QNAWT(1)VLK	-0.31743	1	0.083	0.133	0.123	2.4	3.127	1.962		0.166	0.331	22.091	9.9017e-05	10.046	0.00480772	2.199	0.100085
A0A6P3U9T5	23	S	sugar transporter ERD6-like 8 isoform X2 OS=Bombus terrestris OX=30195 GN=LOC100644377 PE=4 SV=1	LOC100644377	1	1.36058e-49	201.04	2	LNQDDGLNPVALS(1)PR	0.2844	2	0.29	0.303	0.357	2.758	2.423	2.121	0.321	0.229	0.344	7.686	3.256e-05	8.168	0.00013624	0.941	0.63654
A0A6P3U996	454	S	serine/arginine repetitive matrix protein 2 isoform X3 OS=Bombus terrestris OX=30195 GN=LOC100642774 PE=4 SV=1	LOC100642774	1	2.01737e-143	287.75	3	YVAQYNDIAS(1)PLSNAEK	-0.57253	6	0.658	0.582	0.653	2.378	1.386	2.357	0.505	0.13	0.131	3.233	0.00331387	7.991	0.00947065	0.405	0.0681557
A0A6P3UGK1	319	S	jerky protein homolog-like OS=Bombus terrestris OX=30195 GN=LOC105666848 PE=4 SV=1	LOC105666848	1	0.00317467	71.066	3	APPVNVS(1)PR	-1.0784	2			0.072	1.666	2.454	1.62		0.125	0.389	26.574		7.445	0.0183674	3.569
A0A6P3U6P7	1604	S	TBC1 domain family member 30(predicted) OS=Bombus terrestris OX=30195 GN=LOC100645056 PE=4 SV=1	LOC100645056	1	0.0297014	46.606	2	IFS(1)PILEK	0.52808	1	0.61	0.523	0.706	0.633	0.718	4.459	0.353	0.384	0.304	3.159	0.314159	5.581	0.110119	0.566	0.00682775	GO:0006810 transport; GO:0006886 intracellular protein transport; GO:0008104 protein localization; GO:0015031 protein transport; GO:0015833 peptide transport; GO:0031338 regulation of vesicle fusion; GO:0032879 regulation of localization; GO:0033036 macromolecule localization; GO:0033043 regulation of organelle organization; GO:0034613 cellular protein localization; GO:0042886 amide transport; GO…	GO:0005096 GTPase activator activity; GO:0005488 binding; GO:0005515 protein binding; GO:0008047 enzyme activator activity; GO:0017016 Ras GTPase binding; GO:0017137 Rab GTPase binding; GO:0019899 enzyme binding; GO:0030234 enzyme regulator activity; GO:0030695 GTPase regulator activity; GO:0031267 small GTPase binding; GO:0051020 GTPase binding; GO:0060589 nucleoside-triphosphatase regulator act…
A0A6P3DHB6	22	T	synaptic vesicle membrane protein VAT-1 homolog-like OS=Bombus terrestris OX=30195 GN=LOC100650297 PE=4 SV=1	LOC100650297	0.998917	3.05371e-62	203.02	5	AEDKNETSPSAEGEKPPQEAT(0.999)PS(0.001)K	-0.023391	3	0.212	0.222	0.208	2.599	2.804	2.011	0.356	0.475	0.511	11.548	1.84906e-05	5.525	0.000330701	2.09	0.00292247
A0A6P3DFL1	81	S	Katnb1_0 protein(predicted) OS=Bombus terrestris OX=30195 GN=LOC100645647 PE=4 SV=1	LOC100645647	1	0.00883933	52.576	3	HDDLHAS(1)GK	4.1627	1	0.476	0.507	0.46	2.327	2.142	2.03	0.348	0.341	0.507	4.504	6.64387e-06	5.434	0.000224119	0.829	0.196982
A0A6P3DF18	681	S	facilitated trehalose transporter Tret1-like OS=Bombus terrestris OX=30195 GN=LOC100644978 PE=4 SV=1	LOC100644978	1	2.11702e-191	313.24	2	NLNSSSEEVRS(1)DDEMDTDSI	-1.0923	10	0.257	0.28	0.298	2.758	2.484	1.888	0.356	0.428	0.554	8.539	6.04521e-05	5.329	0.000604676	1.602	0.027854
A0A6P3UBL9	551	S	Heparanase(predicted) OS=Bombus terrestris OX=30195 GN=LOC100646845 PE=4 SV=1	LOC100646845	0.999967	8.44792e-27	177.84	3	GLS(1)NEETSEISK	0.31054	2	0.052	0.136	0.132	2.444	2.528	2.661	0.208	0.179	1.075	23.853	0.00050237	5.221	0.0251118	4.569	0.128445
PD/D Down
A0A6P3UB29	314	S	RNA-binding protein lark isoform X8 OS=Bombus terrestris OX=30195 GN=LOC100648185 PE=4 SV=1	LOC100648185	1	1.47348e-05	110.98	3	RS(1)PPPSGNNGR	0.30521	19	1.918	2.763	2.077	0.181	0.08	0.511	0.214	0.229	0.088	0.114	0.0112972	1.454	0.785636	0.079	0.00133288	GO:0000003 reproduction; GO:0000375 RNA splicing, via transesterification reactions; GO:0000377 RNA splicing, via transesterification reactions with bulged adenosine as nucleophile; GO:0000398 mRNA splicing, via spliceosome; GO:0003006 developmental process involved in reproduction; GO:0006139 nucleobase-containing compound metabolic process; GO:0006396 RNA processing; GO:0006397 mRNA processing;…	GO:0003676 nucleic acid binding; GO:0003723 RNA binding; GO:0003729 mRNA binding; GO:0005488 binding; GO:0097159 organic cyclic compound binding; GO:1901363 heterocyclic compound binding;
A0A6P3U806	401	S	KH domain-containing, RNA-binding, signal transduction-associated protein 3 isoform X1 OS=Bombus terrestris OX=30195 GN=LOC100647173 PE=4 SV=1	LOC100647173	0.751242	0.0300585	42.031	3	NAPY(0.003)S(0.246)RPS(0.751)K	0.52919	1	1.537	2.061	1.796	0.203		0.236	0.196	0.181		0.122	0.000438049	1.164	0.219896	0.105	0.000279785	GO:0000003 reproduction; GO:0000226 microtubule cytoskeleton organization; GO:0000381 regulation of alternative mRNA splicing, via spliceosome; GO:0001578 microtubule bundle formation; GO:0003006 developmental process involved in reproduction; GO:0003008 system process; GO:0006915 apoptotic process; GO:0006928 movement of cell or subcellular component; GO:0006996 organelle organization; GO:000701…	GO:0003676 nucleic acid binding; GO:0003723 RNA binding; GO:0005488 binding; GO:0097159 organic cyclic compound binding; GO:1901363 heterocyclic compound binding;
A0A6P3U744	127	S	J domain-containing protein isoform X2 OS=Bombus terrestris OX=30195 GN=LOC100645606 PE=4 SV=1	LOC100645606	1	2.96999e-17	146.59	2	RAS(1)EGGANIYYGAR	-0.22135	2	1.67	2.747	1.747	0.17	0.187	0.228	0.109	0.343		0.095	0.000207448	0.863	0.998538	0.11	0.0159899
A0A6P5I2K6	540	S	probable ribonuclease ZC3H12C isoform X3 OS=Bombus terrestris OX=30195 GN=LOC100650357 PE=4 SV=1	LOC100650357	0.965038	0.00050577	107.03	2	HS(0.035)S(0.965)NESAYR	-0.004857	1	1.845	1.931	2.1	0.21	0.132	0.461	0.176	0.261		0.137	0.00442605	1.225	0.871402	0.112	0.000743517
A0A6P3UG89	1321	S	titin OS=Bombus terrestris OX=30195 GN=LOC100650708 PE=4 SV=1	LOC100650708	1	0.00292626	96.665	2	EQS(1)PGER	0.231	1	2.33	1.934	1.923	0.51	0.281	0.469	0.273	0.291	0.165	0.204	0.00118543	1.728	0.102887	0.118	0.000339918	GO:0007275 multicellular organism development; GO:0007444 imaginal disc development; GO:0009888 tissue development; GO:0032501 multicellular organismal process; GO:0032502 developmental process; GO:0035220 wing disc development; GO:0035295 tube development; GO:0048513 animal organ development; GO:0048731 system development; GO:0048856 anatomical structure development; GO:0060429 epithelium develo…
A0A6P5I1A8	686	Y	tensin-1 OS=Bombus terrestris OX=30195 GN=LOC100644032 PE=4 SV=1	LOC100644032	0.999974	0.00158662	73.985	3	NEY(1)REPTK	-0.23051	1	2.574	1.957	1.955	0.257	0.348	0.32	0.361	0.263	0.158	0.143	0.000111009	1.183	0.449409	0.121	0.00110049	GO:0002009 morphogenesis of an epithelium; GO:0002165 instar larval or pupal development; GO:0006996 organelle organization; GO:0007010 cytoskeleton organization; GO:0007275 multicellular organism development; GO:0007444 imaginal disc development; GO:0007472 wing disc morphogenesis; GO:0007475 apposition of dorsal and ventral imaginal disc-derived wing surfaces; GO:0007476 imaginal disc-derived w…	GO:0003779 actin binding; GO:0005488 binding; GO:0005515 protein binding; GO:0008092 cytoskeletal protein binding;
A0A6P5IGS4	637	S	Dentin sialophospho isoform x2(predicted) OS=Bombus terrestris OX=30195 GN=LOC100648614 PE=4 SV=1	LOC100648614	0.96694	0.00662785	68.371	2	GFS(0.967)NEY(0.033)R	1.3724	1	2.245	2.075	2.242	0.311	0.166	0.282	0.165	0.368	0.26	0.116	0.000369403	0.957	0.933318	0.121	0.000755201
A0A6P3D801	321	S	monocarboxylate transporter 13 OS=Bombus terrestris OX=30195 GN=LOC100645159 PE=4 SV=1	LOC100645159	0.99391	0.00104926	79.659	3	KIS(0.994)MPT(0.006)GR	0.23024	1	1.845	2.278	2.112	0.275	0.191	0.689	0.308	0.281	0.183	0.185	0.00901249	1.496	0.542282	0.124	0.000253146	GO:0006810 transport; GO:0006811 ion transport; GO:0006820 anion transport; GO:0015711 organic anion transport; GO:0015718 monocarboxylic acid transport; GO:0015849 organic acid transport; GO:0034220 ion transmembrane transport; GO:0046942 carboxylic acid transport; GO:0051179 localization; GO:0051234 establishment of localization; GO:0055085 transmembrane transport; GO:0071702 organic substance …	GO:0005215 transporter activity; GO:0005342 organic acid transmembrane transporter activity; GO:0008028 monocarboxylic acid transmembrane transporter activity; GO:0008509 anion transmembrane transporter activity; GO:0008514 organic anion transmembrane transporter activity; GO:0015075 ion transmembrane transporter activity; GO:0015318 inorganic molecular entity transmembrane transporter activity; …
A0A6P3UBB6	715	T	protein hu-li tai shao isoform X2 OS=Bombus terrestris OX=30195 GN=LOC100643137 PE=4 SV=1	LOC100643137	1	0.00525231	66.004	4	GLRT(1)PS(1)FLKK	-0.19289	3	1.663	2.089	1.722		0.111	0.223	0.216	0.241		0.092	0.0030188	0.731	0.402908	0.125	0.000246999	GO:0000003 reproduction; GO:0000212 meiotic spindle organization; GO:0000226 microtubule cytoskeleton organization; GO:0000902 cell morphogenesis; GO:0000904 cell morphogenesis involved in differentiation; GO:0001709 cell fate determination; GO:0003006 developmental process involved in reproduction; GO:0006810 transport; GO:0006928 movement of cell or subcellular component; GO:0006935 chemotaxis;…
A0A6P3UET0	1538	S	LOW QUALITY PROTEIN: titin homolog OS=Bombus terrestris OX=30195 GN=LOC100644154 PE=4 SV=1	LOC100644154	0.960058	5.8733e-05	109.07	3	LS(0.04)KS(0.96)DNELFK	0.58636	1	1.921	2.446	1.986	0.227	0.219	0.596	0.335	0.286	0.183	0.164	0.00468732	1.296	0.664868	0.127	0.000437832
A0A6P3U9N2	341	S	actin-binding LIM protein 2 isoform X6 OS=Bombus terrestris OX=30195 GN=LOC100647405 PE=4 SV=1	LOC100647405	0.999106	0.00444208	70.028	2	GPS(0.999)EDVS(0.001)R	-0.37792	1	2.099	2.028	1.908	0.185		0.205	0.343	0.253	0.197	0.097	2.51023e-05	0.738	0.275867	0.131	0.000226652	GO:0000902 cell morphogenesis; GO:0000904 cell morphogenesis involved in differentiation; GO:0006928 movement of cell or subcellular component; GO:0006935 chemotaxis; GO:0007275 multicellular organism development; GO:0007399 nervous system development; GO:0007409 axonogenesis; GO:0007411 axon guidance; GO:0009605 response to external stimulus; GO:0009653 anatomical structure morphogenesis; GO:000…	GO:0003779 actin binding; GO:0005488 binding; GO:0005515 protein binding; GO:0008092 cytoskeletal protein binding;
A0A6P5I014	173	S	interferon regulatory factor 2-binding protein-like B isoform X1 OS=Bombus terrestris OX=30195 GN=LOC100648171 PE=4 SV=1	LOC100648171	0.972312	7.11959e-37	193.77	3	S(0.002)IS(0.972)T(0.026)IDEDEHAEK	-0.38979	1	2.196	2.386	1.932	0.277	0.17	0.37	0.361	0.298	0.208	0.125	0.000835055	0.942	0.77958	0.133	0.000296106
A0A6P3TN58	86	S	septin-7 isoform X2 OS=Bombus terrestris OX=30195 GN=LOC100649291 PE=4 SV=1	LOC100649291	0.969047	0.0202568	53.775	2	EVGGS(0.969)Y(0.031)R	-0.73418	1	2.364	2.27	1.572	0.431	0.329	0.462	0.305	0.291	0.263	0.197	0.000618903	1.423	0.0376472	0.138	0.000137491	GO:0000278 mitotic cell cycle; GO:0000281 mitotic cytokinesis; GO:0000910 cytokinesis; GO:0000912 assembly of actomyosin apparatus involved in cytokinesis; GO:0000915 actomyosin contractile ring assembly; GO:0006915 apoptotic process; GO:0006996 organelle organization; GO:0007010 cytoskeleton organization; GO:0007049 cell cycle; GO:0007275 multicellular organism development; GO:0007349 cellulariz…	GO:0000166 nucleotide binding; GO:0001882 nucleoside binding; GO:0001883 purine nucleoside binding; GO:0003779 actin binding; GO:0003824 catalytic activity; GO:0003924 GTPase activity; GO:0005488 binding; GO:0005515 protein binding; GO:0005525 GTP binding; GO:0008017 microtubule binding; GO:0008092 cytoskeletal protein binding; GO:0015631 tubulin binding; GO:0016462 pyrophosphatase activity; GO:0…
A0A6P3UIH1	1393	S	ryanodine receptor isoform X6 OS=Bombus terrestris OX=30195 GN=LOC100643070 PE=4 SV=1	LOC100643070	0.995729	0.0192419	43.604	3	KGS(0.996)LYGS(0.004)R	0.35495	1	2.916	1.295	1.883	0.284	0.243	0.694	0.251	0.439	0.172	0.2	0.014348	1.416	0.507803	0.141	0.0053311	GO:0002682 regulation of immune system process; GO:0003008 system process; GO:0003012 muscle system process; GO:0003013 circulatory system process; GO:0003015 heart process; GO:0006810 transport; GO:0006811 ion transport; GO:0006812 cation transport; GO:0006816 calcium ion transport; GO:0006873 cellular ion homeostasis; GO:0006874 cellular calcium ion homeostasis; GO:0006875 cellular metal ion ho…	GO:0005215 transporter activity; GO:0005216 ion channel activity; GO:0005217 intracellular ligand-gated ion channel activity; GO:0005219 ryanodine-sensitive calcium-release channel activity; GO:0005261 cation channel activity; GO:0005262 calcium channel activity; GO:0005488 binding; GO:0005509 calcium ion binding; GO:0008324 cation transmembrane transporter activity; GO:0015075 ion transmembrane …
A0A6P3UHW3	736	S	tyrosine-protein kinase PR2 isoform X4 OS=Bombus terrestris OX=30195 GN=LOC100643718 PE=4 SV=1	LOC100643718	1	0.00209604	62.891	3	LPHQHS(1)PKPDR	-0.13812	2	1.472	1.479	1.454	0.498		0.956	0.22	0.205		0.495	0.0530456	3.421	0.0694942	0.145	6.08263e-06	GO:0002376 immune system process; GO:0006464 cellular protein modification process; GO:0006468 protein phosphorylation; GO:0006793 phosphorus metabolic process; GO:0006796 phosphate-containing compound metabolic process; GO:0006807 nitrogen compound metabolic process; GO:0006928 movement of cell or subcellular component; GO:0006950 response to stress; GO:0006952 defense response; GO:0006955 immun…	GO:0003824 catalytic activity; GO:0004672 protein kinase activity; GO:0004713 protein tyrosine kinase activity; GO:0004715 non-membrane spanning protein tyrosine kinase activity; GO:0005102 signaling receptor binding; GO:0005488 binding; GO:0005515 protein binding; GO:0016301 kinase activity; GO:0016740 transferase activity; GO:0016772 transferase activity, transferring phosphorus-containing grou…
A0A6P5I2S9	566	S	stromal interaction molecule homolog isoform X1 OS=Bombus terrestris OX=30195 GN=LOC100649108 PE=4 SV=1	LOC100649108	0.998697	4.74351e-251	352.06	2	SYS(0.999)QDT(0.001)SMPLSVEDK	-0.17004	3	2.124	2.029	1.948	0.414	0.235	0.587	0.341	0.314	0.228	0.203	0.00342268	1.4	0.389287	0.145	0.000100118	GO:0002009 morphogenesis of an epithelium; GO:0002115 store-operated calcium entry; GO:0002165 instar larval or pupal development; GO:0005513 detection of calcium ion; GO:0006810 transport; GO:0006811 ion transport; GO:0006812 cation transport; GO:0006816 calcium ion transport; GO:0006873 cellular ion homeostasis; GO:0006874 cellular calcium ion homeostasis; GO:0006875 cellular metal ion homeosta…	GO:0005215 transporter activity; GO:0005216 ion channel activity; GO:0005217 intracellular ligand-gated ion channel activity; GO:0005246 calcium channel regulator activity; GO:0005261 cation channel activity; GO:0005262 calcium channel activity; GO:0005488 binding; GO:0005509 calcium ion binding; GO:0008324 cation transmembrane transporter activity; GO:0015075 ion transmembrane transporter activi…
A0A6P3UG52	386	S	titin homolog OS=Bombus terrestris OX=30195 GN=LOC105666838 PE=4 SV=1	LOC105666838	1	0.00387197	61.435	3	KDEEIS(1)PK	0.33249	1	3.969	1.856	0.623	0.324	0.37	0.317	0.308	0.303	0.338	0.157	0.0414898	1.065	0.35269	0.147	0.0368286
A0A6P5I6V6	980	S	IQ motif and SEC7 domain-containing protein 2 isoform X4 OS=Bombus terrestris OX=30195 GN=LOC100647622 PE=4 SV=1	LOC100647622	0.998663	0.000761403	69.605	3	KLS(0.999)QS(0.001)EESGPYSR	-0.033592	1	1.084	1.702	1.344	0.252		0.751	0.207			0.364	0.0819481	2.423		0.15		GO:0000768 syncytium formation by plasma membrane fusion; GO:0001654 eye development; GO:0001745 compound eye morphogenesis; GO:0006949 syncytium formation; GO:0006996 organelle organization; GO:0007010 cytoskeleton organization; GO:0007275 multicellular organism development; GO:0007399 nervous system development; GO:0007417 central nervous system development; GO:0007423 sensory organ development…	GO:0005085 guanyl-nucleotide exchange factor activity; GO:0005086 ARF guanyl-nucleotide exchange factor activity; GO:0005488 binding; GO:0005515 protein binding; GO:0019899 enzyme binding; GO:0045296 cadherin binding; GO:0050839 cell adhesion molecule binding; GO:0051020 GTPase binding; GO:0098772 molecular function regulator;
A0A6P5HV32	296	S	PDZ and LIM domain protein 3 isoform X3 OS=Bombus terrestris OX=30195 GN=LOC100646793 PE=4 SV=1	LOC100646793	1	1.14446e-98	240.07	2	S(1)PAGPYVNILDDDGEK	-1.0532	13	1.783	1.616	1.402	0.869	0.234	1.655	0.287	0.275	0.162	0.574	0.226269	3.809	0.145545	0.151	0.000619149	GO:0006996 organelle organization; GO:0007010 cytoskeleton organization; GO:0007498 mesoderm development; GO:0009653 anatomical structure morphogenesis; GO:0009888 tissue development; GO:0009987 cellular process; GO:0010927 cellular component assembly involved in morphogenesis; GO:0016043 cellular component organization; GO:0022607 cellular component assembly; GO:0030029 actin filament-based proc…	GO:0005488 binding; GO:0005515 protein binding; GO:0008092 cytoskeletal protein binding; GO:0008157 protein phosphatase 1 binding; GO:0019899 enzyme binding; GO:0019902 phosphatase binding; GO:0019903 protein phosphatase binding; GO:0042805 actinin binding; GO:0051371 muscle alpha-actinin binding; GO:0051393 alpha-actinin binding;
A0A6P3DAZ6	138	S	protein enabled homolog OS=Bombus terrestris OX=30195 GN=LOC100643403 PE=4 SV=1	LOC100643403	0.99983	0.00262647	107.79	2	SNS(1)PLYK	-1.3388	1	2.1	2.424	1.767	0.336	0.208	0.477	0.278	0.419	0.253	0.162	0.00192053	1.075	0.892731	0.151	0.000447471
A0A6P3U806	275	S	KH domain-containing, RNA-binding, signal transduction-associated protein 3 isoform X1 OS=Bombus terrestris OX=30195 GN=LOC100647173 PE=4 SV=1	LOC100647173	0.999866	0.00128306	74.46	3	GPISRPVS(1)AK	-0.94758	1	2.458	2.271	1.807	0.214	0.215	0.3	0.446	0.321	0.22	0.112	0.00011031	0.739	0.302916	0.151	0.001012	GO:0000003 reproduction; GO:0000226 microtubule cytoskeleton organization; GO:0000381 regulation of alternative mRNA splicing, via spliceosome; GO:0001578 microtubule bundle formation; GO:0003006 developmental process involved in reproduction; GO:0003008 system process; GO:0006915 apoptotic process; GO:0006928 movement of cell or subcellular component; GO:0006996 organelle organization; GO:000701…	GO:0003676 nucleic acid binding; GO:0003723 RNA binding; GO:0005488 binding; GO:0097159 organic cyclic compound binding; GO:1901363 heterocyclic compound binding;
A0A6P3U365	246	S	LIM domain-binding protein(predicted) OS=Bombus terrestris OX=30195 GN=LOC100642610 PE=4 SV=1	LOC100642610	0.962819	2.38125e-55	188.41	4	AT(0.5)S(0.5)PRS(0.963)PT(0.037)PLFHALHGIPAVNYNESPSSK	0.13866	5	1.653	2.53	2.047	0.288	0.202	0.572	0.445	0.334	0.169	0.17	0.00493383	1.12	0.834012	0.152	0.00339283	GO:0001952 regulation of cell-matrix adhesion; GO:0006996 organelle organization; GO:0007010 cytoskeleton organization; GO:0009653 anatomical structure morphogenesis; GO:0009987 cellular process; GO:0010810 regulation of cell-substrate adhesion; GO:0010927 cellular component assembly involved in morphogenesis; GO:0016043 cellular component organization; GO:0022607 cellular component assembly; GO:…	GO:0003779 actin binding; GO:0005488 binding; GO:0005515 protein binding; GO:0008092 cytoskeletal protein binding; GO:0042805 actinin binding; GO:0051371 muscle alpha-actinin binding; GO:0051393 alpha-actinin binding;
A0A6P5ICX5	273	S	BAG domain-containing protein Samui isoform X2 OS=Bombus terrestris OX=30195 GN=LOC100642940 PE=4 SV=1	LOC100642940	1	0.00279031	70.056	2	RAPS(1)PFR	-0.31664	3	2.781	2.269	1.561	0.238	0.106	0.283	0.425	0.436	0.155	0.095	0.00225016	0.617	0.366053	0.154	0.00689807	GO:0009889 regulation of biosynthetic process; GO:0009891 positive regulation of biosynthetic process; GO:0009893 positive regulation of metabolic process; GO:0010556 regulation of macromolecule biosynthetic process; GO:0010557 positive regulation of macromolecule biosynthetic process; GO:0010604 positive regulation of macromolecule metabolic process; GO:0019222 regulation of metabolic process; G…	GO:0005488 binding; GO:0005515 protein binding; GO:0030544 Hsp70 protein binding; GO:0031072 heat shock protein binding;
A0A6P5IIL6	829	S	Protein transport protein Sec16A(predicted) OS=Bombus terrestris OX=30195 GN=LOC100649724 PE=4 SV=1	LOC100649724	0.994846	0.00204775	99.568	2	S(0.001)DS(0.995)DT(0.004)MER	-0.32206	4	2.474	1.878	1.408	0.45	0.17	1.006	0.211	0.38	0.304	0.282	0.0515508	1.817	0.518431	0.155	0.00139838	GO:0003400 regulation of COPII vesicle coating; GO:0006810 transport; GO:0006888 endoplasmic reticulum to Golgi vesicle-mediated transport; GO:0006950 response to stress; GO:0006996 organelle organization; GO:0007029 endoplasmic reticulum organization; GO:0007030 Golgi organization; GO:0007154 cell communication; GO:0008104 protein localization; GO:0009267 cellular response to starvation; GO:0009…	GO:0005488 binding; GO:0005515 protein binding; GO:0017016 Ras GTPase binding; GO:0019899 enzyme binding; GO:0031267 small GTPase binding; GO:0051020 GTPase binding;
A0A6P3U603	427	S	WD repeat domain phosphoinositide-interacting protein 2 isoform X1 OS=Bombus terrestris OX=30195 GN=LOC100642580 PE=4 SV=1	LOC100642580	0.999722	0.000726265	80.96	3	GRS(1)PDSMSESEK	1.8398	3	1.938	2.185	1.952	0.326	0.403	0.54	0.277	0.421	0.241	0.209	0.000469035	1.351	0.237665	0.155	0.000386694	GO:0000045 autophagosome assembly; GO:0000272 polysaccharide catabolic process; GO:0000422 autophagy of mitochondrion; GO:0002165 instar larval or pupal development; GO:0002252 immune effector process; GO:0002376 immune system process; GO:0002682 regulation of immune system process; GO:0002697 regulation of immune effector process; GO:0002831 regulation of response to biotic stimulus; GO:0005975 …	GO:0005488 binding; GO:0005543 phospholipid binding; GO:0008289 lipid binding; GO:0032266 phosphatidylinositol-3-phosphate binding; GO:0035091 phosphatidylinositol binding; GO:0043167 ion binding; GO:0043168 anion binding; GO:0080025 phosphatidylinositol-3,5-bisphosphate binding; GO:1901981 phosphatidylinositol phosphate binding; GO:1902936 phosphatidylinositol bisphosphate binding;
A0A6P3TYW7	58	S	LEM domain-containing protein(predicted) OS=Bombus terrestris OX=30195 GN=LOC100644059 PE=4 SV=1	LOC100644059	0.994903	0	472.39	2	YS(0.995)S(0.005)EDTDDDISTTTNK	0.79289	10	2.129	2.083	2.077	0.376	0.183	0.387	0.379	0.376	0.217	0.15	0.00135551	0.973	0.878797	0.155	0.00050517	GO:0006355 regulation of transcription, DNA-templated; GO:0006357 regulation of transcription by RNA polymerase II; GO:0009889 regulation of biosynthetic process; GO:0009966 regulation of signal transduction; GO:0009968 negative regulation of signal transduction; GO:0010468 regulation of gene expression; GO:0010556 regulation of macromolecule biosynthetic process; GO:0010646 regulation of cell co…
A0A6P3U7I4	316	T	septin-1 OS=Bombus terrestris OX=30195 GN=LOC105666347 PE=4 SV=1	LOC105666347	0.999987	0.00109712	88.338	2	RQT(1)IAESER	-0.021342	3	2.717	2.11	1.663	0.264	0.176	0.316	0.351	0.411	0.246	0.116	0.000645223	0.75	0.270417	0.155	0.000851792	GO:0000278 mitotic cell cycle; GO:0000281 mitotic cytokinesis; GO:0000910 cytokinesis; GO:0007049 cell cycle; GO:0007275 multicellular organism development; GO:0007349 cellularization; GO:0009653 anatomical structure morphogenesis; GO:0009987 cellular process; GO:0010941 regulation of cell death; GO:0010942 positive regulation of cell death; GO:0022402 cell cycle process; GO:0032501 multicellular…	GO:0000166 nucleotide binding; GO:0001882 nucleoside binding; GO:0001883 purine nucleoside binding; GO:0003824 catalytic activity; GO:0003924 GTPase activity; GO:0005488 binding; GO:0005515 protein binding; GO:0005525 GTP binding; GO:0016462 pyrophosphatase activity; GO:0016787 hydrolase activity; GO:0016817 hydrolase activity, acting on acid anhydrides; GO:0016818 hydrolase activity, acting on a…
A0A6P5I2T4	492	S	tau-tubulin kinase homolog Asator isoform X2 OS=Bombus terrestris OX=30195 GN=LOC100646154 PE=4 SV=1	LOC100646154	0.991344	0.000438678	108.43	2	S(0.009)AS(0.991)GATFAR	0.61095	1	2.386	1.924	2.138	0.288	0.272	0.197	0.326	0.398	0.287	0.117	8.67937e-05	0.749	0.125112	0.157	8.18889e-05	GO:0006464 cellular protein modification process; GO:0006468 protein phosphorylation; GO:0006793 phosphorus metabolic process; GO:0006796 phosphate-containing compound metabolic process; GO:0006807 nitrogen compound metabolic process; GO:0008152 metabolic process; GO:0008360 regulation of cell shape; GO:0009987 cellular process; GO:0016310 phosphorylation; GO:0018105 peptidyl-serine phosphorylati…	GO:0003824 catalytic activity; GO:0004672 protein kinase activity; GO:0004674 protein serine/threonine kinase activity; GO:0016301 kinase activity; GO:0016740 transferase activity; GO:0016772 transferase activity, transferring phosphorus-containing groups; GO:0016773 phosphotransferase activity, alcohol group as acceptor; GO:0140096 catalytic activity, acting on a protein;
A0A6P3DF49	42	S	transformer-2 protein homolog beta isoform X2 OS=Bombus terrestris OX=30195 GN=LOC100646189 PE=4 SV=1	LOC100646189	1	0.0159251	45.973	4	KES(1)HRPVK	0.14958	1	1.791	1.275	1.666	0.387		0.635	0.286	0.216		0.324	0.0150829	2.036	0.136101	0.159	0.00168078	GO:0000003 reproduction; GO:0000245 spliceosomal complex assembly; GO:0000375 RNA splicing, via transesterification reactions; GO:0000377 RNA splicing, via transesterification reactions with bulged adenosine as nucleophile; GO:0000381 regulation of alternative mRNA splicing, via spliceosome; GO:0000398 mRNA splicing, via spliceosome; GO:0003006 developmental process involved in reproduction; GO:0…	GO:0003676 nucleic acid binding; GO:0003723 RNA binding; GO:0003729 mRNA binding; GO:0005488 binding; GO:0005515 protein binding; GO:0036002 pre-mRNA binding; GO:0042802 identical protein binding; GO:0097159 organic cyclic compound binding; GO:1901363 heterocyclic compound binding;
A0A6P3U7P6	387	S	heterogeneous nuclear ribonucleoprotein H OS=Bombus terrestris OX=30195 GN=LOC100644574 PE=4 SV=1	LOC100644574	0.999599	0.0110649	60.074	2	PGYS(1)PNR	0.68898	1	2.034	1.891	1.806	0.583	0.3	0.746	0.359	0.359	0.194	0.284	0.00845185	1.786	0.181319	0.159	0.000838354	GO:0000003 reproduction; GO:0000578 embryonic axis specification; GO:0003002 regionalization; GO:0003006 developmental process involved in reproduction; GO:0006403 RNA localization; GO:0006417 regulation of translation; GO:0006950 response to stress; GO:0006996 organelle organization; GO:0007028 cytoplasm organization; GO:0007275 multicellular organism development; GO:0007276 gamete generation; G…	GO:0003676 nucleic acid binding; GO:0003723 RNA binding; GO:0003729 mRNA binding; GO:0005488 binding; GO:0005515 protein binding; GO:0097159 organic cyclic compound binding; GO:1901363 heterocyclic compound binding;
A0A6P3TZ86	773	S	Phosphodiesterase(predicted) OS=Bombus terrestris OX=30195 GN=LOC100648320 PE=4 SV=1	LOC100648320	0.998386	0.00807413	54.471	2	RHS(0.998)VQT(0.002)IR	0.40823	2	2.398	2.164	1.765	0.265	0.271	0.402	0.275	0.52	0.212	0.148	0.000294187	0.931	0.959139	0.159	0.00248857
A0A6P3DKG9	115	T	26S protease regulatory subunit 6B OS=Bombus terrestris OX=30195 GN=LOC100642623 PE=4 SV=1	LOC100642623	0.75093	0.0127625	93.162	2	ILS(0.249)T(0.751)IDR	0.079542	1	1.797	1.488	3.2	0.143	0.234	0.16	0.422	0.395	0.224	0.083	0.000857135	0.516	0.0608526	0.161	0.00406396	GO:0006355 regulation of transcription, DNA-templated; GO:0006357 regulation of transcription by RNA polymerase II; GO:0006508 proteolysis; GO:0006511 ubiquitin-dependent protein catabolic process; GO:0006807 nitrogen compound metabolic process; GO:0006950 response to stress; GO:0008152 metabolic process; GO:0009056 catabolic process; GO:0009057 macromolecule catabolic process; GO:0009889 regulat…	GO:0003824 catalytic activity; GO:0005488 binding; GO:0005515 protein binding; GO:0008134 transcription factor binding; GO:0016462 pyrophosphatase activity; GO:0016787 hydrolase activity; GO:0016817 hydrolase activity, acting on acid anhydrides; GO:0016818 hydrolase activity, acting on acid anhydrides, in phosphorus-containing anhydrides; GO:0016887 ATPase activity; GO:0017025 TBP-class protein b…
A0A6P3DLX9	55	S	5'-AMP-activated protein kinase subunit beta-1 OS=Bombus terrestris OX=30195 GN=LOC100649644 PE=4 SV=1	LOC100649644	0.906499	2.49052e-43	183.74	3	LVFQS(0.094)S(0.906)HEEEEPYFAK	-0.95244	1	1.585	2.135	2.027	0.529	0.137	0.876	0.34	0.401	0.19	0.268	0.0498163	1.656	0.643768	0.162	0.00160261	GO:0007163 establishment or maintenance of cell polarity; GO:0009987 cellular process; GO:0019725 cellular homeostasis; GO:0030011 maintenance of cell polarity; GO:0035088 establishment or maintenance of apical/basal cell polarity; GO:0035090 maintenance of apical/basal cell polarity; GO:0042592 homeostatic process; GO:0060249 anatomical structure homeostasis; GO:0061245 establishment or maintena…
A0A6P3DLC8	1009	S	mediator of RNA polymerase II transcription subunit 14 OS=Bombus terrestris OX=30195 GN=LOC100645659 PE=4 SV=1	LOC100645659	0.959543	0.000337752	94.767	2	S(0.04)GPQS(0.96)PAQQR	0.41919	1	1.727	1.34	1.579	0.129		0.255	0.251			0.124	0.00425859	0.765		0.162		GO:0006139 nucleobase-containing compound metabolic process; GO:0006351 transcription, DNA-templated; GO:0006352 DNA-templated transcription, initiation; GO:0006366 transcription by RNA polymerase II; GO:0006367 transcription initiation from RNA polymerase II promoter; GO:0006725 cellular aromatic compound metabolic process; GO:0006807 nitrogen compound metabolic process; GO:0007154 cell communic…	GO:0003712 transcription coregulator activity; GO:0005488 binding; GO:0005515 protein binding; GO:0140110 transcription regulator activity;
A0A6P3UK49	184	S	CBP80/20-dependent translation initiation factor isoform X2 OS=Bombus terrestris OX=30195 GN=LOC100646337 PE=4 SV=1	LOC100646337	0.987792	2.36774e-05	111.79	3	S(0.994)LS(0.988)FVS(0.012)T(0.004)Y(0.001)GLK	0.36443	3	1.161	1.012	1.144					0.181						0.164
A0A6P5I3D5	3597	T	LOW QUALITY PROTEIN: titin OS=Bombus terrestris OX=30195 GN=LOC105665950 PE=4 SV=1	LOC105665950	0.986445	0.00107197	117.14	2	S(0.002)T(0.011)T(0.986)FQEVK	-0.0025349	2	2.556	1.236	2.474	0.299	0.262	0.285	0.298	0.491	0.247	0.135	0.00124271	0.817	0.484492	0.165	0.00462328	GO:0000070 mitotic sister chromatid segregation; GO:0000278 mitotic cell cycle; GO:0000280 nuclear division; GO:0000768 syncytium formation by plasma membrane fusion; GO:0000819 sister chromatid segregation; GO:0002682 regulation of immune system process; GO:0006323 DNA packaging; GO:0006949 syncytium formation; GO:0006996 organelle organization; GO:0007010 cytoskeleton organization; GO:0007049 c…	GO:0003779 actin binding; GO:0005198 structural molecule activity; GO:0005488 binding; GO:0005515 protein binding; GO:0008092 cytoskeletal protein binding; GO:0008307 structural constituent of muscle;
A0A6P5I3D5	4268	S	LOW QUALITY PROTEIN: titin OS=Bombus terrestris OX=30195 GN=LOC105665950 PE=4 SV=1	LOC105665950	1	1.32909e-142	262.03	3	YQVVQPPPQIELKPGS(1)PPIYVQPATK	-0.14449	12	1.921	1.773	1.811	0.628	0.266	0.953	0.343	0.359	0.217	0.336	0.031727	2.01	0.219138	0.167	0.000366877	GO:0000070 mitotic sister chromatid segregation; GO:0000278 mitotic cell cycle; GO:0000280 nuclear division; GO:0000768 syncytium formation by plasma membrane fusion; GO:0000819 sister chromatid segregation; GO:0002682 regulation of immune system process; GO:0006323 DNA packaging; GO:0006949 syncytium formation; GO:0006996 organelle organization; GO:0007010 cytoskeleton organization; GO:0007049 c…	GO:0003779 actin binding; GO:0005198 structural molecule activity; GO:0005488 binding; GO:0005515 protein binding; GO:0008092 cytoskeletal protein binding; GO:0008307 structural constituent of muscle;
A0A6P3D8L9	43	S	trafficking protein particle complex subunit 12 OS=Bombus terrestris OX=30195 GN=LOC100642323 PE=4 SV=1	LOC100642323	0.999966	0.00221253	66.023	3	TIFDEIVS(1)PK	0.14196	1	1.924	2.186	1.586	0.508	0.416	0.773	0.262	0.503	0.195	0.298	0.00380971	1.768	0.138853	0.169	0.00328286	GO:0006508 proteolysis; GO:0006807 nitrogen compound metabolic process; GO:0008152 metabolic process; GO:0019538 protein metabolic process; GO:0043170 macromolecule metabolic process; GO:0044238 primary metabolic process; GO:0071704 organic substance metabolic process; GO:1901564 organonitrogen compound metabolic process;	GO:0003824 catalytic activity; GO:0004175 endopeptidase activity; GO:0008233 peptidase activity; GO:0016787 hydrolase activity; GO:0070011 peptidase activity, acting on L-amino acid peptides; GO:0140096 catalytic activity, acting on a protein;
A0A6P3DG65	761	S	rho GTPase-activating protein 44 isoform X3 OS=Bombus terrestris OX=30195 GN=LOC100644531 PE=4 SV=1	LOC100644531	0.862476	0.0242093	51.066	2	S(0.137)PS(0.862)VGSR	4.1946	1	2.188	1.969	1.706	0.449	0.34	0.674	0.372	0.339	0.278	0.25	0.00253667	1.479	0.172656	0.169	9.17518e-05	GO:0002009 morphogenesis of an epithelium; GO:0002165 instar larval or pupal development; GO:0002791 regulation of peptide secretion; GO:0002793 positive regulation of peptide secretion; GO:0006996 organelle organization; GO:0007154 cell communication; GO:0007267 cell-cell signaling; GO:0007268 chemical synaptic transmission; GO:0007274 neuromuscular synaptic transmission; GO:0007275 multicellula…	GO:0005096 GTPase activator activity; GO:0005488 binding; GO:0005515 protein binding; GO:0005543 phospholipid binding; GO:0008047 enzyme activator activity; GO:0008289 lipid binding; GO:0017124 SH3 domain binding; GO:0019904 protein domain specific binding; GO:0030234 enzyme regulator activity; GO:0030695 GTPase regulator activity; GO:0043167 ion binding; GO:0043168 anion binding; GO:0060589 nucl…
A0A6P5ICG3	1211	S	LOW QUALITY PROTEIN: jmjC domain-containing histone demethylation protein 1 OS=Bombus terrestris OX=30195 GN=LOC100650431 PE=4 SV=1	LOC100650431	1	2.32705e-44	201.3	2	NLTEQDDIS(1)NQK	-0.43471	1	2.162	1.999	2.03	0.34	0.354	0.349	0.383	0.384	0.28	0.168	3.04388e-07	0.996	0.953014	0.169	7.68538e-05	GO:0002164 larval development; GO:0003002 regionalization; GO:0006325 chromatin organization; GO:0006464 cellular protein modification process; GO:0006482 protein demethylation; GO:0006508 proteolysis; GO:0006511 ubiquitin-dependent protein catabolic process; GO:0006807 nitrogen compound metabolic process; GO:0006996 organelle organization; GO:0007275 multicellular organism development; GO:000737…	GO:0003824 catalytic activity; GO:0032451 demethylase activity; GO:0032452 histone demethylase activity; GO:0032453 histone demethylase activity (H3-K4 specific); GO:0034647 histone demethylase activity (H3-trimethyl-K4 specific); GO:0140096 catalytic activity, acting on a protein;
A0A6P3DG19	98	S	BLOC-1-related complex subunit 5 OS=Bombus terrestris OX=30195 GN=LOC100646997 PE=4 SV=1	LOC100646997	0.987784	0.0247644	40.025	3	KNS(0.988)LS(0.003)S(0.003)S(0.003)S(0.003)YR	0.416	1	2.056	2.057	1.936	0.364	0.353	0.495	0.364	0.469	0.198	0.2	0.00012309	1.176	0.490261	0.17	0.00204651
A0A6P5IGS4	645	S	Dentin sialophospho isoform x2(predicted) OS=Bombus terrestris OX=30195 GN=LOC100648614 PE=4 SV=1	LOC100648614	0.99567	0.00168917	89.247	2	T(0.004)PLS(0.996)PELR	0.19575	3	1.825	2.089	1.822	0.442	0.243	0.886	0.442	0.348	0.192	0.274	0.0191343	1.6	0.4336	0.171	0.00194873
A0A6P3TS99	455	S	GAS2-like protein pickled eggs isoform X2 OS=Bombus terrestris OX=30195 GN=LOC100643453 PE=4 SV=1	LOC100643453	0.808033	0.00182601	60.196	4	SSNEDS(0.137)RS(0.808)PT(0.054)HHGR	1.5481	2	1.369	1.32	1.353			0.118		0.233		0.088		0.506		0.173		GO:0000003 reproduction; GO:0000902 cell morphogenesis; GO:0000904 cell morphogenesis involved in differentiation; GO:0002064 epithelial cell development; GO:0002065 columnar/cuboidal epithelial cell differentiation; GO:0002066 columnar/cuboidal epithelial cell development; GO:0003006 developmental process involved in reproduction; GO:0007276 gamete generation; GO:0007281 germ cell development; G…
A0A6P5I6R3	506	S	MYND-type domain-containing protein(predicted) OS=Bombus terrestris OX=30195 GN=LOC100644869 PE=4 SV=1	LOC100644869	1	0.000115501	93.623	2	RHS(1)DAS(1)QHGGWR	0.047552	9	1.934	1.999	1.909	0.437	0.338	0.652	0.398	0.408	0.23	0.244	0.00165143	1.377	0.303194	0.177	0.000715379		GO:0005488 binding; GO:0005515 protein binding; GO:0008157 protein phosphatase 1 binding; GO:0019899 enzyme binding; GO:0019902 phosphatase binding; GO:0019903 protein phosphatase binding;
A0A6P3DHV5	32	S	vesicle-associated membrane protein 4 isoform X2 OS=Bombus terrestris OX=30195 GN=LOC100643993 PE=4 SV=1	LOC100643993	1	3.16319e-186	297.7	3	ELLLEHDS(1)DPDENMLFNQPSTSAETK	-0.55649	4	1.801	2.038	1.671	0.534	0.308	0.99	0.392	0.383	0.217	0.332	0.0241212	1.847	0.239799	0.18	0.0009826
A0A6P5I6R3	442	S	MYND-type domain-containing protein(predicted) OS=Bombus terrestris OX=30195 GN=LOC100644869 PE=4 SV=1	LOC100644869	1	2.46844e-07	143.96	5	S(1)MEFLLDKENLHFVKPPENELQK	-0.20087	5	2.202	1.944	1.807	0.477	0.261	0.534	0.382	0.401	0.291	0.214	0.00230588	1.184	0.613463	0.18	0.000117809		GO:0005488 binding; GO:0005515 protein binding; GO:0008157 protein phosphatase 1 binding; GO:0019899 enzyme binding; GO:0019902 phosphatase binding; GO:0019903 protein phosphatase binding;
A0A6P3U2D5	185	S	reticulon-1 isoform X2 OS=Bombus terrestris OX=30195 GN=LOC105666097 PE=4 SV=1	LOC105666097	0.997494	1.8333e-30	171.06	4	KAES(0.997)VS(0.002)EYVVEHVEK	-0.16425	1	1.502	1.733	1.643	0.855	0.403	1.321	0.305	0.399	0.181	0.529	0.0993077	2.914	0.0728153	0.181	0.00173538	GO:0000272 polysaccharide catabolic process; GO:0005975 carbohydrate metabolic process; GO:0005976 polysaccharide metabolic process; GO:0005977 glycogen metabolic process; GO:0005980 glycogen catabolic process; GO:0005981 regulation of glycogen catabolic process; GO:0006073 cellular glucan metabolic process; GO:0006091 generation of precursor metabolites and energy; GO:0006109 regulation of carbo…	GO:0003824 catalytic activity; GO:0004645 1,4-alpha-oligoglucan phosphorylase activity; GO:0005488 binding; GO:0005515 protein binding; GO:0008144 drug binding; GO:0008184 glycogen phosphorylase activity; GO:0016740 transferase activity; GO:0016757 transferase activity, transferring glycosyl groups; GO:0016758 transferase activity, transferring hexosyl groups; GO:0019842 vitamin binding; GO:00301…
A0A6P3UBJ4	188	S	origin recognition complex subunit 1 OS=Bombus terrestris OX=30195 GN=LOC100645176 PE=4 SV=1	LOC100645176	0.790587	0.010805	50.194	3	RINS(0.791)PS(0.209)LR	0.092658	1	1.689	1.543	1.443	0.9	0.45	0.768		0.28	0.285	0.453	0.0179656	2.499	0.0481816	0.181	9.20336e-05	GO:0006139 nucleobase-containing compound metabolic process; GO:0006259 DNA metabolic process; GO:0006260 DNA replication; GO:0006261 DNA-dependent DNA replication; GO:0006270 DNA replication initiation; GO:0006277 DNA amplification; GO:0006725 cellular aromatic compound metabolic process; GO:0006807 nitrogen compound metabolic process; GO:0008152 metabolic process; GO:0008283 cell population pro…
A0A6P3DB85	497	S	monocarboxylate transporter 3 isoform X3 OS=Bombus terrestris OX=30195 GN=LOC100647772 PE=4 SV=1	LOC100647772	1	0.00216736	63.037	4	EKPQIIRPLS(1)R	0.71222	1	2.184	1.542	1.985	0.574	0.361	0.591	0.316	0.48	0.25	0.267	0.00219195	1.459	0.191332	0.183	0.00136413	GO:0006810 transport; GO:0006811 ion transport; GO:0006820 anion transport; GO:0015711 organic anion transport; GO:0015718 monocarboxylic acid transport; GO:0015849 organic acid transport; GO:0034220 ion transmembrane transport; GO:0046942 carboxylic acid transport; GO:0051179 localization; GO:0051234 establishment of localization; GO:0055085 transmembrane transport; GO:0071702 organic substance …	GO:0005215 transporter activity; GO:0005342 organic acid transmembrane transporter activity; GO:0008028 monocarboxylic acid transmembrane transporter activity; GO:0008509 anion transmembrane transporter activity; GO:0008514 organic anion transmembrane transporter activity; GO:0015075 ion transmembrane transporter activity; GO:0015318 inorganic molecular entity transmembrane transporter activity; …
A0A6P3DEM1	557	S	RsmH_1 protein(predicted) OS=Bombus terrestris OX=30195 GN=LOC100647394 PE=4 SV=1	LOC100647394	0.999999	0.000858253	77.593	3	SILPGLS(1)PK	-0.28666	1	1.358	1.994	2.759	0.244	0.267	0.459	0.447	0.376	0.293	0.159	0.00294074	0.869	0.513696	0.183	0.00217866
A0A6P3UL38	525	S	Lysosomal alpha-mannosidase(predicted) OS=Bombus terrestris OX=30195 GN=LOC100651154 PE=4 SV=1	LOC100651154	0.999991	2.37597e-09	143	2	FFETQNS(1)VK	0.11217	2	2.18	1.72	2.392	0.225	0.246	0.307	0.466	0.389	0.297	0.124	0.000101134	0.675	0.074391	0.183	0.000478888	GO:0010638 positive regulation of organelle organization; GO:0032231 regulation of actin filament bundle assembly; GO:0032233 positive regulation of actin filament bundle assembly; GO:0032956 regulation of actin cytoskeleton organization; GO:0032970 regulation of actin filament-based process; GO:0033043 regulation of organelle organization; GO:0044087 regulation of cellular component biogenesis; …	GO:0003779 actin binding; GO:0005488 binding; GO:0005515 protein binding; GO:0008092 cytoskeletal protein binding;
A0A6P3D8C4	481	S	telomerase-binding protein EST1A isoform X4 OS=Bombus terrestris OX=30195 GN=LOC100651950 PE=4 SV=1	LOC100651950	0.999431	0.00130991	108.67	3	QIS(0.999)PES(0.001)HR	-1.7075	2	1.882	1.584	1.638	0.355		0.201	0.388	0.246		0.163	0.00366121	0.877	0.728367	0.186	0.00262486	GO:0000184 nuclear-transcribed mRNA catabolic process, nonsense-mediated decay; GO:0000723 telomere maintenance; GO:0000956 nuclear-transcribed mRNA catabolic process; GO:0006139 nucleobase-containing compound metabolic process; GO:0006259 DNA metabolic process; GO:0006278 RNA-dependent DNA biosynthetic process; GO:0006401 RNA catabolic process; GO:0006402 mRNA catabolic process; GO:0006403 RNA l…	GO:0003676 nucleic acid binding; GO:0003677 DNA binding; GO:0003723 RNA binding; GO:0003824 catalytic activity; GO:0004518 nuclease activity; GO:0004519 endonuclease activity; GO:0004521 endoribonuclease activity; GO:0004540 ribonuclease activity; GO:0005488 binding; GO:0016787 hydrolase activity; GO:0016788 hydrolase activity, acting on ester bonds; GO:0042162 telomeric DNA binding; GO:0043021 r…
A0A6P3DE71	429	S	fasciclin-3 isoform X2 OS=Bombus terrestris OX=30195 GN=LOC100642771 PE=4 SV=1	LOC100642771	0.993701	0.000337302	114.97	2	IS(0.994)LS(0.006)HLFK	0.18022	2	1.425	1.942	1.633	0.692	0.457	1.297	0.339	0.339	0.263	0.489	0.0646813	2.599	0.050774	0.188	0.000171897	GO:0000003 reproduction; GO:0000902 cell morphogenesis; GO:0000904 cell morphogenesis involved in differentiation; GO:0002064 epithelial cell development; GO:0002065 columnar/cuboidal epithelial cell differentiation; GO:0002066 columnar/cuboidal epithelial cell development; GO:0003006 developmental process involved in reproduction; GO:0006928 movement of cell or subcellular component; GO:0006935 …	GO:0005102 signaling receptor binding; GO:0005488 binding; GO:0005515 protein binding; GO:0042802 identical protein binding; GO:0042803 protein homodimerization activity; GO:0046983 protein dimerization activity; GO:0050839 cell adhesion molecule binding;
A0A6P3DDF0	1438	S	Microtubule-associated protein futsch-like isoform x2 protein(predicted) OS=Bombus terrestris OX=30195 GN=LOC100646026 PE=4 SV=1	LOC100646026	0.895572	0.0177955	55.461	2	QT(0.104)AS(0.896)PVR	1.0908	1	1.934	1.562	1.653	0.252		0.239		0.428	0.22	0.143	0.000182805	0.758	0.572196	0.189	0.00717041
A0A6P3TVD7	718	T	cation-independent mannose-6-phosphate receptor isoform X2 OS=Bombus terrestris OX=30195 GN=LOC100651480 PE=4 SV=1	LOC100651480	0.986495	0.00815485	96.015	2	VDT(0.986)T(0.014)EEAR	-0.060158	1	2.093	1.861	2.178	0.273	0.413	0.31	0.308	0.569	0.297	0.162	0.000153134	0.848	0.615161	0.191	0.00141875	GO:0006810 transport; GO:0006892 post-Golgi vesicle-mediated transport; GO:0007034 vacuolar transport; GO:0007041 lysosomal transport; GO:0009893 positive regulation of metabolic process; GO:0009894 regulation of catabolic process; GO:0009896 positive regulation of catabolic process; GO:0010506 regulation of autophagy; GO:0010508 positive regulation of autophagy; GO:0016192 vesicle-mediated trans…	GO:0005488 binding; GO:0005515 protein binding;
A0A6P3DLT6	82	S	muscle LIM protein Mlp84B isoform X2 OS=Bombus terrestris OX=30195 GN=LOC100646273 PE=4 SV=1	LOC100646273	1	3.69766e-191	311.87	3	GYGFGGGAGCLS(1)MDQGEHLK	-0.49408	54	2.331	2.031	1.822	0.326	0.297	0.341	0.445	0.46	0.28	0.156	2.26899e-05	0.814	0.328418	0.192	0.000677045	GO:0006996 organelle organization; GO:0007010 cytoskeleton organization; GO:0009653 anatomical structure morphogenesis; GO:0009888 tissue development; GO:0009987 cellular process; GO:0010927 cellular component assembly involved in morphogenesis; GO:0016043 cellular component organization; GO:0022603 regulation of anatomical structure morphogenesis; GO:0022607 cellular component assembly; GO:00300…	GO:0005198 structural molecule activity; GO:0008307 structural constituent of muscle;
A0A6P3U9N2	456	T	actin-binding LIM protein 2 isoform X6 OS=Bombus terrestris OX=30195 GN=LOC100647405 PE=4 SV=1	LOC100647405	1	2.21761e-73	224.33	2	DDFPAPPYPYT(1)DPER	-0.0078176	2	2.01	1.953	1.731	0.502	0.578	0.536	0.52	0.381	0.198	0.284	3.31301e-05	1.47	0.185446	0.193	0.00397501	GO:0000902 cell morphogenesis; GO:0000904 cell morphogenesis involved in differentiation; GO:0006928 movement of cell or subcellular component; GO:0006935 chemotaxis; GO:0007275 multicellular organism development; GO:0007399 nervous system development; GO:0007409 axonogenesis; GO:0007411 axon guidance; GO:0009605 response to external stimulus; GO:0009653 anatomical structure morphogenesis; GO:000…	GO:0003779 actin binding; GO:0005488 binding; GO:0005515 protein binding; GO:0008092 cytoskeletal protein binding;
A0A6P3DMK3	7	S	sorting nexin-2 OS=Bombus terrestris OX=30195 GN=LOC100649121 PE=4 SV=1	LOC100649121	0.999886	6.20058e-66	115.38	2	ADIKES(1)PPLFDTNEVK	0.27496	1	1.871	1.882	1.772	0.617	0.437	0.718	0.391	0.384	0.297	0.321	0.00144809	1.653	0.0463561	0.194	5.44289e-05	GO:0006810 transport; GO:0006897 endocytosis; GO:0006996 organelle organization; GO:0009987 cellular process; GO:0016043 cellular component organization; GO:0016050 vesicle organization; GO:0016192 vesicle-mediated transport; GO:0016197 endosomal transport; GO:0016482 cytosolic transport; GO:0034498 early endosome to Golgi transport; GO:0042147 retrograde transport, endosome to Golgi; GO:0046907 …	GO:0005488 binding; GO:0005543 phospholipid binding; GO:0008289 lipid binding; GO:0032266 phosphatidylinositol-3-phosphate binding; GO:0035091 phosphatidylinositol binding; GO:0043167 ion binding; GO:0043168 anion binding; GO:1901981 phosphatidylinositol phosphate binding;
A0A6P5HNT4	123	S	LOW QUALITY PROTEIN: zinc finger CCCH domain-containing protein 13 OS=Bombus terrestris OX=30195 GN=LOC100649090 PE=4 SV=1	LOC100649090	0.981915	4.10469e-05	101.05	2	S(0.002)DS(0.982)Y(0.015)QGGGS(0.001)GSGSQR	-0.37473	1	2.063	1.707	1.82	0.4	0.271	0.966	0.431	0.428	0.225	0.293	0.0225912	1.51	0.515903	0.194	0.00165106	GO:0009966 regulation of signal transduction; GO:0009967 positive regulation of signal transduction; GO:0010646 regulation of cell communication; GO:0010647 positive regulation of cell communication; GO:0023051 regulation of signaling; GO:0023056 positive regulation of signaling; GO:0046425 regulation of receptor signaling pathway via JAK-STAT; GO:0046427 positive regulation of receptor signaling…
A0A6P5HWW1	6229	S	titin isoform X3 OS=Bombus terrestris OX=30195 GN=LOC100642686 PE=4 SV=1	LOC100642686	0.96651	0.000671095	76.768	3	EKS(0.967)GGFFS(0.033)GLIK	-1.2595	1	1.693	2.369	1.943	0.382	0.333	0.467	0.395	0.459	0.308	0.197	0.000300514	1.017	0.898809	0.194	0.000410271	GO:0006996 organelle organization; GO:0007010 cytoskeleton organization; GO:0008104 protein localization; GO:0009987 cellular process; GO:0016043 cellular component organization; GO:0032507 maintenance of protein location in cell; GO:0033036 macromolecule localization; GO:0034613 cellular protein localization; GO:0045185 maintenance of protein location; GO:0051179 localization; GO:0051235 mainten…	GO:0005488 binding; GO:0005515 protein binding; GO:0008092 cytoskeletal protein binding; GO:0030507 spectrin binding;
A0A6P3TZQ5	521	S	protein lingerer isoform X4 OS=Bombus terrestris OX=30195 GN=LOC100649929 PE=4 SV=1	LOC100649929	0.955167	5.54403e-05	97.904	2	GS(0.955)S(0.043)S(0.002)GQNLDITK	1.4125	1	1.746	2.113	2.045	0.314	0.36	0.604	0.341	0.449	0.36	0.216	0.00164958	1.111	0.758002	0.195	9.00182e-05
A0A6P3D7U2	180	S	putative oxidoreductase GLYR1 homolog OS=Bombus terrestris OX=30195 GN=LOC100648504 PE=4 SV=1	LOC100648504	0.996869	0.001785	87.806	3	KS(0.997)GS(0.803)T(0.2)LLNR	0.055873	7	2.142	1.52	2.405	0.389	0.278	0.313	0.335	0.504	0.353	0.162	0.000429176	0.822	0.308253	0.196	0.000988273
A0A6P3UJY5	1161	S	Smoothelin(predicted) OS=Bombus terrestris OX=30195 GN=LOC100643073 PE=4 SV=1	LOC100643073	0.999999	0.0010302	89.679	2	S(1)PGPVTVNR	0.097293	2	2.326	1.848	1.787	0.427	0.395	0.402	0.515	0.464	0.195	0.205	5.24085e-05	1.043	0.706219	0.197	0.00593239
A0A6P3U0P8	231	S	epidermal growth factor receptor substrate 15-like 1 isoform X3 OS=Bombus terrestris OX=30195 GN=LOC100647903 PE=4 SV=1	LOC100647903	0.999595	3.89027e-05	92.95	4	S(1)PAPIAVITTVPPSIPPLPNVPPVK	-0.18635	1	1.721	1.969	2.399	0.297	0.412	0.3	0.545	0.426	0.23	0.166	0.000238151	0.84	0.676616	0.197	0.00362868	GO:0006810 transport; GO:0006897 endocytosis; GO:0006898 receptor-mediated endocytosis; GO:0008582 regulation of synaptic growth at neuromuscular junction; GO:0008593 regulation of Notch signaling pathway; GO:0009966 regulation of signal transduction; GO:0009968 negative regulation of signal transduction; GO:0010646 regulation of cell communication; GO:0010648 negative regulation of cell communic…
A0A6P3U935	375	S	RING finger protein nhl-1 isoform X4 OS=Bombus terrestris OX=30195 GN=LOC100643462 PE=4 SV=1	LOC100643462	0.999995	8.07657e-27	178.15	3	HRDGDDS(1)DGDSR	-0.46755	2	1.352	1.2	1.402	0.698	0.17	1.207		0.264		0.525	0.190718	2.62		0.2		GO:0003008 system process; GO:0003012 muscle system process; GO:0006464 cellular protein modification process; GO:0006807 nitrogen compound metabolic process; GO:0006936 muscle contraction; GO:0006941 striated muscle contraction; GO:0006996 organelle organization; GO:0007010 cytoskeleton organization; GO:0007610 behavior; GO:0007626 locomotory behavior; GO:0008152 metabolic process; GO:0008345 la…	GO:0003824 catalytic activity; GO:0004842 ubiquitin-protein transferase activity; GO:0005488 binding; GO:0008270 zinc ion binding; GO:0016740 transferase activity; GO:0019787 ubiquitin-like protein transferase activity; GO:0043167 ion binding; GO:0043169 cation binding; GO:0046872 metal ion binding; GO:0046914 transition metal ion binding; GO:0140096 catalytic activity, acting on a protein;
A0A6P5I7R8	285	S	ORF c21784_g2_i1|g.37331 c21784_g2_i1|m.373 31 type:5prime_partial len:450 (-) protein (Fragment)(predicted) OS=Bombus terrestris OX=30195 GN=LOC105667088 PE=4 SV=1	LOC105667088	0.983488	8.61722e-27	170.11	2	NDT(0.014)LS(0.983)ES(0.002)SPFSPK	0.19453	8	1.618	2.168	1.801	0.653	0.473	0.568	0.461	0.404	0.25	0.303	0.000703067	1.519	0.100745	0.2	0.00132478
A0A6P3DGZ3	631	S	LOW QUALITY PROTEIN: signal recognition particle subunit SRP72 OS=Bombus terrestris OX=30195 GN=LOC100643099 PE=4 SV=1	LOC100643099	1	1.40599e-12	152.38	3	HS(1)PAVESSGPR	-0.041736	3	2.154	1.51	1.991	0.56	0.462	0.534	0.423	0.393	0.316	0.275	0.000466986	1.375	0.0372472	0.2	0.000319776	GO:0006403 RNA localization; GO:0006605 protein targeting; GO:0006612 protein targeting to membrane; GO:0006613 cotranslational protein targeting to membrane; GO:0006614 SRP-dependent cotranslational protein targeting to membrane; GO:0006616 SRP-dependent cotranslational protein targeting to membrane, translocation; GO:0006810 transport; GO:0006886 intracellular protein transport; GO:0008104 prot…
FPD/PD Down
A0A6P3DK12	13	S	jmjC domain-containing protein 4 OS=Bombus terrestris OX=30195 GN=LOC100643018 PE=4 SV=1	LOC100643018	1	0.00199923	74.92	4	RLS(1)VNKK	0.0078735	4	1.405	1.104	1.079	0.279	0.453	0.221	1.644	1.819	1.737	0.266	0.00389787	0.183	0.00122648	1.449	0.0134272
