# Supplementary material for: Integrative Proteomic and Phosphoproteomic Analyses Revealed Complex Mechanisms Underlying Reproductive Diapause in Bombus terrestris Queens
Source: Insects. 2022 Sep 23;13(10):862. doi: 10.3390/insects13100862 (PMC9604461; doi:10.3390/insects13100862)
Supplement: Supplementary file 1 [file insects-13-00862-s001.zip › insects-1876268-supplementary/insects-1876268-proofed-supplementary/Table S9.xlsx]

## Sheet: PhosphoSite2Kinase
Table S9: Kinase annotation
PhosphoSite	ID	Position	Code	Protein description	Gene name	Peptide	Kinase ID	Kinase description	Kinase Name	Interaction	Predictor
A0A6P3D484-166S	A0A6P3D484	166	S	LOW QUALITY PROTEIN: FAS-associated factor 1 OS=Bombus terrestris OX=30195 GN=LOC100645550 PE=4 SV=1	LOC100645550	SDYRSLQSLDLPKEN	A0A6P5IA32	nuclear factor NF-kappa-B p100 subunit isoform X1 OS=Bombus terrestris OX=30195 GN=LOC100631072 PE=4 SV=1	LOC100631072	String	TKL/RIPK
A0A6P3D4N7-581S	A0A6P3D4N7	581	S	LOW QUALITY PROTEIN: RNA polymerase II subunit A C-terminal domain phosphatase OS=Bombus terrestris OX=30195 GN=LOC100651629 PE=4 SV=1	LOC100651629	IPPPHCSSPERIEEP	A0A6P5HID2	cyclin-dependent kinase 8 OS=Bombus terrestris OX=30195 GN=LOC100649689 PE=4 SV=1	LOC100649689	String	CMGC/CDK
A0A6P3D4N7-581S	A0A6P3D4N7	581	S	LOW QUALITY PROTEIN: RNA polymerase II subunit A C-terminal domain phosphatase OS=Bombus terrestris OX=30195 GN=LOC100651629 PE=4 SV=1	LOC100651629	IPPPHCSSPERIEEP	A0A6P5I8S2	LOW QUALITY PROTEIN: cyclin-dependent kinase 12 OS=Bombus terrestris OX=30195 GN=LOC100651673 PE=4 SV=1	LOC100651673	String	CMGC/CDK
A0A6P3D596-1024S	A0A6P3D596	1024	S	synaptojanin-1 OS=Bombus terrestris OX=30195 GN=LOC100649435 PE=4 SV=1	LOC100649435	RPTQPPKSPVQDRKQ	A0A6P5II14	serine/threonine-protein kinase minibrain OS=Bombus terrestris OX=30195 GN=LOC100649438 PE=4 SV=1	LOC100649438	String	CMGC/DYRK
A0A6P3D596-818S	A0A6P3D596	818	S	synaptojanin-1 OS=Bombus terrestris OX=30195 GN=LOC100649435 PE=4 SV=1	LOC100649435	KQVPDIDSPTDWNPG	A0A6P5II14	serine/threonine-protein kinase minibrain OS=Bombus terrestris OX=30195 GN=LOC100649438 PE=4 SV=1	LOC100649438	String	CMGC/DYRK
A0A6P3D5B5-370S	A0A6P3D5B5	370	S	Harmonin(predicted) OS=Bombus terrestris OX=30195 GN=LOC100651712 PE=4 SV=1	LOC100651712	GAPGRPNSRGNYEDD	A0A6P3D997	myosin-VIIa isoform X2 OS=Bombus terrestris OX=30195 GN=LOC100650199 PE=4 SV=1	LOC100650199	String	STE/STE20
A0A6P3D5C9-1530S	A0A6P3D5C9	1530	S	neither inactivation nor afterpotential protein C isoform X1 OS=Bombus terrestris OX=30195 GN=LOC100647528 PE=4 SV=1	LOC100647528	SGGSRRDSPEWSPNE	A0A6P3U4M1	LOW QUALITY PROTEIN: myosin-IIIb OS=Bombus terrestris OX=30195 GN=LOC100647133 PE=4 SV=1	LOC100647133	String	STE/STE20
A0A6P3D5Q9-187T	A0A6P3D5Q9	187	T	mitogen-activated protein kinase 1 OS=Bombus terrestris OX=30195 GN=LOC100651240 PE=4 SV=1	LOC100651240	HNHAGFLTEYVATRW	A0A6P3DEJ0	dual specificity mitogen-activated protein kinase kinase dSOR1 OS=Bombus terrestris OX=30195 GN=LOC100649968 PE=4 SV=1	LOC100649968	String	STE/STE7
A0A6P3D5Q9-187T	A0A6P3D5Q9	187	T	mitogen-activated protein kinase 1 OS=Bombus terrestris OX=30195 GN=LOC100651240 PE=4 SV=1	LOC100651240	HNHAGFLTEYVATRW	A0A6P3DEZ1	dual specificity mitogen-activated protein kinase kinase 3 OS=Bombus terrestris OX=30195 GN=LOC100650253 PE=4 SV=1	LOC100650253	String	STE/STE7
A0A6P3D6M9-227S	A0A6P3D6M9	227	S	heat shock protein 83 OS=Bombus terrestris OX=30195 GN=LOC100645819 PE=4 SV=1	LOC100645819	KEREKELSEDEAEEE	A0A6P3DDY2	RAC serine/threonine-protein kinase OS=Bombus terrestris OX=30195 GN=LOC100643457 PE=4 SV=1	LOC100643457	String	AGC/Akt
A0A6P3D6P6-136S	A0A6P3D6P6	136	S	flightin OS=Bombus terrestris OX=30195 GN=LOC100645162 PE=4 SV=1	LOC100645162	RHEPRYYSYHTRAYY	A0A6P3U1N3	myosin heavy chain, muscle isoform X7 OS=Bombus terrestris OX=30195 GN=LOC100647343 PE=4 SV=1	LOC100647343	String	STE/STE20
A0A6P3D6Z2-372S	A0A6P3D6Z2	372	S	LOW QUALITY PROTEIN: ribosomal protein S6 kinase beta-1 OS=Bombus terrestris OX=30195 GN=LOC100646461 PE=4 SV=1	LOC100646461	TTSAPIDSPAEYTLS	A0A6P3TTS7	3-phosphoinositide-dependent protein kinase 1 isoform X3 OS=Bombus terrestris OX=30195 GN=LOC100644761 PE=4 SV=1	LOC100644761	String	AGC/PDK1
A0A6P3D6Z2-372S	A0A6P3D6Z2	372	S	LOW QUALITY PROTEIN: ribosomal protein S6 kinase beta-1 OS=Bombus terrestris OX=30195 GN=LOC100646461 PE=4 SV=1	LOC100646461	TTSAPIDSPAEYTLS	A0A6P3U595	serine/threonine-protein kinase mTOR OS=Bombus terrestris OX=30195 GN=LOC100649664 PE=4 SV=1	LOC100649664	String	Atypical/PIKK
A0A6P3D7B4-107S	A0A6P3D7B4	107	S	probable ATP-dependent RNA helicase Dbp73D OS=Bombus terrestris OX=30195 GN=LOC100650596 PE=4 SV=1	LOC100650596	SKKKRKYSEESSNDT	A0A6P3DML1	serine/threonine-protein kinase RIO2 isoform X2 OS=Bombus terrestris OX=30195 GN=LOC100645661 PE=4 SV=1	LOC100645661	String	Atypical/RIO
A0A6P3D7F3-304T	A0A6P3D7F3	304	T	serine/threonine-protein phosphatase 2A catalytic subunit alpha isoform OS=Bombus terrestris OX=30195 GN=LOC100646859 PE=4 SV=1	LOC100646859	EPHVTRRTPDYFL**	A0A6P3DC20	leucine-rich repeat serine/threonine-protein kinase 1 OS=Bombus terrestris OX=30195 GN=LOC100648136 PE=4 SV=1	LOC100648136	String	TKL/LRRK
A0A6P3D7H4-435T	A0A6P3D7H4	435	T	cell division cycle 5-like protein OS=Bombus terrestris OX=30195 GN=LOC100643443 PE=4 SV=1	LOC100643443	QNGVLAATPVRDKLS	A0A6P3DAF9	cyclin-dependent kinase 1 OS=Bombus terrestris OX=30195 GN=LOC100651604 PE=4 SV=1	LOC100651604	String	CMGC/CDK
A0A6P3D7H4-435T	A0A6P3D7H4	435	T	cell division cycle 5-like protein OS=Bombus terrestris OX=30195 GN=LOC100643443 PE=4 SV=1	LOC100643443	QNGVLAATPVRDKLS	A0A6P3DHX5	protein SET isoform X1 OS=Bombus terrestris OX=30195 GN=LOC100647710 PE=4 SV=1	LOC100647710	String	AGC/PKN
A0A6P3D7H4-435T	A0A6P3D7H4	435	T	cell division cycle 5-like protein OS=Bombus terrestris OX=30195 GN=LOC100643443 PE=4 SV=1	LOC100643443	QNGVLAATPVRDKLS	A0A6P5HLL1	cyclin-dependent kinase 9 OS=Bombus terrestris OX=30195 GN=LOC100650770 PE=4 SV=1	LOC100650770	String	CMGC/CDK
A0A6P3D7H4-454T	A0A6P3D7H4	454	T	cell division cycle 5-like protein OS=Bombus terrestris OX=30195 GN=LOC100643443 PE=4 SV=1	LOC100643443	ENMDGSETPLIQKQV	A0A6P3DAF9	cyclin-dependent kinase 1 OS=Bombus terrestris OX=30195 GN=LOC100651604 PE=4 SV=1	LOC100651604	String	CMGC/CDK
A0A6P3D7H4-454T	A0A6P3D7H4	454	T	cell division cycle 5-like protein OS=Bombus terrestris OX=30195 GN=LOC100643443 PE=4 SV=1	LOC100643443	ENMDGSETPLIQKQV	A0A6P3U8R9	rac GTPase-activating protein 1 OS=Bombus terrestris OX=30195 GN=LOC100646556 PE=4 SV=1	LOC100646556	String	Atypical/BCR
A0A6P3D7H4-454T	A0A6P3D7H4	454	T	cell division cycle 5-like protein OS=Bombus terrestris OX=30195 GN=LOC100643443 PE=4 SV=1	LOC100643443	ENMDGSETPLIQKQV	A0A6P5HLL1	cyclin-dependent kinase 9 OS=Bombus terrestris OX=30195 GN=LOC100650770 PE=4 SV=1	LOC100650770	String	CMGC/CDK
A0A6P3D7Q6-260S	A0A6P3D7Q6	260	S	protein distal antenna OS=Bombus terrestris OX=30195 GN=LOC100642203 PE=4 SV=1	LOC100642203	PSTPVPASPRKTNET	A0A6P3D716	serine/threonine-protein kinase NLK OS=Bombus terrestris OX=30195 GN=LOC100651912 PE=4 SV=1	LOC100651912	String	CMGC/MAPK
A0A6P3D7Q6-341T	A0A6P3D7Q6	341	T	protein distal antenna OS=Bombus terrestris OX=30195 GN=LOC100642203 PE=4 SV=1	LOC100642203	SFPLITSTPPAPSPV	A0A6P3D716	serine/threonine-protein kinase NLK OS=Bombus terrestris OX=30195 GN=LOC100651912 PE=4 SV=1	LOC100651912	String	CMGC/MAPK
A0A6P3D7Q6-346S	A0A6P3D7Q6	346	S	protein distal antenna OS=Bombus terrestris OX=30195 GN=LOC100642203 PE=4 SV=1	LOC100642203	TSTPPAPSPVAKKSP	A0A6P3D716	serine/threonine-protein kinase NLK OS=Bombus terrestris OX=30195 GN=LOC100651912 PE=4 SV=1	LOC100651912	String	CMGC/MAPK
A0A6P3D7V2-231S	A0A6P3D7V2	231	S	40S ribosomal protein S3 OS=Bombus terrestris OX=30195 GN=LOC100650837 PE=4 SV=1	LOC100650837	PTSEVKASKDLPQPI	A0A6P3DML1	serine/threonine-protein kinase RIO2 isoform X2 OS=Bombus terrestris OX=30195 GN=LOC100645661 PE=4 SV=1	LOC100645661	String	Atypical/RIO
A0A6P3D7V2-36S	A0A6P3D7V2	36	S	40S ribosomal protein S3 OS=Bombus terrestris OX=30195 GN=LOC100650837 PE=4 SV=1	LOC100650837	ELSEDGYSGVEVRVT	A0A6P3DML1	serine/threonine-protein kinase RIO2 isoform X2 OS=Bombus terrestris OX=30195 GN=LOC100645661 PE=4 SV=1	LOC100645661	String	Atypical/RIO
A0A6P3D7Y1-74S	A0A6P3D7Y1	74	S	cyclin-dependent kinases regulatory subunit OS=Bombus terrestris OX=30195 GN=LOC100645907 PE=4 SV=1	LOC100645907	LFKRKITSPPPEN**	A0A6P3DAF9	cyclin-dependent kinase 1 OS=Bombus terrestris OX=30195 GN=LOC100651604 PE=4 SV=1	LOC100651604	String	CMGC/CDK
A0A6P3D7Y1-74S	A0A6P3D7Y1	74	S	cyclin-dependent kinases regulatory subunit OS=Bombus terrestris OX=30195 GN=LOC100645907 PE=4 SV=1	LOC100645907	LFKRKITSPPPEN**	A0A6P3U8W9	cyclin-dependent kinase 4 OS=Bombus terrestris OX=30195 GN=LOC100650977 PE=4 SV=1	LOC100650977	String	CMGC/CDK
A0A6P3D7Y1-74S	A0A6P3D7Y1	74	S	cyclin-dependent kinases regulatory subunit OS=Bombus terrestris OX=30195 GN=LOC100645907 PE=4 SV=1	LOC100645907	LFKRKITSPPPEN**	A0A6P5I6B6	cyclin-dependent kinase 14 isoform X4 OS=Bombus terrestris OX=30195 GN=LOC100652163 PE=4 SV=1	LOC100652163	String	CMGC/CDK
A0A6P3D896-280T	A0A6P3D896	280	T	cyclin-K OS=Bombus terrestris OX=30195 GN=LOC100647417 PE=4 SV=1	LOC100647417	ISTTPNVTPGKATKV	A0A6P3D9V4	cyclin-dependent kinase 7 OS=Bombus terrestris OX=30195 GN=LOC100647145 PE=4 SV=1	LOC100647145	String	CMGC/CDK
A0A6P3D896-280T	A0A6P3D896	280	T	cyclin-K OS=Bombus terrestris OX=30195 GN=LOC100647417 PE=4 SV=1	LOC100647417	ISTTPNVTPGKATKV	A0A6P3DPK5	cyclin-dependent kinase 20 OS=Bombus terrestris OX=30195 GN=LOC100650752 PE=4 SV=1	LOC100650752	String	CMGC/CDK
A0A6P3D896-280T	A0A6P3D896	280	T	cyclin-K OS=Bombus terrestris OX=30195 GN=LOC100647417 PE=4 SV=1	LOC100647417	ISTTPNVTPGKATKV	A0A6P5HID2	cyclin-dependent kinase 8 OS=Bombus terrestris OX=30195 GN=LOC100649689 PE=4 SV=1	LOC100649689	String	CMGC/CDK
A0A6P3D896-280T	A0A6P3D896	280	T	cyclin-K OS=Bombus terrestris OX=30195 GN=LOC100647417 PE=4 SV=1	LOC100647417	ISTTPNVTPGKATKV	A0A6P5HLL1	cyclin-dependent kinase 9 OS=Bombus terrestris OX=30195 GN=LOC100650770 PE=4 SV=1	LOC100650770	String	CMGC/CDK
A0A6P3D896-280T	A0A6P3D896	280	T	cyclin-K OS=Bombus terrestris OX=30195 GN=LOC100647417 PE=4 SV=1	LOC100647417	ISTTPNVTPGKATKV	A0A6P5I8S2	LOW QUALITY PROTEIN: cyclin-dependent kinase 12 OS=Bombus terrestris OX=30195 GN=LOC100651673 PE=4 SV=1	LOC100651673	String	CMGC/CDK
A0A6P3D8N4-462S	A0A6P3D8N4	462	S	double-strand-break repair protein rad21 homolog OS=Bombus terrestris OX=30195 GN=LOC100645942 PE=4 SV=1	LOC100645942	QRHLTSKSYDHEDFG	A0A6P3U7S4	wee1-like protein kinase isoform X3 OS=Bombus terrestris OX=30195 GN=LOC100646268 PE=4 SV=1	LOC100646268	String	Other/WEE
A0A6P3D8Q5-472S	A0A6P3D8Q5	472	S	LOW QUALITY PROTEIN: formin-binding protein 1-like OS=Bombus terrestris OX=30195 GN=LOC100642873 PE=4 SV=1	LOC100642873	PLSSRRSSHSGGEES	A0A6P3U3C4	unconventional myosin-Ie isoform X3 OS=Bombus terrestris OX=30195 GN=LOC100651651 PE=4 SV=1	LOC100651651	String	STE/STE20
A0A6P3D8T7-179S	A0A6P3D8T7	179	S	serine/threonine-protein kinase Warts OS=Bombus terrestris OX=30195 GN=LOC100651439 PE=4 SV=1	LOC100651439	PQLSRQYSPSNFVER	A0A6P3TUW2	serine/threonine-protein kinase 3 isoform X1 OS=Bombus terrestris OX=30195 GN=LOC100651532 PE=4 SV=1	LOC100651532	String	STE/STE20
A0A6P3D8T7-653S	A0A6P3D8T7	653	S	serine/threonine-protein kinase Warts OS=Bombus terrestris OX=30195 GN=LOC100651439 PE=4 SV=1	LOC100651439	SYKIKHQSPIPERKH	A0A6P3TUW2	serine/threonine-protein kinase 3 isoform X1 OS=Bombus terrestris OX=30195 GN=LOC100651532 PE=4 SV=1	LOC100651532	String	STE/STE20
A0A6P3D914-366S	A0A6P3D914	366	S	actin, clone 205 OS=Bombus terrestris OX=30195 GN=LOC100648427 PE=4 SV=1	LOC100648427	SKQEYDESGPGIVHR	A0A6P5HMF9	obscurin isoform X9 OS=Bombus terrestris OX=30195 GN=LOC100649328 PE=4 SV=1	LOC100649328	String	CAMK/MLCK
A0A6P3D968-121S	A0A6P3D968	121	S	DNA replication factor Cdt1 OS=Bombus terrestris OX=30195 GN=LOC100648475 PE=4 SV=1	LOC100648475	VARTRKSSSEEGQLD	A0A6P3DB49	G1/S-specific cyclin-E1 OS=Bombus terrestris OX=30195 GN=LOC100643771 PE=4 SV=1	LOC100643771	String	AGC/Akt
A0A6P3D968-121S	A0A6P3D968	121	S	DNA replication factor Cdt1 OS=Bombus terrestris OX=30195 GN=LOC100648475 PE=4 SV=1	LOC100648475	VARTRKSSSEEGQLD	A0A6P3DDM1	LOW QUALITY PROTEIN: G2/mitotic-specific cyclin-B3 OS=Bombus terrestris OX=30195 GN=LOC100647543 PE=4 SV=1	LOC100647543	String	AGC/Akt
A0A6P3D968-251S	A0A6P3D968	251	S	DNA replication factor Cdt1 OS=Bombus terrestris OX=30195 GN=LOC100648475 PE=4 SV=1	LOC100648475	IQLEIPVSPQKSYKS	A0A6P3DAF9	cyclin-dependent kinase 1 OS=Bombus terrestris OX=30195 GN=LOC100651604 PE=4 SV=1	LOC100651604	String	CMGC/CDK
A0A6P3D968-251S	A0A6P3D968	251	S	DNA replication factor Cdt1 OS=Bombus terrestris OX=30195 GN=LOC100648475 PE=4 SV=1	LOC100648475	IQLEIPVSPQKSYKS	A0A6P3U8W9	cyclin-dependent kinase 4 OS=Bombus terrestris OX=30195 GN=LOC100650977 PE=4 SV=1	LOC100650977	String	CMGC/CDK
A0A6P3D968-251S	A0A6P3D968	251	S	DNA replication factor Cdt1 OS=Bombus terrestris OX=30195 GN=LOC100648475 PE=4 SV=1	LOC100648475	IQLEIPVSPQKSYKS	A0A6P5I6B6	cyclin-dependent kinase 14 isoform X4 OS=Bombus terrestris OX=30195 GN=LOC100652163 PE=4 SV=1	LOC100652163	String	CMGC/CDK
A0A6P3D968-265S	A0A6P3D968	265	S	DNA replication factor Cdt1 OS=Bombus terrestris OX=30195 GN=LOC100648475 PE=4 SV=1	LOC100648475	SPSKILLSPLKDKQL	A0A6P3D7L4	ovarian-specific serine/threonine-protein kinase Lok OS=Bombus terrestris OX=30195 GN=LOC100649762 PE=4 SV=1	LOC100649762	String	CAMK/RAD53
A0A6P3D968-265S	A0A6P3D968	265	S	DNA replication factor Cdt1 OS=Bombus terrestris OX=30195 GN=LOC100648475 PE=4 SV=1	LOC100648475	SPSKILLSPLKDKQL	A0A6P3DAF9	cyclin-dependent kinase 1 OS=Bombus terrestris OX=30195 GN=LOC100651604 PE=4 SV=1	LOC100651604	String	CMGC/CDK
A0A6P3D968-265S	A0A6P3D968	265	S	DNA replication factor Cdt1 OS=Bombus terrestris OX=30195 GN=LOC100648475 PE=4 SV=1	LOC100648475	SPSKILLSPLKDKQL	A0A6P3U7I7	cell division cycle 7-related protein kinase OS=Bombus terrestris OX=30195 GN=LOC100650414 PE=4 SV=1	LOC100650414	String	Other/CDC7
A0A6P3D968-265S	A0A6P3D968	265	S	DNA replication factor Cdt1 OS=Bombus terrestris OX=30195 GN=LOC100648475 PE=4 SV=1	LOC100648475	SPSKILLSPLKDKQL	A0A6P3U8W9	cyclin-dependent kinase 4 OS=Bombus terrestris OX=30195 GN=LOC100650977 PE=4 SV=1	LOC100650977	String	CMGC/CDK
A0A6P3D968-265S	A0A6P3D968	265	S	DNA replication factor Cdt1 OS=Bombus terrestris OX=30195 GN=LOC100648475 PE=4 SV=1	LOC100648475	SPSKILLSPLKDKQL	A0A6P5I6B6	cyclin-dependent kinase 14 isoform X4 OS=Bombus terrestris OX=30195 GN=LOC100652163 PE=4 SV=1	LOC100652163	String	CMGC/CDK
A0A6P3D968-276S	A0A6P3D968	276	S	DNA replication factor Cdt1 OS=Bombus terrestris OX=30195 GN=LOC100648475 PE=4 SV=1	LOC100648475	DKQLMNASPQRRILF	A0A6P3DAF9	cyclin-dependent kinase 1 OS=Bombus terrestris OX=30195 GN=LOC100651604 PE=4 SV=1	LOC100651604	String	CMGC/CDK
A0A6P3D968-276S	A0A6P3D968	276	S	DNA replication factor Cdt1 OS=Bombus terrestris OX=30195 GN=LOC100648475 PE=4 SV=1	LOC100648475	DKQLMNASPQRRILF	A0A6P3U8W9	cyclin-dependent kinase 4 OS=Bombus terrestris OX=30195 GN=LOC100650977 PE=4 SV=1	LOC100650977	String	CMGC/CDK
A0A6P3D968-276S	A0A6P3D968	276	S	DNA replication factor Cdt1 OS=Bombus terrestris OX=30195 GN=LOC100648475 PE=4 SV=1	LOC100648475	DKQLMNASPQRRILF	A0A6P5I6B6	cyclin-dependent kinase 14 isoform X4 OS=Bombus terrestris OX=30195 GN=LOC100652163 PE=4 SV=1	LOC100652163	String	CMGC/CDK
A0A6P3D968-291S	A0A6P3D968	291	S	DNA replication factor Cdt1 OS=Bombus terrestris OX=30195 GN=LOC100648475 PE=4 SV=1	LOC100648475	EPKESTPSPVKGTPI	A0A6P3DAF9	cyclin-dependent kinase 1 OS=Bombus terrestris OX=30195 GN=LOC100651604 PE=4 SV=1	LOC100651604	String	CMGC/CDK
A0A6P3D968-291S	A0A6P3D968	291	S	DNA replication factor Cdt1 OS=Bombus terrestris OX=30195 GN=LOC100648475 PE=4 SV=1	LOC100648475	EPKESTPSPVKGTPI	A0A6P3U8W9	cyclin-dependent kinase 4 OS=Bombus terrestris OX=30195 GN=LOC100650977 PE=4 SV=1	LOC100650977	String	CMGC/CDK
A0A6P3D968-291S	A0A6P3D968	291	S	DNA replication factor Cdt1 OS=Bombus terrestris OX=30195 GN=LOC100648475 PE=4 SV=1	LOC100648475	EPKESTPSPVKGTPI	A0A6P5I6B6	cyclin-dependent kinase 14 isoform X4 OS=Bombus terrestris OX=30195 GN=LOC100652163 PE=4 SV=1	LOC100652163	String	CMGC/CDK
A0A6P3D968-67S	A0A6P3D968	67	S	DNA replication factor Cdt1 OS=Bombus terrestris OX=30195 GN=LOC100648475 PE=4 SV=1	LOC100648475	EEKTMVVSPETVVVP	A0A6P3DAF9	cyclin-dependent kinase 1 OS=Bombus terrestris OX=30195 GN=LOC100651604 PE=4 SV=1	LOC100651604	String	CMGC/CDK
A0A6P3D968-67S	A0A6P3D968	67	S	DNA replication factor Cdt1 OS=Bombus terrestris OX=30195 GN=LOC100648475 PE=4 SV=1	LOC100648475	EEKTMVVSPETVVVP	A0A6P3U7I7	cell division cycle 7-related protein kinase OS=Bombus terrestris OX=30195 GN=LOC100650414 PE=4 SV=1	LOC100650414	String	Other/CDC7
A0A6P3D968-67S	A0A6P3D968	67	S	DNA replication factor Cdt1 OS=Bombus terrestris OX=30195 GN=LOC100648475 PE=4 SV=1	LOC100648475	EEKTMVVSPETVVVP	A0A6P3U8W9	cyclin-dependent kinase 4 OS=Bombus terrestris OX=30195 GN=LOC100650977 PE=4 SV=1	LOC100650977	String	CMGC/CDK
A0A6P3D968-67S	A0A6P3D968	67	S	DNA replication factor Cdt1 OS=Bombus terrestris OX=30195 GN=LOC100648475 PE=4 SV=1	LOC100648475	EEKTMVVSPETVVVP	A0A6P5I6B6	cyclin-dependent kinase 14 isoform X4 OS=Bombus terrestris OX=30195 GN=LOC100652163 PE=4 SV=1	LOC100652163	String	CMGC/CDK
A0A6P3D9A5-323S	A0A6P3D9A5	323	S	ataxin-7-like protein 3 OS=Bombus terrestris OX=30195 GN=LOC100642246 PE=4 SV=1	LOC100642246	GSKRDRGSPISQGD*	A0A6P3UA05	transformation/transcription domain-associated protein OS=Bombus terrestris OX=30195 GN=LOC100647637 PE=4 SV=1	LOC100647637	String	Atypical/PIKK
A0A6P3D9A5-4T	A0A6P3D9A5	4	T	ataxin-7-like protein 3 OS=Bombus terrestris OX=30195 GN=LOC100642246 PE=4 SV=1	LOC100642246	****MSVTEERIQEL	A0A6P3DEM5	histone acetyltransferase KAT2A OS=Bombus terrestris OX=30195 GN=LOC100648411 PE=4 SV=1	LOC100648411	String	Atypical/TAF1
A0A6P3D9I1-366S	A0A6P3D9I1	366	S	26S protease regulatory subunit 4 OS=Bombus terrestris OX=30195 GN=LOC100651918 PE=4 SV=1	LOC100651918	KTKRRIFSIHTSRMT	A0A6P3D6T8	26S proteasome non-ATPase regulatory subunit 10 OS=Bombus terrestris OX=30195 GN=LOC100649443 PE=4 SV=1	LOC100649443	String	CAMK/DAPK
A0A6P3D9I1-434S	A0A6P3D9I1	434	S	26S protease regulatory subunit 4 OS=Bombus terrestris OX=30195 GN=LOC100651918 PE=4 SV=1	LOC100651918	LYRKKEGSPEGLYL*	A0A6P3D6T8	26S proteasome non-ATPase regulatory subunit 10 OS=Bombus terrestris OX=30195 GN=LOC100649443 PE=4 SV=1	LOC100649443	String	CAMK/DAPK
A0A6P3D9P0-263S	A0A6P3D9P0	263	S	Ras association domain-containing protein 2 (Fragment)(predicted) OS=Bombus terrestris OX=30195 GN=LOC100650678 PE=4 SV=1	LOC100650678	SSFDRSDSRENSEAD	A0A6P3D8T7	serine/threonine-protein kinase Warts OS=Bombus terrestris OX=30195 GN=LOC100651439 PE=4 SV=1	LOC100651439	String	AGC/NDR
A0A6P3D9P0-263S	A0A6P3D9P0	263	S	Ras association domain-containing protein 2 (Fragment)(predicted) OS=Bombus terrestris OX=30195 GN=LOC100650678 PE=4 SV=1	LOC100650678	SSFDRSDSRENSEAD	A0A6P3TUW2	serine/threonine-protein kinase 3 isoform X1 OS=Bombus terrestris OX=30195 GN=LOC100651532 PE=4 SV=1	LOC100651532	String	STE/STE20
A0A6P3D9P0-263S	A0A6P3D9P0	263	S	Ras association domain-containing protein 2 (Fragment)(predicted) OS=Bombus terrestris OX=30195 GN=LOC100650678 PE=4 SV=1	LOC100650678	SSFDRSDSRENSEAD	A0A6P5I2R4	LOW QUALITY PROTEIN: ankyrin repeat domain-containing protein 17 OS=Bombus terrestris OX=30195 GN=LOC100650805 PE=4 SV=1	LOC100650805	String	TKL/RIPK
A0A6P3D9P0-348S	A0A6P3D9P0	348	S	Ras association domain-containing protein 2 (Fragment)(predicted) OS=Bombus terrestris OX=30195 GN=LOC100650678 PE=4 SV=1	LOC100650678	KGLNRSMSGPDCLQR	A0A6P3D8T7	serine/threonine-protein kinase Warts OS=Bombus terrestris OX=30195 GN=LOC100651439 PE=4 SV=1	LOC100651439	String	AGC/NDR
A0A6P3D9P0-360S	A0A6P3D9P0	360	S	Ras association domain-containing protein 2 (Fragment)(predicted) OS=Bombus terrestris OX=30195 GN=LOC100650678 PE=4 SV=1	LOC100650678	LQRHRTDSDTDSVNS	A0A6P3D8T7	serine/threonine-protein kinase Warts OS=Bombus terrestris OX=30195 GN=LOC100651439 PE=4 SV=1	LOC100651439	String	AGC/NDR
A0A6P3D9P0-360S	A0A6P3D9P0	360	S	Ras association domain-containing protein 2 (Fragment)(predicted) OS=Bombus terrestris OX=30195 GN=LOC100650678 PE=4 SV=1	LOC100650678	LQRHRTDSDTDSVNS	A0A6P3TUW2	serine/threonine-protein kinase 3 isoform X1 OS=Bombus terrestris OX=30195 GN=LOC100651532 PE=4 SV=1	LOC100651532	String	STE/STE20
A0A6P3D9V4-160S	A0A6P3D9V4	160	S	cyclin-dependent kinase 7 OS=Bombus terrestris OX=30195 GN=LOC100647145 PE=4 SV=1	LOC100647145	GLAKFFGSPNRINTH	A0A6P3U8W9	cyclin-dependent kinase 4 OS=Bombus terrestris OX=30195 GN=LOC100650977 PE=4 SV=1	LOC100650977	String	CMGC/CDK
A0A6P3D9V4-166T	A0A6P3D9V4	166	T	cyclin-dependent kinase 7 OS=Bombus terrestris OX=30195 GN=LOC100647145 PE=4 SV=1	LOC100647145	GSPNRINTHQVVTRW	A0A6P3U8W9	cyclin-dependent kinase 4 OS=Bombus terrestris OX=30195 GN=LOC100650977 PE=4 SV=1	LOC100650977	String	CMGC/CDK
A0A6P3DA39-97S	A0A6P3DA39	97	S	40S ribosomal protein S20 OS=Bombus terrestris OX=30195 GN=LOC100644175 PE=4 SV=1	LOC100644175	VIDLYSPSEIVKQIT	A0A6P3DML1	serine/threonine-protein kinase RIO2 isoform X2 OS=Bombus terrestris OX=30195 GN=LOC100645661 PE=4 SV=1	LOC100645661	String	Atypical/RIO
A0A6P3DAC8-204S	A0A6P3DAC8	204	S	rabenosyn-5 OS=Bombus terrestris OX=30195 GN=LOC100643697 PE=4 SV=1	LOC100643697	VQDDSAVSPTSERPI	A0A6P3TRD2	phosphatidylinositol 3-kinase catalytic subunit type 3 isoform X2 OS=Bombus terrestris OX=30195 GN=LOC100642247 PE=4 SV=1	LOC100642247	String	Atypical/PIKK
A0A6P3DAL5-530S	A0A6P3DAL5	530	S	serine/threonine-protein kinase greatwall OS=Bombus terrestris OX=30195 GN=LOC100645119 PE=4 SV=1	LOC100645119	DNLDKHRSPQGISPI	A0A6P3D7L4	ovarian-specific serine/threonine-protein kinase Lok OS=Bombus terrestris OX=30195 GN=LOC100649762 PE=4 SV=1	LOC100649762	String	CAMK/RAD53
A0A6P3DAN3-359S	A0A6P3DAN3	359	S	LOW QUALITY PROTEIN: SRSF protein kinase 3 OS=Bombus terrestris OX=30195 GN=LOC100646783 PE=4 SV=1	LOC100646783	NGELETNSPDQDINT	A0A6P3DEP6	casein kinase II subunit alpha isoform X1 OS=Bombus terrestris OX=30195 GN=LOC100650733 PE=4 SV=1	LOC100650733	String	CMGC/CK2
A0A6P3DAP9-232S	A0A6P3DAP9	232	S	cytoplasmic protein NCK1 OS=Bombus terrestris OX=30195 GN=LOC100644764 PE=4 SV=1	LOC100644764	EWYKARNSQGQIGLV	A0A6P3TVT0	LOW QUALITY PROTEIN: serine/threonine-protein kinase PAK 3 OS=Bombus terrestris OX=30195 GN=LOC100652006 PE=4 SV=1	LOC100652006	String	STE/STE20
A0A6P3DAP9-232S	A0A6P3DAP9	232	S	cytoplasmic protein NCK1 OS=Bombus terrestris OX=30195 GN=LOC100644764 PE=4 SV=1	LOC100644764	EWYKARNSQGQIGLV	A0A6P5I8Q3	serine/threonine-protein kinase mig-15 isoform X9 OS=Bombus terrestris OX=30195 GN=LOC100650469 PE=4 SV=1	LOC100650469	String	STE/STE20
A0A6P3DAP9-270S	A0A6P3DAP9	270	S	cytoplasmic protein NCK1 OS=Bombus terrestris OX=30195 GN=LOC100644764 PE=4 SV=1	LOC100644764	SEISTGDSLERRPDP	A0A6P3TVT0	LOW QUALITY PROTEIN: serine/threonine-protein kinase PAK 3 OS=Bombus terrestris OX=30195 GN=LOC100652006 PE=4 SV=1	LOC100652006	String	STE/STE20
A0A6P3DAP9-270S	A0A6P3DAP9	270	S	cytoplasmic protein NCK1 OS=Bombus terrestris OX=30195 GN=LOC100644764 PE=4 SV=1	LOC100644764	SEISTGDSLERRPDP	A0A6P5I8Q3	serine/threonine-protein kinase mig-15 isoform X9 OS=Bombus terrestris OX=30195 GN=LOC100650469 PE=4 SV=1	LOC100650469	String	STE/STE20
A0A6P3DAP9-95S	A0A6P3DAP9	95	S	cytoplasmic protein NCK1 OS=Bombus terrestris OX=30195 GN=LOC100644764 PE=4 SV=1	LOC100644764	KTLPSSNSPSRAVES	A0A6P3DC72	integrin-linked protein kinase homolog pat-4 OS=Bombus terrestris OX=30195 GN=LOC100646980 PE=4 SV=1	LOC100646980	String	TKL/MLK
A0A6P3DAQ7-907T	A0A6P3DAQ7	907	T	LOW QUALITY PROTEIN: condensin complex subunit 3 OS=Bombus terrestris OX=30195 GN=LOC100647896 PE=4 SV=1	LOC100647896	DVAEDEDTEADE***	A0A6P3D5W7	dual specificity protein kinase TTK OS=Bombus terrestris OX=30195 GN=LOC100643681 PE=4 SV=1	LOC100643681	String	Other/TTK
A0A6P3DAQ7-907T	A0A6P3DAQ7	907	T	LOW QUALITY PROTEIN: condensin complex subunit 3 OS=Bombus terrestris OX=30195 GN=LOC100647896 PE=4 SV=1	LOC100647896	DVAEDEDTEADE***	A0A6P3D804	LOW QUALITY PROTEIN: serine/threonine-protein kinase PLK4 OS=Bombus terrestris OX=30195 GN=LOC100651238 PE=4 SV=1	LOC100651238	String	Other/PLK
A0A6P3DAQ7-907T	A0A6P3DAQ7	907	T	LOW QUALITY PROTEIN: condensin complex subunit 3 OS=Bombus terrestris OX=30195 GN=LOC100647896 PE=4 SV=1	LOC100647896	DVAEDEDTEADE***	A0A6P3DD25	serine/threonine-protein kinase polo OS=Bombus terrestris OX=30195 GN=LOC100645092 PE=4 SV=1	LOC100645092	String	Other/PLK
A0A6P3DAR4-388Y	A0A6P3DAR4	388	Y	tyrosine-protein kinase Src42A isoform X3 OS=Bombus terrestris OX=30195 GN=LOC100645834 PE=4 SV=1	LOC100645834	RLIKEDEYEARIGAR	A0A6P3UAF7	adapter molecule Crk OS=Bombus terrestris OX=30195 GN=LOC100651298 PE=4 SV=1	LOC100651298	String	TK/Src
A0A6P3DAR4-499Y	A0A6P3DAR4	499	Y	tyrosine-protein kinase Src42A isoform X3 OS=Bombus terrestris OX=30195 GN=LOC100645834 PE=4 SV=1	LOC100645834	FTMEGSEYKEASAY*	A0A6P3U464	SHC-transforming protein 1 OS=Bombus terrestris OX=30195 GN=LOC100648173 PE=4 SV=1	LOC100648173	String	TK/Fer
A0A6P3DAR4-499Y	A0A6P3DAR4	499	Y	tyrosine-protein kinase Src42A isoform X3 OS=Bombus terrestris OX=30195 GN=LOC100645834 PE=4 SV=1	LOC100645834	FTMEGSEYKEASAY*	A0A6P3UAX4	protein enhancer of sevenless 2B OS=Bombus terrestris OX=30195 GN=LOC100650501 PE=4 SV=1	LOC100650501	String	TK/Csk
A0A6P3DAY1-99S	A0A6P3DAY1	99	S	vacuolar protein sorting-associated protein 4B OS=Bombus terrestris OX=30195 GN=LOC100648278 PE=4 SV=1	LOC100648278	TEDKKSDSGDSDTDS	A0A6P3D8P3	vacuolar protein-sorting-associated protein 25 OS=Bombus terrestris OX=30195 GN=LOC100645242 PE=4 SV=1	LOC100645242	String	Other/WNK
A0A6P3DAZ3-227S	A0A6P3DAZ3	227	S	heat shock protein 83 OS=Bombus terrestris OX=30195 GN=LOC100645524 PE=4 SV=1	LOC100645524	KERDKELSEDEEEEE	A0A6P3DDY2	RAC serine/threonine-protein kinase OS=Bombus terrestris OX=30195 GN=LOC100643457 PE=4 SV=1	LOC100643457	String	AGC/Akt
A0A6P3DAZ3-696T	A0A6P3DAZ3	696	T	heat shock protein 83 OS=Bombus terrestris OX=30195 GN=LOC100645524 PE=4 SV=1	LOC100645524	LGFDDDDTPNVEDEK	A0A6P5I7W7	Protein phosphatase PHLPP-like protein(predicted) OS=Bombus terrestris OX=30195 GN=LOC100646325 PE=4 SV=1	LOC100646325	String	TKL/LRRK
A0A6P3DBJ9-25S	A0A6P3DBJ9	25	S	superoxide dismutase [Cu-Zn] OS=Bombus terrestris OX=30195 GN=LOC100646662 PE=4 SV=1	LOC100646662	FEQSDSSSPVKVTGQ	A0A6P3U4H3	glycogen synthase kinase-3 beta isoform X5 OS=Bombus terrestris OX=30195 GN=LOC100645880 PE=4 SV=1	LOC100645880	String	CMGC/GSK
A0A6P3DBN9-544S	A0A6P3DBN9	544	S	SUMO-activating enzyme subunit 2 OS=Bombus terrestris OX=30195 GN=LOC100646185 PE=4 SV=1	LOC100646185	RPSLKGDSPDFVILA	A0A6P3DHT3	LIM domain-containing protein jub OS=Bombus terrestris OX=30195 GN=LOC100644496 PE=4 SV=1	LOC100644496	String	TKL/LISK
A0A6P3DBU5-442S	A0A6P3DBU5	442	S	ubiquitin carboxyl-terminal hydrolase 14 OS=Bombus terrestris OX=30195 GN=LOC100646109 PE=4 SV=1	LOC100646109	VAWVRQKSDTWLKCD	A0A6P3D6T8	26S proteasome non-ATPase regulatory subunit 10 OS=Bombus terrestris OX=30195 GN=LOC100649443 PE=4 SV=1	LOC100649443	String	CAMK/DAPK
A0A6P3DBU5-494S	A0A6P3DBU5	494	S	ubiquitin carboxyl-terminal hydrolase 14 OS=Bombus terrestris OX=30195 GN=LOC100646109 PE=4 SV=1	LOC100646109	DSDNNEDSLTK****	A0A6P3D6T8	26S proteasome non-ATPase regulatory subunit 10 OS=Bombus terrestris OX=30195 GN=LOC100649443 PE=4 SV=1	LOC100649443	String	CAMK/DAPK
A0A6P3DBW2-155S	A0A6P3DBW2	155	S	protein LSM14 homolog A isoform X1 OS=Bombus terrestris OX=30195 GN=LOC100643415 PE=4 SV=1	LOC100643415	GPINKQPSELSLGSA	A0A6P3D614	U6 snRNA-associated Sm-like protein LSm1 OS=Bombus terrestris OX=30195 GN=LOC100651745 PE=4 SV=1	LOC100651745	String	AGC/GRK
A0A6P3DBW2-270S	A0A6P3DBW2	270	S	protein LSM14 homolog A isoform X1 OS=Bombus terrestris OX=30195 GN=LOC100643415 PE=4 SV=1	LOC100643415	NKTGGTVSQYNEGKR	A0A6P3D614	U6 snRNA-associated Sm-like protein LSm1 OS=Bombus terrestris OX=30195 GN=LOC100651745 PE=4 SV=1	LOC100651745	String	AGC/GRK
A0A6P3DBW2-373S	A0A6P3DBW2	373	S	protein LSM14 homolog A isoform X1 OS=Bombus terrestris OX=30195 GN=LOC100643415 PE=4 SV=1	LOC100643415	DNEKKDDSGNETGAG	A0A6P3D614	U6 snRNA-associated Sm-like protein LSm1 OS=Bombus terrestris OX=30195 GN=LOC100651745 PE=4 SV=1	LOC100651745	String	AGC/GRK
A0A6P3DBW2-404S	A0A6P3DBW2	404	S	protein LSM14 homolog A isoform X1 OS=Bombus terrestris OX=30195 GN=LOC100643415 PE=4 SV=1	LOC100643415	KSFFDNISCEAVERS	A0A6P3DHT3	LIM domain-containing protein jub OS=Bombus terrestris OX=30195 GN=LOC100644496 PE=4 SV=1	LOC100644496	String	TKL/LISK
A0A6P3DBW2-504S	A0A6P3DBW2	504	S	protein LSM14 homolog A isoform X1 OS=Bombus terrestris OX=30195 GN=LOC100643415 PE=4 SV=1	LOC100643415	NEQSTTQSQQNSRVV	A0A6P3D614	U6 snRNA-associated Sm-like protein LSm1 OS=Bombus terrestris OX=30195 GN=LOC100651745 PE=4 SV=1	LOC100651745	String	AGC/GRK
A0A6P3DC06-804S	A0A6P3DC06	804	S	hillarin isoform X1 OS=Bombus terrestris OX=30195 GN=LOC100643004 PE=4 SV=1	LOC100643004	IYTRESTSPTNVPHD	A0A6P3TMD9	paxillin isoform X5 OS=Bombus terrestris OX=30195 GN=LOC100647457 PE=4 SV=1	LOC100647457	String	TKL/LISK
A0A6P3DC06-804S	A0A6P3DC06	804	S	hillarin isoform X1 OS=Bombus terrestris OX=30195 GN=LOC100643004 PE=4 SV=1	LOC100643004	IYTRESTSPTNVPHD	A0A6P3U365	LIM domain-binding protein(predicted) OS=Bombus terrestris OX=30195 GN=LOC100642610 PE=4 SV=1	LOC100642610	String	TKL/LISK
A0A6P3DC20-356S	A0A6P3DC20	356	S	leucine-rich repeat serine/threonine-protein kinase 1 OS=Bombus terrestris OX=30195 GN=LOC100648136 PE=4 SV=1	LOC100648136	PMSKRKISSGIQRLM	A0A6P5HMF9	obscurin isoform X9 OS=Bombus terrestris OX=30195 GN=LOC100649328 PE=4 SV=1	LOC100649328	String	CAMK/MLCK
A0A6P3DC20-721S	A0A6P3DC20	721	S	leucine-rich repeat serine/threonine-protein kinase 1 OS=Bombus terrestris OX=30195 GN=LOC100648136 PE=4 SV=1	LOC100648136	LAISREDSLEFESFT	A0A6P3TWB6	peripheral plasma membrane protein CASK isoform X6 OS=Bombus terrestris OX=30195 GN=LOC100645564 PE=4 SV=1	LOC100645564	String	CAMK/CASK
A0A6P3DCF4-303S	A0A6P3DCF4	303	S	phosphatidylinositol 4,5-bisphosphate 3-kinase catalytic subunit delta isoform OS=Bombus terrestris OX=30195 GN=LOC100646352 PE=4 SV=1	LOC100646352	TLQRTRPSFSTLTLR	A0A6P3TTS7	3-phosphoinositide-dependent protein kinase 1 isoform X3 OS=Bombus terrestris OX=30195 GN=LOC100644761 PE=4 SV=1	LOC100644761	String	AGC/PDK1
A0A6P3DCV1-414S	A0A6P3DCV1	414	S	G-protein-signaling modulator 2 OS=Bombus terrestris OX=30195 GN=LOC100647071 PE=4 SV=1	LOC100647071	RYRLRRQSMDNLDLI	A0A6P5I9L5	atypical protein kinase C isoform X2 OS=Bombus terrestris OX=30195 GN=LOC100643054 PE=4 SV=1	LOC100643054	String	AGC/PKC
A0A6P3DCV9-6S	A0A6P3DCV9	6	S	transcription factor AP-1 OS=Bombus terrestris OX=30195 GN=LOC100645950 PE=4 SV=1	LOC100645950	**MLKLGSPELEKLI	A0A6P3D5Q9	mitogen-activated protein kinase 1 OS=Bombus terrestris OX=30195 GN=LOC100651240 PE=4 SV=1	LOC100651240	String	CMGC/MAPK
A0A6P3DCV9-6S	A0A6P3DCV9	6	S	transcription factor AP-1 OS=Bombus terrestris OX=30195 GN=LOC100645950 PE=4 SV=1	LOC100645950	**MLKLGSPELEKLI	A0A6P3U8W9	cyclin-dependent kinase 4 OS=Bombus terrestris OX=30195 GN=LOC100650977 PE=4 SV=1	LOC100650977	String	CMGC/CDK
A0A6P3DCV9-6S	A0A6P3DCV9	6	S	transcription factor AP-1 OS=Bombus terrestris OX=30195 GN=LOC100645950 PE=4 SV=1	LOC100645950	**MLKLGSPELEKLI	A0A6P3UGT0	stress-activated protein kinase JNK isoform X1 OS=Bombus terrestris OX=30195 GN=LOC100631091 PE=4 SV=1	LOC100631091	String	CMGC/MAPK
A0A6P3DCV9-6S	A0A6P3DCV9	6	S	transcription factor AP-1 OS=Bombus terrestris OX=30195 GN=LOC100645950 PE=4 SV=1	LOC100645950	**MLKLGSPELEKLI	A0A6P5HID2	cyclin-dependent kinase 8 OS=Bombus terrestris OX=30195 GN=LOC100649689 PE=4 SV=1	LOC100649689	String	CMGC/CDK
A0A6P3DCV9-6S	A0A6P3DCV9	6	S	transcription factor AP-1 OS=Bombus terrestris OX=30195 GN=LOC100645950 PE=4 SV=1	LOC100645950	**MLKLGSPELEKLI	A0A6P5HT90	LOW QUALITY PROTEIN: mitogen-activated protein kinase 14B OS=Bombus terrestris OX=30195 GN=LOC100648398 PE=4 SV=1	LOC100648398	String	CMGC/MAPK
A0A6P3DCX2-401S	A0A6P3DCX2	401	S	Regulation of nuclear pre-mRNA domain-containing protein 2(predicted) OS=Bombus terrestris OX=30195 GN=LOC100646949 PE=4 SV=1	LOC100646949	PSKNESNSADFNISS	A0A6P5IGZ6	adenylate cyclase type 6 OS=Bombus terrestris OX=30195 GN=LOC100645307 PE=4 SV=1	LOC100645307	String	RGC/RGC
A0A6P3DCX2-933S	A0A6P3DCX2	933	S	Regulation of nuclear pre-mRNA domain-containing protein 2(predicted) OS=Bombus terrestris OX=30195 GN=LOC100646949 PE=4 SV=1	LOC100646949	RNRRDRYSDDHKPRN	A0A6P5IGZ6	adenylate cyclase type 6 OS=Bombus terrestris OX=30195 GN=LOC100645307 PE=4 SV=1	LOC100645307	String	RGC/RGC
A0A6P3DD08-13S	A0A6P3DD08	13	S	adenylate kinase OS=Bombus terrestris OX=30195 GN=LOC100652241 PE=4 SV=1	LOC100652241	EAVPKEISEVSKDVP	A0A6P3TMX7	guanylate kinase isoform X2 OS=Bombus terrestris OX=30195 GN=LOC100646945 PE=4 SV=1	LOC100646945	String	CAMK/CASK
A0A6P3DD08-184S	A0A6P3DD08	184	S	adenylate kinase OS=Bombus terrestris OX=30195 GN=LOC100652241 PE=4 SV=1	LOC100652241	GEPLIKRSDDNAEAL	A0A6P3TMX7	guanylate kinase isoform X2 OS=Bombus terrestris OX=30195 GN=LOC100646945 PE=4 SV=1	LOC100646945	String	CAMK/CASK
A0A6P3DDE9-330S	A0A6P3DDE9	330	S	probable RNA-binding protein 19 OS=Bombus terrestris OX=30195 GN=LOC100652086 PE=4 SV=1	LOC100652086	YEAKEYNSDEAENKD	A0A6P3DIL3	pseudouridylate synthase 7 homolog OS=Bombus terrestris OX=30195 GN=LOC100650935 PE=4 SV=1	LOC100650935	String	CMGC/SRPK
A0A6P3DDH0-149S	A0A6P3DDH0	149	S	negative elongation factor E OS=Bombus terrestris OX=30195 GN=LOC100649733 PE=4 SV=1	LOC100649733	RTSRDIQSPSKQEMK	A0A6P5HLL1	cyclin-dependent kinase 9 OS=Bombus terrestris OX=30195 GN=LOC100650770 PE=4 SV=1	LOC100650770	String	CMGC/CDK
A0A6P3DDH6-260S	A0A6P3DDH6	260	S	breast cancer anti-estrogen resistance protein 1 OS=Bombus terrestris OX=30195 GN=LOC100651250 PE=4 SV=1	LOC100651250	LSGSNRSSLAAQDYD	A0A6P3TMD9	paxillin isoform X5 OS=Bombus terrestris OX=30195 GN=LOC100647457 PE=4 SV=1	LOC100647457	String	TKL/LISK
A0A6P3DDH6-260S	A0A6P3DDH6	260	S	breast cancer anti-estrogen resistance protein 1 OS=Bombus terrestris OX=30195 GN=LOC100651250 PE=4 SV=1	LOC100651250	LSGSNRSSLAAQDYD	A0A6P3U365	LIM domain-binding protein(predicted) OS=Bombus terrestris OX=30195 GN=LOC100642610 PE=4 SV=1	LOC100642610	String	TKL/LISK
A0A6P3DDY2-141S	A0A6P3DDY2	141	S	RAC serine/threonine-protein kinase OS=Bombus terrestris OX=30195 GN=LOC100643457 PE=4 SV=1	LOC100643457	TQMQHSSSSEDVDME	A0A6P3DAL4	adenylate cyclase type 2 OS=Bombus terrestris OX=30195 GN=LOC100647623 PE=4 SV=1	LOC100647623	String	RGC/RGC
A0A6P3DDY2-141S	A0A6P3DDY2	141	S	RAC serine/threonine-protein kinase OS=Bombus terrestris OX=30195 GN=LOC100643457 PE=4 SV=1	LOC100643457	TQMQHSSSSEDVDME	A0A6P3DFS2	adenylate cyclase type 9 OS=Bombus terrestris OX=30195 GN=LOC100651494 PE=4 SV=1	LOC100651494	String	RGC/RGC
A0A6P3DDY2-141S	A0A6P3DDY2	141	S	RAC serine/threonine-protein kinase OS=Bombus terrestris OX=30195 GN=LOC100643457 PE=4 SV=1	LOC100643457	TQMQHSSSSEDVDME	A0A6P3DGY5	adenylate cyclase type 3 OS=Bombus terrestris OX=30195 GN=LOC100651573 PE=4 SV=1	LOC100651573	String	RGC/RGC
A0A6P3DDY2-141S	A0A6P3DDY2	141	S	RAC serine/threonine-protein kinase OS=Bombus terrestris OX=30195 GN=LOC100643457 PE=4 SV=1	LOC100643457	TQMQHSSSSEDVDME	A0A6P3TV51	adenylate cyclase type 8 isoform X1 OS=Bombus terrestris OX=30195 GN=LOC100650732 PE=4 SV=1	LOC100650732	String	RGC/RGC
A0A6P3DDY2-141S	A0A6P3DDY2	141	S	RAC serine/threonine-protein kinase OS=Bombus terrestris OX=30195 GN=LOC100643457 PE=4 SV=1	LOC100643457	TQMQHSSSSEDVDME	A0A6P5IGZ6	adenylate cyclase type 6 OS=Bombus terrestris OX=30195 GN=LOC100645307 PE=4 SV=1	LOC100645307	String	RGC/RGC
A0A6P3DDY2-157S	A0A6P3DDY2	157	S	RAC serine/threonine-protein kinase OS=Bombus terrestris OX=30195 GN=LOC100643457 PE=4 SV=1	LOC100643457	SGGGRSDSCGSVGVV	A0A6P3UFQ0	neurogenic locus Notch protein OS=Bombus terrestris OX=30195 GN=LOC100645932 PE=4 SV=1	LOC100645932	String	TKL/RIPK
A0A6P3DDY2-160S	A0A6P3DDY2	160	S	RAC serine/threonine-protein kinase OS=Bombus terrestris OX=30195 GN=LOC100643457 PE=4 SV=1	LOC100643457	GRSDSCGSVGVVSSD	A0A6P3TTS7	3-phosphoinositide-dependent protein kinase 1 isoform X3 OS=Bombus terrestris OX=30195 GN=LOC100644761 PE=4 SV=1	LOC100644761	String	AGC/PDK1
A0A6P3DDY2-362T	A0A6P3DDY2	362	T	RAC serine/threonine-protein kinase OS=Bombus terrestris OX=30195 GN=LOC100643457 PE=4 SV=1	LOC100643457	TTKTFCGTPEYLAPE	A0A6P3DCF4	phosphatidylinositol 4,5-bisphosphate 3-kinase catalytic subunit delta isoform OS=Bombus terrestris OX=30195 GN=LOC100646352 PE=4 SV=1	LOC100646352	String	Atypical/PIKK
A0A6P3DDY2-362T	A0A6P3DDY2	362	T	RAC serine/threonine-protein kinase OS=Bombus terrestris OX=30195 GN=LOC100643457 PE=4 SV=1	LOC100643457	TTKTFCGTPEYLAPE	A0A6P3U4H3	glycogen synthase kinase-3 beta isoform X5 OS=Bombus terrestris OX=30195 GN=LOC100645880 PE=4 SV=1	LOC100645880	String	CMGC/GSK
A0A6P3DDY2-362T	A0A6P3DDY2	362	T	RAC serine/threonine-protein kinase OS=Bombus terrestris OX=30195 GN=LOC100643457 PE=4 SV=1	LOC100643457	TTKTFCGTPEYLAPE	A0A6P3U595	serine/threonine-protein kinase mTOR OS=Bombus terrestris OX=30195 GN=LOC100649664 PE=4 SV=1	LOC100649664	String	Atypical/PIKK
A0A6P3DDY5-15S	A0A6P3DDY5	15	S	glycogen [starch] synthase OS=Bombus terrestris OX=30195 GN=LOC100647195 PE=4 SV=1	LOC100647195	RRFYRMDSSNDLLEF	A0A6P3DDY2	RAC serine/threonine-protein kinase OS=Bombus terrestris OX=30195 GN=LOC100643457 PE=4 SV=1	LOC100643457	String	AGC/Akt
A0A6P3DDY5-651S	A0A6P3DDY5	651	S	glycogen [starch] synthase OS=Bombus terrestris OX=30195 GN=LOC100647195 PE=4 SV=1	LOC100647195	FSYPRPISEPPSPSS	A0A6P3U4H3	glycogen synthase kinase-3 beta isoform X5 OS=Bombus terrestris OX=30195 GN=LOC100645880 PE=4 SV=1	LOC100645880	String	CMGC/GSK
A0A6P3DDY5-655S	A0A6P3DDY5	655	S	glycogen [starch] synthase OS=Bombus terrestris OX=30195 GN=LOC100647195 PE=4 SV=1	LOC100647195	RPISEPPSPSSSRHT	A0A6P3U4H3	glycogen synthase kinase-3 beta isoform X5 OS=Bombus terrestris OX=30195 GN=LOC100645880 PE=4 SV=1	LOC100645880	String	CMGC/GSK
A0A6P3DDY5-663T	A0A6P3DDY5	663	T	glycogen [starch] synthase OS=Bombus terrestris OX=30195 GN=LOC100647195 PE=4 SV=1	LOC100647195	PSSSRHTTPAASVHG	A0A6P3U4H3	glycogen synthase kinase-3 beta isoform X5 OS=Bombus terrestris OX=30195 GN=LOC100645880 PE=4 SV=1	LOC100645880	String	CMGC/GSK
A0A6P3DDY5-667S	A0A6P3DDY5	667	S	glycogen [starch] synthase OS=Bombus terrestris OX=30195 GN=LOC100647195 PE=4 SV=1	LOC100647195	RHTTPAASVHGSDEE	A0A6P3U8Y1	pyruvate dehydrogenase (Acetyl-transferring) kinase, mitochondrial isoform X1 OS=Bombus terrestris OX=30195 GN=LOC100651342 PE=4 SV=1	LOC100651342	String	Atypical/PDHK
A0A6P3DDY5-671S	A0A6P3DDY5	671	S	glycogen [starch] synthase OS=Bombus terrestris OX=30195 GN=LOC100647195 PE=4 SV=1	LOC100647195	PAASVHGSDEEDEVD	A0A6P3U4H3	glycogen synthase kinase-3 beta isoform X5 OS=Bombus terrestris OX=30195 GN=LOC100645880 PE=4 SV=1	LOC100645880	String	CMGC/GSK
A0A6P3DDY7-615S	A0A6P3DDY7	615	S	insulin-like growth factor 2 mRNA-binding protein 1 OS=Bombus terrestris OX=30195 GN=LOC100647990 PE=4 SV=1	LOC100647990	HPAQQQSSASPSNQQ	A0A6P3D614	U6 snRNA-associated Sm-like protein LSm1 OS=Bombus terrestris OX=30195 GN=LOC100651745 PE=4 SV=1	LOC100651745	String	AGC/GRK
A0A6P3DE05-35T	A0A6P3DE05	35	T	LOW QUALITY PROTEIN: MOB kinase activator-like 1 OS=Bombus terrestris OX=30195 GN=LOC100644818 PE=4 SV=1	LOC100644818	LMKHAAATLGSGNLR	A0A6P3TUW2	serine/threonine-protein kinase 3 isoform X1 OS=Bombus terrestris OX=30195 GN=LOC100651532 PE=4 SV=1	LOC100651532	String	STE/STE20
A0A6P3DE05-35T	A0A6P3DE05	35	T	LOW QUALITY PROTEIN: MOB kinase activator-like 1 OS=Bombus terrestris OX=30195 GN=LOC100644818 PE=4 SV=1	LOC100644818	LMKHAAATLGSGNLR	A0A6P3U910	serine/threonine-protein kinase 25 isoform X4 OS=Bombus terrestris OX=30195 GN=LOC100652052 PE=4 SV=1	LOC100652052	String	STE/STE20
A0A6P3DED1-327S	A0A6P3DED1	327	S	cyclin-H OS=Bombus terrestris OX=30195 GN=LOC100645535 PE=4 SV=1	LOC100645535	LGVSKVLSPSAL***	A0A6P3D9V4	cyclin-dependent kinase 7 OS=Bombus terrestris OX=30195 GN=LOC100647145 PE=4 SV=1	LOC100647145	String	CMGC/CDK
A0A6P3DED1-327S	A0A6P3DED1	327	S	cyclin-H OS=Bombus terrestris OX=30195 GN=LOC100645535 PE=4 SV=1	LOC100645535	LGVSKVLSPSAL***	A0A6P3DAF9	cyclin-dependent kinase 1 OS=Bombus terrestris OX=30195 GN=LOC100651604 PE=4 SV=1	LOC100651604	String	CMGC/CDK
A0A6P3DED1-327S	A0A6P3DED1	327	S	cyclin-H OS=Bombus terrestris OX=30195 GN=LOC100645535 PE=4 SV=1	LOC100645535	LGVSKVLSPSAL***	A0A6P3DPK5	cyclin-dependent kinase 20 OS=Bombus terrestris OX=30195 GN=LOC100650752 PE=4 SV=1	LOC100650752	String	CMGC/CDK
A0A6P3DED1-327S	A0A6P3DED1	327	S	cyclin-H OS=Bombus terrestris OX=30195 GN=LOC100645535 PE=4 SV=1	LOC100645535	LGVSKVLSPSAL***	A0A6P3U8W9	cyclin-dependent kinase 4 OS=Bombus terrestris OX=30195 GN=LOC100650977 PE=4 SV=1	LOC100650977	String	CMGC/CDK
A0A6P3DED1-327S	A0A6P3DED1	327	S	cyclin-H OS=Bombus terrestris OX=30195 GN=LOC100645535 PE=4 SV=1	LOC100645535	LGVSKVLSPSAL***	A0A6P5HID2	cyclin-dependent kinase 8 OS=Bombus terrestris OX=30195 GN=LOC100649689 PE=4 SV=1	LOC100649689	String	CMGC/CDK
A0A6P3DED1-327S	A0A6P3DED1	327	S	cyclin-H OS=Bombus terrestris OX=30195 GN=LOC100645535 PE=4 SV=1	LOC100645535	LGVSKVLSPSAL***	A0A6P5HLL1	cyclin-dependent kinase 9 OS=Bombus terrestris OX=30195 GN=LOC100650770 PE=4 SV=1	LOC100650770	String	CMGC/CDK
A0A6P3DED1-327S	A0A6P3DED1	327	S	cyclin-H OS=Bombus terrestris OX=30195 GN=LOC100645535 PE=4 SV=1	LOC100645535	LGVSKVLSPSAL***	A0A6P5I8S2	LOW QUALITY PROTEIN: cyclin-dependent kinase 12 OS=Bombus terrestris OX=30195 GN=LOC100651673 PE=4 SV=1	LOC100651673	String	CMGC/CDK
A0A6P3DEE0-85S	A0A6P3DEE0	85	S	cAMP-dependent protein kinase type II regulatory subunit isoform X1 OS=Bombus terrestris OX=30195 GN=LOC100644529 PE=4 SV=1	LOC100644529	RFQNRRKSVFAEAYN	A0A6P3DL33	cAMP-dependent protein kinase catalytic subunit OS=Bombus terrestris OX=30195 GN=LOC100643510 PE=4 SV=1	LOC100643510	String	AGC/PKA
A0A6P3DEE0-85S	A0A6P3DEE0	85	S	cAMP-dependent protein kinase type II regulatory subunit isoform X1 OS=Bombus terrestris OX=30195 GN=LOC100644529 PE=4 SV=1	LOC100644529	RFQNRRKSVFAEAYN	A0A6P3U4P6	cAMP-dependent protein kinase catalytic subunit PRKX isoform X3 OS=Bombus terrestris OX=30195 GN=LOC100652247 PE=4 SV=1	LOC100652247	String	AGC/PKA
A0A6P3DEE0-85S	A0A6P3DEE0	85	S	cAMP-dependent protein kinase type II regulatory subunit isoform X1 OS=Bombus terrestris OX=30195 GN=LOC100644529 PE=4 SV=1	LOC100644529	RFQNRRKSVFAEAYN	A0A6P5I7W7	Protein phosphatase PHLPP-like protein(predicted) OS=Bombus terrestris OX=30195 GN=LOC100646325 PE=4 SV=1	LOC100646325	String	TKL/LRRK
A0A6P3DEE2-866S	A0A6P3DEE2	866	S	storkhead-box protein 2 isoform X2 OS=Bombus terrestris OX=30195 GN=LOC100650169 PE=4 SV=1	LOC100650169	RNLLRPDSKSNIASN	A0A6P3D837	maternal embryonic leucine zipper kinase OS=Bombus terrestris OX=30195 GN=LOC100647257 PE=4 SV=1	LOC100647257	String	CAMK/CAMKL
A0A6P3DEJ0-406T	A0A6P3DEJ0	406	T	dual specificity mitogen-activated protein kinase kinase dSOR1 OS=Bombus terrestris OX=30195 GN=LOC100649968 PE=4 SV=1	LOC100649968	TMDLQPTTPTRLANV	A0A6P3D5Q9	mitogen-activated protein kinase 1 OS=Bombus terrestris OX=30195 GN=LOC100651240 PE=4 SV=1	LOC100651240	String	CMGC/MAPK
A0A6P3DEJ0-406T	A0A6P3DEJ0	406	T	dual specificity mitogen-activated protein kinase kinase dSOR1 OS=Bombus terrestris OX=30195 GN=LOC100649968 PE=4 SV=1	LOC100649968	TMDLQPTTPTRLANV	A0A6P5HT90	LOW QUALITY PROTEIN: mitogen-activated protein kinase 14B OS=Bombus terrestris OX=30195 GN=LOC100648398 PE=4 SV=1	LOC100648398	String	CMGC/MAPK
A0A6P3DEJ0-406T	A0A6P3DEJ0	406	T	dual specificity mitogen-activated protein kinase kinase dSOR1 OS=Bombus terrestris OX=30195 GN=LOC100649968 PE=4 SV=1	LOC100649968	TMDLQPTTPTRLANV	A0A6P5I380	extracellular signal-regulated kinase 2 isoform X2 OS=Bombus terrestris OX=30195 GN=LOC100643480 PE=4 SV=1	LOC100643480	String	CMGC/MAPK
A0A6P3DEQ2-669S	A0A6P3DEQ2	669	S	DNA replication licensing factor Mcm3 OS=Bombus terrestris OX=30195 GN=LOC100644457 PE=4 SV=1	LOC100644457	KKRRRHDSEESAGGD	A0A6P3DB49	G1/S-specific cyclin-E1 OS=Bombus terrestris OX=30195 GN=LOC100643771 PE=4 SV=1	LOC100643771	String	AGC/Akt
A0A6P3DEQ2-669S	A0A6P3DEQ2	669	S	DNA replication licensing factor Mcm3 OS=Bombus terrestris OX=30195 GN=LOC100644457 PE=4 SV=1	LOC100644457	KKRRRHDSEESAGGD	A0A6P3DDM1	LOW QUALITY PROTEIN: G2/mitotic-specific cyclin-B3 OS=Bombus terrestris OX=30195 GN=LOC100647543 PE=4 SV=1	LOC100647543	String	AGC/Akt
A0A6P3DEQ2-669S	A0A6P3DEQ2	669	S	DNA replication licensing factor Mcm3 OS=Bombus terrestris OX=30195 GN=LOC100644457 PE=4 SV=1	LOC100644457	KKRRRHDSEESAGGD	A0A6P3DFN5	lymphoid-specific helicase-like isoform X1 OS=Bombus terrestris OX=30195 GN=LOC100643539 PE=4 SV=1	LOC100643539	String	Atypical/RIO
A0A6P3DEQ2-669S	A0A6P3DEQ2	669	S	DNA replication licensing factor Mcm3 OS=Bombus terrestris OX=30195 GN=LOC100644457 PE=4 SV=1	LOC100644457	KKRRRHDSEESAGGD	A0A6P3DIR5	serine/threonine-protein kinase grp OS=Bombus terrestris OX=30195 GN=LOC100651141 PE=4 SV=1	LOC100651141	String	CAMK/CAMKL
A0A6P3DEQ2-669S	A0A6P3DEQ2	669	S	DNA replication licensing factor Mcm3 OS=Bombus terrestris OX=30195 GN=LOC100644457 PE=4 SV=1	LOC100644457	KKRRRHDSEESAGGD	A0A6P3UFP1	LOW QUALITY PROTEIN: chromatin-remodeling complex ATPase chain Iswi OS=Bombus terrestris OX=30195 GN=LOC100643266 PE=4 SV=1	LOC100643266	String	Atypical/RIO
A0A6P3DEQ2-672S	A0A6P3DEQ2	672	S	DNA replication licensing factor Mcm3 OS=Bombus terrestris OX=30195 GN=LOC100644457 PE=4 SV=1	LOC100644457	RRHDSEESAGGDEGI	A0A6P3D7L4	ovarian-specific serine/threonine-protein kinase Lok OS=Bombus terrestris OX=30195 GN=LOC100649762 PE=4 SV=1	LOC100649762	String	CAMK/RAD53
A0A6P3DES0-1071S	A0A6P3DES0	1071	S	tuberin OS=Bombus terrestris OX=30195 GN=LOC100644214 PE=4 SV=1	LOC100644214	VCKPGPQSPEHLKTS	A0A6P3D5Q9	mitogen-activated protein kinase 1 OS=Bombus terrestris OX=30195 GN=LOC100651240 PE=4 SV=1	LOC100651240	String	CMGC/MAPK
A0A6P3DES0-1071S	A0A6P3DES0	1071	S	tuberin OS=Bombus terrestris OX=30195 GN=LOC100644214 PE=4 SV=1	LOC100644214	VCKPGPQSPEHLKTS	A0A6P3U4H3	glycogen synthase kinase-3 beta isoform X5 OS=Bombus terrestris OX=30195 GN=LOC100645880 PE=4 SV=1	LOC100645880	String	CMGC/GSK
A0A6P3DES0-1304S	A0A6P3DES0	1304	S	tuberin OS=Bombus terrestris OX=30195 GN=LOC100644214 PE=4 SV=1	LOC100644214	NPVRRSNSSPEMSAN	A0A6P3DDY2	RAC serine/threonine-protein kinase OS=Bombus terrestris OX=30195 GN=LOC100643457 PE=4 SV=1	LOC100643457	String	AGC/Akt
A0A6P3DES0-1304S	A0A6P3DES0	1304	S	tuberin OS=Bombus terrestris OX=30195 GN=LOC100644214 PE=4 SV=1	LOC100644214	NPVRRSNSSPEMSAN	A0A6P3U7T4	serine/threonine-protein kinase STK11 isoform X3 OS=Bombus terrestris OX=30195 GN=LOC100647871 PE=4 SV=1	LOC100647871	String	CAMK/CAMKL
A0A6P3DES0-1304S	A0A6P3DES0	1304	S	tuberin OS=Bombus terrestris OX=30195 GN=LOC100644214 PE=4 SV=1	LOC100644214	NPVRRSNSSPEMSAN	A0A6P3UAT7	5'-AMP-activated protein kinase catalytic subunit alpha-2 OS=Bombus terrestris OX=30195 GN=LOC100643177 PE=4 SV=1	LOC100643177	String	CAMK/CAMKL
A0A6P3DES0-1503T	A0A6P3DES0	1503	T	tuberin OS=Bombus terrestris OX=30195 GN=LOC100644214 PE=4 SV=1	LOC100644214	PFRDRGHTISVMSPV	A0A6P3DDY2	RAC serine/threonine-protein kinase OS=Bombus terrestris OX=30195 GN=LOC100643457 PE=4 SV=1	LOC100643457	String	AGC/Akt
A0A6P3DES0-1503T	A0A6P3DES0	1503	T	tuberin OS=Bombus terrestris OX=30195 GN=LOC100644214 PE=4 SV=1	LOC100644214	PFRDRGHTISVMSPV	A0A6P3U7T4	serine/threonine-protein kinase STK11 isoform X3 OS=Bombus terrestris OX=30195 GN=LOC100647871 PE=4 SV=1	LOC100647871	String	CAMK/CAMKL
A0A6P3DES0-1503T	A0A6P3DES0	1503	T	tuberin OS=Bombus terrestris OX=30195 GN=LOC100644214 PE=4 SV=1	LOC100644214	PFRDRGHTISVMSPV	A0A6P3UAT7	5'-AMP-activated protein kinase catalytic subunit alpha-2 OS=Bombus terrestris OX=30195 GN=LOC100643177 PE=4 SV=1	LOC100643177	String	CAMK/CAMKL
A0A6P3DES3-306S	A0A6P3DES3	306	S	polyadenylate-binding protein 1 OS=Bombus terrestris OX=30195 GN=LOC100650967 PE=4 SV=1	LOC100650967	YVKNLDDSIDDERLR	A0A6P3D614	U6 snRNA-associated Sm-like protein LSm1 OS=Bombus terrestris OX=30195 GN=LOC100651745 PE=4 SV=1	LOC100651745	String	AGC/GRK
A0A6P3DEX9-665S	A0A6P3DEX9	665	S	breast cancer type 1 susceptibility protein OS=Bombus terrestris OX=30195 GN=LOC100649216 PE=4 SV=1	LOC100649216	ETQKRRASTDDKLDG	A0A6P3D7L4	ovarian-specific serine/threonine-protein kinase Lok OS=Bombus terrestris OX=30195 GN=LOC100649762 PE=4 SV=1	LOC100649762	String	CAMK/RAD53
A0A6P3DEX9-665S	A0A6P3DEX9	665	S	breast cancer type 1 susceptibility protein OS=Bombus terrestris OX=30195 GN=LOC100649216 PE=4 SV=1	LOC100649216	ETQKRRASTDDKLDG	A0A6P3DIR5	serine/threonine-protein kinase grp OS=Bombus terrestris OX=30195 GN=LOC100651141 PE=4 SV=1	LOC100651141	String	CAMK/CAMKL
A0A6P3DEZ1-202S	A0A6P3DEZ1	202	S	dual specificity mitogen-activated protein kinase kinase 3 OS=Bombus terrestris OX=30195 GN=LOC100650253 PE=4 SV=1	LOC100650253	ISGYLVDSVAKTIDA	A0A6P3DPG8	mitogen-activated protein kinase kinase kinase 4 OS=Bombus terrestris OX=30195 GN=LOC100650064 PE=4 SV=1	LOC100650064	String	STE/STE11
A0A6P3DEZ1-202S	A0A6P3DEZ1	202	S	dual specificity mitogen-activated protein kinase kinase 3 OS=Bombus terrestris OX=30195 GN=LOC100650253 PE=4 SV=1	LOC100650253	ISGYLVDSVAKTIDA	A0A6P3UBZ1	mitogen-activated protein kinase kinase kinase 15 isoform X1 OS=Bombus terrestris OX=30195 GN=LOC100644945 PE=4 SV=1	LOC100644945	String	STE/STE11
A0A6P3DEZ1-202S	A0A6P3DEZ1	202	S	dual specificity mitogen-activated protein kinase kinase 3 OS=Bombus terrestris OX=30195 GN=LOC100650253 PE=4 SV=1	LOC100650253	ISGYLVDSVAKTIDA	A0A6P5HIE9	mitogen-activated protein kinase kinase kinase 7 OS=Bombus terrestris OX=30195 GN=LOC100631093 PE=4 SV=1	LOC100631093	String	TKL/MLK
A0A6P3DEZ1-202S	A0A6P3DEZ1	202	S	dual specificity mitogen-activated protein kinase kinase 3 OS=Bombus terrestris OX=30195 GN=LOC100650253 PE=4 SV=1	LOC100650253	ISGYLVDSVAKTIDA	A0A6P5HWR6	mitogen-activated protein kinase kinase kinase 11 OS=Bombus terrestris OX=30195 GN=LOC100646749 PE=4 SV=1	LOC100646749	String	TKL/MLK
A0A6P3DEZ1-23T	A0A6P3DEZ1	23	T	dual specificity mitogen-activated protein kinase kinase 3 OS=Bombus terrestris OX=30195 GN=LOC100650253 PE=4 SV=1	LOC100650253	EETPVPVTPPRNLDK	A0A6P3D5Q9	mitogen-activated protein kinase 1 OS=Bombus terrestris OX=30195 GN=LOC100651240 PE=4 SV=1	LOC100651240	String	CMGC/MAPK
A0A6P3DEZ1-23T	A0A6P3DEZ1	23	T	dual specificity mitogen-activated protein kinase kinase 3 OS=Bombus terrestris OX=30195 GN=LOC100650253 PE=4 SV=1	LOC100650253	EETPVPVTPPRNLDK	A0A6P5HT90	LOW QUALITY PROTEIN: mitogen-activated protein kinase 14B OS=Bombus terrestris OX=30195 GN=LOC100648398 PE=4 SV=1	LOC100648398	String	CMGC/MAPK
A0A6P3DEZ1-23T	A0A6P3DEZ1	23	T	dual specificity mitogen-activated protein kinase kinase 3 OS=Bombus terrestris OX=30195 GN=LOC100650253 PE=4 SV=1	LOC100650253	EETPVPVTPPRNLDK	A0A6P5I380	extracellular signal-regulated kinase 2 isoform X2 OS=Bombus terrestris OX=30195 GN=LOC100643480 PE=4 SV=1	LOC100643480	String	CMGC/MAPK
A0A6P3DF10-1036S	A0A6P3DF10	1036	S	paired amphipathic helix protein Sin3a isoform X1 OS=Bombus terrestris OX=30195 GN=LOC100648111 PE=4 SV=1	LOC100648111	NRNKAPVSPIPSSTS	A0A6P3TSR0	histone deacetylase 6 OS=Bombus terrestris OX=30195 GN=LOC100646470 PE=4 SV=1	LOC100646470	String	CMGC/MAPK
A0A6P3DF10-1036S	A0A6P3DF10	1036	S	paired amphipathic helix protein Sin3a isoform X1 OS=Bombus terrestris OX=30195 GN=LOC100648111 PE=4 SV=1	LOC100648111	NRNKAPVSPIPSSTS	A0A6P5HZG2	histone deacetylase 4 isoform X5 OS=Bombus terrestris OX=30195 GN=LOC100645293 PE=4 SV=1	LOC100645293	String	CMGC/MAPK
A0A6P3DFE9-1263S	A0A6P3DFE9	1263	S	Polycomb group protein Psc(predicted) OS=Bombus terrestris OX=30195 GN=LOC100651499 PE=4 SV=1	LOC100651499	SSSKSPASPDSSSVT	A0A6P3D9V4	cyclin-dependent kinase 7 OS=Bombus terrestris OX=30195 GN=LOC100647145 PE=4 SV=1	LOC100647145	String	CMGC/CDK
A0A6P3DFE9-1263S	A0A6P3DFE9	1263	S	Polycomb group protein Psc(predicted) OS=Bombus terrestris OX=30195 GN=LOC100651499 PE=4 SV=1	LOC100651499	SSSKSPASPDSSSVT	A0A6P3DPK5	cyclin-dependent kinase 20 OS=Bombus terrestris OX=30195 GN=LOC100650752 PE=4 SV=1	LOC100650752	String	CMGC/CDK
A0A6P3DFE9-1263S	A0A6P3DFE9	1263	S	Polycomb group protein Psc(predicted) OS=Bombus terrestris OX=30195 GN=LOC100651499 PE=4 SV=1	LOC100651499	SSSKSPASPDSSSVT	A0A6P3U8W9	cyclin-dependent kinase 4 OS=Bombus terrestris OX=30195 GN=LOC100650977 PE=4 SV=1	LOC100650977	String	CMGC/CDK
A0A6P3DFE9-1263S	A0A6P3DFE9	1263	S	Polycomb group protein Psc(predicted) OS=Bombus terrestris OX=30195 GN=LOC100651499 PE=4 SV=1	LOC100651499	SSSKSPASPDSSSVT	A0A6P5HID2	cyclin-dependent kinase 8 OS=Bombus terrestris OX=30195 GN=LOC100649689 PE=4 SV=1	LOC100649689	String	CMGC/CDK
A0A6P3DFE9-330S	A0A6P3DFE9	330	S	Polycomb group protein Psc(predicted) OS=Bombus terrestris OX=30195 GN=LOC100651499 PE=4 SV=1	LOC100651499	VSNEKPRSPNDQAPA	A0A6P3D9V4	cyclin-dependent kinase 7 OS=Bombus terrestris OX=30195 GN=LOC100647145 PE=4 SV=1	LOC100647145	String	CMGC/CDK
A0A6P3DFE9-330S	A0A6P3DFE9	330	S	Polycomb group protein Psc(predicted) OS=Bombus terrestris OX=30195 GN=LOC100651499 PE=4 SV=1	LOC100651499	VSNEKPRSPNDQAPA	A0A6P3DPK5	cyclin-dependent kinase 20 OS=Bombus terrestris OX=30195 GN=LOC100650752 PE=4 SV=1	LOC100650752	String	CMGC/CDK
A0A6P3DFE9-330S	A0A6P3DFE9	330	S	Polycomb group protein Psc(predicted) OS=Bombus terrestris OX=30195 GN=LOC100651499 PE=4 SV=1	LOC100651499	VSNEKPRSPNDQAPA	A0A6P3U8W9	cyclin-dependent kinase 4 OS=Bombus terrestris OX=30195 GN=LOC100650977 PE=4 SV=1	LOC100650977	String	CMGC/CDK
A0A6P3DFE9-330S	A0A6P3DFE9	330	S	Polycomb group protein Psc(predicted) OS=Bombus terrestris OX=30195 GN=LOC100651499 PE=4 SV=1	LOC100651499	VSNEKPRSPNDQAPA	A0A6P5HID2	cyclin-dependent kinase 8 OS=Bombus terrestris OX=30195 GN=LOC100649689 PE=4 SV=1	LOC100649689	String	CMGC/CDK
A0A6P3DFS2-473S	A0A6P3DFS2	473	S	adenylate cyclase type 9 OS=Bombus terrestris OX=30195 GN=LOC100651494 PE=4 SV=1	LOC100651494	EDSLKKGSIPSNNTD	A0A6P3DE59	calcium/calmodulin-dependent protein kinase type 1 isoform X2 OS=Bombus terrestris OX=30195 GN=LOC100650648 PE=4 SV=1	LOC100650648	String	CAMK/CAMK1
A0A6P3DFS2-473S	A0A6P3DFS2	473	S	adenylate cyclase type 9 OS=Bombus terrestris OX=30195 GN=LOC100651494 PE=4 SV=1	LOC100651494	EDSLKKGSIPSNNTD	A0A6P3DL33	cAMP-dependent protein kinase catalytic subunit OS=Bombus terrestris OX=30195 GN=LOC100643510 PE=4 SV=1	LOC100643510	String	AGC/PKA
A0A6P3DFS2-473S	A0A6P3DFS2	473	S	adenylate cyclase type 9 OS=Bombus terrestris OX=30195 GN=LOC100651494 PE=4 SV=1	LOC100651494	EDSLKKGSIPSNNTD	A0A6P3U8M3	cGMP-dependent protein kinase, isozyme 2 forms cD5/T2 isoform X3 OS=Bombus terrestris OX=30195 GN=LOC100628631 PE=4 SV=1	LOC100628631	String	AGC/PKG
A0A6P3DFS2-473S	A0A6P3DFS2	473	S	adenylate cyclase type 9 OS=Bombus terrestris OX=30195 GN=LOC100651494 PE=4 SV=1	LOC100651494	EDSLKKGSIPSNNTD	A0A6P5HWI8	cAMP-dependent protein kinase type I regulatory subunit isoform X2 OS=Bombus terrestris OX=30195 GN=LOC100651332 PE=4 SV=1	LOC100651332	String	AGC/PKG
A0A6P3DFU9-261S	A0A6P3DFU9	261	S	probable RNA methyltransferase bin3 OS=Bombus terrestris OX=30195 GN=LOC100646478 PE=4 SV=1	LOC100646478	DVKDKIVSPVIPQPG	A0A6P5HLL1	cyclin-dependent kinase 9 OS=Bombus terrestris OX=30195 GN=LOC100650770 PE=4 SV=1	LOC100650770	String	CMGC/CDK
A0A6P3DFY2-10S	A0A6P3DFY2	10	S	gamma-aminobutyric acid receptor-associated protein OS=Bombus terrestris OX=30195 GN=LOC100645690 PE=4 SV=1	LOC100645690	FHYKEKHSFERRKVE	A0A6P3DL33	cAMP-dependent protein kinase catalytic subunit OS=Bombus terrestris OX=30195 GN=LOC100643510 PE=4 SV=1	LOC100643510	String	AGC/PKA
A0A6P3DFY2-10S	A0A6P3DFY2	10	S	gamma-aminobutyric acid receptor-associated protein OS=Bombus terrestris OX=30195 GN=LOC100645690 PE=4 SV=1	LOC100645690	FHYKEKHSFERRKVE	A0A6P5I7Z9	E3 ubiquitin-protein ligase MIB1 OS=Bombus terrestris OX=30195 GN=LOC100643758 PE=4 SV=1	LOC100643758	String	CAMK/DAPK
A0A6P3DG24-102S	A0A6P3DG24	102	S	importin subunit alpha OS=Bombus terrestris OX=30195 GN=LOC100651654 PE=4 SV=1	LOC100651654	KMLSREKSPPIDNMI	A0A6P3D735	serine/threonine-protein kinase Aurora-2 OS=Bombus terrestris OX=30195 GN=LOC100648234 PE=4 SV=1	LOC100648234	String	Other/Aur
A0A6P3DG24-102S	A0A6P3DG24	102	S	importin subunit alpha OS=Bombus terrestris OX=30195 GN=LOC100651654 PE=4 SV=1	LOC100651654	KMLSREKSPPIDNMI	A0A6P3DAF9	cyclin-dependent kinase 1 OS=Bombus terrestris OX=30195 GN=LOC100651604 PE=4 SV=1	LOC100651604	String	CMGC/CDK
A0A6P3DG24-102S	A0A6P3DG24	102	S	importin subunit alpha OS=Bombus terrestris OX=30195 GN=LOC100651654 PE=4 SV=1	LOC100651654	KMLSREKSPPIDNMI	A0A6P3DDM1	LOW QUALITY PROTEIN: G2/mitotic-specific cyclin-B3 OS=Bombus terrestris OX=30195 GN=LOC100647543 PE=4 SV=1	LOC100647543	String	AGC/Akt
A0A6P3DGA8-2722S	A0A6P3DGA8	2722	S	fibrillin-2 OS=Bombus terrestris OX=30195 GN=LOC100643855 PE=4 SV=1	LOC100643855	PADDKTISTEGCFSC	A0A6P5IAN9	MAGUK p55 subfamily member 5(predicted) OS=Bombus terrestris OX=30195 GN=LOC100648370 PE=4 SV=1	LOC100648370	String	CAMK/CASK
A0A6P3DGD0-15S	A0A6P3DGD0	15	S	ras-related GTP-binding protein D OS=Bombus terrestris OX=30195 GN=LOC100642342 PE=4 SV=1	LOC100642342	QAGYDVGSFPKDFGY	A0A6P3U118	mitogen-activated protein kinase kinase kinase kinase 5 OS=Bombus terrestris OX=30195 GN=LOC100652043 PE=4 SV=1	LOC100652043	String	STE/STE20
A0A6P3DGD5-592S	A0A6P3DGD5	592	S	regulator of nonsense transcripts 3A OS=Bombus terrestris OX=30195 GN=LOC100643701 PE=4 SV=1	LOC100643701	ERASLSQSPTPNPNS	A0A6P3U595	serine/threonine-protein kinase mTOR OS=Bombus terrestris OX=30195 GN=LOC100649664 PE=4 SV=1	LOC100649664	String	Atypical/PIKK
A0A6P3DGD5-592S	A0A6P3DGD5	592	S	regulator of nonsense transcripts 3A OS=Bombus terrestris OX=30195 GN=LOC100643701 PE=4 SV=1	LOC100643701	ERASLSQSPTPNPNS	A0A6P5IBU0	LOW QUALITY PROTEIN: serine/threonine-protein kinase SMG1 OS=Bombus terrestris OX=30195 GN=LOC100646678 PE=4 SV=1	LOC100646678	String	Atypical/PIKK
A0A6P3DGQ4-346S	A0A6P3DGQ4	346	S	Atherin(predicted) OS=Bombus terrestris OX=30195 GN=LOC100648836 PE=4 SV=1	LOC100648836	REETGHLSEEREDED	A0A6P3D9D3	LOW QUALITY PROTEIN: bromodomain-containing protein 7 OS=Bombus terrestris OX=30195 GN=LOC100649806 PE=4 SV=1	LOC100649806	String	Atypical/TAF1
A0A6P3DGQ4-565S	A0A6P3DGQ4	565	S	Atherin(predicted) OS=Bombus terrestris OX=30195 GN=LOC100648836 PE=4 SV=1	LOC100648836	QVSPARGSSDQMEDD	A0A6P3D9D3	LOW QUALITY PROTEIN: bromodomain-containing protein 7 OS=Bombus terrestris OX=30195 GN=LOC100649806 PE=4 SV=1	LOC100649806	String	Atypical/TAF1
A0A6P3DGQ4-566S	A0A6P3DGQ4	566	S	Atherin(predicted) OS=Bombus terrestris OX=30195 GN=LOC100648836 PE=4 SV=1	LOC100648836	VSPARGSSDQMEDDG	A0A6P3D9D3	LOW QUALITY PROTEIN: bromodomain-containing protein 7 OS=Bombus terrestris OX=30195 GN=LOC100649806 PE=4 SV=1	LOC100649806	String	Atypical/TAF1
A0A6P3DGX0-291S	A0A6P3DGX0	291	S	suppressor of fused homolog OS=Bombus terrestris OX=30195 GN=LOC100647162 PE=4 SV=1	LOC100647162	YRETKSESDEEDEDI	A0A6P3DJF5	serine/threonine-protein kinase fused OS=Bombus terrestris OX=30195 GN=LOC100643012 PE=4 SV=1	LOC100643012	String	Other/ULK
A0A6P3DGY4-12S	A0A6P3DGY4	12	S	cyclin-Y OS=Bombus terrestris OX=30195 GN=LOC100642904 PE=4 SV=1	LOC100642904	SSCCVYSSPQVGRKE	A0A6P3DAF9	cyclin-dependent kinase 1 OS=Bombus terrestris OX=30195 GN=LOC100651604 PE=4 SV=1	LOC100651604	String	CMGC/CDK
A0A6P3DGY4-12S	A0A6P3DGY4	12	S	cyclin-Y OS=Bombus terrestris OX=30195 GN=LOC100642904 PE=4 SV=1	LOC100642904	SSCCVYSSPQVGRKE	A0A6P3U8W9	cyclin-dependent kinase 4 OS=Bombus terrestris OX=30195 GN=LOC100650977 PE=4 SV=1	LOC100650977	String	CMGC/CDK
A0A6P3DGY4-12S	A0A6P3DGY4	12	S	cyclin-Y OS=Bombus terrestris OX=30195 GN=LOC100642904 PE=4 SV=1	LOC100642904	SSCCVYSSPQVGRKE	A0A6P5I6B6	cyclin-dependent kinase 14 isoform X4 OS=Bombus terrestris OX=30195 GN=LOC100652163 PE=4 SV=1	LOC100652163	String	CMGC/CDK
A0A6P3DH28-168S	A0A6P3DH28	168	S	collagen alpha-1(IV) chain OS=Bombus terrestris OX=30195 GN=LOC100649188 PE=4 SV=1	LOC100649188	EQRSRDSSGDGYDRN	A0A6P3DDY2	RAC serine/threonine-protein kinase OS=Bombus terrestris OX=30195 GN=LOC100643457 PE=4 SV=1	LOC100643457	String	AGC/Akt
A0A6P3DH28-168S	A0A6P3DH28	168	S	collagen alpha-1(IV) chain OS=Bombus terrestris OX=30195 GN=LOC100649188 PE=4 SV=1	LOC100649188	EQRSRDSSGDGYDRN	A0A6P3DE59	calcium/calmodulin-dependent protein kinase type 1 isoform X2 OS=Bombus terrestris OX=30195 GN=LOC100650648 PE=4 SV=1	LOC100650648	String	CAMK/CAMK1
A0A6P3DHD6-283S	A0A6P3DHD6	283	S	protein AF-9 isoform X2 OS=Bombus terrestris OX=30195 GN=LOC100645808 PE=4 SV=1	LOC100645808	PSNKRPPSPPSVGIK	A0A6P5HLL1	cyclin-dependent kinase 9 OS=Bombus terrestris OX=30195 GN=LOC100650770 PE=4 SV=1	LOC100650770	String	CMGC/CDK
A0A6P3DHD6-294S	A0A6P3DHD6	294	S	protein AF-9 isoform X2 OS=Bombus terrestris OX=30195 GN=LOC100645808 PE=4 SV=1	LOC100645808	VGIKRACSPSLPSAK	A0A6P5HLL1	cyclin-dependent kinase 9 OS=Bombus terrestris OX=30195 GN=LOC100650770 PE=4 SV=1	LOC100650770	String	CMGC/CDK
A0A6P3DHR4-818S	A0A6P3DHR4	818	S	gamma-tubulin complex component 3 homolog OS=Bombus terrestris OX=30195 GN=LOC100650499 PE=4 SV=1	LOC100650499	TYLHRRQSDQSYLNC	A0A6P3D5W7	dual specificity protein kinase TTK OS=Bombus terrestris OX=30195 GN=LOC100643681 PE=4 SV=1	LOC100643681	String	Other/TTK
A0A6P3DIK0-151S	A0A6P3DIK0	151	S	forkhead box protein K1 OS=Bombus terrestris OX=30195 GN=LOC100646635 PE=4 SV=1	LOC100646635	ESNVCVRSPPKHRAP	A0A6P3DAF9	cyclin-dependent kinase 1 OS=Bombus terrestris OX=30195 GN=LOC100651604 PE=4 SV=1	LOC100651604	String	CMGC/CDK
A0A6P3DIK0-151S	A0A6P3DIK0	151	S	forkhead box protein K1 OS=Bombus terrestris OX=30195 GN=LOC100646635 PE=4 SV=1	LOC100646635	ESNVCVRSPPKHRAP	A0A6P5I6B6	cyclin-dependent kinase 14 isoform X4 OS=Bombus terrestris OX=30195 GN=LOC100652163 PE=4 SV=1	LOC100652163	String	CMGC/CDK
A0A6P3DIK0-177S	A0A6P3DIK0	177	S	forkhead box protein K1 OS=Bombus terrestris OX=30195 GN=LOC100646635 PE=4 SV=1	LOC100646635	GYSSPFPSPTGTISA	A0A6P3DAF9	cyclin-dependent kinase 1 OS=Bombus terrestris OX=30195 GN=LOC100651604 PE=4 SV=1	LOC100651604	String	CMGC/CDK
A0A6P3DIK0-177S	A0A6P3DIK0	177	S	forkhead box protein K1 OS=Bombus terrestris OX=30195 GN=LOC100646635 PE=4 SV=1	LOC100646635	GYSSPFPSPTGTISA	A0A6P5I6B6	cyclin-dependent kinase 14 isoform X4 OS=Bombus terrestris OX=30195 GN=LOC100652163 PE=4 SV=1	LOC100652163	String	CMGC/CDK
A0A6P3DIK0-191S	A0A6P3DIK0	191	S	forkhead box protein K1 OS=Bombus terrestris OX=30195 GN=LOC100646635 PE=4 SV=1	LOC100646635	AANSCPASPRAGQGR	A0A6P3DAF9	cyclin-dependent kinase 1 OS=Bombus terrestris OX=30195 GN=LOC100651604 PE=4 SV=1	LOC100651604	String	CMGC/CDK
A0A6P3DIK0-191S	A0A6P3DIK0	191	S	forkhead box protein K1 OS=Bombus terrestris OX=30195 GN=LOC100646635 PE=4 SV=1	LOC100646635	AANSCPASPRAGQGR	A0A6P5I6B6	cyclin-dependent kinase 14 isoform X4 OS=Bombus terrestris OX=30195 GN=LOC100652163 PE=4 SV=1	LOC100652163	String	CMGC/CDK
A0A6P3DIK0-238S	A0A6P3DIK0	238	S	forkhead box protein K1 OS=Bombus terrestris OX=30195 GN=LOC100646635 PE=4 SV=1	LOC100646635	QSSNRQISPGTTANC	A0A6P3DAF9	cyclin-dependent kinase 1 OS=Bombus terrestris OX=30195 GN=LOC100651604 PE=4 SV=1	LOC100651604	String	CMGC/CDK
A0A6P3DIK0-238S	A0A6P3DIK0	238	S	forkhead box protein K1 OS=Bombus terrestris OX=30195 GN=LOC100646635 PE=4 SV=1	LOC100646635	QSSNRQISPGTTANC	A0A6P5I6B6	cyclin-dependent kinase 14 isoform X4 OS=Bombus terrestris OX=30195 GN=LOC100652163 PE=4 SV=1	LOC100652163	String	CMGC/CDK
A0A6P3DIK1-716S	A0A6P3DIK1	716	S	protein EFR3 homolog cmp44E OS=Bombus terrestris OX=30195 GN=LOC100642429 PE=4 SV=1	LOC100642429	ELDSGGSSPGVQKKL	A0A6P3U837	phosphatidylinositol 4-kinase beta OS=Bombus terrestris OX=30195 GN=LOC100649551 PE=4 SV=1	LOC100649551	String	Atypical/PIKK
A0A6P3DIK1-716S	A0A6P3DIK1	716	S	protein EFR3 homolog cmp44E OS=Bombus terrestris OX=30195 GN=LOC100642429 PE=4 SV=1	LOC100642429	ELDSGGSSPGVQKKL	A0A6P5HT00	LOW QUALITY PROTEIN: phosphatidylinositol 4-kinase alpha OS=Bombus terrestris OX=30195 GN=LOC100645720 PE=4 SV=1	LOC100645720	String	Atypical/PIKK
A0A6P3DIP9-82S	A0A6P3DIP9	82	S	U6 snRNA-associated Sm-like protein LSm3 OS=Bombus terrestris OX=30195 GN=LOC100644665 PE=4 SV=1	LOC100644665	RTTKRNISMLFVRGD	A0A6P3D614	U6 snRNA-associated Sm-like protein LSm1 OS=Bombus terrestris OX=30195 GN=LOC100651745 PE=4 SV=1	LOC100651745	String	AGC/GRK
A0A6P3DIR2-270T	A0A6P3DIR2	270	T	parafibromin OS=Bombus terrestris OX=30195 GN=LOC100650510 PE=4 SV=1	LOC100650510	AAPTPIVTPRSTPMR	A0A6P5HID2	cyclin-dependent kinase 8 OS=Bombus terrestris OX=30195 GN=LOC100649689 PE=4 SV=1	LOC100649689	String	CMGC/CDK
A0A6P3DIR2-270T	A0A6P3DIR2	270	T	parafibromin OS=Bombus terrestris OX=30195 GN=LOC100650510 PE=4 SV=1	LOC100650510	AAPTPIVTPRSTPMR	A0A6P5I8S2	LOW QUALITY PROTEIN: cyclin-dependent kinase 12 OS=Bombus terrestris OX=30195 GN=LOC100651673 PE=4 SV=1	LOC100651673	String	CMGC/CDK
A0A6P3DIU9-85S	A0A6P3DIU9	85	S	probable ATP-dependent RNA helicase DDX23 OS=Bombus terrestris OX=30195 GN=LOC100645573 PE=4 SV=1	LOC100645573	DDKKRKPSPIFVIED	A0A6P3DAN3	LOW QUALITY PROTEIN: SRSF protein kinase 3 OS=Bombus terrestris OX=30195 GN=LOC100646783 PE=4 SV=1	LOC100646783	String	CMGC/SRPK
A0A6P3DJE2-129T	A0A6P3DJE2	129	T	LOW QUALITY PROTEIN: proteasomal ubiquitin receptor ADRM1-A OS=Bombus terrestris OX=30195 GN=LOC100650252 PE=4 SV=1	LOC100650252	EVLNNPPTPGSQRSG	A0A6P3D6T8	26S proteasome non-ATPase regulatory subunit 10 OS=Bombus terrestris OX=30195 GN=LOC100649443 PE=4 SV=1	LOC100649443	String	CAMK/DAPK
A0A6P3DJE2-393S	A0A6P3DJE2	393	S	LOW QUALITY PROTEIN: proteasomal ubiquitin receptor ADRM1-A OS=Bombus terrestris OX=30195 GN=LOC100650252 PE=4 SV=1	LOC100650252	KQAPPASSPDKKGDD	A0A6P3D6T8	26S proteasome non-ATPase regulatory subunit 10 OS=Bombus terrestris OX=30195 GN=LOC100649443 PE=4 SV=1	LOC100649443	String	CAMK/DAPK
A0A6P3DJI8-84S	A0A6P3DJI8	84	S	U6 snRNA-associated Sm-like protein LSm8 OS=Bombus terrestris OX=30195 GN=LOC100650791 PE=4 SV=1	LOC100650791	MDARLDLSAIRADPL	A0A6P3D614	U6 snRNA-associated Sm-like protein LSm1 OS=Bombus terrestris OX=30195 GN=LOC100651745 PE=4 SV=1	LOC100651745	String	AGC/GRK
A0A6P3DKC0-1603S	A0A6P3DKC0	1603	S	low-density lipoprotein receptor-related protein 6 OS=Bombus terrestris OX=30195 GN=LOC100648695 PE=4 SV=1	LOC100648695	SPLPPPPSPVP****	A0A6P3U4H3	glycogen synthase kinase-3 beta isoform X5 OS=Bombus terrestris OX=30195 GN=LOC100645880 PE=4 SV=1	LOC100645880	String	CMGC/GSK
A0A6P3DKC1-189T	A0A6P3DKC1	189	T	histone RNA hairpin-binding protein OS=Bombus terrestris OX=30195 GN=LOC100651022 PE=4 SV=1	LOC100651022	RTREHPRTPPKYIKY	A0A6P3DAF9	cyclin-dependent kinase 1 OS=Bombus terrestris OX=30195 GN=LOC100651604 PE=4 SV=1	LOC100651604	String	CMGC/CDK
A0A6P3DKF9-205S	A0A6P3DKF9	205	S	serine/arginine-rich splicing factor 1B OS=Bombus terrestris OX=30195 GN=LOC100647824 PE=4 SV=1	LOC100647824	NSGDRGRSEDRERGR	A0A6P3DAN3	LOW QUALITY PROTEIN: SRSF protein kinase 3 OS=Bombus terrestris OX=30195 GN=LOC100646783 PE=4 SV=1	LOC100646783	String	CMGC/SRPK
A0A6P3DKF9-205S	A0A6P3DKF9	205	S	serine/arginine-rich splicing factor 1B OS=Bombus terrestris OX=30195 GN=LOC100647824 PE=4 SV=1	LOC100647824	NSGDRGRSEDRERGR	A0A6P3UCR3	dual specificity protein kinase CLK2 isoform X3 OS=Bombus terrestris OX=30195 GN=LOC100647914 PE=4 SV=1	LOC100647914	String	CMGC/CLK
A0A6P3DKF9-213S	A0A6P3DKF9	213	S	serine/arginine-rich splicing factor 1B OS=Bombus terrestris OX=30195 GN=LOC100647824 PE=4 SV=1	LOC100647824	EDRERGRSHSRSYSP	A0A6P3DAN3	LOW QUALITY PROTEIN: SRSF protein kinase 3 OS=Bombus terrestris OX=30195 GN=LOC100646783 PE=4 SV=1	LOC100646783	String	CMGC/SRPK
A0A6P3DKF9-213S	A0A6P3DKF9	213	S	serine/arginine-rich splicing factor 1B OS=Bombus terrestris OX=30195 GN=LOC100647824 PE=4 SV=1	LOC100647824	EDRERGRSHSRSYSP	A0A6P3UCR3	dual specificity protein kinase CLK2 isoform X3 OS=Bombus terrestris OX=30195 GN=LOC100647914 PE=4 SV=1	LOC100647914	String	CMGC/CLK
A0A6P3DKF9-215S	A0A6P3DKF9	215	S	serine/arginine-rich splicing factor 1B OS=Bombus terrestris OX=30195 GN=LOC100647824 PE=4 SV=1	LOC100647824	RERGRSHSRSYSPRR	A0A6P3DAN3	LOW QUALITY PROTEIN: SRSF protein kinase 3 OS=Bombus terrestris OX=30195 GN=LOC100646783 PE=4 SV=1	LOC100646783	String	CMGC/SRPK
A0A6P3DKF9-217S	A0A6P3DKF9	217	S	serine/arginine-rich splicing factor 1B OS=Bombus terrestris OX=30195 GN=LOC100647824 PE=4 SV=1	LOC100647824	RGRSHSRSYSPRRRG	A0A6P3DAN3	LOW QUALITY PROTEIN: SRSF protein kinase 3 OS=Bombus terrestris OX=30195 GN=LOC100646783 PE=4 SV=1	LOC100646783	String	CMGC/SRPK
A0A6P3DKF9-225S	A0A6P3DKF9	225	S	serine/arginine-rich splicing factor 1B OS=Bombus terrestris OX=30195 GN=LOC100647824 PE=4 SV=1	LOC100647824	YSPRRRGSPTYSPLR	A0A6P3DAN3	LOW QUALITY PROTEIN: SRSF protein kinase 3 OS=Bombus terrestris OX=30195 GN=LOC100646783 PE=4 SV=1	LOC100646783	String	CMGC/SRPK
A0A6P3DKF9-225S	A0A6P3DKF9	225	S	serine/arginine-rich splicing factor 1B OS=Bombus terrestris OX=30195 GN=LOC100647824 PE=4 SV=1	LOC100647824	YSPRRRGSPTYSPLR	A0A6P3UCR3	dual specificity protein kinase CLK2 isoform X3 OS=Bombus terrestris OX=30195 GN=LOC100647914 PE=4 SV=1	LOC100647914	String	CMGC/CLK
A0A6P3DKF9-227T	A0A6P3DKF9	227	T	serine/arginine-rich splicing factor 1B OS=Bombus terrestris OX=30195 GN=LOC100647824 PE=4 SV=1	LOC100647824	PRRRGSPTYSPLRRN	A0A6P3DAN3	LOW QUALITY PROTEIN: SRSF protein kinase 3 OS=Bombus terrestris OX=30195 GN=LOC100646783 PE=4 SV=1	LOC100646783	String	CMGC/SRPK
A0A6P3DKF9-229S	A0A6P3DKF9	229	S	serine/arginine-rich splicing factor 1B OS=Bombus terrestris OX=30195 GN=LOC100647824 PE=4 SV=1	LOC100647824	RRGSPTYSPLRRNYS	A0A6P3DAN3	LOW QUALITY PROTEIN: SRSF protein kinase 3 OS=Bombus terrestris OX=30195 GN=LOC100646783 PE=4 SV=1	LOC100646783	String	CMGC/SRPK
A0A6P3DKS8-9T	A0A6P3DKS8	9	T	transcription initiation factor TFIID subunit 10 OS=Bombus terrestris OX=30195 GN=LOC100647480 PE=4 SV=1	LOC100647480	AEDFGRDTPPMYTTN	A0A6P3UA05	transformation/transcription domain-associated protein OS=Bombus terrestris OX=30195 GN=LOC100647637 PE=4 SV=1	LOC100647637	String	Atypical/PIKK
A0A6P3DKY8-57S	A0A6P3DKY8	57	S	ubiquitin-60S ribosomal protein L40 OS=Bombus terrestris OX=30195 GN=LOC100643509 PE=4 SV=1	LOC100643509	LEDGRTLSDYNIQKE	A0A6P5I7Z9	E3 ubiquitin-protein ligase MIB1 OS=Bombus terrestris OX=30195 GN=LOC100643758 PE=4 SV=1	LOC100643758	String	CAMK/DAPK
A0A6P3DL33-200T	A0A6P3DL33	200	T	cAMP-dependent protein kinase catalytic subunit OS=Bombus terrestris OX=30195 GN=LOC100643510 PE=4 SV=1	LOC100643510	RVQGRTWTLCGTPEY	A0A6P3U4H3	glycogen synthase kinase-3 beta isoform X5 OS=Bombus terrestris OX=30195 GN=LOC100645880 PE=4 SV=1	LOC100645880	String	CMGC/GSK
A0A6P3DL33-200T	A0A6P3DL33	200	T	cAMP-dependent protein kinase catalytic subunit OS=Bombus terrestris OX=30195 GN=LOC100643510 PE=4 SV=1	LOC100643510	RVQGRTWTLCGTPEY	A0A6P3UAT7	5'-AMP-activated protein kinase catalytic subunit alpha-2 OS=Bombus terrestris OX=30195 GN=LOC100643177 PE=4 SV=1	LOC100643177	String	CAMK/CAMKL
A0A6P3DL33-262S	A0A6P3DL33	262	S	cAMP-dependent protein kinase catalytic subunit OS=Bombus terrestris OX=30195 GN=LOC100643510 PE=4 SV=1	LOC100643510	SGKPRFPSHFGSDLK	A0A6P3DEE0	cAMP-dependent protein kinase type II regulatory subunit isoform X1 OS=Bombus terrestris OX=30195 GN=LOC100644529 PE=4 SV=1	LOC100644529	String	AGC/PKG
A0A6P3DL33-262S	A0A6P3DL33	262	S	cAMP-dependent protein kinase catalytic subunit OS=Bombus terrestris OX=30195 GN=LOC100643510 PE=4 SV=1	LOC100643510	SGKPRFPSHFGSDLK	A0A6P3UAT7	5'-AMP-activated protein kinase catalytic subunit alpha-2 OS=Bombus terrestris OX=30195 GN=LOC100643177 PE=4 SV=1	LOC100643177	String	CAMK/CAMKL
A0A6P3DL33-262S	A0A6P3DL33	262	S	cAMP-dependent protein kinase catalytic subunit OS=Bombus terrestris OX=30195 GN=LOC100643510 PE=4 SV=1	LOC100643510	SGKPRFPSHFGSDLK	A0A6P5HWI8	cAMP-dependent protein kinase type I regulatory subunit isoform X2 OS=Bombus terrestris OX=30195 GN=LOC100651332 PE=4 SV=1	LOC100651332	String	AGC/PKG
A0A6P3DL49-1086S	A0A6P3DL49	1086	S	Non-specific serine/threonine protein kinase(predicted) OS=Bombus terrestris OX=30195 GN=LOC100648579 PE=4 SV=1	LOC100648579	KEAKATCSPEDTPES	A0A6P3UGT0	stress-activated protein kinase JNK isoform X1 OS=Bombus terrestris OX=30195 GN=LOC100631091 PE=4 SV=1	LOC100631091	String	CMGC/MAPK
A0A6P3DL49-1090T	A0A6P3DL49	1090	T	Non-specific serine/threonine protein kinase(predicted) OS=Bombus terrestris OX=30195 GN=LOC100648579 PE=4 SV=1	LOC100648579	ATCSPEDTPESSKKK	A0A6P3UGT0	stress-activated protein kinase JNK isoform X1 OS=Bombus terrestris OX=30195 GN=LOC100631091 PE=4 SV=1	LOC100631091	String	CMGC/MAPK
A0A6P3DL49-1248S	A0A6P3DL49	1248	S	Non-specific serine/threonine protein kinase(predicted) OS=Bombus terrestris OX=30195 GN=LOC100648579 PE=4 SV=1	LOC100648579	NDSGFDGSPRISTPS	A0A6P3UGT0	stress-activated protein kinase JNK isoform X1 OS=Bombus terrestris OX=30195 GN=LOC100631091 PE=4 SV=1	LOC100631091	String	CMGC/MAPK
A0A6P3DL49-1588T	A0A6P3DL49	1588	T	Non-specific serine/threonine protein kinase(predicted) OS=Bombus terrestris OX=30195 GN=LOC100648579 PE=4 SV=1	LOC100648579	TAERPRLTPVPEQIL	A0A6P3UGT0	stress-activated protein kinase JNK isoform X1 OS=Bombus terrestris OX=30195 GN=LOC100631091 PE=4 SV=1	LOC100631091	String	CMGC/MAPK
A0A6P3DL49-1607S	A0A6P3DL49	1607	S	Non-specific serine/threonine protein kinase(predicted) OS=Bombus terrestris OX=30195 GN=LOC100648579 PE=4 SV=1	LOC100648579	QGVFRGFSYTNPNAT	A0A6P3D8J2	protein kinase C isoform X1 OS=Bombus terrestris OX=30195 GN=LOC100648553 PE=4 SV=1	LOC100648553	String	AGC/PKC
A0A6P3DL49-1607S	A0A6P3DL49	1607	S	Non-specific serine/threonine protein kinase(predicted) OS=Bombus terrestris OX=30195 GN=LOC100648579 PE=4 SV=1	LOC100648579	QGVFRGFSYTNPNAT	A0A6P3U3N1	protein kinase C, brain isozyme isoform X1 OS=Bombus terrestris OX=30195 GN=LOC100643492 PE=4 SV=1	LOC100643492	String	AGC/PKC
A0A6P3DL49-1607S	A0A6P3DL49	1607	S	Non-specific serine/threonine protein kinase(predicted) OS=Bombus terrestris OX=30195 GN=LOC100648579 PE=4 SV=1	LOC100648579	QGVFRGFSYTNPNAT	A0A6P3UGT0	stress-activated protein kinase JNK isoform X1 OS=Bombus terrestris OX=30195 GN=LOC100631091 PE=4 SV=1	LOC100631091	String	CMGC/MAPK
A0A6P3DL49-180S	A0A6P3DL49	180	S	Non-specific serine/threonine protein kinase(predicted) OS=Bombus terrestris OX=30195 GN=LOC100648579 PE=4 SV=1	LOC100648579	RRFTRRRSSADIQLD	A0A6P3D8J2	protein kinase C isoform X1 OS=Bombus terrestris OX=30195 GN=LOC100648553 PE=4 SV=1	LOC100648553	String	AGC/PKC
A0A6P3DL49-180S	A0A6P3DL49	180	S	Non-specific serine/threonine protein kinase(predicted) OS=Bombus terrestris OX=30195 GN=LOC100648579 PE=4 SV=1	LOC100648579	RRFTRRRSSADIQLD	A0A6P3U3N1	protein kinase C, brain isozyme isoform X1 OS=Bombus terrestris OX=30195 GN=LOC100643492 PE=4 SV=1	LOC100643492	String	AGC/PKC
A0A6P3DL49-181S	A0A6P3DL49	181	S	Non-specific serine/threonine protein kinase(predicted) OS=Bombus terrestris OX=30195 GN=LOC100648579 PE=4 SV=1	LOC100648579	RFTRRRSSADIQLDP	A0A6P3D8J2	protein kinase C isoform X1 OS=Bombus terrestris OX=30195 GN=LOC100648553 PE=4 SV=1	LOC100648553	String	AGC/PKC
A0A6P3DL49-181S	A0A6P3DL49	181	S	Non-specific serine/threonine protein kinase(predicted) OS=Bombus terrestris OX=30195 GN=LOC100648579 PE=4 SV=1	LOC100648579	RFTRRRSSADIQLDP	A0A6P3U3N1	protein kinase C, brain isozyme isoform X1 OS=Bombus terrestris OX=30195 GN=LOC100643492 PE=4 SV=1	LOC100643492	String	AGC/PKC
A0A6P3DL49-56S	A0A6P3DL49	56	S	Non-specific serine/threonine protein kinase(predicted) OS=Bombus terrestris OX=30195 GN=LOC100648579 PE=4 SV=1	LOC100648579	LSTLRRYSPASVPSR	A0A6P3D8J2	protein kinase C isoform X1 OS=Bombus terrestris OX=30195 GN=LOC100648553 PE=4 SV=1	LOC100648553	String	AGC/PKC
A0A6P3DL49-56S	A0A6P3DL49	56	S	Non-specific serine/threonine protein kinase(predicted) OS=Bombus terrestris OX=30195 GN=LOC100648579 PE=4 SV=1	LOC100648579	LSTLRRYSPASVPSR	A0A6P3U3N1	protein kinase C, brain isozyme isoform X1 OS=Bombus terrestris OX=30195 GN=LOC100643492 PE=4 SV=1	LOC100643492	String	AGC/PKC
A0A6P3DL49-56S	A0A6P3DL49	56	S	Non-specific serine/threonine protein kinase(predicted) OS=Bombus terrestris OX=30195 GN=LOC100648579 PE=4 SV=1	LOC100648579	LSTLRRYSPASVPSR	A0A6P3UGT0	stress-activated protein kinase JNK isoform X1 OS=Bombus terrestris OX=30195 GN=LOC100631091 PE=4 SV=1	LOC100631091	String	CMGC/MAPK
A0A6P3DL49-852S	A0A6P3DL49	852	S	Non-specific serine/threonine protein kinase(predicted) OS=Bombus terrestris OX=30195 GN=LOC100648579 PE=4 SV=1	LOC100648579	SEIKGPESPKVTKVT	A0A6P3UGT0	stress-activated protein kinase JNK isoform X1 OS=Bombus terrestris OX=30195 GN=LOC100631091 PE=4 SV=1	LOC100631091	String	CMGC/MAPK
A0A6P3DLC8-1009S	A0A6P3DLC8	1009	S	mediator of RNA polymerase II transcription subunit 14 OS=Bombus terrestris OX=30195 GN=LOC100645659 PE=4 SV=1	LOC100645659	HHRSGPQSPAQQRDG	A0A6P5HID2	cyclin-dependent kinase 8 OS=Bombus terrestris OX=30195 GN=LOC100649689 PE=4 SV=1	LOC100649689	String	CMGC/CDK
A0A6P3DLX9-127S	A0A6P3DLX9	127	S	5'-AMP-activated protein kinase subunit beta-1 OS=Bombus terrestris OX=30195 GN=LOC100649644 PE=4 SV=1	LOC100649644	KTLPMVKSHGDFVTI	A0A6P3D837	maternal embryonic leucine zipper kinase OS=Bombus terrestris OX=30195 GN=LOC100647257 PE=4 SV=1	LOC100647257	String	CAMK/CAMKL
A0A6P3DLX9-127S	A0A6P3DLX9	127	S	5'-AMP-activated protein kinase subunit beta-1 OS=Bombus terrestris OX=30195 GN=LOC100649644 PE=4 SV=1	LOC100649644	KTLPMVKSHGDFVTI	A0A6P3U7T4	serine/threonine-protein kinase STK11 isoform X3 OS=Bombus terrestris OX=30195 GN=LOC100647871 PE=4 SV=1	LOC100647871	String	CAMK/CAMKL
A0A6P3DLX9-127S	A0A6P3DLX9	127	S	5'-AMP-activated protein kinase subunit beta-1 OS=Bombus terrestris OX=30195 GN=LOC100649644 PE=4 SV=1	LOC100649644	KTLPMVKSHGDFVTI	A0A6P3UAT7	5'-AMP-activated protein kinase catalytic subunit alpha-2 OS=Bombus terrestris OX=30195 GN=LOC100643177 PE=4 SV=1	LOC100643177	String	CAMK/CAMKL
A0A6P3DLX9-25T	A0A6P3DLX9	25	T	5'-AMP-activated protein kinase subunit beta-1 OS=Bombus terrestris OX=30195 GN=LOC100649644 PE=4 SV=1	LOC100649644	TNREHRHTKEYPPPS	A0A6P5HSQ8	calcium/calmodulin-dependent protein kinase kinase 2 OS=Bombus terrestris OX=30195 GN=LOC100648209 PE=4 SV=1	LOC100648209	String	Other/CAMKK
A0A6P3DLX9-32S	A0A6P3DLX9	32	S	5'-AMP-activated protein kinase subunit beta-1 OS=Bombus terrestris OX=30195 GN=LOC100649644 PE=4 SV=1	LOC100649644	TKEYPPPSPGKEGQA	A0A6P3U595	serine/threonine-protein kinase mTOR OS=Bombus terrestris OX=30195 GN=LOC100649664 PE=4 SV=1	LOC100649664	String	Atypical/PIKK
A0A6P3DLX9-55S	A0A6P3DLX9	55	S	5'-AMP-activated protein kinase subunit beta-1 OS=Bombus terrestris OX=30195 GN=LOC100649644 PE=4 SV=1	LOC100649644	QKLVFQSSHEEEEPY	A0A6P3D837	maternal embryonic leucine zipper kinase OS=Bombus terrestris OX=30195 GN=LOC100647257 PE=4 SV=1	LOC100647257	String	CAMK/CAMKL
A0A6P3DLX9-55S	A0A6P3DLX9	55	S	5'-AMP-activated protein kinase subunit beta-1 OS=Bombus terrestris OX=30195 GN=LOC100649644 PE=4 SV=1	LOC100649644	QKLVFQSSHEEEEPY	A0A6P3U7T4	serine/threonine-protein kinase STK11 isoform X3 OS=Bombus terrestris OX=30195 GN=LOC100647871 PE=4 SV=1	LOC100647871	String	CAMK/CAMKL
A0A6P3DLX9-55S	A0A6P3DLX9	55	S	5'-AMP-activated protein kinase subunit beta-1 OS=Bombus terrestris OX=30195 GN=LOC100649644 PE=4 SV=1	LOC100649644	QKLVFQSSHEEEEPY	A0A6P3UAT7	5'-AMP-activated protein kinase catalytic subunit alpha-2 OS=Bombus terrestris OX=30195 GN=LOC100643177 PE=4 SV=1	LOC100643177	String	CAMK/CAMKL
A0A6P3DM50-592S	A0A6P3DM50	592	S	protein SMG8 OS=Bombus terrestris OX=30195 GN=LOC100652303 PE=4 SV=1	LOC100652303	PYGSGGQSPPTSETN	A0A6P5IBU0	LOW QUALITY PROTEIN: serine/threonine-protein kinase SMG1 OS=Bombus terrestris OX=30195 GN=LOC100646678 PE=4 SV=1	LOC100646678	String	Atypical/PIKK
A0A6P3DMK3-7S	A0A6P3DMK3	7	S	sorting nexin-2 OS=Bombus terrestris OX=30195 GN=LOC100649121 PE=4 SV=1	LOC100649121	*MADIKESPPLFDTN	A0A6P3TRD2	phosphatidylinositol 3-kinase catalytic subunit type 3 isoform X2 OS=Bombus terrestris OX=30195 GN=LOC100642247 PE=4 SV=1	LOC100642247	String	Atypical/PIKK
A0A6P3DMX8-639S	A0A6P3DMX8	639	S	5'-AMP-activated protein kinase subunit gamma-2(predicted) OS=Bombus terrestris OX=30195 GN=LOC100643749 PE=4 SV=1	LOC100643749	MDLIRHRSHSALSAE	A0A6P3D837	maternal embryonic leucine zipper kinase OS=Bombus terrestris OX=30195 GN=LOC100647257 PE=4 SV=1	LOC100647257	String	CAMK/CAMKL
A0A6P3DMX8-639S	A0A6P3DMX8	639	S	5'-AMP-activated protein kinase subunit gamma-2(predicted) OS=Bombus terrestris OX=30195 GN=LOC100643749 PE=4 SV=1	LOC100643749	MDLIRHRSHSALSAE	A0A6P3U7T4	serine/threonine-protein kinase STK11 isoform X3 OS=Bombus terrestris OX=30195 GN=LOC100647871 PE=4 SV=1	LOC100647871	String	CAMK/CAMKL
A0A6P3DMX8-639S	A0A6P3DMX8	639	S	5'-AMP-activated protein kinase subunit gamma-2(predicted) OS=Bombus terrestris OX=30195 GN=LOC100643749 PE=4 SV=1	LOC100643749	MDLIRHRSHSALSAE	A0A6P3UAT7	5'-AMP-activated protein kinase catalytic subunit alpha-2 OS=Bombus terrestris OX=30195 GN=LOC100643177 PE=4 SV=1	LOC100643177	String	CAMK/CAMKL
A0A6P3DMX8-641S	A0A6P3DMX8	641	S	5'-AMP-activated protein kinase subunit gamma-2(predicted) OS=Bombus terrestris OX=30195 GN=LOC100643749 PE=4 SV=1	LOC100643749	LIRHRSHSALSAEDK	A0A6P3D694	testis-specific serine/threonine-protein kinase 3-like isoform X1 OS=Bombus terrestris OX=30195 GN=LOC100649913 PE=4 SV=1	LOC100649913	String	CAMK/TSSK
A0A6P3DMX8-641S	A0A6P3DMX8	641	S	5'-AMP-activated protein kinase subunit gamma-2(predicted) OS=Bombus terrestris OX=30195 GN=LOC100643749 PE=4 SV=1	LOC100643749	LIRHRSHSALSAEDK	A0A6P3DM93	testis-specific serine/threonine-protein kinase 1 OS=Bombus terrestris OX=30195 GN=LOC100651906 PE=4 SV=1	LOC100651906	String	CAMK/TSSK
A0A6P3DMX8-641S	A0A6P3DMX8	641	S	5'-AMP-activated protein kinase subunit gamma-2(predicted) OS=Bombus terrestris OX=30195 GN=LOC100643749 PE=4 SV=1	LOC100643749	LIRHRSHSALSAEDK	A0A6P5HMV9	testis-specific serine/threonine-protein kinase 1 isoform X1 OS=Bombus terrestris OX=30195 GN=LOC100644637 PE=4 SV=1	LOC100644637	String	CAMK/TSSK
A0A6P3DMX8-680S	A0A6P3DMX8	680	S	5'-AMP-activated protein kinase subunit gamma-2(predicted) OS=Bombus terrestris OX=30195 GN=LOC100643749 PE=4 SV=1	LOC100643749	DPGARRFSLGTPAIP	A0A6P5HSQ8	calcium/calmodulin-dependent protein kinase kinase 2 OS=Bombus terrestris OX=30195 GN=LOC100648209 PE=4 SV=1	LOC100648209	String	Other/CAMKK
A0A6P3DMX8-691S	A0A6P3DMX8	691	S	5'-AMP-activated protein kinase subunit gamma-2(predicted) OS=Bombus terrestris OX=30195 GN=LOC100643749 PE=4 SV=1	LOC100643749	PAIPHRASDACLDPV	A0A6P3D837	maternal embryonic leucine zipper kinase OS=Bombus terrestris OX=30195 GN=LOC100647257 PE=4 SV=1	LOC100647257	String	CAMK/CAMKL
A0A6P3DMX8-691S	A0A6P3DMX8	691	S	5'-AMP-activated protein kinase subunit gamma-2(predicted) OS=Bombus terrestris OX=30195 GN=LOC100643749 PE=4 SV=1	LOC100643749	PAIPHRASDACLDPV	A0A6P3U7T4	serine/threonine-protein kinase STK11 isoform X3 OS=Bombus terrestris OX=30195 GN=LOC100647871 PE=4 SV=1	LOC100647871	String	CAMK/CAMKL
A0A6P3DMX8-691S	A0A6P3DMX8	691	S	5'-AMP-activated protein kinase subunit gamma-2(predicted) OS=Bombus terrestris OX=30195 GN=LOC100643749 PE=4 SV=1	LOC100643749	PAIPHRASDACLDPV	A0A6P3UAT7	5'-AMP-activated protein kinase catalytic subunit alpha-2 OS=Bombus terrestris OX=30195 GN=LOC100643177 PE=4 SV=1	LOC100643177	String	CAMK/CAMKL
A0A6P3DPG8-207S	A0A6P3DPG8	207	S	mitogen-activated protein kinase kinase kinase 4 OS=Bombus terrestris OX=30195 GN=LOC100650064 PE=4 SV=1	LOC100650064	DREPIAQSPKTLSLK	A0A6P3D5Q9	mitogen-activated protein kinase 1 OS=Bombus terrestris OX=30195 GN=LOC100651240 PE=4 SV=1	LOC100651240	String	CMGC/MAPK
A0A6P3DPG8-207S	A0A6P3DPG8	207	S	mitogen-activated protein kinase kinase kinase 4 OS=Bombus terrestris OX=30195 GN=LOC100650064 PE=4 SV=1	LOC100650064	DREPIAQSPKTLSLK	A0A6P5HT90	LOW QUALITY PROTEIN: mitogen-activated protein kinase 14B OS=Bombus terrestris OX=30195 GN=LOC100648398 PE=4 SV=1	LOC100648398	String	CMGC/MAPK
A0A6P3DPL5-782S	A0A6P3DPL5	782	S	LOW QUALITY PROTEIN: 1-phosphatidylinositol 3-phosphate 5-kinase OS=Bombus terrestris OX=30195 GN=LOC100643432 PE=4 SV=1	LOC100643432	DEFARPPSPKDNPFL	A0A6P3DDY2	RAC serine/threonine-protein kinase OS=Bombus terrestris OX=30195 GN=LOC100643457 PE=4 SV=1	LOC100643457	String	AGC/Akt
A0A6P3TP58-24S	A0A6P3TP58	24	S	LOW QUALITY PROTEIN: protein 4.1 homolog OS=Bombus terrestris OX=30195 GN=LOC100651519 PE=4 SV=1	LOC100651519	ENGTGTNSPTKSPVN	A0A6P3TZA1	MAGUK p55 subfamily member 2 isoform X4 OS=Bombus terrestris OX=30195 GN=LOC100651458 PE=4 SV=1	LOC100651458	String	CAMK/CASK
A0A6P3TP58-384S	A0A6P3TP58	384	S	LOW QUALITY PROTEIN: protein 4.1 homolog OS=Bombus terrestris OX=30195 GN=LOC100651519 PE=4 SV=1	LOC100651519	KQVESYGSEPSKRHT	A0A6P3TZA1	MAGUK p55 subfamily member 2 isoform X4 OS=Bombus terrestris OX=30195 GN=LOC100651458 PE=4 SV=1	LOC100651458	String	CAMK/CASK
A0A6P3TPC8-224S	A0A6P3TPC8	224	S	LOW QUALITY PROTEIN: mediator of RNA polymerase II transcription subunit 17 OS=Bombus terrestris OX=30195 GN=LOC100648626 PE=4 SV=1	LOC100648626	SSTSPPASPSPGNNV	A0A6P5HID2	cyclin-dependent kinase 8 OS=Bombus terrestris OX=30195 GN=LOC100649689 PE=4 SV=1	LOC100649689	String	CMGC/CDK
A0A6P3TQ53-1210S	A0A6P3TQ53	1210	S	LOW QUALITY PROTEIN: AT-rich interactive domain-containing protein 4B OS=Bombus terrestris OX=30195 GN=LOC105665731 PE=4 SV=1	LOC105665731	KSPLHCQSPELKPLD	A0A6P3TUS6	ATP-dependent helicase brm isoform X1 OS=Bombus terrestris OX=30195 GN=LOC100647538 PE=4 SV=1	LOC100647538	String	Atypical/RIO
A0A6P3TQ53-1210S	A0A6P3TQ53	1210	S	LOW QUALITY PROTEIN: AT-rich interactive domain-containing protein 4B OS=Bombus terrestris OX=30195 GN=LOC105665731 PE=4 SV=1	LOC105665731	KSPLHCQSPELKPLD	A0A6P3TWC9	LOW QUALITY PROTEIN: ATP-dependent helicase brm OS=Bombus terrestris OX=30195 GN=LOC100646868 PE=4 SV=1	LOC100646868	String	Atypical/RIO
A0A6P3TQ53-1210S	A0A6P3TQ53	1210	S	LOW QUALITY PROTEIN: AT-rich interactive domain-containing protein 4B OS=Bombus terrestris OX=30195 GN=LOC105665731 PE=4 SV=1	LOC105665731	KSPLHCQSPELKPLD	A0A6P3U7F2	LOW QUALITY PROTEIN: chromodomain-helicase-DNA-binding protein 7 OS=Bombus terrestris OX=30195 GN=LOC100649591 PE=4 SV=1	LOC100649591	String	Atypical/RIO
A0A6P3TQ53-1210S	A0A6P3TQ53	1210	S	LOW QUALITY PROTEIN: AT-rich interactive domain-containing protein 4B OS=Bombus terrestris OX=30195 GN=LOC105665731 PE=4 SV=1	LOC105665731	KSPLHCQSPELKPLD	A0A6P3UAZ3	transcriptional regulator ATRX homolog OS=Bombus terrestris OX=30195 GN=LOC100647994 PE=4 SV=1	LOC100647994	String	Atypical/RIO
A0A6P3TQ53-1210S	A0A6P3TQ53	1210	S	LOW QUALITY PROTEIN: AT-rich interactive domain-containing protein 4B OS=Bombus terrestris OX=30195 GN=LOC105665731 PE=4 SV=1	LOC105665731	KSPLHCQSPELKPLD	A0A6P3UIT4	LOW QUALITY PROTEIN: chromodomain-helicase-DNA-binding protein 1 OS=Bombus terrestris OX=30195 GN=LOC100651986 PE=4 SV=1	LOC100651986	String	Atypical/RIO
A0A6P3TQC8-179S	A0A6P3TQC8	179	S	unc-112-related protein OS=Bombus terrestris OX=30195 GN=LOC100644399 PE=4 SV=1	LOC100644399	TFIPVSQSPRGSTGS	A0A6P3DC72	integrin-linked protein kinase homolog pat-4 OS=Bombus terrestris OX=30195 GN=LOC100646980 PE=4 SV=1	LOC100646980	String	TKL/MLK
A0A6P3TQE6-10S	A0A6P3TQE6	10	S	EH domain-containing protein 3 isoform X1 OS=Bombus terrestris OX=30195 GN=LOC105665745 PE=4 SV=1	LOC105665745	SWLSRVESGKQDLFE	A0A6P3U1N3	myosin heavy chain, muscle isoform X7 OS=Bombus terrestris OX=30195 GN=LOC100647343 PE=4 SV=1	LOC100647343	String	STE/STE20
A0A6P3TSR0-1002S	A0A6P3TSR0	1002	S	histone deacetylase 6 OS=Bombus terrestris OX=30195 GN=LOC100646470 PE=4 SV=1	LOC100646470	QDEEEGHSDENITNF	A0A6P3DEM5	histone acetyltransferase KAT2A OS=Bombus terrestris OX=30195 GN=LOC100648411 PE=4 SV=1	LOC100648411	String	Atypical/TAF1
A0A6P3TSY4-323S	A0A6P3TSY4	323	S	dual specificity protein phosphatase 15 OS=Bombus terrestris OX=30195 GN=LOC100645859 PE=4 SV=1	LOC100645859	PRPTPPVSPQRWPRR	A0A6P3UGT0	stress-activated protein kinase JNK isoform X1 OS=Bombus terrestris OX=30195 GN=LOC100631091 PE=4 SV=1	LOC100631091	String	CMGC/MAPK
A0A6P3TSY4-336T	A0A6P3TSY4	336	T	dual specificity protein phosphatase 15 OS=Bombus terrestris OX=30195 GN=LOC100645859 PE=4 SV=1	LOC100645859	RRASTRQTPPLPISP	A0A6P3UGT0	stress-activated protein kinase JNK isoform X1 OS=Bombus terrestris OX=30195 GN=LOC100631091 PE=4 SV=1	LOC100631091	String	CMGC/MAPK
A0A6P3TTB5-72S	A0A6P3TTB5	72	S	ras-related protein Rab-7a OS=Bombus terrestris OX=30195 GN=LOC100651085 PE=4 SV=1	LOC100651085	AGQERFQSLGVAFYR	A0A6P3DC20	leucine-rich repeat serine/threonine-protein kinase 1 OS=Bombus terrestris OX=30195 GN=LOC100648136 PE=4 SV=1	LOC100648136	String	TKL/LRRK
A0A6P3TTS7-230S	A0A6P3TTS7	230	S	3-phosphoinositide-dependent protein kinase 1 isoform X3 OS=Bombus terrestris OX=30195 GN=LOC100644761 PE=4 SV=1	LOC100644761	YRRERRGSFVGTAQY	A0A6P3DDY2	RAC serine/threonine-protein kinase OS=Bombus terrestris OX=30195 GN=LOC100643457 PE=4 SV=1	LOC100643457	String	AGC/Akt
A0A6P3TTS7-230S	A0A6P3TTS7	230	S	3-phosphoinositide-dependent protein kinase 1 isoform X3 OS=Bombus terrestris OX=30195 GN=LOC100644761 PE=4 SV=1	LOC100644761	YRRERRGSFVGTAQY	A0A6P3U8Y1	pyruvate dehydrogenase (Acetyl-transferring) kinase, mitochondrial isoform X1 OS=Bombus terrestris OX=30195 GN=LOC100651342 PE=4 SV=1	LOC100651342	String	Atypical/PDHK
A0A6P3TU86-114T	A0A6P3TU86	114	T	mortality factor 4-like protein 1 isoform X3 OS=Bombus terrestris OX=30195 GN=LOC100647345 PE=4 SV=1	LOC100647345	DTDSRASTPVATVDK	A0A6P3UIT4	LOW QUALITY PROTEIN: chromodomain-helicase-DNA-binding protein 1 OS=Bombus terrestris OX=30195 GN=LOC100651986 PE=4 SV=1	LOC100651986	String	Atypical/RIO
A0A6P3TU86-114T	A0A6P3TU86	114	T	mortality factor 4-like protein 1 isoform X3 OS=Bombus terrestris OX=30195 GN=LOC100647345 PE=4 SV=1	LOC100647345	DTDSRASTPVATVDK	A0A6P3UK33	helicase domino isoform X1 OS=Bombus terrestris OX=30195 GN=LOC100648591 PE=4 SV=1	LOC100648591	String	Atypical/RIO
A0A6P3TUB7-242S	A0A6P3TUB7	242	S	transcription initiation factor TFIID subunit 1 isoform X3 OS=Bombus terrestris OX=30195 GN=LOC100645448 PE=4 SV=1	LOC100645448	HDIRDSDSGSDQEEK	A0A6P3TU25	TATA-binding protein-associated factor 172 OS=Bombus terrestris OX=30195 GN=LOC100649021 PE=4 SV=1	LOC100649021	String	Atypical/RIO
A0A6P3TUB7-242S	A0A6P3TUB7	242	S	transcription initiation factor TFIID subunit 1 isoform X3 OS=Bombus terrestris OX=30195 GN=LOC100645448 PE=4 SV=1	LOC100645448	HDIRDSDSGSDQEEK	A0A6P5HZY7	putative DNA helicase Ino80 OS=Bombus terrestris OX=30195 GN=LOC100648648 PE=4 SV=1	LOC100648648	String	Atypical/RIO
A0A6P3TUU4-1004S	A0A6P3TUU4	1004	S	LOW QUALITY PROTEIN: 1-phosphatidylinositol 4,5-bisphosphate phosphodiesterase epsilon-1 OS=Bombus terrestris OX=30195 GN=LOC100649725 PE=4 SV=1	LOC100649725	DKSQKQSSQIAKELS	A0A6P3DCF4	phosphatidylinositol 4,5-bisphosphate 3-kinase catalytic subunit delta isoform OS=Bombus terrestris OX=30195 GN=LOC100646352 PE=4 SV=1	LOC100646352	String	Atypical/PIKK
A0A6P3TUU4-1004S	A0A6P3TUU4	1004	S	LOW QUALITY PROTEIN: 1-phosphatidylinositol 4,5-bisphosphate phosphodiesterase epsilon-1 OS=Bombus terrestris OX=30195 GN=LOC100649725 PE=4 SV=1	LOC100649725	DKSQKQSSQIAKELS	A0A6P3TRD2	phosphatidylinositol 3-kinase catalytic subunit type 3 isoform X2 OS=Bombus terrestris OX=30195 GN=LOC100642247 PE=4 SV=1	LOC100642247	String	Atypical/PIKK
A0A6P3TUU4-1004S	A0A6P3TUU4	1004	S	LOW QUALITY PROTEIN: 1-phosphatidylinositol 4,5-bisphosphate phosphodiesterase epsilon-1 OS=Bombus terrestris OX=30195 GN=LOC100649725 PE=4 SV=1	LOC100649725	DKSQKQSSQIAKELS	A0A6P3U837	phosphatidylinositol 4-kinase beta OS=Bombus terrestris OX=30195 GN=LOC100649551 PE=4 SV=1	LOC100649551	String	Atypical/PIKK
A0A6P3TUU4-1004S	A0A6P3TUU4	1004	S	LOW QUALITY PROTEIN: 1-phosphatidylinositol 4,5-bisphosphate phosphodiesterase epsilon-1 OS=Bombus terrestris OX=30195 GN=LOC100649725 PE=4 SV=1	LOC100649725	DKSQKQSSQIAKELS	A0A6P5HT00	LOW QUALITY PROTEIN: phosphatidylinositol 4-kinase alpha OS=Bombus terrestris OX=30195 GN=LOC100645720 PE=4 SV=1	LOC100645720	String	Atypical/PIKK
A0A6P3TUX0-1073S	A0A6P3TUX0	1073	S	LIM zinc-binding domain-containing protein(predicted) OS=Bombus terrestris OX=30195 GN=LOC100644874 PE=4 SV=1	LOC100644874	MDTMSLLSPDMVSPM	A0A6P3U365	LIM domain-binding protein(predicted) OS=Bombus terrestris OX=30195 GN=LOC100642610 PE=4 SV=1	LOC100642610	String	TKL/LISK
A0A6P3TUX0-1194S	A0A6P3TUX0	1194	S	LIM zinc-binding domain-containing protein(predicted) OS=Bombus terrestris OX=30195 GN=LOC100644874 PE=4 SV=1	LOC100644874	IEQLHRRSYDTDSNY	A0A6P3D997	myosin-VIIa isoform X2 OS=Bombus terrestris OX=30195 GN=LOC100650199 PE=4 SV=1	LOC100650199	String	STE/STE20
A0A6P3TUX0-408S	A0A6P3TUX0	408	S	LIM zinc-binding domain-containing protein(predicted) OS=Bombus terrestris OX=30195 GN=LOC100644874 PE=4 SV=1	LOC100644874	SSAYRKLSTEELETV	A0A6P3D997	myosin-VIIa isoform X2 OS=Bombus terrestris OX=30195 GN=LOC100650199 PE=4 SV=1	LOC100650199	String	STE/STE20
A0A6P3TUX0-518S	A0A6P3TUX0	518	S	LIM zinc-binding domain-containing protein(predicted) OS=Bombus terrestris OX=30195 GN=LOC100644874 PE=4 SV=1	LOC100644874	PRAAFHRSLDSLDAD	A0A6P3D997	myosin-VIIa isoform X2 OS=Bombus terrestris OX=30195 GN=LOC100650199 PE=4 SV=1	LOC100650199	String	STE/STE20
A0A6P3TUX0-779S	A0A6P3TUX0	779	S	LIM zinc-binding domain-containing protein(predicted) OS=Bombus terrestris OX=30195 GN=LOC100644874 PE=4 SV=1	LOC100644874	VIDTCSLSPVRVAAV	A0A6P3U365	LIM domain-binding protein(predicted) OS=Bombus terrestris OX=30195 GN=LOC100642610 PE=4 SV=1	LOC100642610	String	TKL/LISK
A0A6P3TVA5-226T	A0A6P3TVA5	226	T	arginine/serine-rich protein PNISR isoform X2 OS=Bombus terrestris OX=30195 GN=LOC100650407 PE=4 SV=1	LOC100650407	CREDREKTPEEDTTT	A0A6P3DB02	serine/threonine-protein kinase PRP4 homolog OS=Bombus terrestris OX=30195 GN=LOC100648054 PE=4 SV=1	LOC100648054	String	CMGC/DYRK
A0A6P3TVA5-226T	A0A6P3TVA5	226	T	arginine/serine-rich protein PNISR isoform X2 OS=Bombus terrestris OX=30195 GN=LOC100650407 PE=4 SV=1	LOC100650407	CREDREKTPEEDTTT	A0A6P5HPP8	probable splicing factor, arginine/serine-rich 7 OS=Bombus terrestris OX=30195 GN=LOC100650644 PE=4 SV=1	LOC100650644	String	CMGC/DYRK
A0A6P3TVA5-324T	A0A6P3TVA5	324	T	arginine/serine-rich protein PNISR isoform X2 OS=Bombus terrestris OX=30195 GN=LOC100650407 PE=4 SV=1	LOC100650407	TEKNFERTPDILLRP	A0A6P3DB02	serine/threonine-protein kinase PRP4 homolog OS=Bombus terrestris OX=30195 GN=LOC100648054 PE=4 SV=1	LOC100648054	String	CMGC/DYRK
A0A6P3TVA5-324T	A0A6P3TVA5	324	T	arginine/serine-rich protein PNISR isoform X2 OS=Bombus terrestris OX=30195 GN=LOC100650407 PE=4 SV=1	LOC100650407	TEKNFERTPDILLRP	A0A6P5HPP8	probable splicing factor, arginine/serine-rich 7 OS=Bombus terrestris OX=30195 GN=LOC100650644 PE=4 SV=1	LOC100650644	String	CMGC/DYRK
A0A6P3TVA5-708S	A0A6P3TVA5	708	S	arginine/serine-rich protein PNISR isoform X2 OS=Bombus terrestris OX=30195 GN=LOC100650407 PE=4 SV=1	LOC100650407	RSKERKRSQSYVSRS	A0A6P3DB02	serine/threonine-protein kinase PRP4 homolog OS=Bombus terrestris OX=30195 GN=LOC100648054 PE=4 SV=1	LOC100648054	String	CMGC/DYRK
A0A6P3TVA5-708S	A0A6P3TVA5	708	S	arginine/serine-rich protein PNISR isoform X2 OS=Bombus terrestris OX=30195 GN=LOC100650407 PE=4 SV=1	LOC100650407	RSKERKRSQSYVSRS	A0A6P5HPP8	probable splicing factor, arginine/serine-rich 7 OS=Bombus terrestris OX=30195 GN=LOC100650644 PE=4 SV=1	LOC100650644	String	CMGC/DYRK
A0A6P3TVA5-710S	A0A6P3TVA5	710	S	arginine/serine-rich protein PNISR isoform X2 OS=Bombus terrestris OX=30195 GN=LOC100650407 PE=4 SV=1	LOC100650407	KERKRSQSYVSRSKR	A0A6P3DB02	serine/threonine-protein kinase PRP4 homolog OS=Bombus terrestris OX=30195 GN=LOC100648054 PE=4 SV=1	LOC100648054	String	CMGC/DYRK
A0A6P3TVA5-710S	A0A6P3TVA5	710	S	arginine/serine-rich protein PNISR isoform X2 OS=Bombus terrestris OX=30195 GN=LOC100650407 PE=4 SV=1	LOC100650407	KERKRSQSYVSRSKR	A0A6P5HPP8	probable splicing factor, arginine/serine-rich 7 OS=Bombus terrestris OX=30195 GN=LOC100650644 PE=4 SV=1	LOC100650644	String	CMGC/DYRK
A0A6P3TVE6-595S	A0A6P3TVE6	595	S	dynamin-1-like protein OS=Bombus terrestris OX=30195 GN=LOC100646574 PE=4 SV=1	LOC100646574	STSSIDGSPVRNREN	A0A6P3DAF9	cyclin-dependent kinase 1 OS=Bombus terrestris OX=30195 GN=LOC100651604 PE=4 SV=1	LOC100651604	String	CMGC/CDK
A0A6P3TVE6-620S	A0A6P3TVE6	620	S	dynamin-1-like protein OS=Bombus terrestris OX=30195 GN=LOC100646574 PE=4 SV=1	LOC100646574	VIEMQKASPQQKPVN	A0A6P3DAF9	cyclin-dependent kinase 1 OS=Bombus terrestris OX=30195 GN=LOC100651604 PE=4 SV=1	LOC100651604	String	CMGC/CDK
A0A6P3TVQ4-424S	A0A6P3TVQ4	424	S	histone deacetylase Rpd3 OS=Bombus terrestris OX=30195 GN=LOC100642763 PE=4 SV=1	LOC100642763	HENEYSDSEDEGEGG	A0A6P3DEM5	histone acetyltransferase KAT2A OS=Bombus terrestris OX=30195 GN=LOC100648411 PE=4 SV=1	LOC100648411	String	Atypical/TAF1
A0A6P3TVU8-114S	A0A6P3TVU8	114	S	dual 3',5'-cyclic-AMP and -GMP phosphodiesterase 11 isoform X6 OS=Bombus terrestris OX=30195 GN=LOC100644530 PE=4 SV=1	LOC100644530	SSSGRGGSGGSGATT	A0A6P3DL33	cAMP-dependent protein kinase catalytic subunit OS=Bombus terrestris OX=30195 GN=LOC100643510 PE=4 SV=1	LOC100643510	String	AGC/PKA
A0A6P3TVU8-114S	A0A6P3TVU8	114	S	dual 3',5'-cyclic-AMP and -GMP phosphodiesterase 11 isoform X6 OS=Bombus terrestris OX=30195 GN=LOC100644530 PE=4 SV=1	LOC100644530	SSSGRGGSGGSGATT	A0A6P3U4P6	cAMP-dependent protein kinase catalytic subunit PRKX isoform X3 OS=Bombus terrestris OX=30195 GN=LOC100652247 PE=4 SV=1	LOC100652247	String	AGC/PKA
A0A6P3TVU8-127S	A0A6P3TVU8	127	S	dual 3',5'-cyclic-AMP and -GMP phosphodiesterase 11 isoform X6 OS=Bombus terrestris OX=30195 GN=LOC100644530 PE=4 SV=1	LOC100644530	TTPVRKISAHEFERG	A0A6P3DL33	cAMP-dependent protein kinase catalytic subunit OS=Bombus terrestris OX=30195 GN=LOC100643510 PE=4 SV=1	LOC100643510	String	AGC/PKA
A0A6P3TVU8-127S	A0A6P3TVU8	127	S	dual 3',5'-cyclic-AMP and -GMP phosphodiesterase 11 isoform X6 OS=Bombus terrestris OX=30195 GN=LOC100644530 PE=4 SV=1	LOC100644530	TTPVRKISAHEFERG	A0A6P3U4P6	cAMP-dependent protein kinase catalytic subunit PRKX isoform X3 OS=Bombus terrestris OX=30195 GN=LOC100652247 PE=4 SV=1	LOC100652247	String	AGC/PKA
A0A6P3TVU8-941S	A0A6P3TVU8	941	S	dual 3',5'-cyclic-AMP and -GMP phosphodiesterase 11 isoform X6 OS=Bombus terrestris OX=30195 GN=LOC100644530 PE=4 SV=1	LOC100644530	TNHDRTLSVSDTEET	A0A6P3DL33	cAMP-dependent protein kinase catalytic subunit OS=Bombus terrestris OX=30195 GN=LOC100643510 PE=4 SV=1	LOC100643510	String	AGC/PKA
A0A6P3TVU8-941S	A0A6P3TVU8	941	S	dual 3',5'-cyclic-AMP and -GMP phosphodiesterase 11 isoform X6 OS=Bombus terrestris OX=30195 GN=LOC100644530 PE=4 SV=1	LOC100644530	TNHDRTLSVSDTEET	A0A6P3U4P6	cAMP-dependent protein kinase catalytic subunit PRKX isoform X3 OS=Bombus terrestris OX=30195 GN=LOC100652247 PE=4 SV=1	LOC100652247	String	AGC/PKA
A0A6P3TVU8-943S	A0A6P3TVU8	943	S	dual 3',5'-cyclic-AMP and -GMP phosphodiesterase 11 isoform X6 OS=Bombus terrestris OX=30195 GN=LOC100644530 PE=4 SV=1	LOC100644530	HDRTLSVSDTEETRE	A0A6P3TMX7	guanylate kinase isoform X2 OS=Bombus terrestris OX=30195 GN=LOC100646945 PE=4 SV=1	LOC100646945	String	CAMK/CASK
A0A6P3TWC9-1290S	A0A6P3TWC9	1290	S	LOW QUALITY PROTEIN: ATP-dependent helicase brm OS=Bombus terrestris OX=30195 GN=LOC100646868 PE=4 SV=1	LOC100646868	IEEEGNISDINDKDQ	A0A6P3D9D3	LOW QUALITY PROTEIN: bromodomain-containing protein 7 OS=Bombus terrestris OX=30195 GN=LOC100649806 PE=4 SV=1	LOC100649806	String	Atypical/TAF1
A0A6P3TWC9-1290S	A0A6P3TWC9	1290	S	LOW QUALITY PROTEIN: ATP-dependent helicase brm OS=Bombus terrestris OX=30195 GN=LOC100646868 PE=4 SV=1	LOC100646868	IEEEGNISDINDKDQ	A0A6P3DEM5	histone acetyltransferase KAT2A OS=Bombus terrestris OX=30195 GN=LOC100648411 PE=4 SV=1	LOC100648411	String	Atypical/TAF1
A0A6P3TWC9-1335S	A0A6P3TWC9	1335	S	LOW QUALITY PROTEIN: ATP-dependent helicase brm OS=Bombus terrestris OX=30195 GN=LOC100646868 PE=4 SV=1	LOC100646868	KVIKRYISDDDDN**	A0A6P3D9D3	LOW QUALITY PROTEIN: bromodomain-containing protein 7 OS=Bombus terrestris OX=30195 GN=LOC100649806 PE=4 SV=1	LOC100649806	String	Atypical/TAF1
A0A6P3TWC9-1335S	A0A6P3TWC9	1335	S	LOW QUALITY PROTEIN: ATP-dependent helicase brm OS=Bombus terrestris OX=30195 GN=LOC100646868 PE=4 SV=1	LOC100646868	KVIKRYISDDDDN**	A0A6P3DEM5	histone acetyltransferase KAT2A OS=Bombus terrestris OX=30195 GN=LOC100648411 PE=4 SV=1	LOC100648411	String	Atypical/TAF1
A0A6P3TWY8-285S	A0A6P3TWY8	285	S	ribosomal protein S6 kinase alpha-2 isoform X2 OS=Bombus terrestris OX=30195 GN=LOC100647294 PE=4 SV=1	LOC100647294	HELFRGFSFVAPCLL	A0A6P3TTS7	3-phosphoinositide-dependent protein kinase 1 isoform X3 OS=Bombus terrestris OX=30195 GN=LOC100644761 PE=4 SV=1	LOC100644761	String	AGC/PDK1
A0A6P3TXY4-98S	A0A6P3TXY4	98	S	nucleosome assembly protein 1-like 1 isoform X3 OS=Bombus terrestris OX=30195 GN=LOC100650925 PE=4 SV=1	LOC100650925	KEPKKEESENEDIKG	A0A6P3DEP6	casein kinase II subunit alpha isoform X1 OS=Bombus terrestris OX=30195 GN=LOC100650733 PE=4 SV=1	LOC100650733	String	CMGC/CK2
A0A6P3TYB1-838S	A0A6P3TYB1	838	S	phosphatidate phosphatase LPIN3 OS=Bombus terrestris OX=30195 GN=LOC100649067 PE=4 SV=1	LOC100649067	KIPKERRSYYESTEK	A0A6P3TLC6	diacylglycerol kinase theta isoform X7 OS=Bombus terrestris OX=30195 GN=LOC100651833 PE=4 SV=1	LOC100651833	String	AGC/PKC
A0A6P3TYQ7-488S	A0A6P3TYQ7	488	S	paramyosin, long form OS=Bombus terrestris OX=30195 GN=LOC100644720 PE=4 SV=1	LOC100644720	EQRAQRLSAELTQLR	A0A6P3U1N3	myosin heavy chain, muscle isoform X7 OS=Bombus terrestris OX=30195 GN=LOC100647343 PE=4 SV=1	LOC100647343	String	STE/STE20
A0A6P3TYQ7-517S	A0A6P3TYQ7	517	S	paramyosin, long form OS=Bombus terrestris OX=30195 GN=LOC100644720 PE=4 SV=1	LOC100644720	EIIRKQTSIEIEQLN	A0A6P3U1N3	myosin heavy chain, muscle isoform X7 OS=Bombus terrestris OX=30195 GN=LOC100647343 PE=4 SV=1	LOC100647343	String	STE/STE20
A0A6P3TYQ7-536S	A0A6P3TYQ7	536	S	paramyosin, long form OS=Bombus terrestris OX=30195 GN=LOC100644720 PE=4 SV=1	LOC100644720	EAETKLKSEVQRVKK	A0A6P5HMF9	obscurin isoform X9 OS=Bombus terrestris OX=30195 GN=LOC100649328 PE=4 SV=1	LOC100649328	String	CAMK/MLCK
A0A6P3TYQ7-536S	A0A6P3TYQ7	536	S	paramyosin, long form OS=Bombus terrestris OX=30195 GN=LOC100644720 PE=4 SV=1	LOC100644720	EAETKLKSEVQRVKK	A0A6P5IBC9	twitchin isoform X17 OS=Bombus terrestris OX=30195 GN=LOC100644118 PE=4 SV=1	LOC100644118	String	CAMK/MLCK
A0A6P3TYQ7-819S	A0A6P3TYQ7	819	S	paramyosin, long form OS=Bombus terrestris OX=30195 GN=LOC100644720 PE=4 SV=1	LOC100644720	QEGMSQQSVTRVRRF	A0A6P5HMF9	obscurin isoform X9 OS=Bombus terrestris OX=30195 GN=LOC100649328 PE=4 SV=1	LOC100649328	String	CAMK/MLCK
A0A6P3TYQ7-819S	A0A6P3TYQ7	819	S	paramyosin, long form OS=Bombus terrestris OX=30195 GN=LOC100644720 PE=4 SV=1	LOC100644720	QEGMSQQSVTRVRRF	A0A6P5IBC9	twitchin isoform X17 OS=Bombus terrestris OX=30195 GN=LOC100644118 PE=4 SV=1	LOC100644118	String	CAMK/MLCK
A0A6P3TYQ7-853S	A0A6P3TYQ7	853	S	paramyosin, long form OS=Bombus terrestris OX=30195 GN=LOC100644720 PE=4 SV=1	LOC100644720	LIRAKHRSFVTTSSV	A0A6P3U1N3	myosin heavy chain, muscle isoform X7 OS=Bombus terrestris OX=30195 GN=LOC100647343 PE=4 SV=1	LOC100647343	String	STE/STE20
A0A6P3TYQ7-859S	A0A6P3TYQ7	859	S	paramyosin, long form OS=Bombus terrestris OX=30195 GN=LOC100644720 PE=4 SV=1	LOC100644720	RSFVTTSSVPGSQVY	A0A6P3U1N3	myosin heavy chain, muscle isoform X7 OS=Bombus terrestris OX=30195 GN=LOC100647343 PE=4 SV=1	LOC100647343	String	STE/STE20
A0A6P3TYQ7-85S	A0A6P3TYQ7	85	S	paramyosin, long form OS=Bombus terrestris OX=30195 GN=LOC100644720 PE=4 SV=1	LOC100644720	EAEGGAESQFEINKK	A0A6P5HMF9	obscurin isoform X9 OS=Bombus terrestris OX=30195 GN=LOC100649328 PE=4 SV=1	LOC100649328	String	CAMK/MLCK
A0A6P3TYQ7-85S	A0A6P3TYQ7	85	S	paramyosin, long form OS=Bombus terrestris OX=30195 GN=LOC100644720 PE=4 SV=1	LOC100644720	EAEGGAESQFEINKK	A0A6P5IBC9	twitchin isoform X17 OS=Bombus terrestris OX=30195 GN=LOC100644118 PE=4 SV=1	LOC100644118	String	CAMK/MLCK
A0A6P3TZ99-524S	A0A6P3TZ99	524	S	LOW QUALITY PROTEIN: serine/arginine repetitive matrix protein 2 OS=Bombus terrestris OX=30195 GN=LOC100647298 PE=4 SV=1	LOC100647298	SFLATPASPSCPSRV	A0A6P3UA05	transformation/transcription domain-associated protein OS=Bombus terrestris OX=30195 GN=LOC100647637 PE=4 SV=1	LOC100647637	String	Atypical/PIKK
A0A6P3TZ99-524S	A0A6P3TZ99	524	S	LOW QUALITY PROTEIN: serine/arginine repetitive matrix protein 2 OS=Bombus terrestris OX=30195 GN=LOC100647298 PE=4 SV=1	LOC100647298	SFLATPASPSCPSRV	A0A6P3UFP1	LOW QUALITY PROTEIN: chromatin-remodeling complex ATPase chain Iswi OS=Bombus terrestris OX=30195 GN=LOC100643266 PE=4 SV=1	LOC100643266	String	Atypical/RIO
A0A6P3TZP6-891S	A0A6P3TZP6	891	S	F-actin-uncapping protein LRRC16A isoform X4 OS=Bombus terrestris OX=30195 GN=LOC100648513 PE=4 SV=1	LOC100648513	NLIGDCDSRTRSSTP	A0A6P3U858	Helicase ARIP4(predicted) OS=Bombus terrestris OX=30195 GN=LOC100644222 PE=4 SV=1	LOC100644222	String	Atypical/RIO
A0A6P3U042-1303S	A0A6P3U042	1303	S	LOW QUALITY PROTEIN: titin OS=Bombus terrestris OX=30195 GN=LOC105665949 PE=4 SV=1	LOC105665949	QRFVRERSVDEGPRR	A0A6P5HMF9	obscurin isoform X9 OS=Bombus terrestris OX=30195 GN=LOC100649328 PE=4 SV=1	LOC100649328	String	CAMK/MLCK
A0A6P3U042-1303S	A0A6P3U042	1303	S	LOW QUALITY PROTEIN: titin OS=Bombus terrestris OX=30195 GN=LOC105665949 PE=4 SV=1	LOC105665949	QRFVRERSVDEGPRR	A0A6P5IBC9	twitchin isoform X17 OS=Bombus terrestris OX=30195 GN=LOC100644118 PE=4 SV=1	LOC100644118	String	CAMK/MLCK
A0A6P3U042-548S	A0A6P3U042	548	S	LOW QUALITY PROTEIN: titin OS=Bombus terrestris OX=30195 GN=LOC105665949 PE=4 SV=1	LOC105665949	VAMDLPSSENLIQDK	A0A6P5HMF9	obscurin isoform X9 OS=Bombus terrestris OX=30195 GN=LOC100649328 PE=4 SV=1	LOC100649328	String	CAMK/MLCK
A0A6P3U042-548S	A0A6P3U042	548	S	LOW QUALITY PROTEIN: titin OS=Bombus terrestris OX=30195 GN=LOC105665949 PE=4 SV=1	LOC105665949	VAMDLPSSENLIQDK	A0A6P5IBC9	twitchin isoform X17 OS=Bombus terrestris OX=30195 GN=LOC100644118 PE=4 SV=1	LOC100644118	String	CAMK/MLCK
A0A6P3U042-77S	A0A6P3U042	77	S	LOW QUALITY PROTEIN: titin OS=Bombus terrestris OX=30195 GN=LOC105665949 PE=4 SV=1	LOC105665949	VEHRRLGSQHWVRST	A0A6P5HMF9	obscurin isoform X9 OS=Bombus terrestris OX=30195 GN=LOC100649328 PE=4 SV=1	LOC100649328	String	CAMK/MLCK
A0A6P3U042-77S	A0A6P3U042	77	S	LOW QUALITY PROTEIN: titin OS=Bombus terrestris OX=30195 GN=LOC105665949 PE=4 SV=1	LOC105665949	VEHRRLGSQHWVRST	A0A6P5IBC9	twitchin isoform X17 OS=Bombus terrestris OX=30195 GN=LOC100644118 PE=4 SV=1	LOC100644118	String	CAMK/MLCK
A0A6P3U0L9-922S	A0A6P3U0L9	922	S	mediator of RNA polymerase II transcription subunit 23 OS=Bombus terrestris OX=30195 GN=LOC100649998 PE=4 SV=1	LOC100649998	QEFVKENSPEHWKQS	A0A6P5HID2	cyclin-dependent kinase 8 OS=Bombus terrestris OX=30195 GN=LOC100649689 PE=4 SV=1	LOC100649689	String	CMGC/CDK
A0A6P3U1J1-1654S	A0A6P3U1J1	1654	S	Inactivation-no-after-potential D protein (Fragment)(predicted) OS=Bombus terrestris OX=30195 GN=LOC100647267 PE=4 SV=1	LOC100647267	NVDDDRDSLVDFGVE	A0A6P5IAN9	MAGUK p55 subfamily member 5(predicted) OS=Bombus terrestris OX=30195 GN=LOC100648370 PE=4 SV=1	LOC100648370	String	CAMK/CASK
A0A6P3U1J1-2214S	A0A6P3U1J1	2214	S	Inactivation-no-after-potential D protein (Fragment)(predicted) OS=Bombus terrestris OX=30195 GN=LOC100647267 PE=4 SV=1	LOC100647267	SIRKKAPSPPSNPGI	A0A6P5IAN9	MAGUK p55 subfamily member 5(predicted) OS=Bombus terrestris OX=30195 GN=LOC100648370 PE=4 SV=1	LOC100648370	String	CAMK/CASK
A0A6P3U1J1-2226S	A0A6P3U1J1	2226	S	Inactivation-no-after-potential D protein (Fragment)(predicted) OS=Bombus terrestris OX=30195 GN=LOC100647267 PE=4 SV=1	LOC100647267	PGILREVSEEKEDNA	A0A6P5IAN9	MAGUK p55 subfamily member 5(predicted) OS=Bombus terrestris OX=30195 GN=LOC100648370 PE=4 SV=1	LOC100648370	String	CAMK/CASK
A0A6P3U1Y1-123S	A0A6P3U1Y1	123	S	ras-related protein Rab-5C OS=Bombus terrestris OX=30195 GN=LOC100646746 PE=4 SV=1	LOC100646746	KELQRQASPSIVIAL	A0A6P3TRD2	phosphatidylinositol 3-kinase catalytic subunit type 3 isoform X2 OS=Bombus terrestris OX=30195 GN=LOC100642247 PE=4 SV=1	LOC100642247	String	Atypical/PIKK
A0A6P3U2D9-151S	A0A6P3U2D9	151	S	N-acetyltransferase ESCO2 OS=Bombus terrestris OX=30195 GN=LOC100648905 PE=4 SV=1	LOC100648905	ILDIIENSPEKKENN	A0A6P3DAF9	cyclin-dependent kinase 1 OS=Bombus terrestris OX=30195 GN=LOC100651604 PE=4 SV=1	LOC100651604	String	CMGC/CDK
A0A6P3U2G4-228S	A0A6P3U2G4	228	S	PSMD5_1 protein (Fragment)(predicted) OS=Bombus terrestris OX=30195 GN=LOC100647860 PE=4 SV=1	LOC100647860	TPFYLRDSYLSPVKR	A0A6P3U1N3	myosin heavy chain, muscle isoform X7 OS=Bombus terrestris OX=30195 GN=LOC100647343 PE=4 SV=1	LOC100647343	String	STE/STE20
A0A6P3U2G4-97T	A0A6P3U2G4	97	T	PSMD5_1 protein (Fragment)(predicted) OS=Bombus terrestris OX=30195 GN=LOC100647860 PE=4 SV=1	LOC100647860	HREIYGYTPRQIYPH	A0A6P5IBC9	twitchin isoform X17 OS=Bombus terrestris OX=30195 GN=LOC100644118 PE=4 SV=1	LOC100644118	String	CAMK/MLCK
A0A6P3U3V9-879S	A0A6P3U3V9	879	S	mediator of RNA polymerase II transcription subunit 1 isoform X2 OS=Bombus terrestris OX=30195 GN=LOC100647745 PE=4 SV=1	LOC100647745	RKRKREDSPMGPPPD	A0A6P5HID2	cyclin-dependent kinase 8 OS=Bombus terrestris OX=30195 GN=LOC100649689 PE=4 SV=1	LOC100649689	String	CMGC/CDK
A0A6P3U3V9-879S	A0A6P3U3V9	879	S	mediator of RNA polymerase II transcription subunit 1 isoform X2 OS=Bombus terrestris OX=30195 GN=LOC100647745 PE=4 SV=1	LOC100647745	RKRKREDSPMGPPPD	A0A6P5HLL1	cyclin-dependent kinase 9 OS=Bombus terrestris OX=30195 GN=LOC100650770 PE=4 SV=1	LOC100650770	String	CMGC/CDK
A0A6P3U3V9-960S	A0A6P3U3V9	960	S	mediator of RNA polymerase II transcription subunit 1 isoform X2 OS=Bombus terrestris OX=30195 GN=LOC100647745 PE=4 SV=1	LOC100647745	PVQSPKHSPVYSSSP	A0A6P5HID2	cyclin-dependent kinase 8 OS=Bombus terrestris OX=30195 GN=LOC100649689 PE=4 SV=1	LOC100649689	String	CMGC/CDK
A0A6P3U3V9-960S	A0A6P3U3V9	960	S	mediator of RNA polymerase II transcription subunit 1 isoform X2 OS=Bombus terrestris OX=30195 GN=LOC100647745 PE=4 SV=1	LOC100647745	PVQSPKHSPVYSSSP	A0A6P5HLL1	cyclin-dependent kinase 9 OS=Bombus terrestris OX=30195 GN=LOC100650770 PE=4 SV=1	LOC100650770	String	CMGC/CDK
A0A6P3U3V9-977S	A0A6P3U3V9	977	S	mediator of RNA polymerase II transcription subunit 1 isoform X2 OS=Bombus terrestris OX=30195 GN=LOC100647745 PE=4 SV=1	LOC100647745	TPVPASVSPKHGTSS	A0A6P5HID2	cyclin-dependent kinase 8 OS=Bombus terrestris OX=30195 GN=LOC100649689 PE=4 SV=1	LOC100649689	String	CMGC/CDK
A0A6P3U3V9-977S	A0A6P3U3V9	977	S	mediator of RNA polymerase II transcription subunit 1 isoform X2 OS=Bombus terrestris OX=30195 GN=LOC100647745 PE=4 SV=1	LOC100647745	TPVPASVSPKHGTSS	A0A6P5HLL1	cyclin-dependent kinase 9 OS=Bombus terrestris OX=30195 GN=LOC100650770 PE=4 SV=1	LOC100650770	String	CMGC/CDK
A0A6P3U4G9-50S	A0A6P3U4G9	50	S	GTP-binding protein Rheb homolog OS=Bombus terrestris OX=30195 GN=LOC100644046 PE=4 SV=1	LOC100644046	TKSTRVNSQDYEVKL	A0A6P3D885	serine/threonine-protein kinase unc-51 OS=Bombus terrestris OX=30195 GN=LOC100644361 PE=4 SV=1	LOC100644361	String	Other/ULK
A0A6P3U4G9-50S	A0A6P3U4G9	50	S	GTP-binding protein Rheb homolog OS=Bombus terrestris OX=30195 GN=LOC100644046 PE=4 SV=1	LOC100644046	TKSTRVNSQDYEVKL	A0A6P3DDY2	RAC serine/threonine-protein kinase OS=Bombus terrestris OX=30195 GN=LOC100643457 PE=4 SV=1	LOC100643457	String	AGC/Akt
A0A6P3U4G9-50S	A0A6P3U4G9	50	S	GTP-binding protein Rheb homolog OS=Bombus terrestris OX=30195 GN=LOC100644046 PE=4 SV=1	LOC100644046	TKSTRVNSQDYEVKL	A0A6P3TRD2	phosphatidylinositol 3-kinase catalytic subunit type 3 isoform X2 OS=Bombus terrestris OX=30195 GN=LOC100642247 PE=4 SV=1	LOC100642247	String	Atypical/PIKK
A0A6P3U4G9-50S	A0A6P3U4G9	50	S	GTP-binding protein Rheb homolog OS=Bombus terrestris OX=30195 GN=LOC100644046 PE=4 SV=1	LOC100644046	TKSTRVNSQDYEVKL	A0A6P3U595	serine/threonine-protein kinase mTOR OS=Bombus terrestris OX=30195 GN=LOC100649664 PE=4 SV=1	LOC100649664	String	Atypical/PIKK
A0A6P3U4N2-223S	A0A6P3U4N2	223	S	drebrin-like protein isoform X2 OS=Bombus terrestris OX=30195 GN=LOC100643814 PE=4 SV=1	LOC100643814	EELRRQRSKETQQLI	A0A6P3U118	mitogen-activated protein kinase kinase kinase kinase 5 OS=Bombus terrestris OX=30195 GN=LOC100652043 PE=4 SV=1	LOC100652043	String	STE/STE20
A0A6P3U4N4-1523S	A0A6P3U4N4	1523	S	nucleoprotein TPR OS=Bombus terrestris OX=30195 GN=LOC100645723 PE=4 SV=1	LOC100645723	NEDVGRVSQEREDQL	A0A6P3UAZ3	transcriptional regulator ATRX homolog OS=Bombus terrestris OX=30195 GN=LOC100647994 PE=4 SV=1	LOC100647994	String	Atypical/RIO
A0A6P3U595-1192S	A0A6P3U595	1192	S	serine/threonine-protein kinase mTOR OS=Bombus terrestris OX=30195 GN=LOC100649664 PE=4 SV=1	LOC100649664	RNKNRDLSLTPSDTT	A0A6P3D885	serine/threonine-protein kinase unc-51 OS=Bombus terrestris OX=30195 GN=LOC100644361 PE=4 SV=1	LOC100644361	String	Other/ULK
A0A6P3U595-1192S	A0A6P3U595	1192	S	serine/threonine-protein kinase mTOR OS=Bombus terrestris OX=30195 GN=LOC100649664 PE=4 SV=1	LOC100649664	RNKNRDLSLTPSDTT	A0A6P3DDY2	RAC serine/threonine-protein kinase OS=Bombus terrestris OX=30195 GN=LOC100643457 PE=4 SV=1	LOC100643457	String	AGC/Akt
A0A6P3U595-1192S	A0A6P3U595	1192	S	serine/threonine-protein kinase mTOR OS=Bombus terrestris OX=30195 GN=LOC100649664 PE=4 SV=1	LOC100649664	RNKNRDLSLTPSDTT	A0A6P3U514	serine/threonine-protein kinase ULK3 isoform X2 OS=Bombus terrestris OX=30195 GN=LOC100649510 PE=4 SV=1	LOC100649510	String	Other/ULK
A0A6P3U595-1207S	A0A6P3U595	1207	S	serine/threonine-protein kinase mTOR OS=Bombus terrestris OX=30195 GN=LOC100649664 PE=4 SV=1	LOC100649664	TIKRLHVSASNLQKA	A0A6P3D885	serine/threonine-protein kinase unc-51 OS=Bombus terrestris OX=30195 GN=LOC100644361 PE=4 SV=1	LOC100644361	String	Other/ULK
A0A6P3U595-1207S	A0A6P3U595	1207	S	serine/threonine-protein kinase mTOR OS=Bombus terrestris OX=30195 GN=LOC100649664 PE=4 SV=1	LOC100649664	TIKRLHVSASNLQKA	A0A6P3U514	serine/threonine-protein kinase ULK3 isoform X2 OS=Bombus terrestris OX=30195 GN=LOC100649510 PE=4 SV=1	LOC100649510	String	Other/ULK
A0A6P3U595-1207S	A0A6P3U595	1207	S	serine/threonine-protein kinase mTOR OS=Bombus terrestris OX=30195 GN=LOC100649664 PE=4 SV=1	LOC100649664	TIKRLHVSASNLQKA	A0A6P3UAT7	5'-AMP-activated protein kinase catalytic subunit alpha-2 OS=Bombus terrestris OX=30195 GN=LOC100643177 PE=4 SV=1	LOC100643177	String	CAMK/CAMKL
A0A6P3U595-2373S	A0A6P3U595	2373	S	serine/threonine-protein kinase mTOR OS=Bombus terrestris OX=30195 GN=LOC100649664 PE=4 SV=1	LOC100649664	PKKGVPCSVENGGDT	A0A6P3TTS7	3-phosphoinositide-dependent protein kinase 1 isoform X3 OS=Bombus terrestris OX=30195 GN=LOC100644761 PE=4 SV=1	LOC100644761	String	AGC/PDK1
A0A6P3U5D0-177S	A0A6P3U5D0	177	S	BRCT domain-containing protein(predicted) OS=Bombus terrestris OX=30195 GN=LOC100643705 PE=4 SV=1	LOC100643705	SLKRKMGSFSEPPTK	A0A6P3DD25	serine/threonine-protein kinase polo OS=Bombus terrestris OX=30195 GN=LOC100645092 PE=4 SV=1	LOC100645092	String	Other/PLK
A0A6P3U5D0-177S	A0A6P3U5D0	177	S	BRCT domain-containing protein(predicted) OS=Bombus terrestris OX=30195 GN=LOC100643705 PE=4 SV=1	LOC100643705	SLKRKMGSFSEPPTK	A0A6P3DIR5	serine/threonine-protein kinase grp OS=Bombus terrestris OX=30195 GN=LOC100651141 PE=4 SV=1	LOC100651141	String	CAMK/CAMKL
A0A6P3U5D0-190S	A0A6P3U5D0	190	S	BRCT domain-containing protein(predicted) OS=Bombus terrestris OX=30195 GN=LOC100643705 PE=4 SV=1	LOC100643705	TKILRTSSREDVSVP	A0A6P3D7L4	ovarian-specific serine/threonine-protein kinase Lok OS=Bombus terrestris OX=30195 GN=LOC100649762 PE=4 SV=1	LOC100649762	String	CAMK/RAD53
A0A6P3U5D0-190S	A0A6P3U5D0	190	S	BRCT domain-containing protein(predicted) OS=Bombus terrestris OX=30195 GN=LOC100643705 PE=4 SV=1	LOC100643705	TKILRTSSREDVSVP	A0A6P3DIR5	serine/threonine-protein kinase grp OS=Bombus terrestris OX=30195 GN=LOC100651141 PE=4 SV=1	LOC100651141	String	CAMK/CAMKL
A0A6P3U5D0-190S	A0A6P3U5D0	190	S	BRCT domain-containing protein(predicted) OS=Bombus terrestris OX=30195 GN=LOC100643705 PE=4 SV=1	LOC100643705	TKILRTSSREDVSVP	A0A6P3UFP1	LOW QUALITY PROTEIN: chromatin-remodeling complex ATPase chain Iswi OS=Bombus terrestris OX=30195 GN=LOC100643266 PE=4 SV=1	LOC100643266	String	Atypical/RIO
A0A6P3U5D0-421S	A0A6P3U5D0	421	S	BRCT domain-containing protein(predicted) OS=Bombus terrestris OX=30195 GN=LOC100643705 PE=4 SV=1	LOC100643705	VHEAKPRSKELVEID	A0A6P3UFP1	LOW QUALITY PROTEIN: chromatin-remodeling complex ATPase chain Iswi OS=Bombus terrestris OX=30195 GN=LOC100643266 PE=4 SV=1	LOC100643266	String	Atypical/RIO
A0A6P3U5D0-48S	A0A6P3U5D0	48	S	BRCT domain-containing protein(predicted) OS=Bombus terrestris OX=30195 GN=LOC100643705 PE=4 SV=1	LOC100643705	DFHLIDTSDDESQRN	A0A6P3DD25	serine/threonine-protein kinase polo OS=Bombus terrestris OX=30195 GN=LOC100645092 PE=4 SV=1	LOC100645092	String	Other/PLK
A0A6P3U5D0-783T	A0A6P3U5D0	783	T	BRCT domain-containing protein(predicted) OS=Bombus terrestris OX=30195 GN=LOC100643705 PE=4 SV=1	LOC100643705	LQKIRSSTPEVSQDI	A0A6P3DAF9	cyclin-dependent kinase 1 OS=Bombus terrestris OX=30195 GN=LOC100651604 PE=4 SV=1	LOC100651604	String	CMGC/CDK
A0A6P3U5D0-995T	A0A6P3U5D0	995	T	BRCT domain-containing protein(predicted) OS=Bombus terrestris OX=30195 GN=LOC100643705 PE=4 SV=1	LOC100643705	GNKSLPSTPKHLGQI	A0A6P3DAF9	cyclin-dependent kinase 1 OS=Bombus terrestris OX=30195 GN=LOC100651604 PE=4 SV=1	LOC100651604	String	CMGC/CDK
A0A6P3U5D7-968S	A0A6P3U5D7	968	S	regulator of nonsense transcripts 1 OS=Bombus terrestris OX=30195 GN=LOC100644215 PE=4 SV=1	LOC100644215	HDTISYISPERAQAA	A0A6P3U595	serine/threonine-protein kinase mTOR OS=Bombus terrestris OX=30195 GN=LOC100649664 PE=4 SV=1	LOC100649664	String	Atypical/PIKK
A0A6P3U5D7-968S	A0A6P3U5D7	968	S	regulator of nonsense transcripts 1 OS=Bombus terrestris OX=30195 GN=LOC100644215 PE=4 SV=1	LOC100644215	HDTISYISPERAQAA	A0A6P5IBU0	LOW QUALITY PROTEIN: serine/threonine-protein kinase SMG1 OS=Bombus terrestris OX=30195 GN=LOC100646678 PE=4 SV=1	LOC100646678	String	Atypical/PIKK
A0A6P3U5N2-537S	A0A6P3U5N2	537	S	enhancer of mRNA-decapping protein 4 OS=Bombus terrestris OX=30195 GN=LOC100651476 PE=4 SV=1	LOC100651476	ELDSRPSSPELGKVL	A0A6P3D614	U6 snRNA-associated Sm-like protein LSm1 OS=Bombus terrestris OX=30195 GN=LOC100651745 PE=4 SV=1	LOC100651745	String	AGC/GRK
A0A6P3U5N6-176S	A0A6P3U5N6	176	S	diacylglycerol kinase 1 isoform X2 OS=Bombus terrestris OX=30195 GN=LOC100651358 PE=4 SV=1	LOC100651358	RNFVRKQSTIDVHSV	A0A6P3TLC6	diacylglycerol kinase theta isoform X7 OS=Bombus terrestris OX=30195 GN=LOC100651833 PE=4 SV=1	LOC100651833	String	AGC/PKC
A0A6P3U5W0-1566S	A0A6P3U5W0	1566	S	Protein stoned-B(predicted) OS=Bombus terrestris OX=30195 GN=LOC100643209 PE=4 SV=1	LOC100643209	AELTRTDSQETPPTP	A0A6P3DMA8	synaptotagmin 1 isoform X1 OS=Bombus terrestris OX=30195 GN=LOC100648923 PE=4 SV=1	LOC100648923	String	Atypical/PIKK
A0A6P3U5W0-1569T	A0A6P3U5W0	1569	T	Protein stoned-B(predicted) OS=Bombus terrestris OX=30195 GN=LOC100643209 PE=4 SV=1	LOC100643209	TRTDSQETPPTPLFD	A0A6P3DMA8	synaptotagmin 1 isoform X1 OS=Bombus terrestris OX=30195 GN=LOC100648923 PE=4 SV=1	LOC100648923	String	Atypical/PIKK
A0A6P3U646-1087S	A0A6P3U646	1087	S	histone-lysine N-methyltransferase SETD1 OS=Bombus terrestris OX=30195 GN=LOC100643294 PE=4 SV=1	LOC100643294	LRLNGQQSPKNSQAS	A0A6P3DEM5	histone acetyltransferase KAT2A OS=Bombus terrestris OX=30195 GN=LOC100648411 PE=4 SV=1	LOC100648411	String	Atypical/TAF1
A0A6P3U646-1087S	A0A6P3U646	1087	S	histone-lysine N-methyltransferase SETD1 OS=Bombus terrestris OX=30195 GN=LOC100643294 PE=4 SV=1	LOC100643294	LRLNGQQSPKNSQAS	A0A6P3TSR0	histone deacetylase 6 OS=Bombus terrestris OX=30195 GN=LOC100646470 PE=4 SV=1	LOC100646470	String	CMGC/MAPK
A0A6P3U646-1087S	A0A6P3U646	1087	S	histone-lysine N-methyltransferase SETD1 OS=Bombus terrestris OX=30195 GN=LOC100643294 PE=4 SV=1	LOC100643294	LRLNGQQSPKNSQAS	A0A6P5HZG2	histone deacetylase 4 isoform X5 OS=Bombus terrestris OX=30195 GN=LOC100645293 PE=4 SV=1	LOC100645293	String	CMGC/MAPK
A0A6P3U646-24S	A0A6P3U646	24	S	histone-lysine N-methyltransferase SETD1 OS=Bombus terrestris OX=30195 GN=LOC100643294 PE=4 SV=1	LOC100643294	HSHRHRHSHGNLQNI	A0A6P3UCP9	PDZ domain-containing RING finger protein 4 OS=Bombus terrestris OX=30195 GN=LOC100643754 PE=4 SV=1	LOC100643754	String	CAMK/CAMK1
A0A6P3U646-424S	A0A6P3U646	424	S	histone-lysine N-methyltransferase SETD1 OS=Bombus terrestris OX=30195 GN=LOC100643294 PE=4 SV=1	LOC100643294	TKNSSRDSPIETRKT	A0A6P3TSR0	histone deacetylase 6 OS=Bombus terrestris OX=30195 GN=LOC100646470 PE=4 SV=1	LOC100646470	String	CMGC/MAPK
A0A6P3U646-424S	A0A6P3U646	424	S	histone-lysine N-methyltransferase SETD1 OS=Bombus terrestris OX=30195 GN=LOC100643294 PE=4 SV=1	LOC100643294	TKNSSRDSPIETRKT	A0A6P5HZG2	histone deacetylase 4 isoform X5 OS=Bombus terrestris OX=30195 GN=LOC100645293 PE=4 SV=1	LOC100645293	String	CMGC/MAPK
A0A6P3U680-243S	A0A6P3U680	243	S	40S ribosomal protein S6 OS=Bombus terrestris OX=30195 GN=LOC100643777 PE=4 SV=1	LOC100643777	MRDSRSSSQSAPTIQ	A0A6P3U595	serine/threonine-protein kinase mTOR OS=Bombus terrestris OX=30195 GN=LOC100649664 PE=4 SV=1	LOC100649664	String	Atypical/PIKK
A0A6P3U6P0-2368S	A0A6P3U6P0	2368	S	LOW QUALITY PROTEIN: WD repeat and FYVE domain-containing protein 3 OS=Bombus terrestris OX=30195 GN=LOC100643378 PE=4 SV=1	LOC100643378	CTLERHASEPDEAPE	A0A6P3U5P9	rho GTPase-activating protein 44 isoform X1 OS=Bombus terrestris OX=30195 GN=LOC100644531 PE=4 SV=1	LOC100644531	String	Atypical/BCR
A0A6P3U6P0-2462S	A0A6P3U6P0	2462	S	LOW QUALITY PROTEIN: WD repeat and FYVE domain-containing protein 3 OS=Bombus terrestris OX=30195 GN=LOC100643378 PE=4 SV=1	LOC100643378	PILPSPGSPRRSRAM	A0A6P3UK33	helicase domino isoform X1 OS=Bombus terrestris OX=30195 GN=LOC100648591 PE=4 SV=1	LOC100648591	String	Atypical/RIO
A0A6P3U6P0-2462S	A0A6P3U6P0	2462	S	LOW QUALITY PROTEIN: WD repeat and FYVE domain-containing protein 3 OS=Bombus terrestris OX=30195 GN=LOC100643378 PE=4 SV=1	LOC100643378	PILPSPGSPRRSRAM	A0A6P5I7Z9	E3 ubiquitin-protein ligase MIB1 OS=Bombus terrestris OX=30195 GN=LOC100643758 PE=4 SV=1	LOC100643758	String	CAMK/DAPK
A0A6P3U6P0-834S	A0A6P3U6P0	834	S	LOW QUALITY PROTEIN: WD repeat and FYVE domain-containing protein 3 OS=Bombus terrestris OX=30195 GN=LOC100643378 PE=4 SV=1	LOC100643378	SPNHKQNSVEQQRSF	A0A6P5I1V7	LOW QUALITY PROTEIN: unconventional myosin-IXa OS=Bombus terrestris OX=30195 GN=LOC100648674 PE=4 SV=1	LOC100648674	String	STE/STE20
A0A6P3U6P0-840S	A0A6P3U6P0	840	S	LOW QUALITY PROTEIN: WD repeat and FYVE domain-containing protein 3 OS=Bombus terrestris OX=30195 GN=LOC100643378 PE=4 SV=1	LOC100643378	NSVEQQRSFDSPGSG	A0A6P3DM28	E3 ubiquitin-protein ligase MIB2 OS=Bombus terrestris OX=30195 GN=LOC100647885 PE=4 SV=1	LOC100647885	String	TKL/RIPK
A0A6P3U6Y5-35S	A0A6P3U6Y5	35	S	lamin-C isoform X2 OS=Bombus terrestris OX=30195 GN=LOC100648485 PE=4 SV=1	LOC100648485	PIGQRPGSPLSPTRY	A0A6P3D5Q9	mitogen-activated protein kinase 1 OS=Bombus terrestris OX=30195 GN=LOC100651240 PE=4 SV=1	LOC100651240	String	CMGC/MAPK
A0A6P3U6Y5-35S	A0A6P3U6Y5	35	S	lamin-C isoform X2 OS=Bombus terrestris OX=30195 GN=LOC100648485 PE=4 SV=1	LOC100648485	PIGQRPGSPLSPTRY	A0A6P3DAF9	cyclin-dependent kinase 1 OS=Bombus terrestris OX=30195 GN=LOC100651604 PE=4 SV=1	LOC100651604	String	CMGC/CDK
A0A6P3U6Y5-38S	A0A6P3U6Y5	38	S	lamin-C isoform X2 OS=Bombus terrestris OX=30195 GN=LOC100648485 PE=4 SV=1	LOC100648485	QRPGSPLSPTRYSRL	A0A6P3D5Q9	mitogen-activated protein kinase 1 OS=Bombus terrestris OX=30195 GN=LOC100651240 PE=4 SV=1	LOC100651240	String	CMGC/MAPK
A0A6P3U6Y5-38S	A0A6P3U6Y5	38	S	lamin-C isoform X2 OS=Bombus terrestris OX=30195 GN=LOC100648485 PE=4 SV=1	LOC100648485	QRPGSPLSPTRYSRL	A0A6P3DAF9	cyclin-dependent kinase 1 OS=Bombus terrestris OX=30195 GN=LOC100651604 PE=4 SV=1	LOC100651604	String	CMGC/CDK
A0A6P3U6Y5-420T	A0A6P3U6Y5	420	T	lamin-C isoform X2 OS=Bombus terrestris OX=30195 GN=LOC100648485 PE=4 SV=1	LOC100648485	TASSGRTTPSRHTPL	A0A6P3D5Q9	mitogen-activated protein kinase 1 OS=Bombus terrestris OX=30195 GN=LOC100651240 PE=4 SV=1	LOC100651240	String	CMGC/MAPK
A0A6P3U6Y5-420T	A0A6P3U6Y5	420	T	lamin-C isoform X2 OS=Bombus terrestris OX=30195 GN=LOC100648485 PE=4 SV=1	LOC100648485	TASSGRTTPSRHTPL	A0A6P3DAF9	cyclin-dependent kinase 1 OS=Bombus terrestris OX=30195 GN=LOC100651604 PE=4 SV=1	LOC100651604	String	CMGC/CDK
A0A6P3U6Y5-425T	A0A6P3U6Y5	425	T	lamin-C isoform X2 OS=Bombus terrestris OX=30195 GN=LOC100648485 PE=4 SV=1	LOC100648485	RTTPSRHTPLRGGKR	A0A6P3D5Q9	mitogen-activated protein kinase 1 OS=Bombus terrestris OX=30195 GN=LOC100651240 PE=4 SV=1	LOC100651240	String	CMGC/MAPK
A0A6P3U6Y5-425T	A0A6P3U6Y5	425	T	lamin-C isoform X2 OS=Bombus terrestris OX=30195 GN=LOC100648485 PE=4 SV=1	LOC100648485	RTTPSRHTPLRGGKR	A0A6P3DAF9	cyclin-dependent kinase 1 OS=Bombus terrestris OX=30195 GN=LOC100651604 PE=4 SV=1	LOC100651604	String	CMGC/CDK
A0A6P3U6Z4-33S	A0A6P3U6Z4	33	S	bumetanide-sensitive sodium-(Potassium)-chloride cotransporter isoform X1 OS=Bombus terrestris OX=30195 GN=LOC100647310 PE=4 SV=1	LOC100647310	FHVNRVDSLEGRASL	A0A6P3UHJ9	serine/threonine-protein kinase OSR1 isoform X2 OS=Bombus terrestris OX=30195 GN=LOC100642867 PE=4 SV=1	LOC100642867	String	STE/STE20
A0A6P3U6Z4-33S	A0A6P3U6Z4	33	S	bumetanide-sensitive sodium-(Potassium)-chloride cotransporter isoform X1 OS=Bombus terrestris OX=30195 GN=LOC100647310 PE=4 SV=1	LOC100647310	FHVNRVDSLEGRASL	A0A6P5ICY5	LOW QUALITY PROTEIN: protein split ends OS=Bombus terrestris OX=30195 GN=LOC100652059 PE=4 SV=1	LOC100652059	String	Other/WNK
A0A6P3U6Z4-39S	A0A6P3U6Z4	39	S	bumetanide-sensitive sodium-(Potassium)-chloride cotransporter isoform X1 OS=Bombus terrestris OX=30195 GN=LOC100647310 PE=4 SV=1	LOC100647310	DSLEGRASLLGEQET	A0A6P3UHJ9	serine/threonine-protein kinase OSR1 isoform X2 OS=Bombus terrestris OX=30195 GN=LOC100642867 PE=4 SV=1	LOC100642867	String	STE/STE20
A0A6P3U7J1-717S	A0A6P3U7J1	717	S	Phosphodiesterase(predicted) OS=Bombus terrestris OX=30195 GN=LOC100648878 PE=4 SV=1	LOC100648878	NNLKKTSSLVENDQE	A0A6P3D6W9	soluble guanylate cyclase 88E OS=Bombus terrestris OX=30195 GN=LOC100649568 PE=4 SV=1	LOC100649568	String	RGC/RGC
A0A6P3U7J1-717S	A0A6P3U7J1	717	S	Phosphodiesterase(predicted) OS=Bombus terrestris OX=30195 GN=LOC100648878 PE=4 SV=1	LOC100648878	NNLKKTSSLVENDQE	A0A6P3D8Q4	head-specific guanylate cyclase OS=Bombus terrestris OX=30195 GN=LOC100647693 PE=4 SV=1	LOC100647693	String	RGC/RGC
A0A6P3U7J1-717S	A0A6P3U7J1	717	S	Phosphodiesterase(predicted) OS=Bombus terrestris OX=30195 GN=LOC100648878 PE=4 SV=1	LOC100648878	NNLKKTSSLVENDQE	A0A6P3DAL4	adenylate cyclase type 2 OS=Bombus terrestris OX=30195 GN=LOC100647623 PE=4 SV=1	LOC100647623	String	RGC/RGC
A0A6P3U7J1-717S	A0A6P3U7J1	717	S	Phosphodiesterase(predicted) OS=Bombus terrestris OX=30195 GN=LOC100648878 PE=4 SV=1	LOC100648878	NNLKKTSSLVENDQE	A0A6P3DBY6	soluble guanylate cyclase 89Da OS=Bombus terrestris OX=30195 GN=LOC100644766 PE=4 SV=1	LOC100644766	String	RGC/RGC
A0A6P3U7J1-717S	A0A6P3U7J1	717	S	Phosphodiesterase(predicted) OS=Bombus terrestris OX=30195 GN=LOC100648878 PE=4 SV=1	LOC100648878	NNLKKTSSLVENDQE	A0A6P3DFS2	adenylate cyclase type 9 OS=Bombus terrestris OX=30195 GN=LOC100651494 PE=4 SV=1	LOC100651494	String	RGC/RGC
A0A6P3U7J1-717S	A0A6P3U7J1	717	S	Phosphodiesterase(predicted) OS=Bombus terrestris OX=30195 GN=LOC100648878 PE=4 SV=1	LOC100648878	NNLKKTSSLVENDQE	A0A6P3DGY5	adenylate cyclase type 3 OS=Bombus terrestris OX=30195 GN=LOC100651573 PE=4 SV=1	LOC100651573	String	RGC/RGC
A0A6P3U7J1-717S	A0A6P3U7J1	717	S	Phosphodiesterase(predicted) OS=Bombus terrestris OX=30195 GN=LOC100648878 PE=4 SV=1	LOC100648878	NNLKKTSSLVENDQE	A0A6P3TV51	adenylate cyclase type 8 isoform X1 OS=Bombus terrestris OX=30195 GN=LOC100650732 PE=4 SV=1	LOC100650732	String	RGC/RGC
A0A6P3U7J1-717S	A0A6P3U7J1	717	S	Phosphodiesterase(predicted) OS=Bombus terrestris OX=30195 GN=LOC100648878 PE=4 SV=1	LOC100648878	NNLKKTSSLVENDQE	A0A6P3TVQ5	Guanylate cyclase(predicted) OS=Bombus terrestris OX=30195 GN=LOC100642611 PE=4 SV=1	LOC100642611	String	RGC/RGC
A0A6P3U7J1-717S	A0A6P3U7J1	717	S	Phosphodiesterase(predicted) OS=Bombus terrestris OX=30195 GN=LOC100648878 PE=4 SV=1	LOC100648878	NNLKKTSSLVENDQE	A0A6P3U1R6	guanylate cyclase soluble subunit beta-1 isoform X2 OS=Bombus terrestris OX=30195 GN=LOC100647335 PE=4 SV=1	LOC100647335	String	RGC/RGC
A0A6P3U7J1-717S	A0A6P3U7J1	717	S	Phosphodiesterase(predicted) OS=Bombus terrestris OX=30195 GN=LOC100648878 PE=4 SV=1	LOC100648878	NNLKKTSSLVENDQE	A0A6P5HME8	adenylate cyclase type 2 isoform X2 OS=Bombus terrestris OX=30195 GN=LOC100643364 PE=4 SV=1	LOC100643364	String	RGC/RGC
A0A6P3U7J1-717S	A0A6P3U7J1	717	S	Phosphodiesterase(predicted) OS=Bombus terrestris OX=30195 GN=LOC100648878 PE=4 SV=1	LOC100648878	NNLKKTSSLVENDQE	A0A6P5I567	atrial natriuretic peptide receptor 1 isoform X1 OS=Bombus terrestris OX=30195 GN=LOC100646484 PE=4 SV=1	LOC100646484	String	RGC/RGC
A0A6P3U7J1-717S	A0A6P3U7J1	717	S	Phosphodiesterase(predicted) OS=Bombus terrestris OX=30195 GN=LOC100648878 PE=4 SV=1	LOC100648878	NNLKKTSSLVENDQE	A0A6P5IGZ6	adenylate cyclase type 6 OS=Bombus terrestris OX=30195 GN=LOC100645307 PE=4 SV=1	LOC100645307	String	RGC/RGC
A0A6P3U7J1-892S	A0A6P3U7J1	892	S	Phosphodiesterase(predicted) OS=Bombus terrestris OX=30195 GN=LOC100648878 PE=4 SV=1	LOC100648878	AKHRRNFSNPESKSH	A0A6P3DL33	cAMP-dependent protein kinase catalytic subunit OS=Bombus terrestris OX=30195 GN=LOC100643510 PE=4 SV=1	LOC100643510	String	AGC/PKA
A0A6P3U7J1-892S	A0A6P3U7J1	892	S	Phosphodiesterase(predicted) OS=Bombus terrestris OX=30195 GN=LOC100648878 PE=4 SV=1	LOC100648878	AKHRRNFSNPESKSH	A0A6P3U4P6	cAMP-dependent protein kinase catalytic subunit PRKX isoform X3 OS=Bombus terrestris OX=30195 GN=LOC100652247 PE=4 SV=1	LOC100652247	String	AGC/PKA
A0A6P3U7J1-954S	A0A6P3U7J1	954	S	Phosphodiesterase(predicted) OS=Bombus terrestris OX=30195 GN=LOC100648878 PE=4 SV=1	LOC100648878	GKIEIRRSSASMEDI	A0A6P3DL33	cAMP-dependent protein kinase catalytic subunit OS=Bombus terrestris OX=30195 GN=LOC100643510 PE=4 SV=1	LOC100643510	String	AGC/PKA
A0A6P3U7J1-954S	A0A6P3U7J1	954	S	Phosphodiesterase(predicted) OS=Bombus terrestris OX=30195 GN=LOC100648878 PE=4 SV=1	LOC100648878	GKIEIRRSSASMEDI	A0A6P3U4P6	cAMP-dependent protein kinase catalytic subunit PRKX isoform X3 OS=Bombus terrestris OX=30195 GN=LOC100652247 PE=4 SV=1	LOC100652247	String	AGC/PKA
A0A6P3U7Y7-156S	A0A6P3U7Y7	156	S	RNA-binding protein 25 isoform X2 OS=Bombus terrestris OX=30195 GN=LOC100646974 PE=4 SV=1	LOC100646974	KKLRGGQSPLQDETS	A0A6P5HPP8	probable splicing factor, arginine/serine-rich 7 OS=Bombus terrestris OX=30195 GN=LOC100650644 PE=4 SV=1	LOC100650644	String	CMGC/DYRK
A0A6P3U7Y7-295S	A0A6P3U7Y7	295	S	RNA-binding protein 25 isoform X2 OS=Bombus terrestris OX=30195 GN=LOC100646974 PE=4 SV=1	LOC100646974	DQDGDPGSPTSHKGR	A0A6P5HPP8	probable splicing factor, arginine/serine-rich 7 OS=Bombus terrestris OX=30195 GN=LOC100650644 PE=4 SV=1	LOC100650644	String	CMGC/DYRK
A0A6P3U7Y7-623S	A0A6P3U7Y7	623	S	RNA-binding protein 25 isoform X2 OS=Bombus terrestris OX=30195 GN=LOC100646974 PE=4 SV=1	LOC100646974	VIETDRESVKGTKSS	A0A6P5HPP8	probable splicing factor, arginine/serine-rich 7 OS=Bombus terrestris OX=30195 GN=LOC100650644 PE=4 SV=1	LOC100650644	String	CMGC/DYRK
A0A6P3U7Y7-691S	A0A6P3U7Y7	691	S	RNA-binding protein 25 isoform X2 OS=Bombus terrestris OX=30195 GN=LOC100646974 PE=4 SV=1	LOC100646974	IGNKTPASPSTAINV	A0A6P5HPP8	probable splicing factor, arginine/serine-rich 7 OS=Bombus terrestris OX=30195 GN=LOC100650644 PE=4 SV=1	LOC100650644	String	CMGC/DYRK
A0A6P3U837-760S	A0A6P3U837	760	S	phosphatidylinositol 4-kinase beta OS=Bombus terrestris OX=30195 GN=LOC100649551 PE=4 SV=1	LOC100649551	RDTISQLSQESSDSK	A0A6P3TRD2	phosphatidylinositol 3-kinase catalytic subunit type 3 isoform X2 OS=Bombus terrestris OX=30195 GN=LOC100642247 PE=4 SV=1	LOC100642247	String	Atypical/PIKK
A0A6P3U837-760S	A0A6P3U837	760	S	phosphatidylinositol 4-kinase beta OS=Bombus terrestris OX=30195 GN=LOC100649551 PE=4 SV=1	LOC100649551	RDTISQLSQESSDSK	A0A6P3TRT3	regulating synaptic membrane exocytosis protein 1 isoform X1 OS=Bombus terrestris OX=30195 GN=LOC100650471 PE=4 SV=1	LOC100650471	String	Atypical/PIKK
A0A6P3U837-760S	A0A6P3U837	760	S	phosphatidylinositol 4-kinase beta OS=Bombus terrestris OX=30195 GN=LOC100649551 PE=4 SV=1	LOC100649551	RDTISQLSQESSDSK	A0A6P5HT00	LOW QUALITY PROTEIN: phosphatidylinositol 4-kinase alpha OS=Bombus terrestris OX=30195 GN=LOC100645720 PE=4 SV=1	LOC100645720	String	Atypical/PIKK
A0A6P3U856-1109S	A0A6P3U856	1109	S	rapamycin-insensitive companion of mTOR OS=Bombus terrestris OX=30195 GN=LOC100644653 PE=4 SV=1	LOC100644653	TNRYPAPSPIPIQRH	A0A6P3DDY2	RAC serine/threonine-protein kinase OS=Bombus terrestris OX=30195 GN=LOC100643457 PE=4 SV=1	LOC100643457	String	AGC/Akt
A0A6P3U856-1121S	A0A6P3U856	1121	S	rapamycin-insensitive companion of mTOR OS=Bombus terrestris OX=30195 GN=LOC100644653 PE=4 SV=1	LOC100644653	QRHHRSLSDGKPELP	A0A6P3DDY2	RAC serine/threonine-protein kinase OS=Bombus terrestris OX=30195 GN=LOC100643457 PE=4 SV=1	LOC100643457	String	AGC/Akt
A0A6P3U856-1139S	A0A6P3U856	1139	S	rapamycin-insensitive companion of mTOR OS=Bombus terrestris OX=30195 GN=LOC100644653 PE=4 SV=1	LOC100644653	ARRTRNRSESAATDL	A0A6P3DDY2	RAC serine/threonine-protein kinase OS=Bombus terrestris OX=30195 GN=LOC100643457 PE=4 SV=1	LOC100643457	String	AGC/Akt
A0A6P3U856-1141S	A0A6P3U856	1141	S	rapamycin-insensitive companion of mTOR OS=Bombus terrestris OX=30195 GN=LOC100644653 PE=4 SV=1	LOC100644653	RTRNRSESAATDLEA	A0A6P3DDY2	RAC serine/threonine-protein kinase OS=Bombus terrestris OX=30195 GN=LOC100643457 PE=4 SV=1	LOC100643457	String	AGC/Akt
A0A6P3U856-939S	A0A6P3U856	939	S	rapamycin-insensitive companion of mTOR OS=Bombus terrestris OX=30195 GN=LOC100644653 PE=4 SV=1	LOC100644653	IDDACAMSEESGTDE	A0A6P3DC72	integrin-linked protein kinase homolog pat-4 OS=Bombus terrestris OX=30195 GN=LOC100646980 PE=4 SV=1	LOC100646980	String	TKL/MLK
A0A6P3U8L7-1667S	A0A6P3U8L7	1667	S	talin-1 isoform X1 OS=Bombus terrestris OX=30195 GN=LOC100651016 PE=4 SV=1	LOC100651016	SGASAAASNADVSAR	A0A6P3DHT3	LIM domain-containing protein jub OS=Bombus terrestris OX=30195 GN=LOC100644496 PE=4 SV=1	LOC100644496	String	TKL/LISK
A0A6P3U8L7-1667S	A0A6P3U8L7	1667	S	talin-1 isoform X1 OS=Bombus terrestris OX=30195 GN=LOC100651016 PE=4 SV=1	LOC100651016	SGASAAASNADVSAR	A0A6P3TMD9	paxillin isoform X5 OS=Bombus terrestris OX=30195 GN=LOC100647457 PE=4 SV=1	LOC100647457	String	TKL/LISK
A0A6P3U8L7-2350S	A0A6P3U8L7	2350	S	talin-1 isoform X1 OS=Bombus terrestris OX=30195 GN=LOC100651016 PE=4 SV=1	LOC100651016	SDRQTLVSPEKVYST	A0A6P3DHT3	LIM domain-containing protein jub OS=Bombus terrestris OX=30195 GN=LOC100644496 PE=4 SV=1	LOC100644496	String	TKL/LISK
A0A6P3U8L7-2350S	A0A6P3U8L7	2350	S	talin-1 isoform X1 OS=Bombus terrestris OX=30195 GN=LOC100651016 PE=4 SV=1	LOC100651016	SDRQTLVSPEKVYST	A0A6P3TMD9	paxillin isoform X5 OS=Bombus terrestris OX=30195 GN=LOC100647457 PE=4 SV=1	LOC100647457	String	TKL/LISK
A0A6P3U8W9-10S	A0A6P3U8W9	10	S	cyclin-dependent kinase 4 OS=Bombus terrestris OX=30195 GN=LOC100650977 PE=4 SV=1	LOC100650977	GTSRRPSSELGPDLS	A0A6P3DB49	G1/S-specific cyclin-E1 OS=Bombus terrestris OX=30195 GN=LOC100643771 PE=4 SV=1	LOC100643771	String	AGC/Akt
A0A6P3U8W9-10S	A0A6P3U8W9	10	S	cyclin-dependent kinase 4 OS=Bombus terrestris OX=30195 GN=LOC100650977 PE=4 SV=1	LOC100650977	GTSRRPSSELGPDLS	A0A6P3DDM1	LOW QUALITY PROTEIN: G2/mitotic-specific cyclin-B3 OS=Bombus terrestris OX=30195 GN=LOC100647543 PE=4 SV=1	LOC100647543	String	AGC/Akt
A0A6P3U8W9-10S	A0A6P3U8W9	10	S	cyclin-dependent kinase 4 OS=Bombus terrestris OX=30195 GN=LOC100650977 PE=4 SV=1	LOC100650977	GTSRRPSSELGPDLS	A0A6P3U7I7	cell division cycle 7-related protein kinase OS=Bombus terrestris OX=30195 GN=LOC100650414 PE=4 SV=1	LOC100650414	String	Other/CDC7
A0A6P3U8W9-10S	A0A6P3U8W9	10	S	cyclin-dependent kinase 4 OS=Bombus terrestris OX=30195 GN=LOC100650977 PE=4 SV=1	LOC100650977	GTSRRPSSELGPDLS	A0A6P3U7S4	wee1-like protein kinase isoform X3 OS=Bombus terrestris OX=30195 GN=LOC100646268 PE=4 SV=1	LOC100646268	String	Other/WEE
A0A6P3U8W9-9S	A0A6P3U8W9	9	S	cyclin-dependent kinase 4 OS=Bombus terrestris OX=30195 GN=LOC100650977 PE=4 SV=1	LOC100650977	AGTSRRPSSELGPDL	A0A6P3DB49	G1/S-specific cyclin-E1 OS=Bombus terrestris OX=30195 GN=LOC100643771 PE=4 SV=1	LOC100643771	String	AGC/Akt
A0A6P3U8W9-9S	A0A6P3U8W9	9	S	cyclin-dependent kinase 4 OS=Bombus terrestris OX=30195 GN=LOC100650977 PE=4 SV=1	LOC100650977	AGTSRRPSSELGPDL	A0A6P3DDM1	LOW QUALITY PROTEIN: G2/mitotic-specific cyclin-B3 OS=Bombus terrestris OX=30195 GN=LOC100647543 PE=4 SV=1	LOC100647543	String	AGC/Akt
A0A6P3U8W9-9S	A0A6P3U8W9	9	S	cyclin-dependent kinase 4 OS=Bombus terrestris OX=30195 GN=LOC100650977 PE=4 SV=1	LOC100650977	AGTSRRPSSELGPDL	A0A6P3U7S4	wee1-like protein kinase isoform X3 OS=Bombus terrestris OX=30195 GN=LOC100646268 PE=4 SV=1	LOC100646268	String	Other/WEE
A0A6P3U904-75S	A0A6P3U904	75	S	myosin-2 essential light chain isoform X3 OS=Bombus terrestris OX=30195 GN=LOC100651656 PE=4 SV=1	LOC100651656	AISKARTSDTADDFI	A0A6P3U1N3	myosin heavy chain, muscle isoform X7 OS=Bombus terrestris OX=30195 GN=LOC100647343 PE=4 SV=1	LOC100647343	String	STE/STE20
A0A6P3U904-75S	A0A6P3U904	75	S	myosin-2 essential light chain isoform X3 OS=Bombus terrestris OX=30195 GN=LOC100651656 PE=4 SV=1	LOC100651656	AISKARTSDTADDFI	A0A6P3UJT8	myosin heavy chain, non-muscle isoform X2 OS=Bombus terrestris OX=30195 GN=LOC100649130 PE=4 SV=1	LOC100649130	String	STE/STE20
A0A6P3U915-216S	A0A6P3U915	216	S	protein l(2)37Cc OS=Bombus terrestris OX=30195 GN=LOC100643135 PE=4 SV=1	LOC100643135	HKKAAIISAEGDAQA	A0A6P3DHI2	erlin-1 OS=Bombus terrestris OX=30195 GN=LOC100651415 PE=4 SV=1	LOC100651415	String	Other/IKK
A0A6P3U915-225S	A0A6P3U915	225	S	protein l(2)37Cc OS=Bombus terrestris OX=30195 GN=LOC100643135 PE=4 SV=1	LOC100643135	EGDAQAASLIAKSLG	A0A6P3DHI2	erlin-1 OS=Bombus terrestris OX=30195 GN=LOC100651415 PE=4 SV=1	LOC100651415	String	Other/IKK
A0A6P3U9D6-269S	A0A6P3U9D6	269	S	tropomyosin-1 OS=Bombus terrestris OX=30195 GN=LOC100646315 PE=4 SV=1	LOC100646315	INKDRYKSLADEMDS	A0A6P3U1N3	myosin heavy chain, muscle isoform X7 OS=Bombus terrestris OX=30195 GN=LOC100647343 PE=4 SV=1	LOC100647343	String	STE/STE20
A0A6P3U9D6-269S	A0A6P3U9D6	269	S	tropomyosin-1 OS=Bombus terrestris OX=30195 GN=LOC100646315 PE=4 SV=1	LOC100646315	INKDRYKSLADEMDS	A0A6P3UJT8	myosin heavy chain, non-muscle isoform X2 OS=Bombus terrestris OX=30195 GN=LOC100649130 PE=4 SV=1	LOC100649130	String	STE/STE20
A0A6P3U9G0-39S	A0A6P3U9G0	39	S	LOW QUALITY PROTEIN: activin receptor type-1 OS=Bombus terrestris OX=30195 GN=LOC100651383 PE=4 SV=1	LOC100651383	ENDFSVESEESQKSI	A0A6P3DA76	activin receptor type-2B isoform X2 OS=Bombus terrestris OX=30195 GN=LOC100644052 PE=4 SV=1	LOC100644052	String	TKL/STKR
A0A6P3U9G0-39S	A0A6P3U9G0	39	S	LOW QUALITY PROTEIN: activin receptor type-1 OS=Bombus terrestris OX=30195 GN=LOC100651383 PE=4 SV=1	LOC100651383	ENDFSVESEESQKSI	A0A6P5HZM6	LOW QUALITY PROTEIN: bone morphogenetic protein receptor type-2 OS=Bombus terrestris OX=30195 GN=LOC100647132 PE=4 SV=1	LOC100647132	String	TKL/STKR
A0A6P3U9G0-39S	A0A6P3U9G0	39	S	LOW QUALITY PROTEIN: activin receptor type-1 OS=Bombus terrestris OX=30195 GN=LOC100651383 PE=4 SV=1	LOC100651383	ENDFSVESEESQKSI	A0A6P5I3A7	bone morphogenetic protein receptor type-1B isoform X2 OS=Bombus terrestris OX=30195 GN=LOC105665609 PE=4 SV=1	LOC105665609	String	TKL/STKR
A0A6P3U9L7-391S	A0A6P3U9L7	391	S	CLIP-associating protein 1-A isoform X4 OS=Bombus terrestris OX=30195 GN=LOC100648690 PE=4 SV=1	LOC100648690	MSLSNSGSINSLNVV	A0A6P3TQK0	serine/threonine-protein kinase pakA-like OS=Bombus terrestris OX=30195 GN=LOC100642479 PE=4 SV=1	LOC100642479	String	Other/BUB
A0A6P3U9P6-205T	A0A6P3U9P6	205	T	forkhead box protein O OS=Bombus terrestris OX=30195 GN=LOC100643217 PE=4 SV=1	LOC100643217	KSRRRAITMETSKFE	A0A6P3DDY2	RAC serine/threonine-protein kinase OS=Bombus terrestris OX=30195 GN=LOC100643457 PE=4 SV=1	LOC100643457	String	AGC/Akt
A0A6P3U9P6-205T	A0A6P3U9P6	205	T	forkhead box protein O OS=Bombus terrestris OX=30195 GN=LOC100643217 PE=4 SV=1	LOC100643217	KSRRRAITMETSKFE	A0A6P3DL33	cAMP-dependent protein kinase catalytic subunit OS=Bombus terrestris OX=30195 GN=LOC100643510 PE=4 SV=1	LOC100643510	String	AGC/PKA
A0A6P3U9P6-205T	A0A6P3U9P6	205	T	forkhead box protein O OS=Bombus terrestris OX=30195 GN=LOC100643217 PE=4 SV=1	LOC100643217	KSRRRAITMETSKFE	A0A6P3TTS7	3-phosphoinositide-dependent protein kinase 1 isoform X3 OS=Bombus terrestris OX=30195 GN=LOC100644761 PE=4 SV=1	LOC100644761	String	AGC/PDK1
A0A6P3U9P6-205T	A0A6P3U9P6	205	T	forkhead box protein O OS=Bombus terrestris OX=30195 GN=LOC100643217 PE=4 SV=1	LOC100643217	KSRRRAITMETSKFE	A0A6P3TUW2	serine/threonine-protein kinase 3 isoform X1 OS=Bombus terrestris OX=30195 GN=LOC100651532 PE=4 SV=1	LOC100651532	String	STE/STE20
A0A6P3U9P6-205T	A0A6P3U9P6	205	T	forkhead box protein O OS=Bombus terrestris OX=30195 GN=LOC100643217 PE=4 SV=1	LOC100643217	KSRRRAITMETSKFE	A0A6P3U7T4	serine/threonine-protein kinase STK11 isoform X3 OS=Bombus terrestris OX=30195 GN=LOC100647871 PE=4 SV=1	LOC100647871	String	CAMK/CAMKL
A0A6P3U9P6-205T	A0A6P3U9P6	205	T	forkhead box protein O OS=Bombus terrestris OX=30195 GN=LOC100643217 PE=4 SV=1	LOC100643217	KSRRRAITMETSKFE	A0A6P3UAT7	5'-AMP-activated protein kinase catalytic subunit alpha-2 OS=Bombus terrestris OX=30195 GN=LOC100643177 PE=4 SV=1	LOC100643177	String	CAMK/CAMKL
A0A6P3U9P6-53T	A0A6P3U9P6	53	T	forkhead box protein O OS=Bombus terrestris OX=30195 GN=LOC100643217 PE=4 SV=1	LOC100643217	QTRARSHTWPLPRPE	A0A6P3DDY2	RAC serine/threonine-protein kinase OS=Bombus terrestris OX=30195 GN=LOC100643457 PE=4 SV=1	LOC100643457	String	AGC/Akt
A0A6P3U9P6-53T	A0A6P3U9P6	53	T	forkhead box protein O OS=Bombus terrestris OX=30195 GN=LOC100643217 PE=4 SV=1	LOC100643217	QTRARSHTWPLPRPE	A0A6P3DL33	cAMP-dependent protein kinase catalytic subunit OS=Bombus terrestris OX=30195 GN=LOC100643510 PE=4 SV=1	LOC100643510	String	AGC/PKA
A0A6P3U9P6-53T	A0A6P3U9P6	53	T	forkhead box protein O OS=Bombus terrestris OX=30195 GN=LOC100643217 PE=4 SV=1	LOC100643217	QTRARSHTWPLPRPE	A0A6P3U7T4	serine/threonine-protein kinase STK11 isoform X3 OS=Bombus terrestris OX=30195 GN=LOC100647871 PE=4 SV=1	LOC100647871	String	CAMK/CAMKL
A0A6P3U9P6-53T	A0A6P3U9P6	53	T	forkhead box protein O OS=Bombus terrestris OX=30195 GN=LOC100643217 PE=4 SV=1	LOC100643217	QTRARSHTWPLPRPE	A0A6P3UAT7	5'-AMP-activated protein kinase catalytic subunit alpha-2 OS=Bombus terrestris OX=30195 GN=LOC100643177 PE=4 SV=1	LOC100643177	String	CAMK/CAMKL
A0A6P3U9Z9-301S	A0A6P3U9Z9	301	S	LOW QUALITY PROTEIN: hepatocyte growth factor-regulated tyrosine kinase substrate OS=Bombus terrestris OX=30195 GN=LOC100646438 PE=4 SV=1	LOC100646438	TRVARASSPPPSPQE	A0A6P3D8P3	vacuolar protein-sorting-associated protein 25 OS=Bombus terrestris OX=30195 GN=LOC100645242 PE=4 SV=1	LOC100645242	String	Other/WNK
A0A6P3U9Z9-301S	A0A6P3U9Z9	301	S	LOW QUALITY PROTEIN: hepatocyte growth factor-regulated tyrosine kinase substrate OS=Bombus terrestris OX=30195 GN=LOC100646438 PE=4 SV=1	LOC100646438	TRVARASSPPPSPQE	A0A6P3TRD2	phosphatidylinositol 3-kinase catalytic subunit type 3 isoform X2 OS=Bombus terrestris OX=30195 GN=LOC100642247 PE=4 SV=1	LOC100642247	String	Atypical/PIKK
A0A6P3UAE6-739T	A0A6P3UAE6	739	T	kinesin-like protein KIF23 isoform X2 OS=Bombus terrestris OX=30195 GN=LOC100648340 PE=4 SV=1	LOC100648340	LIAQEHDTDGELETK	A0A6P3TQK0	serine/threonine-protein kinase pakA-like OS=Bombus terrestris OX=30195 GN=LOC100642479 PE=4 SV=1	LOC100642479	String	Other/BUB
A0A6P3UAT7-175T	A0A6P3UAT7	175	T	5'-AMP-activated protein kinase catalytic subunit alpha-2 OS=Bombus terrestris OX=30195 GN=LOC100643177 PE=4 SV=1	LOC100643177	MDGEFLRTSCGSPNY	A0A6P3U7T4	serine/threonine-protein kinase STK11 isoform X3 OS=Bombus terrestris OX=30195 GN=LOC100647871 PE=4 SV=1	LOC100647871	String	CAMK/CAMKL
A0A6P3UAT7-175T	A0A6P3UAT7	175	T	5'-AMP-activated protein kinase catalytic subunit alpha-2 OS=Bombus terrestris OX=30195 GN=LOC100643177 PE=4 SV=1	LOC100643177	MDGEFLRTSCGSPNY	A0A6P5HIE9	mitogen-activated protein kinase kinase kinase 7 OS=Bombus terrestris OX=30195 GN=LOC100631093 PE=4 SV=1	LOC100631093	String	TKL/MLK
A0A6P3UAT7-175T	A0A6P3UAT7	175	T	5'-AMP-activated protein kinase catalytic subunit alpha-2 OS=Bombus terrestris OX=30195 GN=LOC100643177 PE=4 SV=1	LOC100643177	MDGEFLRTSCGSPNY	A0A6P5HSQ8	calcium/calmodulin-dependent protein kinase kinase 2 OS=Bombus terrestris OX=30195 GN=LOC100648209 PE=4 SV=1	LOC100648209	String	Other/CAMKK
A0A6P3UAT7-385S	A0A6P3UAT7	385	S	5'-AMP-activated protein kinase catalytic subunit alpha-2 OS=Bombus terrestris OX=30195 GN=LOC100643177 PE=4 SV=1	LOC100643177	PFRERQSSQGSTSSS	A0A6P3DL33	cAMP-dependent protein kinase catalytic subunit OS=Bombus terrestris OX=30195 GN=LOC100643510 PE=4 SV=1	LOC100643510	String	AGC/PKA
A0A6P3UAT7-385S	A0A6P3UAT7	385	S	5'-AMP-activated protein kinase catalytic subunit alpha-2 OS=Bombus terrestris OX=30195 GN=LOC100643177 PE=4 SV=1	LOC100643177	PFRERQSSQGSTSSS	A0A6P3U595	serine/threonine-protein kinase mTOR OS=Bombus terrestris OX=30195 GN=LOC100649664 PE=4 SV=1	LOC100649664	String	Atypical/PIKK
A0A6P3UAT7-385S	A0A6P3UAT7	385	S	5'-AMP-activated protein kinase catalytic subunit alpha-2 OS=Bombus terrestris OX=30195 GN=LOC100643177 PE=4 SV=1	LOC100643177	PFRERQSSQGSTSSS	A0A6P3U7T4	serine/threonine-protein kinase STK11 isoform X3 OS=Bombus terrestris OX=30195 GN=LOC100647871 PE=4 SV=1	LOC100647871	String	CAMK/CAMKL
A0A6P3UAU1-820S	A0A6P3UAU1	820	S	Protein lin-10(predicted) OS=Bombus terrestris OX=30195 GN=LOC100650027 PE=4 SV=1	LOC100650027	LHSLKTSSPDLFVPK	A0A6P3TWB6	peripheral plasma membrane protein CASK isoform X6 OS=Bombus terrestris OX=30195 GN=LOC100645564 PE=4 SV=1	LOC100645564	String	CAMK/CASK
A0A6P3UAU1-820S	A0A6P3UAU1	820	S	Protein lin-10(predicted) OS=Bombus terrestris OX=30195 GN=LOC100650027 PE=4 SV=1	LOC100650027	LHSLKTSSPDLFVPK	A0A6P3TZA1	MAGUK p55 subfamily member 2 isoform X4 OS=Bombus terrestris OX=30195 GN=LOC100651458 PE=4 SV=1	LOC100651458	String	CAMK/CASK
A0A6P3UAY7-100S	A0A6P3UAY7	100	S	cyclin-T isoform X2 OS=Bombus terrestris OX=30195 GN=LOC100643058 PE=4 SV=1	LOC100643058	AEPRKVQSPATTADG	A0A6P3D9V4	cyclin-dependent kinase 7 OS=Bombus terrestris OX=30195 GN=LOC100647145 PE=4 SV=1	LOC100647145	String	CMGC/CDK
A0A6P3UAY7-100S	A0A6P3UAY7	100	S	cyclin-T isoform X2 OS=Bombus terrestris OX=30195 GN=LOC100643058 PE=4 SV=1	LOC100643058	AEPRKVQSPATTADG	A0A6P5HID2	cyclin-dependent kinase 8 OS=Bombus terrestris OX=30195 GN=LOC100649689 PE=4 SV=1	LOC100649689	String	CMGC/CDK
A0A6P3UAY7-100S	A0A6P3UAY7	100	S	cyclin-T isoform X2 OS=Bombus terrestris OX=30195 GN=LOC100643058 PE=4 SV=1	LOC100643058	AEPRKVQSPATTADG	A0A6P5HLL1	cyclin-dependent kinase 9 OS=Bombus terrestris OX=30195 GN=LOC100650770 PE=4 SV=1	LOC100650770	String	CMGC/CDK
A0A6P3UAY7-100S	A0A6P3UAY7	100	S	cyclin-T isoform X2 OS=Bombus terrestris OX=30195 GN=LOC100643058 PE=4 SV=1	LOC100643058	AEPRKVQSPATTADG	A0A6P5I8S2	LOW QUALITY PROTEIN: cyclin-dependent kinase 12 OS=Bombus terrestris OX=30195 GN=LOC100651673 PE=4 SV=1	LOC100651673	String	CMGC/CDK
A0A6P3UAY7-521S	A0A6P3UAY7	521	S	cyclin-T isoform X2 OS=Bombus terrestris OX=30195 GN=LOC100643058 PE=4 SV=1	LOC100643058	GKPKSLFSPEKVPTP	A0A6P3D9V4	cyclin-dependent kinase 7 OS=Bombus terrestris OX=30195 GN=LOC100647145 PE=4 SV=1	LOC100647145	String	CMGC/CDK
A0A6P3UAY7-521S	A0A6P3UAY7	521	S	cyclin-T isoform X2 OS=Bombus terrestris OX=30195 GN=LOC100643058 PE=4 SV=1	LOC100643058	GKPKSLFSPEKVPTP	A0A6P5HID2	cyclin-dependent kinase 8 OS=Bombus terrestris OX=30195 GN=LOC100649689 PE=4 SV=1	LOC100649689	String	CMGC/CDK
A0A6P3UAY7-521S	A0A6P3UAY7	521	S	cyclin-T isoform X2 OS=Bombus terrestris OX=30195 GN=LOC100643058 PE=4 SV=1	LOC100643058	GKPKSLFSPEKVPTP	A0A6P5HLL1	cyclin-dependent kinase 9 OS=Bombus terrestris OX=30195 GN=LOC100650770 PE=4 SV=1	LOC100650770	String	CMGC/CDK
A0A6P3UAY7-521S	A0A6P3UAY7	521	S	cyclin-T isoform X2 OS=Bombus terrestris OX=30195 GN=LOC100643058 PE=4 SV=1	LOC100643058	GKPKSLFSPEKVPTP	A0A6P5I8S2	LOW QUALITY PROTEIN: cyclin-dependent kinase 12 OS=Bombus terrestris OX=30195 GN=LOC100651673 PE=4 SV=1	LOC100651673	String	CMGC/CDK
A0A6P3UAY7-542T	A0A6P3UAY7	542	T	cyclin-T isoform X2 OS=Bombus terrestris OX=30195 GN=LOC100643058 PE=4 SV=1	LOC100643058	RLKTKQKTPPLAVKV	A0A6P3D9V4	cyclin-dependent kinase 7 OS=Bombus terrestris OX=30195 GN=LOC100647145 PE=4 SV=1	LOC100647145	String	CMGC/CDK
A0A6P3UAY7-542T	A0A6P3UAY7	542	T	cyclin-T isoform X2 OS=Bombus terrestris OX=30195 GN=LOC100643058 PE=4 SV=1	LOC100643058	RLKTKQKTPPLAVKV	A0A6P5HID2	cyclin-dependent kinase 8 OS=Bombus terrestris OX=30195 GN=LOC100649689 PE=4 SV=1	LOC100649689	String	CMGC/CDK
A0A6P3UAY7-542T	A0A6P3UAY7	542	T	cyclin-T isoform X2 OS=Bombus terrestris OX=30195 GN=LOC100643058 PE=4 SV=1	LOC100643058	RLKTKQKTPPLAVKV	A0A6P5HLL1	cyclin-dependent kinase 9 OS=Bombus terrestris OX=30195 GN=LOC100650770 PE=4 SV=1	LOC100650770	String	CMGC/CDK
A0A6P3UAY7-542T	A0A6P3UAY7	542	T	cyclin-T isoform X2 OS=Bombus terrestris OX=30195 GN=LOC100643058 PE=4 SV=1	LOC100643058	RLKTKQKTPPLAVKV	A0A6P5I8S2	LOW QUALITY PROTEIN: cyclin-dependent kinase 12 OS=Bombus terrestris OX=30195 GN=LOC100651673 PE=4 SV=1	LOC100651673	String	CMGC/CDK
A0A6P3UBH6-305S	A0A6P3UBH6	305	S	SWI/SNF complex subunit SMARCC2 OS=Bombus terrestris OX=30195 GN=LOC100647553 PE=4 SV=1	LOC100647553	PKRKRSPSPSPKPGK	A0A6P3DFN5	lymphoid-specific helicase-like isoform X1 OS=Bombus terrestris OX=30195 GN=LOC100643539 PE=4 SV=1	LOC100643539	String	Atypical/RIO
A0A6P3UBH6-305S	A0A6P3UBH6	305	S	SWI/SNF complex subunit SMARCC2 OS=Bombus terrestris OX=30195 GN=LOC100647553 PE=4 SV=1	LOC100647553	PKRKRSPSPSPKPGK	A0A6P3TUS6	ATP-dependent helicase brm isoform X1 OS=Bombus terrestris OX=30195 GN=LOC100647538 PE=4 SV=1	LOC100647538	String	Atypical/RIO
A0A6P3UBH6-305S	A0A6P3UBH6	305	S	SWI/SNF complex subunit SMARCC2 OS=Bombus terrestris OX=30195 GN=LOC100647553 PE=4 SV=1	LOC100647553	PKRKRSPSPSPKPGK	A0A6P3TWC9	LOW QUALITY PROTEIN: ATP-dependent helicase brm OS=Bombus terrestris OX=30195 GN=LOC100646868 PE=4 SV=1	LOC100646868	String	Atypical/RIO
A0A6P3UBH6-305S	A0A6P3UBH6	305	S	SWI/SNF complex subunit SMARCC2 OS=Bombus terrestris OX=30195 GN=LOC100647553 PE=4 SV=1	LOC100647553	PKRKRSPSPSPKPGK	A0A6P3UFP1	LOW QUALITY PROTEIN: chromatin-remodeling complex ATPase chain Iswi OS=Bombus terrestris OX=30195 GN=LOC100643266 PE=4 SV=1	LOC100643266	String	Atypical/RIO
A0A6P3UBH6-418S	A0A6P3UBH6	418	S	SWI/SNF complex subunit SMARCC2 OS=Bombus terrestris OX=30195 GN=LOC100647553 PE=4 SV=1	LOC100647553	PMEGDKGSSQSTQDR	A0A6P3D9D3	LOW QUALITY PROTEIN: bromodomain-containing protein 7 OS=Bombus terrestris OX=30195 GN=LOC100649806 PE=4 SV=1	LOC100649806	String	Atypical/TAF1
A0A6P3UBJ4-188S	A0A6P3UBJ4	188	S	origin recognition complex subunit 1 OS=Bombus terrestris OX=30195 GN=LOC100645176 PE=4 SV=1	LOC100645176	DTIRRINSPSLRDRK	A0A6P3DAF9	cyclin-dependent kinase 1 OS=Bombus terrestris OX=30195 GN=LOC100651604 PE=4 SV=1	LOC100651604	String	CMGC/CDK
A0A6P3UBJ4-188S	A0A6P3UBJ4	188	S	origin recognition complex subunit 1 OS=Bombus terrestris OX=30195 GN=LOC100645176 PE=4 SV=1	LOC100645176	DTIRRINSPSLRDRK	A0A6P3DIR5	serine/threonine-protein kinase grp OS=Bombus terrestris OX=30195 GN=LOC100651141 PE=4 SV=1	LOC100651141	String	CAMK/CAMKL
A0A6P3UBJ4-188S	A0A6P3UBJ4	188	S	origin recognition complex subunit 1 OS=Bombus terrestris OX=30195 GN=LOC100645176 PE=4 SV=1	LOC100645176	DTIRRINSPSLRDRK	A0A6P3U8W9	cyclin-dependent kinase 4 OS=Bombus terrestris OX=30195 GN=LOC100650977 PE=4 SV=1	LOC100650977	String	CMGC/CDK
A0A6P3UBJ4-188S	A0A6P3UBJ4	188	S	origin recognition complex subunit 1 OS=Bombus terrestris OX=30195 GN=LOC100645176 PE=4 SV=1	LOC100645176	DTIRRINSPSLRDRK	A0A6P5I6B6	cyclin-dependent kinase 14 isoform X4 OS=Bombus terrestris OX=30195 GN=LOC100652163 PE=4 SV=1	LOC100652163	String	CMGC/CDK
A0A6P3UBM7-361S	A0A6P3UBM7	361	S	rhodopsin, long-wavelength OS=Bombus terrestris OX=30195 GN=LOC100631086 PE=4 SV=1	LOC100631086	QTPTDATSTVSGTTT	A0A6P3TXF4	G protein-coupled receptor kinase 1 isoform X2 OS=Bombus terrestris OX=30195 GN=LOC100651375 PE=4 SV=1	LOC100651375	String	AGC/GRK
A0A6P3UBM7-364S	A0A6P3UBM7	364	S	rhodopsin, long-wavelength OS=Bombus terrestris OX=30195 GN=LOC100631086 PE=4 SV=1	LOC100631086	TDATSTVSGTTTVAD	A0A6P3TXF4	G protein-coupled receptor kinase 1 isoform X2 OS=Bombus terrestris OX=30195 GN=LOC100651375 PE=4 SV=1	LOC100651375	String	AGC/GRK
A0A6P3UBX0-481S	A0A6P3UBX0	481	S	LOW QUALITY PROTEIN: G protein-coupled receptor kinase 2 OS=Bombus terrestris OX=30195 GN=LOC100642779 PE=4 SV=1	LOC100642779	VLDIEQFSTVKGVNL	A0A6P3TXF4	G protein-coupled receptor kinase 1 isoform X2 OS=Bombus terrestris OX=30195 GN=LOC100651375 PE=4 SV=1	LOC100651375	String	AGC/GRK
A0A6P3UBX0-482T	A0A6P3UBX0	482	T	LOW QUALITY PROTEIN: G protein-coupled receptor kinase 2 OS=Bombus terrestris OX=30195 GN=LOC100642779 PE=4 SV=1	LOC100642779	LDIEQFSTVKGVNLD	A0A6P3TXF4	G protein-coupled receptor kinase 1 isoform X2 OS=Bombus terrestris OX=30195 GN=LOC100651375 PE=4 SV=1	LOC100651375	String	AGC/GRK
A0A6P3UBY3-591S	A0A6P3UBY3	591	S	bromodomain-containing protein 8 OS=Bombus terrestris OX=30195 GN=LOC100646440 PE=4 SV=1	LOC100646440	TNKLQRVSSEELENK	A0A6P3DEM5	histone acetyltransferase KAT2A OS=Bombus terrestris OX=30195 GN=LOC100648411 PE=4 SV=1	LOC100648411	String	Atypical/TAF1
A0A6P3UBY3-85S	A0A6P3UBY3	85	S	bromodomain-containing protein 8 OS=Bombus terrestris OX=30195 GN=LOC100646440 PE=4 SV=1	LOC100646440	PKRKKRESGETTGES	A0A6P3DEM5	histone acetyltransferase KAT2A OS=Bombus terrestris OX=30195 GN=LOC100648411 PE=4 SV=1	LOC100648411	String	Atypical/TAF1
A0A6P3UC24-37T	A0A6P3UC24	37	T	myosin regulatory light chain 2 OS=Bombus terrestris OX=30195 GN=LOC100642903 PE=4 SV=1	LOC100642903	PAEEKPPTPTGTPKE	A0A6P3U1N3	myosin heavy chain, muscle isoform X7 OS=Bombus terrestris OX=30195 GN=LOC100647343 PE=4 SV=1	LOC100647343	String	STE/STE20
A0A6P3UC24-37T	A0A6P3UC24	37	T	myosin regulatory light chain 2 OS=Bombus terrestris OX=30195 GN=LOC100642903 PE=4 SV=1	LOC100642903	PAEEKPPTPTGTPKE	A0A6P3UJT8	myosin heavy chain, non-muscle isoform X2 OS=Bombus terrestris OX=30195 GN=LOC100649130 PE=4 SV=1	LOC100649130	String	STE/STE20
A0A6P3UC24-61T	A0A6P3UC24	61	T	myosin regulatory light chain 2 OS=Bombus terrestris OX=30195 GN=LOC100642903 PE=4 SV=1	LOC100642903	GSRKAKRTGSSVFSM	A0A6P3D6B0	rho-associated protein kinase 2 OS=Bombus terrestris OX=30195 GN=LOC100650139 PE=4 SV=1	LOC100650139	String	AGC/DMPK
A0A6P3UC24-61T	A0A6P3UC24	61	T	myosin regulatory light chain 2 OS=Bombus terrestris OX=30195 GN=LOC100642903 PE=4 SV=1	LOC100642903	GSRKAKRTGSSVFSM	A0A6P3U042	LOW QUALITY PROTEIN: titin OS=Bombus terrestris OX=30195 GN=LOC105665949 PE=4 SV=1	LOC105665949	String	CAMK/MLCK
A0A6P3UC24-61T	A0A6P3UC24	61	T	myosin regulatory light chain 2 OS=Bombus terrestris OX=30195 GN=LOC100642903 PE=4 SV=1	LOC100642903	GSRKAKRTGSSVFSM	A0A6P5IBC9	twitchin isoform X17 OS=Bombus terrestris OX=30195 GN=LOC100644118 PE=4 SV=1	LOC100644118	String	CAMK/MLCK
A0A6P3UC24-63S	A0A6P3UC24	63	S	myosin regulatory light chain 2 OS=Bombus terrestris OX=30195 GN=LOC100642903 PE=4 SV=1	LOC100642903	RKAKRTGSSVFSMFT	A0A6P3D6B0	rho-associated protein kinase 2 OS=Bombus terrestris OX=30195 GN=LOC100650139 PE=4 SV=1	LOC100650139	String	AGC/DMPK
A0A6P3UC24-63S	A0A6P3UC24	63	S	myosin regulatory light chain 2 OS=Bombus terrestris OX=30195 GN=LOC100642903 PE=4 SV=1	LOC100642903	RKAKRTGSSVFSMFT	A0A6P3U042	LOW QUALITY PROTEIN: titin OS=Bombus terrestris OX=30195 GN=LOC105665949 PE=4 SV=1	LOC105665949	String	CAMK/MLCK
A0A6P3UC24-63S	A0A6P3UC24	63	S	myosin regulatory light chain 2 OS=Bombus terrestris OX=30195 GN=LOC100642903 PE=4 SV=1	LOC100642903	RKAKRTGSSVFSMFT	A0A6P5IBC9	twitchin isoform X17 OS=Bombus terrestris OX=30195 GN=LOC100644118 PE=4 SV=1	LOC100644118	String	CAMK/MLCK
A0A6P3UC24-64S	A0A6P3UC24	64	S	myosin regulatory light chain 2 OS=Bombus terrestris OX=30195 GN=LOC100642903 PE=4 SV=1	LOC100642903	KAKRTGSSVFSMFTQ	A0A6P3D6B0	rho-associated protein kinase 2 OS=Bombus terrestris OX=30195 GN=LOC100650139 PE=4 SV=1	LOC100650139	String	AGC/DMPK
A0A6P3UC24-64S	A0A6P3UC24	64	S	myosin regulatory light chain 2 OS=Bombus terrestris OX=30195 GN=LOC100642903 PE=4 SV=1	LOC100642903	KAKRTGSSVFSMFTQ	A0A6P3U042	LOW QUALITY PROTEIN: titin OS=Bombus terrestris OX=30195 GN=LOC105665949 PE=4 SV=1	LOC105665949	String	CAMK/MLCK
A0A6P3UC24-64S	A0A6P3UC24	64	S	myosin regulatory light chain 2 OS=Bombus terrestris OX=30195 GN=LOC100642903 PE=4 SV=1	LOC100642903	KAKRTGSSVFSMFTQ	A0A6P5IBC9	twitchin isoform X17 OS=Bombus terrestris OX=30195 GN=LOC100644118 PE=4 SV=1	LOC100644118	String	CAMK/MLCK
A0A6P3UC37-718S	A0A6P3UC37	718	S	anaphase-promoting complex subunit 1 OS=Bombus terrestris OX=30195 GN=LOC100643302 PE=4 SV=1	LOC100643302	DQLNERNSPIVVSKK	A0A6P3TQK0	serine/threonine-protein kinase pakA-like OS=Bombus terrestris OX=30195 GN=LOC100642479 PE=4 SV=1	LOC100642479	String	Other/BUB
A0A6P3UCR3-113S	A0A6P3UCR3	113	S	dual specificity protein kinase CLK2 isoform X3 OS=Bombus terrestris OX=30195 GN=LOC100647914 PE=4 SV=1	LOC100647914	RRRIDYESPRSKGTY	A0A6P3DAN3	LOW QUALITY PROTEIN: SRSF protein kinase 3 OS=Bombus terrestris OX=30195 GN=LOC100646783 PE=4 SV=1	LOC100646783	String	CMGC/SRPK
A0A6P3UCR3-121S	A0A6P3UCR3	121	S	dual specificity protein kinase CLK2 isoform X3 OS=Bombus terrestris OX=30195 GN=LOC100647914 PE=4 SV=1	LOC100647914	PRSKGTYSGERVLRS	A0A6P3DAN3	LOW QUALITY PROTEIN: SRSF protein kinase 3 OS=Bombus terrestris OX=30195 GN=LOC100646783 PE=4 SV=1	LOC100646783	String	CMGC/SRPK
A0A6P3UCR3-94S	A0A6P3UCR3	94	S	dual specificity protein kinase CLK2 isoform X3 OS=Bombus terrestris OX=30195 GN=LOC100647914 PE=4 SV=1	LOC100647914	RSHSRARSHSAGSLS	A0A6P3DAN3	LOW QUALITY PROTEIN: SRSF protein kinase 3 OS=Bombus terrestris OX=30195 GN=LOC100646783 PE=4 SV=1	LOC100646783	String	CMGC/SRPK
A0A6P3UCR3-96S	A0A6P3UCR3	96	S	dual specificity protein kinase CLK2 isoform X3 OS=Bombus terrestris OX=30195 GN=LOC100647914 PE=4 SV=1	LOC100647914	HSRARSHSAGSLSYE	A0A6P3DAN3	LOW QUALITY PROTEIN: SRSF protein kinase 3 OS=Bombus terrestris OX=30195 GN=LOC100646783 PE=4 SV=1	LOC100646783	String	CMGC/SRPK
A0A6P3UDA7-168T	A0A6P3UDA7	168	T	muscle-specific protein 20 OS=Bombus terrestris OX=30195 GN=LOC100646044 PE=4 SV=1	LOC100646044	AGSNKGATQSGQSIG	A0A6P3U1N3	myosin heavy chain, muscle isoform X7 OS=Bombus terrestris OX=30195 GN=LOC100647343 PE=4 SV=1	LOC100647343	String	STE/STE20
A0A6P3UDH0-308T	A0A6P3UDH0	308	T	dnaJ homolog subfamily C member 2 isoform X2 OS=Bombus terrestris OX=30195 GN=LOC100649201 PE=4 SV=1	LOC100649201	ISSDMRNTPEKQVKS	A0A6P5I7H3	cyclin-G-associated kinase OS=Bombus terrestris OX=30195 GN=LOC100651347 PE=4 SV=1	LOC100651347	String	Other/NAK
A0A6P3UDI2-1246S	A0A6P3UDI2	1246	S	probable histone-lysine N-methyltransferase CG1716 isoform X2 OS=Bombus terrestris OX=30195 GN=LOC100652142 PE=4 SV=1	LOC100652142	DRRRGRESPESEHTR	A0A6P5I8S2	LOW QUALITY PROTEIN: cyclin-dependent kinase 12 OS=Bombus terrestris OX=30195 GN=LOC100651673 PE=4 SV=1	LOC100651673	String	CMGC/CDK
A0A6P3UDP0-36T	A0A6P3UDP0	36	T	eukaryotic translation initiation factor 4E-binding protein 2 OS=Bombus terrestris OX=30195 GN=LOC100643384 PE=4 SV=1	LOC100643384	LPIDYSSTPGGTLFS	A0A6P3D5Q9	mitogen-activated protein kinase 1 OS=Bombus terrestris OX=30195 GN=LOC100651240 PE=4 SV=1	LOC100651240	String	CMGC/MAPK
A0A6P3UDP0-36T	A0A6P3UDP0	36	T	eukaryotic translation initiation factor 4E-binding protein 2 OS=Bombus terrestris OX=30195 GN=LOC100643384 PE=4 SV=1	LOC100643384	LPIDYSSTPGGTLFS	A0A6P3U595	serine/threonine-protein kinase mTOR OS=Bombus terrestris OX=30195 GN=LOC100649664 PE=4 SV=1	LOC100649664	String	Atypical/PIKK
A0A6P3UDP0-45T	A0A6P3UDP0	45	T	eukaryotic translation initiation factor 4E-binding protein 2 OS=Bombus terrestris OX=30195 GN=LOC100643384 PE=4 SV=1	LOC100643384	GGTLFSTTPGGTRIV	A0A6P3D5Q9	mitogen-activated protein kinase 1 OS=Bombus terrestris OX=30195 GN=LOC100651240 PE=4 SV=1	LOC100651240	String	CMGC/MAPK
A0A6P3UDP0-45T	A0A6P3UDP0	45	T	eukaryotic translation initiation factor 4E-binding protein 2 OS=Bombus terrestris OX=30195 GN=LOC100643384 PE=4 SV=1	LOC100643384	GGTLFSTTPGGTRIV	A0A6P3UGT8	phosphatidylinositol 3,4,5-trisphosphate 3-phosphatase and dual-specificity protein phosphatase PTEN isoform X3 OS=Bombus terrestris OX=30195 GN=LOC100643227 PE=4 SV=1	LOC100643227	String	Other/NAK
A0A6P3UDP0-64S	A0A6P3UDP0	64	S	eukaryotic translation initiation factor 4E-binding protein 2 OS=Bombus terrestris OX=30195 GN=LOC100643384 PE=4 SV=1	LOC100643384	FLMNLRNSPISRTPP	A0A6P3D5Q9	mitogen-activated protein kinase 1 OS=Bombus terrestris OX=30195 GN=LOC100651240 PE=4 SV=1	LOC100651240	String	CMGC/MAPK
A0A6P3UDP0-64S	A0A6P3UDP0	64	S	eukaryotic translation initiation factor 4E-binding protein 2 OS=Bombus terrestris OX=30195 GN=LOC100643384 PE=4 SV=1	LOC100643384	FLMNLRNSPISRTPP	A0A6P3U595	serine/threonine-protein kinase mTOR OS=Bombus terrestris OX=30195 GN=LOC100649664 PE=4 SV=1	LOC100649664	String	Atypical/PIKK
A0A6P3UFB9-145S	A0A6P3UFB9	145	S	spermatogenesis-associated protein 5 isoform X2 OS=Bombus terrestris OX=30195 GN=LOC105665610 PE=4 SV=1	LOC105665610	SEQFKQLSITNETRN	A0A6P3U7R3	ankyrin repeat domain-containing protein 50 isoform X1 OS=Bombus terrestris OX=30195 GN=LOC100645921 PE=4 SV=1	LOC100645921	String	TKL/RIPK
A0A6P3UFC0-402S	A0A6P3UFC0	402	S	RNA polymerase II-associated factor 1 homolog isoform X2 OS=Bombus terrestris OX=30195 GN=LOC100650306 PE=4 SV=1	LOC100650306	EKAEDRGSENEAESR	A0A6P3UIT4	LOW QUALITY PROTEIN: chromodomain-helicase-DNA-binding protein 1 OS=Bombus terrestris OX=30195 GN=LOC100651986 PE=4 SV=1	LOC100651986	String	Atypical/RIO
A0A6P3UFH4-219T	A0A6P3UFH4	219	T	stress-induced-phosphoprotein 1 OS=Bombus terrestris OX=30195 GN=LOC105665611 PE=4 SV=1	LOC105665611	KEEEDCNTPQKLAQR	A0A6P3DC20	leucine-rich repeat serine/threonine-protein kinase 1 OS=Bombus terrestris OX=30195 GN=LOC100648136 PE=4 SV=1	LOC100648136	String	TKL/LRRK
A0A6P3UGB0-436S	A0A6P3UGB0	436	S	putative ATP-dependent RNA helicase me31b OS=Bombus terrestris OX=30195 GN=LOC100647830 PE=4 SV=1	LOC100647830	ARPEDNNSMEEGNVS	A0A6P3D614	U6 snRNA-associated Sm-like protein LSm1 OS=Bombus terrestris OX=30195 GN=LOC100651745 PE=4 SV=1	LOC100651745	String	AGC/GRK
A0A6P3UGB0-443S	A0A6P3UGB0	443	S	putative ATP-dependent RNA helicase me31b OS=Bombus terrestris OX=30195 GN=LOC100647830 PE=4 SV=1	LOC100647830	SMEEGNVSK******	A0A6P3D614	U6 snRNA-associated Sm-like protein LSm1 OS=Bombus terrestris OX=30195 GN=LOC100651745 PE=4 SV=1	LOC100651745	String	AGC/GRK
A0A6P3UGD3-9S	A0A6P3UGD3	9	S	12 kDa FK506-binding protein OS=Bombus terrestris OX=30195 GN=LOC100643673 PE=4 SV=1	LOC100643673	GVDVEVLSPGDGQTY	A0A6P3U595	serine/threonine-protein kinase mTOR OS=Bombus terrestris OX=30195 GN=LOC100649664 PE=4 SV=1	LOC100649664	String	Atypical/PIKK
A0A6P3UGD3-9S	A0A6P3UGD3	9	S	12 kDa FK506-binding protein OS=Bombus terrestris OX=30195 GN=LOC100643673 PE=4 SV=1	LOC100643673	GVDVEVLSPGDGQTY	A0A6P3U8W9	cyclin-dependent kinase 4 OS=Bombus terrestris OX=30195 GN=LOC100650977 PE=4 SV=1	LOC100650977	String	CMGC/CDK
A0A6P3UGD3-9S	A0A6P3UGD3	9	S	12 kDa FK506-binding protein OS=Bombus terrestris OX=30195 GN=LOC100643673 PE=4 SV=1	LOC100643673	GVDVEVLSPGDGQTY	A0A6P3UA05	transformation/transcription domain-associated protein OS=Bombus terrestris OX=30195 GN=LOC100647637 PE=4 SV=1	LOC100647637	String	Atypical/PIKK
A0A6P3UGD3-9S	A0A6P3UGD3	9	S	12 kDa FK506-binding protein OS=Bombus terrestris OX=30195 GN=LOC100643673 PE=4 SV=1	LOC100643673	GVDVEVLSPGDGQTY	A0A6P5IBU0	LOW QUALITY PROTEIN: serine/threonine-protein kinase SMG1 OS=Bombus terrestris OX=30195 GN=LOC100646678 PE=4 SV=1	LOC100646678	String	Atypical/PIKK
A0A6P3UGJ3-1335T	A0A6P3UGJ3	1335	T	CID domain-containing protein(predicted) OS=Bombus terrestris OX=30195 GN=LOC100651069 PE=4 SV=1	LOC100651069	EPIEAPPTPPLLTQK	A0A6P5I8S2	LOW QUALITY PROTEIN: cyclin-dependent kinase 12 OS=Bombus terrestris OX=30195 GN=LOC100651673 PE=4 SV=1	LOC100651673	String	CMGC/CDK
A0A6P3UGJ3-526S	A0A6P3UGJ3	526	S	CID domain-containing protein(predicted) OS=Bombus terrestris OX=30195 GN=LOC100651069 PE=4 SV=1	LOC100651069	PKVDRDASPVRSKSR	A0A6P5I8S2	LOW QUALITY PROTEIN: cyclin-dependent kinase 12 OS=Bombus terrestris OX=30195 GN=LOC100651673 PE=4 SV=1	LOC100651673	String	CMGC/CDK
A0A6P3UGJ3-547S	A0A6P3UGJ3	547	S	CID domain-containing protein(predicted) OS=Bombus terrestris OX=30195 GN=LOC100651069 PE=4 SV=1	LOC100651069	SSPSSRTSPQSFQNS	A0A6P5I8S2	LOW QUALITY PROTEIN: cyclin-dependent kinase 12 OS=Bombus terrestris OX=30195 GN=LOC100651673 PE=4 SV=1	LOC100651673	String	CMGC/CDK
A0A6P3UGJ3-633S	A0A6P3UGJ3	633	S	CID domain-containing protein(predicted) OS=Bombus terrestris OX=30195 GN=LOC100651069 PE=4 SV=1	LOC100651069	RNKDGSLSPERSPAN	A0A6P5I8S2	LOW QUALITY PROTEIN: cyclin-dependent kinase 12 OS=Bombus terrestris OX=30195 GN=LOC100651673 PE=4 SV=1	LOC100651673	String	CMGC/CDK
A0A6P3UGJ3-738T	A0A6P3UGJ3	738	T	CID domain-containing protein(predicted) OS=Bombus terrestris OX=30195 GN=LOC100651069 PE=4 SV=1	LOC100651069	PKAGRPPTPPPPVIS	A0A6P5I8S2	LOW QUALITY PROTEIN: cyclin-dependent kinase 12 OS=Bombus terrestris OX=30195 GN=LOC100651673 PE=4 SV=1	LOC100651673	String	CMGC/CDK
A0A6P3UGJ3-903S	A0A6P3UGJ3	903	S	CID domain-containing protein(predicted) OS=Bombus terrestris OX=30195 GN=LOC100651069 PE=4 SV=1	LOC100651069	GERTSTFSPSGDKEM	A0A6P5I8S2	LOW QUALITY PROTEIN: cyclin-dependent kinase 12 OS=Bombus terrestris OX=30195 GN=LOC100651673 PE=4 SV=1	LOC100651673	String	CMGC/CDK
A0A6P3UGK9-602S	A0A6P3UGK9	602	S	lysine--tRNA ligase OS=Bombus terrestris OX=30195 GN=LOC100649242 PE=4 SV=1	LOC100649242	ISEDDKTSNDNVNHV	A0A6P3DI91	LOW QUALITY PROTEIN: eIF-2-alpha kinase GCN2 OS=Bombus terrestris OX=30195 GN=LOC100651725 PE=4 SV=1	LOC100651725	String	Other/PEK
A0A6P3UGY4-3S	A0A6P3UGY4	3	S	cofilin/actin-depolymerizing factor homolog OS=Bombus terrestris OX=30195 GN=LOC100643436 PE=4 SV=1	LOC100643436	*****MASGVTVADV	A0A6P5I7W7	Protein phosphatase PHLPP-like protein(predicted) OS=Bombus terrestris OX=30195 GN=LOC100646325 PE=4 SV=1	LOC100646325	String	TKL/LRRK
A0A6P3UGY4-6T	A0A6P3UGY4	6	T	cofilin/actin-depolymerizing factor homolog OS=Bombus terrestris OX=30195 GN=LOC100643436 PE=4 SV=1	LOC100643436	**MASGVTVADVCKT	A0A6P5I7H3	cyclin-G-associated kinase OS=Bombus terrestris OX=30195 GN=LOC100651347 PE=4 SV=1	LOC100651347	String	Other/NAK
A0A6P3UGY4-6T	A0A6P3UGY4	6	T	cofilin/actin-depolymerizing factor homolog OS=Bombus terrestris OX=30195 GN=LOC100643436 PE=4 SV=1	LOC100643436	**MASGVTVADVCKT	A0A6P5I7W7	Protein phosphatase PHLPP-like protein(predicted) OS=Bombus terrestris OX=30195 GN=LOC100646325 PE=4 SV=1	LOC100646325	String	TKL/LRRK
A0A6P3UI07-188S	A0A6P3UI07	188	S	ras-related protein Rab-3 isoform X4 OS=Bombus terrestris OX=30195 GN=LOC100650351 PE=4 SV=1	LOC100650351	ICDKMSESLDNDPTL	A0A6P5IHB8	rho GTPase-activating protein 100F OS=Bombus terrestris OX=30195 GN=LOC100651665 PE=4 SV=1	LOC100651665	String	Atypical/BCR
A0A6P3UI18-228S	A0A6P3UI18	228	S	sequestosome-1 OS=Bombus terrestris OX=30195 GN=LOC100647329 PE=4 SV=1	LOC100647329	KPEERKESKDDTCID	A0A6P3D885	serine/threonine-protein kinase unc-51 OS=Bombus terrestris OX=30195 GN=LOC100644361 PE=4 SV=1	LOC100644361	String	Other/ULK
A0A6P3UI18-259S	A0A6P3UI18	259	S	sequestosome-1 OS=Bombus terrestris OX=30195 GN=LOC100647329 PE=4 SV=1	LOC100647329	NANADKESVSDVAST	A0A6P3DJ31	serine/threonine-protein kinase PINK1, mitochondrial OS=Bombus terrestris OX=30195 GN=LOC100648193 PE=4 SV=1	LOC100648193	String	Other/NKF2
A0A6P3UI18-268S	A0A6P3UI18	268	S	sequestosome-1 OS=Bombus terrestris OX=30195 GN=LOC100647329 PE=4 SV=1	LOC100647329	SDVASTASQDSATTK	A0A6P3TRD2	phosphatidylinositol 3-kinase catalytic subunit type 3 isoform X2 OS=Bombus terrestris OX=30195 GN=LOC100642247 PE=4 SV=1	LOC100642247	String	Atypical/PIKK
A0A6P3UI18-268S	A0A6P3UI18	268	S	sequestosome-1 OS=Bombus terrestris OX=30195 GN=LOC100647329 PE=4 SV=1	LOC100647329	SDVASTASQDSATTK	A0A6P3U595	serine/threonine-protein kinase mTOR OS=Bombus terrestris OX=30195 GN=LOC100649664 PE=4 SV=1	LOC100649664	String	Atypical/PIKK
A0A6P3UI18-90S	A0A6P3UI18	90	S	sequestosome-1 OS=Bombus terrestris OX=30195 GN=LOC100647329 PE=4 SV=1	LOC100647329	TSKQKEPSPEKEKPV	A0A6P3D885	serine/threonine-protein kinase unc-51 OS=Bombus terrestris OX=30195 GN=LOC100644361 PE=4 SV=1	LOC100644361	String	Other/ULK
A0A6P3UI18-90S	A0A6P3UI18	90	S	sequestosome-1 OS=Bombus terrestris OX=30195 GN=LOC100647329 PE=4 SV=1	LOC100647329	TSKQKEPSPEKEKPV	A0A6P3TRD2	phosphatidylinositol 3-kinase catalytic subunit type 3 isoform X2 OS=Bombus terrestris OX=30195 GN=LOC100642247 PE=4 SV=1	LOC100642247	String	Atypical/PIKK
A0A6P3UI18-90S	A0A6P3UI18	90	S	sequestosome-1 OS=Bombus terrestris OX=30195 GN=LOC100647329 PE=4 SV=1	LOC100647329	TSKQKEPSPEKEKPV	A0A6P3U595	serine/threonine-protein kinase mTOR OS=Bombus terrestris OX=30195 GN=LOC100649664 PE=4 SV=1	LOC100649664	String	Atypical/PIKK
A0A6P3UIL6-44S	A0A6P3UIL6	44	S	high affinity cAMP-specific and IBMX-insensitive 3',5'-cyclic phosphodiesterase 8 isoform X2 OS=Bombus terrestris OX=30195 GN=LOC100631058 PE=4 SV=1	LOC100631058	YDVLRRRSSFEDIAV	A0A6P3UBX0	LOW QUALITY PROTEIN: G protein-coupled receptor kinase 2 OS=Bombus terrestris OX=30195 GN=LOC100642779 PE=4 SV=1	LOC100642779	String	AGC/GRK
A0A6P3UIT4-1235S	A0A6P3UIT4	1235	S	LOW QUALITY PROTEIN: chromodomain-helicase-DNA-binding protein 1 OS=Bombus terrestris OX=30195 GN=LOC100651986 PE=4 SV=1	LOC100651986	NFDCDWSSEDDSRLL	A0A6P3DEM5	histone acetyltransferase KAT2A OS=Bombus terrestris OX=30195 GN=LOC100648411 PE=4 SV=1	LOC100648411	String	Atypical/TAF1
A0A6P3UJ36-205T	A0A6P3UJ36	205	T	LOW QUALITY PROTEIN: vacuolar protein sorting-associated protein VTA1 homolog OS=Bombus terrestris OX=30195 GN=LOC100647959 PE=4 SV=1	LOC100647959	ELIGTRNTNPPDAVC	A0A6P3D8P3	vacuolar protein-sorting-associated protein 25 OS=Bombus terrestris OX=30195 GN=LOC100645242 PE=4 SV=1	LOC100645242	String	Other/WNK
A0A6P3UJW5-72S	A0A6P3UJW5	72	S	TIMELESS-interacting protein(predicted) OS=Bombus terrestris OX=30195 GN=LOC100648777 PE=4 SV=1	LOC100648777	KGNTSYDSQDDNEF*	A0A6P3DIP8	serine/threonine-protein kinase atr OS=Bombus terrestris OX=30195 GN=LOC100646634 PE=4 SV=1	LOC100646634	String	Atypical/PIKK
A0A6P3UK09-884S	A0A6P3UK09	884	S	kinase suppressor of Ras 2 OS=Bombus terrestris OX=30195 GN=LOC100645746 PE=4 SV=1	LOC100645746	PRKRLARSPSHPIHL	A0A6P3D5Q9	mitogen-activated protein kinase 1 OS=Bombus terrestris OX=30195 GN=LOC100651240 PE=4 SV=1	LOC100651240	String	CMGC/MAPK
A0A6P3UK12-250S	A0A6P3UK12	250	S	transcription factor E2F4 OS=Bombus terrestris OX=30195 GN=LOC100651033 PE=4 SV=1	LOC100651033	SKPDPVISDEDEEDD	A0A6P3TUB7	transcription initiation factor TFIID subunit 1 isoform X3 OS=Bombus terrestris OX=30195 GN=LOC100645448 PE=4 SV=1	LOC100645448	String	Atypical/TAF1
A0A6P3UK12-298S	A0A6P3UK12	298	S	transcription factor E2F4 OS=Bombus terrestris OX=30195 GN=LOC100651033 PE=4 SV=1	LOC100651033	YGPLVRLSPPPSEKD	A0A6P3DAF9	cyclin-dependent kinase 1 OS=Bombus terrestris OX=30195 GN=LOC100651604 PE=4 SV=1	LOC100651604	String	CMGC/CDK
A0A6P3UK12-298S	A0A6P3UK12	298	S	transcription factor E2F4 OS=Bombus terrestris OX=30195 GN=LOC100651033 PE=4 SV=1	LOC100651033	YGPLVRLSPPPSEKD	A0A6P3U8W9	cyclin-dependent kinase 4 OS=Bombus terrestris OX=30195 GN=LOC100650977 PE=4 SV=1	LOC100650977	String	CMGC/CDK
A0A6P3UK84-550S	A0A6P3UK84	550	S	Small RNA 2'-O-methyltransferase(predicted) OS=Bombus terrestris OX=30195 GN=LOC100646218 PE=4 SV=1	LOC100646218	SLSRASTSPEPYLLH	A0A6P3UF58	ankyrin repeat, SAM and basic leucine zipper domain-containing protein 1 OS=Bombus terrestris OX=30195 GN=LOC100645816 PE=4 SV=1	LOC100645816	String	TKL/RIPK
A0A6P3UK84-726S	A0A6P3UK84	726	S	Small RNA 2'-O-methyltransferase(predicted) OS=Bombus terrestris OX=30195 GN=LOC100646218 PE=4 SV=1	LOC100646218	NTNSLNISQKSQFTS	A0A6P3UF58	ankyrin repeat, SAM and basic leucine zipper domain-containing protein 1 OS=Bombus terrestris OX=30195 GN=LOC100645816 PE=4 SV=1	LOC100645816	String	TKL/RIPK
A0A6P3UKC4-562S	A0A6P3UKC4	562	S	dual specificity mitogen-activated protein kinase kinase hemipterous OS=Bombus terrestris OX=30195 GN=LOC100631092 PE=4 SV=1	LOC100631092	QGVSRSLSPFARDYS	A0A6P3UGT0	stress-activated protein kinase JNK isoform X1 OS=Bombus terrestris OX=30195 GN=LOC100631091 PE=4 SV=1	LOC100631091	String	CMGC/MAPK
A0A6P3UKC4-689S	A0A6P3UKC4	689	S	dual specificity mitogen-activated protein kinase kinase hemipterous OS=Bombus terrestris OX=30195 GN=LOC100631092 PE=4 SV=1	LOC100631092	LGSERAPSPEPPPRL	A0A6P3UGT0	stress-activated protein kinase JNK isoform X1 OS=Bombus terrestris OX=30195 GN=LOC100631091 PE=4 SV=1	LOC100631091	String	CMGC/MAPK
A0A6P3UKC4-701S	A0A6P3UKC4	701	S	dual specificity mitogen-activated protein kinase kinase hemipterous OS=Bombus terrestris OX=30195 GN=LOC100631092 PE=4 SV=1	LOC100631092	PRLSRGESPLALRRN	A0A6P3UGT0	stress-activated protein kinase JNK isoform X1 OS=Bombus terrestris OX=30195 GN=LOC100631091 PE=4 SV=1	LOC100631091	String	CMGC/MAPK
A0A6P3UKC4-714S	A0A6P3UKC4	714	S	dual specificity mitogen-activated protein kinase kinase hemipterous OS=Bombus terrestris OX=30195 GN=LOC100631092 PE=4 SV=1	LOC100631092	RNLVDQASPSFARRY	A0A6P3UGT0	stress-activated protein kinase JNK isoform X1 OS=Bombus terrestris OX=30195 GN=LOC100631091 PE=4 SV=1	LOC100631091	String	CMGC/MAPK
A0A6P3UKC4-754T	A0A6P3UKC4	754	T	dual specificity mitogen-activated protein kinase kinase hemipterous OS=Bombus terrestris OX=30195 GN=LOC100631092 PE=4 SV=1	LOC100631092	VRARLRYTPEPQRRP	A0A6P3UGT0	stress-activated protein kinase JNK isoform X1 OS=Bombus terrestris OX=30195 GN=LOC100631091 PE=4 SV=1	LOC100631091	String	CMGC/MAPK
A0A6P3UKS6-336T	A0A6P3UKS6	336	T	LOW QUALITY PROTEIN: high mobility group protein DSP1 OS=Bombus terrestris OX=30195 GN=LOC100650757 PE=4 SV=1	LOC100650757	DAEMQNYTPPKGESK	A0A6P3DAF9	cyclin-dependent kinase 1 OS=Bombus terrestris OX=30195 GN=LOC100651604 PE=4 SV=1	LOC100651604	String	CMGC/CDK
A0A6P5HIE9-434T	A0A6P5HIE9	434	T	mitogen-activated protein kinase kinase kinase 7 OS=Bombus terrestris OX=30195 GN=LOC100631093 PE=4 SV=1	LOC100631093	DADLRPLTPDQTCER	A0A6P3D716	serine/threonine-protein kinase NLK OS=Bombus terrestris OX=30195 GN=LOC100651912 PE=4 SV=1	LOC100651912	String	CMGC/MAPK
A0A6P5HKM1-338S	A0A6P5HKM1	338	S	raf homolog serine/threonine-protein kinase phl OS=Bombus terrestris OX=30195 GN=LOC100645437 PE=4 SV=1	LOC100645437	LSRSMSPSLAPSRNQ	A0A6P3DEJ0	dual specificity mitogen-activated protein kinase kinase dSOR1 OS=Bombus terrestris OX=30195 GN=LOC100649968 PE=4 SV=1	LOC100649968	String	STE/STE7
A0A6P5HKM1-398S	A0A6P5HKM1	398	S	raf homolog serine/threonine-protein kinase phl OS=Bombus terrestris OX=30195 GN=LOC100645437 PE=4 SV=1	LOC100645437	GIMQSAVSPGSSPTK	A0A6P3D5Q9	mitogen-activated protein kinase 1 OS=Bombus terrestris OX=30195 GN=LOC100651240 PE=4 SV=1	LOC100651240	String	CMGC/MAPK
A0A6P5HKM1-402S	A0A6P5HKM1	402	S	raf homolog serine/threonine-protein kinase phl OS=Bombus terrestris OX=30195 GN=LOC100645437 PE=4 SV=1	LOC100645437	SAVSPGSSPTKHSQS	A0A6P3D5Q9	mitogen-activated protein kinase 1 OS=Bombus terrestris OX=30195 GN=LOC100651240 PE=4 SV=1	LOC100651240	String	CMGC/MAPK
A0A6P5HKM1-413S	A0A6P5HKM1	413	S	raf homolog serine/threonine-protein kinase phl OS=Bombus terrestris OX=30195 GN=LOC100645437 PE=4 SV=1	LOC100645437	HSQSTQASPTSTLRP	A0A6P3D5Q9	mitogen-activated protein kinase 1 OS=Bombus terrestris OX=30195 GN=LOC100651240 PE=4 SV=1	LOC100651240	String	CMGC/MAPK
A0A6P5HKM1-64S	A0A6P5HKM1	64	S	raf homolog serine/threonine-protein kinase phl OS=Bombus terrestris OX=30195 GN=LOC100645437 PE=4 SV=1	LOC100645437	GPESGELSDSEDGYL	A0A6P3DEJ0	dual specificity mitogen-activated protein kinase kinase dSOR1 OS=Bombus terrestris OX=30195 GN=LOC100649968 PE=4 SV=1	LOC100649968	String	STE/STE7
A0A6P5HKM1-724S	A0A6P5HKM1	724	S	raf homolog serine/threonine-protein kinase phl OS=Bombus terrestris OX=30195 GN=LOC100645437 PE=4 SV=1	LOC100645437	PKITRSASEPNLNRT	A0A6P3UK09	kinase suppressor of Ras 2 OS=Bombus terrestris OX=30195 GN=LOC100645746 PE=4 SV=1	LOC100645746	String	TKL/RAF
A0A6P5HLS9-1042S	A0A6P5HLS9	1042	S	protein toll OS=Bombus terrestris OX=30195 GN=LOC100651716 PE=4 SV=1	LOC100651716	PETPPAASTPPADSL	A0A6P3U715	serine/threonine-protein kinase pelle OS=Bombus terrestris OX=30195 GN=LOC100650697 PE=4 SV=1	LOC100650697	String	TKL/IRAK
A0A6P5HLV6-1994S	A0A6P5HLV6	1994	S	LOW QUALITY PROTEIN: autophagy-related protein 2 homolog B OS=Bombus terrestris OX=30195 GN=LOC100644291 PE=4 SV=1	LOC100644291	KGRRKRYSQPLDIRE	A0A6P3TRD2	phosphatidylinositol 3-kinase catalytic subunit type 3 isoform X2 OS=Bombus terrestris OX=30195 GN=LOC100642247 PE=4 SV=1	LOC100642247	String	Atypical/PIKK
A0A6P5HRU8-413T	A0A6P5HRU8	413	T	centrosomal protein of 290 kDa isoform X3 OS=Bombus terrestris OX=30195 GN=LOC100644685 PE=4 SV=1	LOC100644685	TSLVRLKTPEVQENS	A0A6P3D735	serine/threonine-protein kinase Aurora-2 OS=Bombus terrestris OX=30195 GN=LOC100648234 PE=4 SV=1	LOC100648234	String	Other/Aur
A0A6P5HRU8-413T	A0A6P5HRU8	413	T	centrosomal protein of 290 kDa isoform X3 OS=Bombus terrestris OX=30195 GN=LOC100644685 PE=4 SV=1	LOC100644685	TSLVRLKTPEVQENS	A0A6P3DAF9	cyclin-dependent kinase 1 OS=Bombus terrestris OX=30195 GN=LOC100651604 PE=4 SV=1	LOC100651604	String	CMGC/CDK
A0A6P5HRU8-413T	A0A6P5HRU8	413	T	centrosomal protein of 290 kDa isoform X3 OS=Bombus terrestris OX=30195 GN=LOC100644685 PE=4 SV=1	LOC100644685	TSLVRLKTPEVQENS	A0A6P3DDU3	aurora kinase B OS=Bombus terrestris OX=30195 GN=LOC100651048 PE=4 SV=1	LOC100651048	String	Other/Aur
A0A6P5HRU8-471S	A0A6P5HRU8	471	S	centrosomal protein of 290 kDa isoform X3 OS=Bombus terrestris OX=30195 GN=LOC100644685 PE=4 SV=1	LOC100644685	ETSQSDKSFDKKVDD	A0A6P3D735	serine/threonine-protein kinase Aurora-2 OS=Bombus terrestris OX=30195 GN=LOC100648234 PE=4 SV=1	LOC100648234	String	Other/Aur
A0A6P5HRU8-471S	A0A6P5HRU8	471	S	centrosomal protein of 290 kDa isoform X3 OS=Bombus terrestris OX=30195 GN=LOC100644685 PE=4 SV=1	LOC100644685	ETSQSDKSFDKKVDD	A0A6P3DDU3	aurora kinase B OS=Bombus terrestris OX=30195 GN=LOC100651048 PE=4 SV=1	LOC100651048	String	Other/Aur
A0A6P5HRU8-661S	A0A6P5HRU8	661	S	centrosomal protein of 290 kDa isoform X3 OS=Bombus terrestris OX=30195 GN=LOC100644685 PE=4 SV=1	LOC100644685	EQNGRSESIPVNIDT	A0A6P3D735	serine/threonine-protein kinase Aurora-2 OS=Bombus terrestris OX=30195 GN=LOC100648234 PE=4 SV=1	LOC100648234	String	Other/Aur
A0A6P5HRU8-661S	A0A6P5HRU8	661	S	centrosomal protein of 290 kDa isoform X3 OS=Bombus terrestris OX=30195 GN=LOC100644685 PE=4 SV=1	LOC100644685	EQNGRSESIPVNIDT	A0A6P3DDU3	aurora kinase B OS=Bombus terrestris OX=30195 GN=LOC100651048 PE=4 SV=1	LOC100651048	String	Other/Aur
A0A6P5HRU8-704S	A0A6P5HRU8	704	S	centrosomal protein of 290 kDa isoform X3 OS=Bombus terrestris OX=30195 GN=LOC100644685 PE=4 SV=1	LOC100644685	ELQEKMASIEQPTEE	A0A6P3D5W7	dual specificity protein kinase TTK OS=Bombus terrestris OX=30195 GN=LOC100643681 PE=4 SV=1	LOC100643681	String	Other/TTK
A0A6P5HRU8-716T	A0A6P5HRU8	716	T	centrosomal protein of 290 kDa isoform X3 OS=Bombus terrestris OX=30195 GN=LOC100644685 PE=4 SV=1	LOC100644685	TEESKSDTPLITDIN	A0A6P3DAF9	cyclin-dependent kinase 1 OS=Bombus terrestris OX=30195 GN=LOC100651604 PE=4 SV=1	LOC100651604	String	CMGC/CDK
A0A6P5HSC5-1988S	A0A6P5HSC5	1988	S	E3 ubiquitin-protein ligase HUWE1 isoform X2 OS=Bombus terrestris OX=30195 GN=LOC100651406 PE=4 SV=1	LOC100651406	KSSTPTRSPEKKLTY	A0A6P3UA05	transformation/transcription domain-associated protein OS=Bombus terrestris OX=30195 GN=LOC100647637 PE=4 SV=1	LOC100647637	String	Atypical/PIKK
A0A6P5HSQ8-328S	A0A6P5HSQ8	328	S	calcium/calmodulin-dependent protein kinase kinase 2 OS=Bombus terrestris OX=30195 GN=LOC100648209 PE=4 SV=1	LOC100648209	LRESRRVSIDNRQGA	A0A6P3UAT7	5'-AMP-activated protein kinase catalytic subunit alpha-2 OS=Bombus terrestris OX=30195 GN=LOC100643177 PE=4 SV=1	LOC100643177	String	CAMK/CAMKL
A0A6P5HT90-176T	A0A6P5HT90	176	T	LOW QUALITY PROTEIN: mitogen-activated protein kinase 14B OS=Bombus terrestris OX=30195 GN=LOC100648398 PE=4 SV=1	LOC100648398	RPTENEMTGYVATRW	A0A6P3DEJ0	dual specificity mitogen-activated protein kinase kinase dSOR1 OS=Bombus terrestris OX=30195 GN=LOC100649968 PE=4 SV=1	LOC100649968	String	STE/STE7
A0A6P5HT90-176T	A0A6P5HT90	176	T	LOW QUALITY PROTEIN: mitogen-activated protein kinase 14B OS=Bombus terrestris OX=30195 GN=LOC100648398 PE=4 SV=1	LOC100648398	RPTENEMTGYVATRW	A0A6P3DEZ1	dual specificity mitogen-activated protein kinase kinase 3 OS=Bombus terrestris OX=30195 GN=LOC100650253 PE=4 SV=1	LOC100650253	String	STE/STE7
A0A6P5HWK2-1983S	A0A6P5HWK2	1983	S	kinesin-related protein 4 OS=Bombus terrestris OX=30195 GN=LOC100647661 PE=4 SV=1	LOC100647661	TKTTTAASPIKKSTT	A0A6P3DDK6	protein fem-1 homolog B OS=Bombus terrestris OX=30195 GN=LOC100643164 PE=4 SV=1	LOC100643164	String	TKL/RIPK
A0A6P5HWK2-2035S	A0A6P5HWK2	2035	S	kinesin-related protein 4 OS=Bombus terrestris OX=30195 GN=LOC100647661 PE=4 SV=1	LOC100647661	DVPKKDLSPVVTPND	A0A6P3D9P5	protein fem-1 homolog CG6966 isoform X1 OS=Bombus terrestris OX=30195 GN=LOC100642959 PE=4 SV=1	LOC100642959	String	CAMK/DAPK
A0A6P5HZU4-140S	A0A6P5HZU4	140	S	histone acetyltransferase Tip60 OS=Bombus terrestris OX=30195 GN=LOC100652130 PE=4 SV=1	LOC100652130	TCIENEDSQDGPPQT	A0A6P3UA05	transformation/transcription domain-associated protein OS=Bombus terrestris OX=30195 GN=LOC100647637 PE=4 SV=1	LOC100647637	String	Atypical/PIKK
A0A6P5HZU4-92T	A0A6P5HZU4	92	T	histone acetyltransferase Tip60 OS=Bombus terrestris OX=30195 GN=LOC100652130 PE=4 SV=1	LOC100652130	TPGTGAATPKKQAPS	A0A6P3UK33	helicase domino isoform X1 OS=Bombus terrestris OX=30195 GN=LOC100648591 PE=4 SV=1	LOC100648591	String	Atypical/RIO
A0A6P5HZZ0-168S	A0A6P5HZZ0	168	S	mutS protein homolog 5 isoform X2 OS=Bombus terrestris OX=30195 GN=LOC100647843 PE=4 SV=1	LOC100647843	SGKPSFVSLNYLNLR	A0A6P3D7L4	ovarian-specific serine/threonine-protein kinase Lok OS=Bombus terrestris OX=30195 GN=LOC100649762 PE=4 SV=1	LOC100649762	String	CAMK/RAD53
A0A6P5I0S8-218S	A0A6P5I0S8	218	S	LOW QUALITY PROTEIN: methionine--tRNA ligase, cytoplasmic OS=Bombus terrestris OX=30195 GN=LOC100647379 PE=4 SV=1	LOC100647379	KPADLQLSPTKEKEM	A0A6P3UDV7	asparagine--tRNA ligase, cytoplasmic OS=Bombus terrestris OX=30195 GN=LOC100650423 PE=4 SV=1	LOC100650423	String	Atypical/PIKK
A0A6P5I1A8-1032S	A0A6P5I1A8	1032	S	tensin-1 OS=Bombus terrestris OX=30195 GN=LOC100644032 PE=4 SV=1	LOC100644032	TDQKQSASPDFVSTL	A0A6P3DCF4	phosphatidylinositol 4,5-bisphosphate 3-kinase catalytic subunit delta isoform OS=Bombus terrestris OX=30195 GN=LOC100646352 PE=4 SV=1	LOC100646352	String	Atypical/PIKK
A0A6P5I1A8-1032S	A0A6P5I1A8	1032	S	tensin-1 OS=Bombus terrestris OX=30195 GN=LOC100644032 PE=4 SV=1	LOC100644032	TDQKQSASPDFVSTL	A0A6P3TRD2	phosphatidylinositol 3-kinase catalytic subunit type 3 isoform X2 OS=Bombus terrestris OX=30195 GN=LOC100642247 PE=4 SV=1	LOC100642247	String	Atypical/PIKK
A0A6P5I1A8-1032S	A0A6P5I1A8	1032	S	tensin-1 OS=Bombus terrestris OX=30195 GN=LOC100644032 PE=4 SV=1	LOC100644032	TDQKQSASPDFVSTL	A0A6P3TTS7	3-phosphoinositide-dependent protein kinase 1 isoform X3 OS=Bombus terrestris OX=30195 GN=LOC100644761 PE=4 SV=1	LOC100644761	String	AGC/PDK1
A0A6P5I1A8-1032S	A0A6P5I1A8	1032	S	tensin-1 OS=Bombus terrestris OX=30195 GN=LOC100644032 PE=4 SV=1	LOC100644032	TDQKQSASPDFVSTL	A0A6P3U4H3	glycogen synthase kinase-3 beta isoform X5 OS=Bombus terrestris OX=30195 GN=LOC100645880 PE=4 SV=1	LOC100645880	String	CMGC/GSK
A0A6P5I1A8-1032S	A0A6P5I1A8	1032	S	tensin-1 OS=Bombus terrestris OX=30195 GN=LOC100644032 PE=4 SV=1	LOC100644032	TDQKQSASPDFVSTL	A0A6P3UGT0	stress-activated protein kinase JNK isoform X1 OS=Bombus terrestris OX=30195 GN=LOC100631091 PE=4 SV=1	LOC100631091	String	CMGC/MAPK
A0A6P5I1A8-1172S	A0A6P5I1A8	1172	S	tensin-1 OS=Bombus terrestris OX=30195 GN=LOC100644032 PE=4 SV=1	LOC100644032	ASSWTERSVSPGSTV	A0A6P3DC72	integrin-linked protein kinase homolog pat-4 OS=Bombus terrestris OX=30195 GN=LOC100646980 PE=4 SV=1	LOC100646980	String	TKL/MLK
A0A6P5I1A8-1172S	A0A6P5I1A8	1172	S	tensin-1 OS=Bombus terrestris OX=30195 GN=LOC100644032 PE=4 SV=1	LOC100644032	ASSWTERSVSPGSTV	A0A6P3TTS7	3-phosphoinositide-dependent protein kinase 1 isoform X3 OS=Bombus terrestris OX=30195 GN=LOC100644761 PE=4 SV=1	LOC100644761	String	AGC/PDK1
A0A6P5I1A8-1174S	A0A6P5I1A8	1174	S	tensin-1 OS=Bombus terrestris OX=30195 GN=LOC100644032 PE=4 SV=1	LOC100644032	SWTERSVSPGSTVVN	A0A6P3DCF4	phosphatidylinositol 4,5-bisphosphate 3-kinase catalytic subunit delta isoform OS=Bombus terrestris OX=30195 GN=LOC100646352 PE=4 SV=1	LOC100646352	String	Atypical/PIKK
A0A6P5I1A8-1174S	A0A6P5I1A8	1174	S	tensin-1 OS=Bombus terrestris OX=30195 GN=LOC100644032 PE=4 SV=1	LOC100644032	SWTERSVSPGSTVVN	A0A6P3DDY2	RAC serine/threonine-protein kinase OS=Bombus terrestris OX=30195 GN=LOC100643457 PE=4 SV=1	LOC100643457	String	AGC/Akt
A0A6P5I1A8-1174S	A0A6P5I1A8	1174	S	tensin-1 OS=Bombus terrestris OX=30195 GN=LOC100644032 PE=4 SV=1	LOC100644032	SWTERSVSPGSTVVN	A0A6P3TRD2	phosphatidylinositol 3-kinase catalytic subunit type 3 isoform X2 OS=Bombus terrestris OX=30195 GN=LOC100642247 PE=4 SV=1	LOC100642247	String	Atypical/PIKK
A0A6P5I1A8-1174S	A0A6P5I1A8	1174	S	tensin-1 OS=Bombus terrestris OX=30195 GN=LOC100644032 PE=4 SV=1	LOC100644032	SWTERSVSPGSTVVN	A0A6P3TTS7	3-phosphoinositide-dependent protein kinase 1 isoform X3 OS=Bombus terrestris OX=30195 GN=LOC100644761 PE=4 SV=1	LOC100644761	String	AGC/PDK1
A0A6P5I1A8-1174S	A0A6P5I1A8	1174	S	tensin-1 OS=Bombus terrestris OX=30195 GN=LOC100644032 PE=4 SV=1	LOC100644032	SWTERSVSPGSTVVN	A0A6P3U4H3	glycogen synthase kinase-3 beta isoform X5 OS=Bombus terrestris OX=30195 GN=LOC100645880 PE=4 SV=1	LOC100645880	String	CMGC/GSK
A0A6P5I1A8-1174S	A0A6P5I1A8	1174	S	tensin-1 OS=Bombus terrestris OX=30195 GN=LOC100644032 PE=4 SV=1	LOC100644032	SWTERSVSPGSTVVN	A0A6P3UGT0	stress-activated protein kinase JNK isoform X1 OS=Bombus terrestris OX=30195 GN=LOC100631091 PE=4 SV=1	LOC100631091	String	CMGC/MAPK
A0A6P5I1A8-1184S	A0A6P5I1A8	1184	S	tensin-1 OS=Bombus terrestris OX=30195 GN=LOC100644032 PE=4 SV=1	LOC100644032	STVVNSASRPQTPAF	A0A6P3U4H3	glycogen synthase kinase-3 beta isoform X5 OS=Bombus terrestris OX=30195 GN=LOC100645880 PE=4 SV=1	LOC100645880	String	CMGC/GSK
A0A6P5I1A8-1188T	A0A6P5I1A8	1188	T	tensin-1 OS=Bombus terrestris OX=30195 GN=LOC100644032 PE=4 SV=1	LOC100644032	NSASRPQTPAFPVHP	A0A6P3DCF4	phosphatidylinositol 4,5-bisphosphate 3-kinase catalytic subunit delta isoform OS=Bombus terrestris OX=30195 GN=LOC100646352 PE=4 SV=1	LOC100646352	String	Atypical/PIKK
A0A6P5I1A8-1188T	A0A6P5I1A8	1188	T	tensin-1 OS=Bombus terrestris OX=30195 GN=LOC100644032 PE=4 SV=1	LOC100644032	NSASRPQTPAFPVHP	A0A6P3TRD2	phosphatidylinositol 3-kinase catalytic subunit type 3 isoform X2 OS=Bombus terrestris OX=30195 GN=LOC100642247 PE=4 SV=1	LOC100642247	String	Atypical/PIKK
A0A6P5I1A8-1188T	A0A6P5I1A8	1188	T	tensin-1 OS=Bombus terrestris OX=30195 GN=LOC100644032 PE=4 SV=1	LOC100644032	NSASRPQTPAFPVHP	A0A6P3TTS7	3-phosphoinositide-dependent protein kinase 1 isoform X3 OS=Bombus terrestris OX=30195 GN=LOC100644761 PE=4 SV=1	LOC100644761	String	AGC/PDK1
A0A6P5I1A8-1188T	A0A6P5I1A8	1188	T	tensin-1 OS=Bombus terrestris OX=30195 GN=LOC100644032 PE=4 SV=1	LOC100644032	NSASRPQTPAFPVHP	A0A6P3U4H3	glycogen synthase kinase-3 beta isoform X5 OS=Bombus terrestris OX=30195 GN=LOC100645880 PE=4 SV=1	LOC100645880	String	CMGC/GSK
A0A6P5I1A8-1188T	A0A6P5I1A8	1188	T	tensin-1 OS=Bombus terrestris OX=30195 GN=LOC100644032 PE=4 SV=1	LOC100644032	NSASRPQTPAFPVHP	A0A6P3UGT0	stress-activated protein kinase JNK isoform X1 OS=Bombus terrestris OX=30195 GN=LOC100631091 PE=4 SV=1	LOC100631091	String	CMGC/MAPK
A0A6P5I1A8-1204S	A0A6P5I1A8	1204	S	tensin-1 OS=Bombus terrestris OX=30195 GN=LOC100644032 PE=4 SV=1	LOC100644032	TPYVNNSSPTVTFAA	A0A6P3TTS7	3-phosphoinositide-dependent protein kinase 1 isoform X3 OS=Bombus terrestris OX=30195 GN=LOC100644761 PE=4 SV=1	LOC100644761	String	AGC/PDK1
A0A6P5I1A8-1204S	A0A6P5I1A8	1204	S	tensin-1 OS=Bombus terrestris OX=30195 GN=LOC100644032 PE=4 SV=1	LOC100644032	TPYVNNSSPTVTFAA	A0A6P3U4H3	glycogen synthase kinase-3 beta isoform X5 OS=Bombus terrestris OX=30195 GN=LOC100645880 PE=4 SV=1	LOC100645880	String	CMGC/GSK
A0A6P5I1A8-1204S	A0A6P5I1A8	1204	S	tensin-1 OS=Bombus terrestris OX=30195 GN=LOC100644032 PE=4 SV=1	LOC100644032	TPYVNNSSPTVTFAA	A0A6P3UGT0	stress-activated protein kinase JNK isoform X1 OS=Bombus terrestris OX=30195 GN=LOC100631091 PE=4 SV=1	LOC100631091	String	CMGC/MAPK
A0A6P5I1A8-1270S	A0A6P5I1A8	1270	S	tensin-1 OS=Bombus terrestris OX=30195 GN=LOC100644032 PE=4 SV=1	LOC100644032	ETGLPPKSPTTQRRL	A0A6P3TTS7	3-phosphoinositide-dependent protein kinase 1 isoform X3 OS=Bombus terrestris OX=30195 GN=LOC100644761 PE=4 SV=1	LOC100644761	String	AGC/PDK1
A0A6P5I1A8-1270S	A0A6P5I1A8	1270	S	tensin-1 OS=Bombus terrestris OX=30195 GN=LOC100644032 PE=4 SV=1	LOC100644032	ETGLPPKSPTTQRRL	A0A6P3U4H3	glycogen synthase kinase-3 beta isoform X5 OS=Bombus terrestris OX=30195 GN=LOC100645880 PE=4 SV=1	LOC100645880	String	CMGC/GSK
A0A6P5I1A8-1270S	A0A6P5I1A8	1270	S	tensin-1 OS=Bombus terrestris OX=30195 GN=LOC100644032 PE=4 SV=1	LOC100644032	ETGLPPKSPTTQRRL	A0A6P3UGT0	stress-activated protein kinase JNK isoform X1 OS=Bombus terrestris OX=30195 GN=LOC100631091 PE=4 SV=1	LOC100631091	String	CMGC/MAPK
A0A6P5I1A8-1278S	A0A6P5I1A8	1278	S	tensin-1 OS=Bombus terrestris OX=30195 GN=LOC100644032 PE=4 SV=1	LOC100644032	PTTQRRLSFPASGPL	A0A6P3DDY2	RAC serine/threonine-protein kinase OS=Bombus terrestris OX=30195 GN=LOC100643457 PE=4 SV=1	LOC100643457	String	AGC/Akt
A0A6P5I1A8-1278S	A0A6P5I1A8	1278	S	tensin-1 OS=Bombus terrestris OX=30195 GN=LOC100644032 PE=4 SV=1	LOC100644032	PTTQRRLSFPASGPL	A0A6P3TTS7	3-phosphoinositide-dependent protein kinase 1 isoform X3 OS=Bombus terrestris OX=30195 GN=LOC100644761 PE=4 SV=1	LOC100644761	String	AGC/PDK1
A0A6P5I1A8-1301S	A0A6P5I1A8	1301	S	tensin-1 OS=Bombus terrestris OX=30195 GN=LOC100644032 PE=4 SV=1	LOC100644032	PLTNQSASFDYSKDR	A0A6P3UGT0	stress-activated protein kinase JNK isoform X1 OS=Bombus terrestris OX=30195 GN=LOC100631091 PE=4 SV=1	LOC100631091	String	CMGC/MAPK
A0A6P5I1A8-1309S	A0A6P5I1A8	1309	S	tensin-1 OS=Bombus terrestris OX=30195 GN=LOC100644032 PE=4 SV=1	LOC100644032	FDYSKDRSVSPINEP	A0A6P3DC72	integrin-linked protein kinase homolog pat-4 OS=Bombus terrestris OX=30195 GN=LOC100646980 PE=4 SV=1	LOC100646980	String	TKL/MLK
A0A6P5I1A8-1311S	A0A6P5I1A8	1311	S	tensin-1 OS=Bombus terrestris OX=30195 GN=LOC100644032 PE=4 SV=1	LOC100644032	YSKDRSVSPINEPTM	A0A6P3DCF4	phosphatidylinositol 4,5-bisphosphate 3-kinase catalytic subunit delta isoform OS=Bombus terrestris OX=30195 GN=LOC100646352 PE=4 SV=1	LOC100646352	String	Atypical/PIKK
A0A6P5I1A8-1311S	A0A6P5I1A8	1311	S	tensin-1 OS=Bombus terrestris OX=30195 GN=LOC100644032 PE=4 SV=1	LOC100644032	YSKDRSVSPINEPTM	A0A6P3DDY2	RAC serine/threonine-protein kinase OS=Bombus terrestris OX=30195 GN=LOC100643457 PE=4 SV=1	LOC100643457	String	AGC/Akt
A0A6P5I1A8-1311S	A0A6P5I1A8	1311	S	tensin-1 OS=Bombus terrestris OX=30195 GN=LOC100644032 PE=4 SV=1	LOC100644032	YSKDRSVSPINEPTM	A0A6P3TRD2	phosphatidylinositol 3-kinase catalytic subunit type 3 isoform X2 OS=Bombus terrestris OX=30195 GN=LOC100642247 PE=4 SV=1	LOC100642247	String	Atypical/PIKK
A0A6P5I1A8-1311S	A0A6P5I1A8	1311	S	tensin-1 OS=Bombus terrestris OX=30195 GN=LOC100644032 PE=4 SV=1	LOC100644032	YSKDRSVSPINEPTM	A0A6P3U4H3	glycogen synthase kinase-3 beta isoform X5 OS=Bombus terrestris OX=30195 GN=LOC100645880 PE=4 SV=1	LOC100645880	String	CMGC/GSK
A0A6P5I1A8-1311S	A0A6P5I1A8	1311	S	tensin-1 OS=Bombus terrestris OX=30195 GN=LOC100644032 PE=4 SV=1	LOC100644032	YSKDRSVSPINEPTM	A0A6P3UGT0	stress-activated protein kinase JNK isoform X1 OS=Bombus terrestris OX=30195 GN=LOC100631091 PE=4 SV=1	LOC100631091	String	CMGC/MAPK
A0A6P5I1A8-1328S	A0A6P5I1A8	1328	S	tensin-1 OS=Bombus terrestris OX=30195 GN=LOC100644032 PE=4 SV=1	LOC100644032	QSQAVSRSPGTPTHI	A0A6P3DC72	integrin-linked protein kinase homolog pat-4 OS=Bombus terrestris OX=30195 GN=LOC100646980 PE=4 SV=1	LOC100646980	String	TKL/MLK
A0A6P5I1A8-1328S	A0A6P5I1A8	1328	S	tensin-1 OS=Bombus terrestris OX=30195 GN=LOC100644032 PE=4 SV=1	LOC100644032	QSQAVSRSPGTPTHI	A0A6P3DCF4	phosphatidylinositol 4,5-bisphosphate 3-kinase catalytic subunit delta isoform OS=Bombus terrestris OX=30195 GN=LOC100646352 PE=4 SV=1	LOC100646352	String	Atypical/PIKK
A0A6P5I1A8-1328S	A0A6P5I1A8	1328	S	tensin-1 OS=Bombus terrestris OX=30195 GN=LOC100644032 PE=4 SV=1	LOC100644032	QSQAVSRSPGTPTHI	A0A6P3TRD2	phosphatidylinositol 3-kinase catalytic subunit type 3 isoform X2 OS=Bombus terrestris OX=30195 GN=LOC100642247 PE=4 SV=1	LOC100642247	String	Atypical/PIKK
A0A6P5I1A8-1328S	A0A6P5I1A8	1328	S	tensin-1 OS=Bombus terrestris OX=30195 GN=LOC100644032 PE=4 SV=1	LOC100644032	QSQAVSRSPGTPTHI	A0A6P3TTS7	3-phosphoinositide-dependent protein kinase 1 isoform X3 OS=Bombus terrestris OX=30195 GN=LOC100644761 PE=4 SV=1	LOC100644761	String	AGC/PDK1
A0A6P5I1A8-1328S	A0A6P5I1A8	1328	S	tensin-1 OS=Bombus terrestris OX=30195 GN=LOC100644032 PE=4 SV=1	LOC100644032	QSQAVSRSPGTPTHI	A0A6P3UGT0	stress-activated protein kinase JNK isoform X1 OS=Bombus terrestris OX=30195 GN=LOC100631091 PE=4 SV=1	LOC100631091	String	CMGC/MAPK
A0A6P5I1A8-1331T	A0A6P5I1A8	1331	T	tensin-1 OS=Bombus terrestris OX=30195 GN=LOC100644032 PE=4 SV=1	LOC100644032	AVSRSPGTPTHIEFA	A0A6P3TTS7	3-phosphoinositide-dependent protein kinase 1 isoform X3 OS=Bombus terrestris OX=30195 GN=LOC100644761 PE=4 SV=1	LOC100644761	String	AGC/PDK1
A0A6P5I1A8-1331T	A0A6P5I1A8	1331	T	tensin-1 OS=Bombus terrestris OX=30195 GN=LOC100644032 PE=4 SV=1	LOC100644032	AVSRSPGTPTHIEFA	A0A6P3U4H3	glycogen synthase kinase-3 beta isoform X5 OS=Bombus terrestris OX=30195 GN=LOC100645880 PE=4 SV=1	LOC100645880	String	CMGC/GSK
A0A6P5I1A8-1331T	A0A6P5I1A8	1331	T	tensin-1 OS=Bombus terrestris OX=30195 GN=LOC100644032 PE=4 SV=1	LOC100644032	AVSRSPGTPTHIEFA	A0A6P3UGT0	stress-activated protein kinase JNK isoform X1 OS=Bombus terrestris OX=30195 GN=LOC100631091 PE=4 SV=1	LOC100631091	String	CMGC/MAPK
A0A6P5I1A8-1340S	A0A6P5I1A8	1340	S	tensin-1 OS=Bombus terrestris OX=30195 GN=LOC100644032 PE=4 SV=1	LOC100644032	THIEFAQSPKSATSY	A0A6P3DCF4	phosphatidylinositol 4,5-bisphosphate 3-kinase catalytic subunit delta isoform OS=Bombus terrestris OX=30195 GN=LOC100646352 PE=4 SV=1	LOC100646352	String	Atypical/PIKK
A0A6P5I1A8-1340S	A0A6P5I1A8	1340	S	tensin-1 OS=Bombus terrestris OX=30195 GN=LOC100644032 PE=4 SV=1	LOC100644032	THIEFAQSPKSATSY	A0A6P3TRD2	phosphatidylinositol 3-kinase catalytic subunit type 3 isoform X2 OS=Bombus terrestris OX=30195 GN=LOC100642247 PE=4 SV=1	LOC100642247	String	Atypical/PIKK
A0A6P5I1A8-1340S	A0A6P5I1A8	1340	S	tensin-1 OS=Bombus terrestris OX=30195 GN=LOC100644032 PE=4 SV=1	LOC100644032	THIEFAQSPKSATSY	A0A6P3TTS7	3-phosphoinositide-dependent protein kinase 1 isoform X3 OS=Bombus terrestris OX=30195 GN=LOC100644761 PE=4 SV=1	LOC100644761	String	AGC/PDK1
A0A6P5I1A8-1340S	A0A6P5I1A8	1340	S	tensin-1 OS=Bombus terrestris OX=30195 GN=LOC100644032 PE=4 SV=1	LOC100644032	THIEFAQSPKSATSY	A0A6P3U4H3	glycogen synthase kinase-3 beta isoform X5 OS=Bombus terrestris OX=30195 GN=LOC100645880 PE=4 SV=1	LOC100645880	String	CMGC/GSK
A0A6P5I1A8-1340S	A0A6P5I1A8	1340	S	tensin-1 OS=Bombus terrestris OX=30195 GN=LOC100644032 PE=4 SV=1	LOC100644032	THIEFAQSPKSATSY	A0A6P3UGT0	stress-activated protein kinase JNK isoform X1 OS=Bombus terrestris OX=30195 GN=LOC100631091 PE=4 SV=1	LOC100631091	String	CMGC/MAPK
A0A6P5I1A8-1369S	A0A6P5I1A8	1369	S	tensin-1 OS=Bombus terrestris OX=30195 GN=LOC100644032 PE=4 SV=1	LOC100644032	YYGSRRSSVHSNTEP	A0A6P3DDY2	RAC serine/threonine-protein kinase OS=Bombus terrestris OX=30195 GN=LOC100643457 PE=4 SV=1	LOC100643457	String	AGC/Akt
A0A6P5I1A8-1369S	A0A6P5I1A8	1369	S	tensin-1 OS=Bombus terrestris OX=30195 GN=LOC100644032 PE=4 SV=1	LOC100644032	YYGSRRSSVHSNTEP	A0A6P3DEJ0	dual specificity mitogen-activated protein kinase kinase dSOR1 OS=Bombus terrestris OX=30195 GN=LOC100649968 PE=4 SV=1	LOC100649968	String	STE/STE7
A0A6P5I1A8-1436T	A0A6P5I1A8	1436	T	tensin-1 OS=Bombus terrestris OX=30195 GN=LOC100644032 PE=4 SV=1	LOC100644032	GLALKVATPPPSAPS	A0A6P3TTS7	3-phosphoinositide-dependent protein kinase 1 isoform X3 OS=Bombus terrestris OX=30195 GN=LOC100644761 PE=4 SV=1	LOC100644761	String	AGC/PDK1
A0A6P5I1A8-1436T	A0A6P5I1A8	1436	T	tensin-1 OS=Bombus terrestris OX=30195 GN=LOC100644032 PE=4 SV=1	LOC100644032	GLALKVATPPPSAPS	A0A6P3U4H3	glycogen synthase kinase-3 beta isoform X5 OS=Bombus terrestris OX=30195 GN=LOC100645880 PE=4 SV=1	LOC100645880	String	CMGC/GSK
A0A6P5I1A8-1436T	A0A6P5I1A8	1436	T	tensin-1 OS=Bombus terrestris OX=30195 GN=LOC100644032 PE=4 SV=1	LOC100644032	GLALKVATPPPSAPS	A0A6P3UGT0	stress-activated protein kinase JNK isoform X1 OS=Bombus terrestris OX=30195 GN=LOC100631091 PE=4 SV=1	LOC100631091	String	CMGC/MAPK
A0A6P5I1A8-1444S	A0A6P5I1A8	1444	S	tensin-1 OS=Bombus terrestris OX=30195 GN=LOC100644032 PE=4 SV=1	LOC100644032	PPPSAPSSPKDPSSE	A0A6P3DEJ0	dual specificity mitogen-activated protein kinase kinase dSOR1 OS=Bombus terrestris OX=30195 GN=LOC100649968 PE=4 SV=1	LOC100649968	String	STE/STE7
A0A6P5I1A8-1444S	A0A6P5I1A8	1444	S	tensin-1 OS=Bombus terrestris OX=30195 GN=LOC100644032 PE=4 SV=1	LOC100644032	PPPSAPSSPKDPSSE	A0A6P3TTS7	3-phosphoinositide-dependent protein kinase 1 isoform X3 OS=Bombus terrestris OX=30195 GN=LOC100644761 PE=4 SV=1	LOC100644761	String	AGC/PDK1
A0A6P5I1A8-1444S	A0A6P5I1A8	1444	S	tensin-1 OS=Bombus terrestris OX=30195 GN=LOC100644032 PE=4 SV=1	LOC100644032	PPPSAPSSPKDPSSE	A0A6P3U4H3	glycogen synthase kinase-3 beta isoform X5 OS=Bombus terrestris OX=30195 GN=LOC100645880 PE=4 SV=1	LOC100645880	String	CMGC/GSK
A0A6P5I1A8-1444S	A0A6P5I1A8	1444	S	tensin-1 OS=Bombus terrestris OX=30195 GN=LOC100644032 PE=4 SV=1	LOC100644032	PPPSAPSSPKDPSSE	A0A6P3UGT0	stress-activated protein kinase JNK isoform X1 OS=Bombus terrestris OX=30195 GN=LOC100631091 PE=4 SV=1	LOC100631091	String	CMGC/MAPK
A0A6P5I1A8-525T	A0A6P5I1A8	525	T	tensin-1 OS=Bombus terrestris OX=30195 GN=LOC100644032 PE=4 SV=1	LOC100644032	SDDEGRETPLSPPPP	A0A6P3TTS7	3-phosphoinositide-dependent protein kinase 1 isoform X3 OS=Bombus terrestris OX=30195 GN=LOC100644761 PE=4 SV=1	LOC100644761	String	AGC/PDK1
A0A6P5I1A8-525T	A0A6P5I1A8	525	T	tensin-1 OS=Bombus terrestris OX=30195 GN=LOC100644032 PE=4 SV=1	LOC100644032	SDDEGRETPLSPPPP	A0A6P3UGT0	stress-activated protein kinase JNK isoform X1 OS=Bombus terrestris OX=30195 GN=LOC100631091 PE=4 SV=1	LOC100631091	String	CMGC/MAPK
A0A6P5I1A8-528S	A0A6P5I1A8	528	S	tensin-1 OS=Bombus terrestris OX=30195 GN=LOC100644032 PE=4 SV=1	LOC100644032	EGRETPLSPPPPSSS	A0A6P3DCF4	phosphatidylinositol 4,5-bisphosphate 3-kinase catalytic subunit delta isoform OS=Bombus terrestris OX=30195 GN=LOC100646352 PE=4 SV=1	LOC100646352	String	Atypical/PIKK
A0A6P5I1A8-528S	A0A6P5I1A8	528	S	tensin-1 OS=Bombus terrestris OX=30195 GN=LOC100644032 PE=4 SV=1	LOC100644032	EGRETPLSPPPPSSS	A0A6P3TRD2	phosphatidylinositol 3-kinase catalytic subunit type 3 isoform X2 OS=Bombus terrestris OX=30195 GN=LOC100642247 PE=4 SV=1	LOC100642247	String	Atypical/PIKK
A0A6P5I1A8-528S	A0A6P5I1A8	528	S	tensin-1 OS=Bombus terrestris OX=30195 GN=LOC100644032 PE=4 SV=1	LOC100644032	EGRETPLSPPPPSSS	A0A6P3TTS7	3-phosphoinositide-dependent protein kinase 1 isoform X3 OS=Bombus terrestris OX=30195 GN=LOC100644761 PE=4 SV=1	LOC100644761	String	AGC/PDK1
A0A6P5I1A8-528S	A0A6P5I1A8	528	S	tensin-1 OS=Bombus terrestris OX=30195 GN=LOC100644032 PE=4 SV=1	LOC100644032	EGRETPLSPPPPSSS	A0A6P3U4H3	glycogen synthase kinase-3 beta isoform X5 OS=Bombus terrestris OX=30195 GN=LOC100645880 PE=4 SV=1	LOC100645880	String	CMGC/GSK
A0A6P5I1A8-528S	A0A6P5I1A8	528	S	tensin-1 OS=Bombus terrestris OX=30195 GN=LOC100644032 PE=4 SV=1	LOC100644032	EGRETPLSPPPPSSS	A0A6P3UGT0	stress-activated protein kinase JNK isoform X1 OS=Bombus terrestris OX=30195 GN=LOC100631091 PE=4 SV=1	LOC100631091	String	CMGC/MAPK
A0A6P5I1A8-589S	A0A6P5I1A8	589	S	tensin-1 OS=Bombus terrestris OX=30195 GN=LOC100644032 PE=4 SV=1	LOC100644032	SAPPQRPSPPEPEPD	A0A6P3DCF4	phosphatidylinositol 4,5-bisphosphate 3-kinase catalytic subunit delta isoform OS=Bombus terrestris OX=30195 GN=LOC100646352 PE=4 SV=1	LOC100646352	String	Atypical/PIKK
A0A6P5I1A8-589S	A0A6P5I1A8	589	S	tensin-1 OS=Bombus terrestris OX=30195 GN=LOC100644032 PE=4 SV=1	LOC100644032	SAPPQRPSPPEPEPD	A0A6P3TRD2	phosphatidylinositol 3-kinase catalytic subunit type 3 isoform X2 OS=Bombus terrestris OX=30195 GN=LOC100642247 PE=4 SV=1	LOC100642247	String	Atypical/PIKK
A0A6P5I1A8-589S	A0A6P5I1A8	589	S	tensin-1 OS=Bombus terrestris OX=30195 GN=LOC100644032 PE=4 SV=1	LOC100644032	SAPPQRPSPPEPEPD	A0A6P3TTS7	3-phosphoinositide-dependent protein kinase 1 isoform X3 OS=Bombus terrestris OX=30195 GN=LOC100644761 PE=4 SV=1	LOC100644761	String	AGC/PDK1
A0A6P5I1A8-589S	A0A6P5I1A8	589	S	tensin-1 OS=Bombus terrestris OX=30195 GN=LOC100644032 PE=4 SV=1	LOC100644032	SAPPQRPSPPEPEPD	A0A6P3U4H3	glycogen synthase kinase-3 beta isoform X5 OS=Bombus terrestris OX=30195 GN=LOC100645880 PE=4 SV=1	LOC100645880	String	CMGC/GSK
A0A6P5I1A8-589S	A0A6P5I1A8	589	S	tensin-1 OS=Bombus terrestris OX=30195 GN=LOC100644032 PE=4 SV=1	LOC100644032	SAPPQRPSPPEPEPD	A0A6P3UGT0	stress-activated protein kinase JNK isoform X1 OS=Bombus terrestris OX=30195 GN=LOC100631091 PE=4 SV=1	LOC100631091	String	CMGC/MAPK
A0A6P5I1A8-670S	A0A6P5I1A8	670	S	tensin-1 OS=Bombus terrestris OX=30195 GN=LOC100644032 PE=4 SV=1	LOC100644032	YSTAKESSPPYNSSS	A0A6P3U4H3	glycogen synthase kinase-3 beta isoform X5 OS=Bombus terrestris OX=30195 GN=LOC100645880 PE=4 SV=1	LOC100645880	String	CMGC/GSK
A0A6P5I1A8-670S	A0A6P5I1A8	670	S	tensin-1 OS=Bombus terrestris OX=30195 GN=LOC100644032 PE=4 SV=1	LOC100644032	YSTAKESSPPYNSSS	A0A6P3UGT0	stress-activated protein kinase JNK isoform X1 OS=Bombus terrestris OX=30195 GN=LOC100631091 PE=4 SV=1	LOC100631091	String	CMGC/MAPK
A0A6P5I1A8-686Y	A0A6P5I1A8	686	Y	tensin-1 OS=Bombus terrestris OX=30195 GN=LOC100644032 PE=4 SV=1	LOC100644032	YSTLKNEYREPTKIE	A0A6P3D6F5	insulin-like peptide receptor OS=Bombus terrestris OX=30195 GN=LOC100650952 PE=4 SV=1	LOC100650952	String	TK/InsR
A0A6P5I1A8-686Y	A0A6P5I1A8	686	Y	tensin-1 OS=Bombus terrestris OX=30195 GN=LOC100644032 PE=4 SV=1	LOC100644032	YSTLKNEYREPTKIE	A0A6P3TXV3	epidermal growth factor receptor isoform X1 OS=Bombus terrestris OX=30195 GN=LOC100645521 PE=4 SV=1	LOC100645521	String	TK/EGFR
A0A6P5I1A8-686Y	A0A6P5I1A8	686	Y	tensin-1 OS=Bombus terrestris OX=30195 GN=LOC100644032 PE=4 SV=1	LOC100644032	YSTLKNEYREPTKIE	A0A6P5HQX0	insulin receptor isoform X1 OS=Bombus terrestris OX=30195 GN=LOC100645413 PE=4 SV=1	LOC100645413	String	TK/InsR
A0A6P5I1A8-686Y	A0A6P5I1A8	686	Y	tensin-1 OS=Bombus terrestris OX=30195 GN=LOC100644032 PE=4 SV=1	LOC100644032	YSTLKNEYREPTKIE	A0A6P5IB30	LOW QUALITY PROTEIN: receptor-type guanylate cyclase gcy-3 OS=Bombus terrestris OX=30195 GN=LOC100646922 PE=4 SV=1	LOC100646922	String	TK/InsR
A0A6P5I1A8-710S	A0A6P5I1A8	710	S	tensin-1 OS=Bombus terrestris OX=30195 GN=LOC100644032 PE=4 SV=1	LOC100644032	MSPDRKISDTSTDTY	A0A6P3DDY2	RAC serine/threonine-protein kinase OS=Bombus terrestris OX=30195 GN=LOC100643457 PE=4 SV=1	LOC100643457	String	AGC/Akt
A0A6P5I1A8-763S	A0A6P5I1A8	763	S	tensin-1 OS=Bombus terrestris OX=30195 GN=LOC100644032 PE=4 SV=1	LOC100644032	MIKHQKLSSPSLVRK	A0A6P3DJ31	serine/threonine-protein kinase PINK1, mitochondrial OS=Bombus terrestris OX=30195 GN=LOC100648193 PE=4 SV=1	LOC100648193	String	Other/NKF2
A0A6P5I1A8-764S	A0A6P5I1A8	764	S	tensin-1 OS=Bombus terrestris OX=30195 GN=LOC100644032 PE=4 SV=1	LOC100644032	IKHQKLSSPSLVRKA	A0A6P3DEJ0	dual specificity mitogen-activated protein kinase kinase dSOR1 OS=Bombus terrestris OX=30195 GN=LOC100649968 PE=4 SV=1	LOC100649968	String	STE/STE7
A0A6P5I1A8-764S	A0A6P5I1A8	764	S	tensin-1 OS=Bombus terrestris OX=30195 GN=LOC100644032 PE=4 SV=1	LOC100644032	IKHQKLSSPSLVRKA	A0A6P3U4H3	glycogen synthase kinase-3 beta isoform X5 OS=Bombus terrestris OX=30195 GN=LOC100645880 PE=4 SV=1	LOC100645880	String	CMGC/GSK
A0A6P5I1A8-764S	A0A6P5I1A8	764	S	tensin-1 OS=Bombus terrestris OX=30195 GN=LOC100644032 PE=4 SV=1	LOC100644032	IKHQKLSSPSLVRKA	A0A6P3UGT0	stress-activated protein kinase JNK isoform X1 OS=Bombus terrestris OX=30195 GN=LOC100631091 PE=4 SV=1	LOC100631091	String	CMGC/MAPK
A0A6P5I1A8-795S	A0A6P5I1A8	795	S	tensin-1 OS=Bombus terrestris OX=30195 GN=LOC100644032 PE=4 SV=1	LOC100644032	ENSRRPLSPLSPNTP	A0A6P3TTS7	3-phosphoinositide-dependent protein kinase 1 isoform X3 OS=Bombus terrestris OX=30195 GN=LOC100644761 PE=4 SV=1	LOC100644761	String	AGC/PDK1
A0A6P5I1A8-795S	A0A6P5I1A8	795	S	tensin-1 OS=Bombus terrestris OX=30195 GN=LOC100644032 PE=4 SV=1	LOC100644032	ENSRRPLSPLSPNTP	A0A6P3UGT0	stress-activated protein kinase JNK isoform X1 OS=Bombus terrestris OX=30195 GN=LOC100631091 PE=4 SV=1	LOC100631091	String	CMGC/MAPK
A0A6P5I1A8-801T	A0A6P5I1A8	801	T	tensin-1 OS=Bombus terrestris OX=30195 GN=LOC100644032 PE=4 SV=1	LOC100644032	LSPLSPNTPDPPPEF	A0A6P3TTS7	3-phosphoinositide-dependent protein kinase 1 isoform X3 OS=Bombus terrestris OX=30195 GN=LOC100644761 PE=4 SV=1	LOC100644761	String	AGC/PDK1
A0A6P5I1A8-801T	A0A6P5I1A8	801	T	tensin-1 OS=Bombus terrestris OX=30195 GN=LOC100644032 PE=4 SV=1	LOC100644032	LSPLSPNTPDPPPEF	A0A6P3U4H3	glycogen synthase kinase-3 beta isoform X5 OS=Bombus terrestris OX=30195 GN=LOC100645880 PE=4 SV=1	LOC100645880	String	CMGC/GSK
A0A6P5I1A8-801T	A0A6P5I1A8	801	T	tensin-1 OS=Bombus terrestris OX=30195 GN=LOC100644032 PE=4 SV=1	LOC100644032	LSPLSPNTPDPPPEF	A0A6P3UGT0	stress-activated protein kinase JNK isoform X1 OS=Bombus terrestris OX=30195 GN=LOC100631091 PE=4 SV=1	LOC100631091	String	CMGC/MAPK
A0A6P5I1A8-907S	A0A6P5I1A8	907	S	tensin-1 OS=Bombus terrestris OX=30195 GN=LOC100644032 PE=4 SV=1	LOC100644032	PYTSAPASPLLPQRS	A0A6P3TTS7	3-phosphoinositide-dependent protein kinase 1 isoform X3 OS=Bombus terrestris OX=30195 GN=LOC100644761 PE=4 SV=1	LOC100644761	String	AGC/PDK1
A0A6P5I1A8-907S	A0A6P5I1A8	907	S	tensin-1 OS=Bombus terrestris OX=30195 GN=LOC100644032 PE=4 SV=1	LOC100644032	PYTSAPASPLLPQRS	A0A6P3U4H3	glycogen synthase kinase-3 beta isoform X5 OS=Bombus terrestris OX=30195 GN=LOC100645880 PE=4 SV=1	LOC100645880	String	CMGC/GSK
A0A6P5I1A8-907S	A0A6P5I1A8	907	S	tensin-1 OS=Bombus terrestris OX=30195 GN=LOC100644032 PE=4 SV=1	LOC100644032	PYTSAPASPLLPQRS	A0A6P3UGT0	stress-activated protein kinase JNK isoform X1 OS=Bombus terrestris OX=30195 GN=LOC100631091 PE=4 SV=1	LOC100631091	String	CMGC/MAPK
A0A6P5I1A8-935S	A0A6P5I1A8	935	S	tensin-1 OS=Bombus terrestris OX=30195 GN=LOC100644032 PE=4 SV=1	LOC100644032	LGRPRAESVNERPFM	A0A6P3DDY2	RAC serine/threonine-protein kinase OS=Bombus terrestris OX=30195 GN=LOC100643457 PE=4 SV=1	LOC100643457	String	AGC/Akt
A0A6P5I1A8-935S	A0A6P5I1A8	935	S	tensin-1 OS=Bombus terrestris OX=30195 GN=LOC100644032 PE=4 SV=1	LOC100644032	LGRPRAESVNERPFM	A0A6P3TTS7	3-phosphoinositide-dependent protein kinase 1 isoform X3 OS=Bombus terrestris OX=30195 GN=LOC100644761 PE=4 SV=1	LOC100644761	String	AGC/PDK1
A0A6P5I1A8-958S	A0A6P5I1A8	958	S	tensin-1 OS=Bombus terrestris OX=30195 GN=LOC100644032 PE=4 SV=1	LOC100644032	RKYGDSQSPPTSPRS	A0A6P3TTS7	3-phosphoinositide-dependent protein kinase 1 isoform X3 OS=Bombus terrestris OX=30195 GN=LOC100644761 PE=4 SV=1	LOC100644761	String	AGC/PDK1
A0A6P5I1A8-958S	A0A6P5I1A8	958	S	tensin-1 OS=Bombus terrestris OX=30195 GN=LOC100644032 PE=4 SV=1	LOC100644032	RKYGDSQSPPTSPRS	A0A6P3U4H3	glycogen synthase kinase-3 beta isoform X5 OS=Bombus terrestris OX=30195 GN=LOC100645880 PE=4 SV=1	LOC100645880	String	CMGC/GSK
A0A6P5I1A8-958S	A0A6P5I1A8	958	S	tensin-1 OS=Bombus terrestris OX=30195 GN=LOC100644032 PE=4 SV=1	LOC100644032	RKYGDSQSPPTSPRS	A0A6P3UGT0	stress-activated protein kinase JNK isoform X1 OS=Bombus terrestris OX=30195 GN=LOC100631091 PE=4 SV=1	LOC100631091	String	CMGC/MAPK
A0A6P5I1A8-962S	A0A6P5I1A8	962	S	tensin-1 OS=Bombus terrestris OX=30195 GN=LOC100644032 PE=4 SV=1	LOC100644032	DSQSPPTSPRSGLAS	A0A6P3DCF4	phosphatidylinositol 4,5-bisphosphate 3-kinase catalytic subunit delta isoform OS=Bombus terrestris OX=30195 GN=LOC100646352 PE=4 SV=1	LOC100646352	String	Atypical/PIKK
A0A6P5I1A8-962S	A0A6P5I1A8	962	S	tensin-1 OS=Bombus terrestris OX=30195 GN=LOC100644032 PE=4 SV=1	LOC100644032	DSQSPPTSPRSGLAS	A0A6P3TRD2	phosphatidylinositol 3-kinase catalytic subunit type 3 isoform X2 OS=Bombus terrestris OX=30195 GN=LOC100642247 PE=4 SV=1	LOC100642247	String	Atypical/PIKK
A0A6P5I1A8-962S	A0A6P5I1A8	962	S	tensin-1 OS=Bombus terrestris OX=30195 GN=LOC100644032 PE=4 SV=1	LOC100644032	DSQSPPTSPRSGLAS	A0A6P3U4H3	glycogen synthase kinase-3 beta isoform X5 OS=Bombus terrestris OX=30195 GN=LOC100645880 PE=4 SV=1	LOC100645880	String	CMGC/GSK
A0A6P5I1A8-962S	A0A6P5I1A8	962	S	tensin-1 OS=Bombus terrestris OX=30195 GN=LOC100644032 PE=4 SV=1	LOC100644032	DSQSPPTSPRSGLAS	A0A6P3UGT0	stress-activated protein kinase JNK isoform X1 OS=Bombus terrestris OX=30195 GN=LOC100631091 PE=4 SV=1	LOC100631091	String	CMGC/MAPK
A0A6P5I2S9-555S	A0A6P5I2S9	555	S	stromal interaction molecule homolog isoform X1 OS=Bombus terrestris OX=30195 GN=LOC100649108 PE=4 SV=1	LOC100649108	VEPVRASSKEKPNIV	A0A6P3DE59	calcium/calmodulin-dependent protein kinase type 1 isoform X2 OS=Bombus terrestris OX=30195 GN=LOC100650648 PE=4 SV=1	LOC100650648	String	CAMK/CAMK1
A0A6P5I2S9-566S	A0A6P5I2S9	566	S	stromal interaction molecule homolog isoform X1 OS=Bombus terrestris OX=30195 GN=LOC100649108 PE=4 SV=1	LOC100649108	PNIVRSYSQDTSMPL	A0A6P3DE59	calcium/calmodulin-dependent protein kinase type 1 isoform X2 OS=Bombus terrestris OX=30195 GN=LOC100650648 PE=4 SV=1	LOC100650648	String	CAMK/CAMK1
A0A6P5I2Z7-2015S	A0A6P5I2Z7	2015	S	LOW QUALITY PROTEIN: histone acetyltransferase KAT6B OS=Bombus terrestris OX=30195 GN=LOC100648535 PE=4 SV=1	LOC100648535	SAVSNIASPETGPLT	A0A6P3DEM5	histone acetyltransferase KAT2A OS=Bombus terrestris OX=30195 GN=LOC100648411 PE=4 SV=1	LOC100648411	String	Atypical/TAF1
A0A6P5I2Z7-2015S	A0A6P5I2Z7	2015	S	LOW QUALITY PROTEIN: histone acetyltransferase KAT6B OS=Bombus terrestris OX=30195 GN=LOC100648535 PE=4 SV=1	LOC100648535	SAVSNIASPETGPLT	A0A6P3UA05	transformation/transcription domain-associated protein OS=Bombus terrestris OX=30195 GN=LOC100647637 PE=4 SV=1	LOC100647637	String	Atypical/PIKK
A0A6P5I3D5-2692S	A0A6P5I3D5	2692	S	LOW QUALITY PROTEIN: titin OS=Bombus terrestris OX=30195 GN=LOC105665950 PE=4 SV=1	LOC105665950	GRLPHETSDSDFACS	A0A6P5HMF9	obscurin isoform X9 OS=Bombus terrestris OX=30195 GN=LOC100649328 PE=4 SV=1	LOC100649328	String	CAMK/MLCK
A0A6P5I3D5-3691S	A0A6P5I3D5	3691	S	LOW QUALITY PROTEIN: titin OS=Bombus terrestris OX=30195 GN=LOC105665950 PE=4 SV=1	LOC105665950	KMESKSESSEILMEG	A0A6P5HMF9	obscurin isoform X9 OS=Bombus terrestris OX=30195 GN=LOC100649328 PE=4 SV=1	LOC100649328	String	CAMK/MLCK
A0A6P5I3D5-3803S	A0A6P5I3D5	3803	S	LOW QUALITY PROTEIN: titin OS=Bombus terrestris OX=30195 GN=LOC105665950 PE=4 SV=1	LOC105665950	EKKDYVSSFRAASPT	A0A6P5HMF9	obscurin isoform X9 OS=Bombus terrestris OX=30195 GN=LOC100649328 PE=4 SV=1	LOC100649328	String	CAMK/MLCK
A0A6P5I3D5-3847S	A0A6P5I3D5	3847	S	LOW QUALITY PROTEIN: titin OS=Bombus terrestris OX=30195 GN=LOC105665950 PE=4 SV=1	LOC105665950	SHQEILRSTSPKPSA	A0A6P5HMF9	obscurin isoform X9 OS=Bombus terrestris OX=30195 GN=LOC100649328 PE=4 SV=1	LOC100649328	String	CAMK/MLCK
A0A6P5I3D5-4284S	A0A6P5I3D5	4284	S	LOW QUALITY PROTEIN: titin OS=Bombus terrestris OX=30195 GN=LOC105665950 PE=4 SV=1	LOC105665950	TKSPTPKSPPGKKPE	A0A6P5HMF9	obscurin isoform X9 OS=Bombus terrestris OX=30195 GN=LOC100649328 PE=4 SV=1	LOC100649328	String	CAMK/MLCK
A0A6P5I5Q7-103S	A0A6P5I5Q7	103	S	LOW QUALITY PROTEIN: poly [ADP-ribose] polymerase OS=Bombus terrestris OX=30195 GN=LOC100644329 PE=4 SV=1	LOC100644329	SRKGRKRSGGGTAAA	A0A6P3DDY2	RAC serine/threonine-protein kinase OS=Bombus terrestris OX=30195 GN=LOC100643457 PE=4 SV=1	LOC100643457	String	AGC/Akt
A0A6P5I5Q7-103S	A0A6P5I5Q7	103	S	LOW QUALITY PROTEIN: poly [ADP-ribose] polymerase OS=Bombus terrestris OX=30195 GN=LOC100644329 PE=4 SV=1	LOC100644329	SRKGRKRSGGGTAAA	A0A6P3DIR5	serine/threonine-protein kinase grp OS=Bombus terrestris OX=30195 GN=LOC100651141 PE=4 SV=1	LOC100651141	String	CAMK/CAMKL
A0A6P5I6F9-1187S	A0A6P5I6F9	1187	S	protein disabled isoform X2 OS=Bombus terrestris OX=30195 GN=LOC100647625 PE=4 SV=1	LOC100647625	WKEDRFGSQESMGYD	A0A6P3DIT5	LOW QUALITY PROTEIN: myosin heavy chain 95F OS=Bombus terrestris OX=30195 GN=LOC100644340 PE=4 SV=1	LOC100644340	String	STE/STE20
A0A6P5I6P0-546T	A0A6P5I6P0	546	T	LOW QUALITY PROTEIN: transcription initiation factor TFIID subunit 3 OS=Bombus terrestris OX=30195 GN=LOC100650932 PE=4 SV=1	LOC100650932	DILDRPKTPQAPEPQ	A0A6P3UCP9	PDZ domain-containing RING finger protein 4 OS=Bombus terrestris OX=30195 GN=LOC100643754 PE=4 SV=1	LOC100643754	String	CAMK/CAMK1
A0A6P5I6P0-836S	A0A6P5I6P0	836	S	LOW QUALITY PROTEIN: transcription initiation factor TFIID subunit 3 OS=Bombus terrestris OX=30195 GN=LOC100650932 PE=4 SV=1	LOC100650932	DETRREPSPELAKIS	A0A6P3UA05	transformation/transcription domain-associated protein OS=Bombus terrestris OX=30195 GN=LOC100647637 PE=4 SV=1	LOC100647637	String	Atypical/PIKK
A0A6P5I6P0-836S	A0A6P5I6P0	836	S	LOW QUALITY PROTEIN: transcription initiation factor TFIID subunit 3 OS=Bombus terrestris OX=30195 GN=LOC100650932 PE=4 SV=1	LOC100650932	DETRREPSPELAKIS	A0A6P3UCP9	PDZ domain-containing RING finger protein 4 OS=Bombus terrestris OX=30195 GN=LOC100643754 PE=4 SV=1	LOC100643754	String	CAMK/CAMK1
A0A6P5I756-30S	A0A6P5I756	30	S	zinc finger CCCH domain-containing protein 10 OS=Bombus terrestris OX=30195 GN=LOC100646163 PE=4 SV=1	LOC100646163	TNVSGDASPTRVCRD	A0A6P3UE81	extended synaptotagmin-2 isoform X1 OS=Bombus terrestris OX=30195 GN=LOC100646608 PE=4 SV=1	LOC100646608	String	Atypical/PIKK
A0A6P5I7B6-456S	A0A6P5I7B6	456	S	LOW QUALITY PROTEIN: DNA methyltransferase 1-associated protein 1 OS=Bombus terrestris OX=30195 GN=LOC100644915 PE=4 SV=1	LOC100644915	DIIDVVGSPSMPSVP	A0A6P3UA05	transformation/transcription domain-associated protein OS=Bombus terrestris OX=30195 GN=LOC100647637 PE=4 SV=1	LOC100647637	String	Atypical/PIKK
A0A6P5I7H3-188S	A0A6P5I7H3	188	S	cyclin-G-associated kinase OS=Bombus terrestris OX=30195 GN=LOC100651347 PE=4 SV=1	LOC100651347	LCDFGSTSNQQILPN	A0A6P3DJ31	serine/threonine-protein kinase PINK1, mitochondrial OS=Bombus terrestris OX=30195 GN=LOC100648193 PE=4 SV=1	LOC100648193	String	Other/NKF2
A0A6P5I7H3-946S	A0A6P5I7H3	946	S	cyclin-G-associated kinase OS=Bombus terrestris OX=30195 GN=LOC100651347 PE=4 SV=1	LOC100651347	ENFPRNSSVPNFAAQ	A0A6P5I7Z9	E3 ubiquitin-protein ligase MIB1 OS=Bombus terrestris OX=30195 GN=LOC100643758 PE=4 SV=1	LOC100643758	String	CAMK/DAPK
A0A6P5I8G1-1854S	A0A6P5I8G1	1854	S	LOW QUALITY PROTEIN: mediator of RNA polymerase II transcription subunit 12 OS=Bombus terrestris OX=30195 GN=LOC100651885 PE=4 SV=1	LOC100651885	DTPMSIDSPGRVTGS	A0A6P5HID2	cyclin-dependent kinase 8 OS=Bombus terrestris OX=30195 GN=LOC100649689 PE=4 SV=1	LOC100649689	String	CMGC/CDK
A0A6P5I8G1-1854S	A0A6P5I8G1	1854	S	LOW QUALITY PROTEIN: mediator of RNA polymerase II transcription subunit 12 OS=Bombus terrestris OX=30195 GN=LOC100651885 PE=4 SV=1	LOC100651885	DTPMSIDSPGRVTGS	A0A6P5HLL1	cyclin-dependent kinase 9 OS=Bombus terrestris OX=30195 GN=LOC100650770 PE=4 SV=1	LOC100650770	String	CMGC/CDK
A0A6P5I8Q3-926S	A0A6P5I8Q3	926	S	serine/threonine-protein kinase mig-15 isoform X9 OS=Bombus terrestris OX=30195 GN=LOC100650469 PE=4 SV=1	LOC100650469	EYRQAVKSPQPLAFQ	A0A6P5HIE9	mitogen-activated protein kinase kinase kinase 7 OS=Bombus terrestris OX=30195 GN=LOC100631093 PE=4 SV=1	LOC100631093	String	TKL/MLK
A0A6P5I8Q3-926S	A0A6P5I8Q3	926	S	serine/threonine-protein kinase mig-15 isoform X9 OS=Bombus terrestris OX=30195 GN=LOC100650469 PE=4 SV=1	LOC100650469	EYRQAVKSPQPLAFQ	A0A6P5HWR6	mitogen-activated protein kinase kinase kinase 11 OS=Bombus terrestris OX=30195 GN=LOC100646749 PE=4 SV=1	LOC100646749	String	TKL/MLK
A0A6P5I917-15S	A0A6P5I917	15	S	LOW QUALITY PROTEIN: mediator of RNA polymerase II transcription subunit 19 OS=Bombus terrestris OX=30195 GN=LOC100645845 PE=4 SV=1	LOC100645845	RSKVEQYSPKSSPRG	A0A6P5HID2	cyclin-dependent kinase 8 OS=Bombus terrestris OX=30195 GN=LOC100649689 PE=4 SV=1	LOC100649689	String	CMGC/CDK
A0A6P5I917-227S	A0A6P5I917	227	S	LOW QUALITY PROTEIN: mediator of RNA polymerase II transcription subunit 19 OS=Bombus terrestris OX=30195 GN=LOC100645845 PE=4 SV=1	LOC100645845	KXKKQKHSPEYSGGL	A0A6P5HID2	cyclin-dependent kinase 8 OS=Bombus terrestris OX=30195 GN=LOC100649689 PE=4 SV=1	LOC100649689	String	CMGC/CDK
A0A6P5I917-25S	A0A6P5I917	25	S	LOW QUALITY PROTEIN: mediator of RNA polymerase II transcription subunit 19 OS=Bombus terrestris OX=30195 GN=LOC100645845 PE=4 SV=1	LOC100645845	SSPRGARSPVVSRQD	A0A6P5HID2	cyclin-dependent kinase 8 OS=Bombus terrestris OX=30195 GN=LOC100649689 PE=4 SV=1	LOC100649689	String	CMGC/CDK
A0A6P5IB03-306T	A0A6P5IB03	306	T	serine/threonine-protein kinase GD17699 isoform X2 OS=Bombus terrestris OX=30195 GN=LOC100648968 PE=4 SV=1	LOC100648968	LTTPQVRTPSPSSLI	A0A6P5I7H3	cyclin-G-associated kinase OS=Bombus terrestris OX=30195 GN=LOC100651347 PE=4 SV=1	LOC100651347	String	Other/NAK
A0A6P5IBF2-380S	A0A6P5IBF2	380	S	26S proteasome non-ATPase regulatory subunit 13 OS=Bombus terrestris OX=30195 GN=LOC100647433 PE=4 SV=1	LOC100647433	RLLESRASEILTL**	A0A6P3D6T8	26S proteasome non-ATPase regulatory subunit 10 OS=Bombus terrestris OX=30195 GN=LOC100649443 PE=4 SV=1	LOC100649443	String	CAMK/DAPK
A0A6P5IBG7-150S	A0A6P5IBG7	150	S	voltage-dependent L-type calcium channel subunit beta-2 isoform X4 OS=Bombus terrestris OX=30195 GN=LOC100645652 PE=4 SV=1	LOC100645652	LYSARGGSSGNLGES	A0A6P3D6B0	rho-associated protein kinase 2 OS=Bombus terrestris OX=30195 GN=LOC100650139 PE=4 SV=1	LOC100650139	String	AGC/DMPK
A0A6P5IBG7-165T	A0A6P5IBG7	165	T	voltage-dependent L-type calcium channel subunit beta-2 isoform X4 OS=Bombus terrestris OX=30195 GN=LOC100645652 PE=4 SV=1	LOC100645652	GMPSRGSTPPTPGDD	A0A6P3UGT0	stress-activated protein kinase JNK isoform X1 OS=Bombus terrestris OX=30195 GN=LOC100631091 PE=4 SV=1	LOC100631091	String	CMGC/MAPK
A0A6P5IBG7-168T	A0A6P5IBG7	168	T	voltage-dependent L-type calcium channel subunit beta-2 isoform X4 OS=Bombus terrestris OX=30195 GN=LOC100645652 PE=4 SV=1	LOC100645652	SRGSTPPTPGDDSDS	A0A6P3UGT0	stress-activated protein kinase JNK isoform X1 OS=Bombus terrestris OX=30195 GN=LOC100631091 PE=4 SV=1	LOC100631091	String	CMGC/MAPK
A0A6P5IBG7-185T	A0A6P5IBG7	185	T	voltage-dependent L-type calcium channel subunit beta-2 isoform X4 OS=Bombus terrestris OX=30195 GN=LOC100645652 PE=4 SV=1	LOC100645652	GGKATLTTPPAKEKR	A0A6P3UGT0	stress-activated protein kinase JNK isoform X1 OS=Bombus terrestris OX=30195 GN=LOC100631091 PE=4 SV=1	LOC100631091	String	CMGC/MAPK
A0A6P5IBG7-22S	A0A6P5IBG7	22	S	voltage-dependent L-type calcium channel subunit beta-2 isoform X4 OS=Bombus terrestris OX=30195 GN=LOC100645652 PE=4 SV=1	LOC100645652	PFGRRKGSADSNYSQ	A0A6P3D6B0	rho-associated protein kinase 2 OS=Bombus terrestris OX=30195 GN=LOC100650139 PE=4 SV=1	LOC100650139	String	AGC/DMPK
A0A6P5IBG7-22S	A0A6P5IBG7	22	S	voltage-dependent L-type calcium channel subunit beta-2 isoform X4 OS=Bombus terrestris OX=30195 GN=LOC100645652 PE=4 SV=1	LOC100645652	PFGRRKGSADSNYSQ	A0A6P3U3N1	protein kinase C, brain isozyme isoform X1 OS=Bombus terrestris OX=30195 GN=LOC100643492 PE=4 SV=1	LOC100643492	String	AGC/PKC
A0A6P5ICY0-30S	A0A6P5ICY0	30	S	ubiquitin-like protein ATG12 isoform X2 OS=Bombus terrestris OX=30195 GN=LOC100647356 PE=4 SV=1	LOC100647356	TNEDTPASLETIPSE	A0A6P3TRD2	phosphatidylinositol 3-kinase catalytic subunit type 3 isoform X2 OS=Bombus terrestris OX=30195 GN=LOC100642247 PE=4 SV=1	LOC100642247	String	Atypical/PIKK
A0A6P5ICY5-1624S	A0A6P5ICY5	1624	S	LOW QUALITY PROTEIN: protein split ends OS=Bombus terrestris OX=30195 GN=LOC100652059 PE=4 SV=1	LOC100652059	RPRDRDHSLDTAKQV	A0A6P3UHJ9	serine/threonine-protein kinase OSR1 isoform X2 OS=Bombus terrestris OX=30195 GN=LOC100642867 PE=4 SV=1	LOC100642867	String	STE/STE20
A0A6P5ICY5-1654S	A0A6P5ICY5	1654	S	LOW QUALITY PROTEIN: protein split ends OS=Bombus terrestris OX=30195 GN=LOC100652059 PE=4 SV=1	LOC100652059	KIHRRHRSRDETSNT	A0A6P3UHJ9	serine/threonine-protein kinase OSR1 isoform X2 OS=Bombus terrestris OX=30195 GN=LOC100642867 PE=4 SV=1	LOC100642867	String	STE/STE20
A0A6P5ICY5-375S	A0A6P5ICY5	375	S	LOW QUALITY PROTEIN: protein split ends OS=Bombus terrestris OX=30195 GN=LOC100652059 PE=4 SV=1	LOC100652059	SNIIRKISANSIDEE	A0A6P3UHJ9	serine/threonine-protein kinase OSR1 isoform X2 OS=Bombus terrestris OX=30195 GN=LOC100642867 PE=4 SV=1	LOC100642867	String	STE/STE20
A0A6P5ID90-81S	A0A6P5ID90	81	S	vesicle-associated membrane protein 2 isoform X2 OS=Bombus terrestris OX=30195 GN=LOC100645346 PE=4 SV=1	LOC100645346	DALQQGASQFEQQAG	A0A6P3DMA8	synaptotagmin 1 isoform X1 OS=Bombus terrestris OX=30195 GN=LOC100648923 PE=4 SV=1	LOC100648923	String	Atypical/PIKK
A0A6P5IDF3-6T	A0A6P5IDF3	6	T	guanine nucleotide-binding protein G(I)/G(S)/G(T) subunit beta-1 OS=Bombus terrestris OX=30195 GN=LOC100642300 PE=4 SV=1	LOC100642300	**MSEVETLRQEADK	A0A6P5I7W7	Protein phosphatase PHLPP-like protein(predicted) OS=Bombus terrestris OX=30195 GN=LOC100646325 PE=4 SV=1	LOC100646325	String	TKL/LRRK
A0A6P5IE28-166S	A0A6P5IE28	166	S	catenin alpha OS=Bombus terrestris OX=30195 GN=LOC100648462 PE=4 SV=1	LOC100648462	KKLKNASSQGELLEN	A0A6P3UCP9	PDZ domain-containing RING finger protein 4 OS=Bombus terrestris OX=30195 GN=LOC100643754 PE=4 SV=1	LOC100643754	String	CAMK/CAMK1
A0A6P5IE28-653S	A0A6P5IE28	653	S	catenin alpha OS=Bombus terrestris OX=30195 GN=LOC100648462 PE=4 SV=1	LOC100648462	TLETRSKSSAQTGEH	A0A6P3UCP9	PDZ domain-containing RING finger protein 4 OS=Bombus terrestris OX=30195 GN=LOC100643754 PE=4 SV=1	LOC100643754	String	CAMK/CAMK1
A0A6P5IEJ2-675S	A0A6P5IEJ2	675	S	Protein phosphatase(predicted) OS=Bombus terrestris OX=30195 GN=LOC100644827 PE=4 SV=1	LOC100644827	CVKRRTRSEDRPNPV	A0A6P3DIR5	serine/threonine-protein kinase grp OS=Bombus terrestris OX=30195 GN=LOC100651141 PE=4 SV=1	LOC100651141	String	CAMK/CAMKL
A0A6P5IEJ2-787S	A0A6P5IEJ2	787	S	Protein phosphatase(predicted) OS=Bombus terrestris OX=30195 GN=LOC100644827 PE=4 SV=1	LOC100644827	RRIKRTVSIIGSSDN	A0A6P3D7L4	ovarian-specific serine/threonine-protein kinase Lok OS=Bombus terrestris OX=30195 GN=LOC100649762 PE=4 SV=1	LOC100649762	String	CAMK/RAD53
A0A6P5IEJ2-787S	A0A6P5IEJ2	787	S	Protein phosphatase(predicted) OS=Bombus terrestris OX=30195 GN=LOC100644827 PE=4 SV=1	LOC100644827	RRIKRTVSIIGSSDN	A0A6P3DIR5	serine/threonine-protein kinase grp OS=Bombus terrestris OX=30195 GN=LOC100651141 PE=4 SV=1	LOC100651141	String	CAMK/CAMKL
A0A6P5IEJ2-906S	A0A6P5IEJ2	906	S	Protein phosphatase(predicted) OS=Bombus terrestris OX=30195 GN=LOC100644827 PE=4 SV=1	LOC100644827	GMAKRVKSPYNPSAR	A0A6P3D7L4	ovarian-specific serine/threonine-protein kinase Lok OS=Bombus terrestris OX=30195 GN=LOC100649762 PE=4 SV=1	LOC100649762	String	CAMK/RAD53
A0A6P5IEJ2-906S	A0A6P5IEJ2	906	S	Protein phosphatase(predicted) OS=Bombus terrestris OX=30195 GN=LOC100644827 PE=4 SV=1	LOC100644827	GMAKRVKSPYNPSAR	A0A6P3DIR5	serine/threonine-protein kinase grp OS=Bombus terrestris OX=30195 GN=LOC100651141 PE=4 SV=1	LOC100651141	String	CAMK/CAMKL
A0A6P5IFA5-741T	A0A6P5IFA5	741	T	bifunctional glutamate/proline--tRNA ligase OS=Bombus terrestris OX=30195 GN=LOC100645732 PE=4 SV=1	LOC100645732	KSIPTGSTPESVKEI	A0A6P3UDV7	asparagine--tRNA ligase, cytoplasmic OS=Bombus terrestris OX=30195 GN=LOC100650423 PE=4 SV=1	LOC100650423	String	Atypical/PIKK
